# Supplementary material for: Bi-handed assembly chaperones regulate protein complex assembly through an intramolecular handover mechanism
Source: Sci Adv. 2025 Sep 12;11(37):eadw9158. doi: 10.1126/sciadv.adw9158 (PMC12429027; doi:10.1126/sciadv.adw9158)
Supplement: Supplementary file 2 — Datasets S1 to S5 [file sciadv.adw9158_datasets_s1_to_s5.zip]

Archive with 5 entries (5 files):
- sciadv.adw9158_dataset_s5.pdb
- sciadv.adw9158_dataset_s4.pdb
- sciadv.adw9158_dataset_s3.pdb
- sciadv.adw9158_dataset_s2.cif
- sciadv.adw9158_dataset_s1.cif
