# Supplementary material for: Bi-handed assembly chaperones regulate protein complex assembly through an intramolecular handover mechanism
Source: Sci Adv. 2025 Sep 12;11(37):eadw9158. doi: 10.1126/sciadv.adw9158 (PMC12429027; doi:10.1126/sciadv.adw9158)
Supplement: Supplementary file 2 — Datasets S1 to S5 [file sciadv.adw9158_datasets_s1_to_s5.zip › sciadv.adw9158_dataset_s5.pdb]

MODEL     1                                                                     
ATOM      1  N   MET A   1      29.578  33.875  20.547  1.00 31.27           N  
ATOM      2  CA  MET A   1      30.375  33.438  19.406  1.00 31.27           C  
ATOM      3  C   MET A   1      29.500  33.156  18.203  1.00 31.27           C  
ATOM      4  CB  MET A   1      31.203  32.219  19.750  1.00 31.27           C  
ATOM      5  O   MET A   1      28.422  32.562  18.344  1.00 31.27           O  
ATOM      6  CG  MET A   1      32.594  32.531  20.312  1.00 31.27           C  
ATOM      7  SD  MET A   1      33.594  31.016  20.594  1.00 31.27           S  
ATOM      8  CE  MET A   1      34.844  31.672  21.750  1.00 31.27           C  
ATOM      9  N   ALA A   2      29.344  33.938  17.031  1.00 38.72           N  
ATOM     10  CA  ALA A   2      28.359  33.938  15.945  1.00 38.72           C  
ATOM     11  C   ALA A   2      28.109  32.531  15.438  1.00 38.72           C  
ATOM     12  CB  ALA A   2      28.844  34.844  14.805  1.00 38.72           C  
ATOM     13  O   ALA A   2      29.047  31.781  15.125  1.00 38.72           O  
ATOM     14  N   ALA A   3      27.328  31.672  15.969  1.00 51.47           N  
ATOM     15  CA  ALA A   3      26.953  30.375  15.398  1.00 51.47           C  
ATOM     16  C   ALA A   3      27.031  30.406  13.875  1.00 51.47           C  
ATOM     17  CB  ALA A   3      25.531  30.016  15.836  1.00 51.47           C  
ATOM     18  O   ALA A   3      26.578  31.359  13.234  1.00 51.47           O  
ATOM     19  N   GLY A   4      28.219  29.891  13.164  1.00 71.06           N  
ATOM     20  CA  GLY A   4      28.531  29.875  11.742  1.00 71.06           C  
ATOM     21  C   GLY A   4      27.297  29.625  10.875  1.00 71.06           C  
ATOM     22  O   GLY A   4      26.266  29.172  11.367  1.00 71.06           O  
ATOM     23  N   VAL A   5      27.281  30.312   9.594  1.00 89.62           N  
ATOM     24  CA  VAL A   5      26.250  30.188   8.570  1.00 89.62           C  
ATOM     25  C   VAL A   5      26.109  28.719   8.172  1.00 89.62           C  
ATOM     26  CB  VAL A   5      26.562  31.047   7.332  1.00 89.62           C  
ATOM     27  O   VAL A   5      27.094  28.062   7.824  1.00 89.62           O  
ATOM     28  CG1 VAL A   5      25.484  30.875   6.266  1.00 89.62           C  
ATOM     29  CG2 VAL A   5      26.703  32.500   7.723  1.00 89.62           C  
ATOM     30  N   PRO A   6      24.891  28.203   8.516  1.00 92.88           N  
ATOM     31  CA  PRO A   6      24.703  26.797   8.133  1.00 92.88           C  
ATOM     32  C   PRO A   6      25.000  26.547   6.660  1.00 92.88           C  
ATOM     33  CB  PRO A   6      23.219  26.547   8.430  1.00 92.88           C  
ATOM     34  O   PRO A   6      24.938  27.469   5.840  1.00 92.88           O  
ATOM     35  CG  PRO A   6      22.594  27.906   8.398  1.00 92.88           C  
ATOM     36  CD  PRO A   6      23.625  28.922   8.812  1.00 92.88           C  
ATOM     37  N   CYS A   7      25.438  25.375   6.422  1.00 92.94           N  
ATOM     38  CA  CYS A   7      25.844  25.125   5.039  1.00 92.94           C  
ATOM     39  C   CYS A   7      25.328  23.766   4.559  1.00 92.94           C  
ATOM     40  CB  CYS A   7      27.359  25.172   4.906  1.00 92.94           C  
ATOM     41  O   CYS A   7      25.047  22.875   5.367  1.00 92.94           O  
ATOM     42  SG  CYS A   7      28.203  23.703   5.539  1.00 92.94           S  
ATOM     43  N   ALA A   8      25.000  23.641   3.238  1.00 96.56           N  
ATOM     44  CA  ALA A   8      24.828  22.391   2.516  1.00 96.56           C  
ATOM     45  C   ALA A   8      26.141  21.938   1.872  1.00 96.56           C  
ATOM     46  CB  ALA A   8      23.734  22.531   1.454  1.00 96.56           C  
ATOM     47  O   ALA A   8      26.641  22.578   0.946  1.00 96.56           O  
ATOM     48  N   LEU A   9      26.641  20.891   2.439  1.00 96.69           N  
ATOM     49  CA  LEU A   9      27.891  20.391   1.899  1.00 96.69           C  
ATOM     50  C   LEU A   9      27.672  19.641   0.589  1.00 96.69           C  
ATOM     51  CB  LEU A   9      28.594  19.469   2.910  1.00 96.69           C  
ATOM     52  O   LEU A   9      26.828  18.734   0.520  1.00 96.69           O  
ATOM     53  CG  LEU A   9      30.016  19.047   2.566  1.00 96.69           C  
ATOM     54  CD1 LEU A   9      30.859  18.922   3.836  1.00 96.69           C  
ATOM     55  CD2 LEU A   9      30.016  17.719   1.796  1.00 96.69           C  
ATOM     56  N   VAL A  10      28.406  20.047  -0.421  1.00 97.06           N  
ATOM     57  CA  VAL A  10      28.312  19.453  -1.746  1.00 97.06           C  
ATOM     58  C   VAL A  10      29.672  18.859  -2.148  1.00 97.06           C  
ATOM     59  CB  VAL A  10      27.844  20.469  -2.803  1.00 97.06           C  
ATOM     60  O   VAL A  10      30.688  19.547  -2.074  1.00 97.06           O  
ATOM     61  CG1 VAL A  10      27.719  19.812  -4.176  1.00 97.06           C  
ATOM     62  CG2 VAL A  10      26.516  21.094  -2.383  1.00 97.06           C  
ATOM     63  N   THR A  11      29.656  17.625  -2.430  1.00 96.44           N  
ATOM     64  CA  THR A  11      30.891  16.984  -2.895  1.00 96.44           C  
ATOM     65  C   THR A  11      30.609  16.078  -4.086  1.00 96.44           C  
ATOM     66  CB  THR A  11      31.547  16.172  -1.771  1.00 96.44           C  
ATOM     67  O   THR A  11      29.453  15.742  -4.355  1.00 96.44           O  
ATOM     68  CG2 THR A  11      30.719  14.945  -1.409  1.00 96.44           C  
ATOM     69  OG1 THR A  11      32.844  15.742  -2.203  1.00 96.44           O  
ATOM     70  N   SER A  12      31.703  15.836  -4.844  1.00 96.12           N  
ATOM     71  CA  SER A  12      31.594  14.945  -5.996  1.00 96.12           C  
ATOM     72  C   SER A  12      32.625  13.828  -5.934  1.00 96.12           C  
ATOM     73  CB  SER A  12      31.750  15.727  -7.297  1.00 96.12           C  
ATOM     74  O   SER A  12      33.844  14.102  -5.762  1.00 96.12           O  
ATOM     75  OG  SER A  12      31.781  14.852  -8.414  1.00 96.12           O  
ATOM     76  N   CYS A  13      32.188  12.602  -6.016  1.00 93.94           N  
ATOM     77  CA  CYS A  13      33.062  11.445  -6.066  1.00 93.94           C  
ATOM     78  C   CYS A  13      33.281  10.984  -7.500  1.00 93.94           C  
ATOM     79  CB  CYS A  13      32.500  10.297  -5.230  1.00 93.94           C  
ATOM     80  O   CYS A  13      33.469   9.789  -7.754  1.00 93.94           O  
ATOM     81  SG  CYS A  13      32.375  10.664  -3.467  1.00 93.94           S  
ATOM     82  N   SER A  14      33.125  11.930  -8.406  1.00 92.44           N  
ATOM     83  CA  SER A  14      33.344  11.656  -9.820  1.00 92.44           C  
ATOM     84  C   SER A  14      34.438  12.578 -10.398  1.00 92.44           C  
ATOM     85  CB  SER A  14      32.062  11.820 -10.617  1.00 92.44           C  
ATOM     86  O   SER A  14      34.562  13.719  -9.969  1.00 92.44           O  
ATOM     87  OG  SER A  14      32.312  11.734 -12.008  1.00 92.44           O  
ATOM     88  N   SER A  15      35.094  12.062 -11.375  1.00 87.62           N  
ATOM     89  CA  SER A  15      36.125  12.859 -12.039  1.00 87.62           C  
ATOM     90  C   SER A  15      35.531  13.672 -13.188  1.00 87.62           C  
ATOM     91  CB  SER A  15      37.250  11.969 -12.562  1.00 87.62           C  
ATOM     92  O   SER A  15      36.125  14.641 -13.648  1.00 87.62           O  
ATOM     93  OG  SER A  15      36.719  10.969 -13.430  1.00 87.62           O  
ATOM     94  N   VAL A  16      34.406  13.344 -13.570  1.00 88.94           N  
ATOM     95  CA  VAL A  16      33.812  13.945 -14.781  1.00 88.94           C  
ATOM     96  C   VAL A  16      32.844  15.039 -14.398  1.00 88.94           C  
ATOM     97  CB  VAL A  16      33.125  12.883 -15.664  1.00 88.94           C  
ATOM     98  O   VAL A  16      32.469  15.883 -15.227  1.00 88.94           O  
ATOM     99  CG1 VAL A  16      32.875  13.445 -17.062  1.00 88.94           C  
ATOM    100  CG2 VAL A  16      33.969  11.617 -15.742  1.00 88.94           C  
ATOM    101  N   PHE A  17      32.406  15.078 -13.219  1.00 91.81           N  
ATOM    102  CA  PHE A  17      31.391  16.031 -12.758  1.00 91.81           C  
ATOM    103  C   PHE A  17      31.781  16.609 -11.406  1.00 91.81           C  
ATOM    104  CB  PHE A  17      30.016  15.359 -12.664  1.00 91.81           C  
ATOM    105  O   PHE A  17      31.812  15.906 -10.406  1.00 91.81           O  
ATOM    106  CG  PHE A  17      28.875  16.328 -12.461  1.00 91.81           C  
ATOM    107  CD1 PHE A  17      28.359  16.547 -11.195  1.00 91.81           C  
ATOM    108  CD2 PHE A  17      28.328  17.016 -13.547  1.00 91.81           C  
ATOM    109  CE1 PHE A  17      27.312  17.453 -11.008  1.00 91.81           C  
ATOM    110  CE2 PHE A  17      27.281  17.906 -13.359  1.00 91.81           C  
ATOM    111  CZ  PHE A  17      26.766  18.125 -12.094  1.00 91.81           C  
ATOM    112  N   SER A  18      32.031  17.875 -11.336  1.00 91.19           N  
ATOM    113  CA  SER A  18      32.531  18.516 -10.133  1.00 91.19           C  
ATOM    114  C   SER A  18      31.422  19.031  -9.242  1.00 91.19           C  
ATOM    115  CB  SER A  18      33.500  19.656 -10.492  1.00 91.19           C  
ATOM    116  O   SER A  18      30.297  19.219  -9.703  1.00 91.19           O  
ATOM    117  OG  SER A  18      32.750  20.750 -11.047  1.00 91.19           O  
ATOM    118  N   GLY A  19      31.766  19.172  -8.039  1.00 92.44           N  
ATOM    119  CA  GLY A  19      30.812  19.750  -7.105  1.00 92.44           C  
ATOM    120  C   GLY A  19      30.391  21.172  -7.477  1.00 92.44           C  
ATOM    121  O   GLY A  19      29.250  21.562  -7.258  1.00 92.44           O  
ATOM    122  N   ASP A  20      31.297  21.875  -8.078  1.00 90.62           N  
ATOM    123  CA  ASP A  20      31.000  23.250  -8.500  1.00 90.62           C  
ATOM    124  C   ASP A  20      29.938  23.266  -9.594  1.00 90.62           C  
ATOM    125  CB  ASP A  20      32.281  23.938  -8.992  1.00 90.62           C  
ATOM    126  O   ASP A  20      29.062  24.141  -9.602  1.00 90.62           O  
ATOM    127  CG  ASP A  20      33.281  24.156  -7.891  1.00 90.62           C  
ATOM    128  OD1 ASP A  20      33.094  25.078  -7.062  1.00 90.62           O  
ATOM    129  OD2 ASP A  20      34.312  23.422  -7.848  1.00 90.62           O  
ATOM    130  N   GLN A  21      30.047  22.344 -10.445  1.00 91.88           N  
ATOM    131  CA  GLN A  21      29.047  22.250 -11.500  1.00 91.88           C  
ATOM    132  C   GLN A  21      27.656  22.000 -10.914  1.00 91.88           C  
ATOM    133  CB  GLN A  21      29.406  21.141 -12.484  1.00 91.88           C  
ATOM    134  O   GLN A  21      26.688  22.609 -11.359  1.00 91.88           O  
ATOM    135  CG  GLN A  21      30.547  21.484 -13.422  1.00 91.88           C  
ATOM    136  CD  GLN A  21      31.000  20.312 -14.273  1.00 91.88           C  
ATOM    137  NE2 GLN A  21      31.391  20.594 -15.508  1.00 91.88           N  
ATOM    138  OE1 GLN A  21      30.984  19.156 -13.820  1.00 91.88           O  
ATOM    139  N   LEU A  22      27.625  21.141  -9.922  1.00 94.25           N  
ATOM    140  CA  LEU A  22      26.359  20.859  -9.273  1.00 94.25           C  
ATOM    141  C   LEU A  22      25.781  22.109  -8.617  1.00 94.25           C  
ATOM    142  CB  LEU A  22      26.516  19.750  -8.234  1.00 94.25           C  
ATOM    143  O   LEU A  22      24.594  22.391  -8.750  1.00 94.25           O  
ATOM    144  CG  LEU A  22      25.234  19.250  -7.559  1.00 94.25           C  
ATOM    145  CD1 LEU A  22      24.219  18.828  -8.609  1.00 94.25           C  
ATOM    146  CD2 LEU A  22      25.531  18.109  -6.602  1.00 94.25           C  
ATOM    147  N   VAL A  23      26.625  22.859  -7.973  1.00 94.19           N  
ATOM    148  CA  VAL A  23      26.203  24.078  -7.301  1.00 94.19           C  
ATOM    149  C   VAL A  23      25.703  25.094  -8.336  1.00 94.19           C  
ATOM    150  CB  VAL A  23      27.344  24.688  -6.457  1.00 94.19           C  
ATOM    151  O   VAL A  23      24.719  25.797  -8.102  1.00 94.19           O  
ATOM    152  CG1 VAL A  23      26.984  26.125  -6.035  1.00 94.19           C  
ATOM    153  CG2 VAL A  23      27.625  23.828  -5.230  1.00 94.19           C  
ATOM    154  N   GLN A  24      26.312  25.125  -9.430  1.00 91.88           N  
ATOM    155  CA  GLN A  24      25.875  26.000 -10.508  1.00 91.88           C  
ATOM    156  C   GLN A  24      24.469  25.656 -10.977  1.00 91.88           C  
ATOM    157  CB  GLN A  24      26.859  25.953 -11.680  1.00 91.88           C  
ATOM    158  O   GLN A  24      23.641  26.547 -11.211  1.00 91.88           O  
ATOM    159  CG  GLN A  24      28.156  26.703 -11.438  1.00 91.88           C  
ATOM    160  CD  GLN A  24      29.141  26.547 -12.570  1.00 91.88           C  
ATOM    161  NE2 GLN A  24      30.297  27.219 -12.461  1.00 91.88           N  
ATOM    162  OE1 GLN A  24      28.891  25.812 -13.539  1.00 91.88           O  
ATOM    163  N   HIS A  25      24.281  24.391 -11.070  1.00 91.56           N  
ATOM    164  CA  HIS A  25      22.938  23.938 -11.461  1.00 91.56           C  
ATOM    165  C   HIS A  25      21.906  24.312 -10.406  1.00 91.56           C  
ATOM    166  CB  HIS A  25      22.938  22.422 -11.680  1.00 91.56           C  
ATOM    167  O   HIS A  25      20.781  24.703 -10.750  1.00 91.56           O  
ATOM    168  CG  HIS A  25      23.625  22.000 -12.945  1.00 91.56           C  
ATOM    169  CD2 HIS A  25      24.391  22.688 -13.812  1.00 91.56           C  
ATOM    170  ND1 HIS A  25      23.531  20.719 -13.438  1.00 91.56           N  
ATOM    171  CE1 HIS A  25      24.234  20.641 -14.562  1.00 91.56           C  
ATOM    172  NE2 HIS A  25      24.766  21.812 -14.805  1.00 91.56           N  
ATOM    173  N   ILE A  26      22.266  24.234  -9.172  1.00 92.81           N  
ATOM    174  CA  ILE A  26      21.344  24.516  -8.078  1.00 92.81           C  
ATOM    175  C   ILE A  26      21.031  26.016  -8.055  1.00 92.81           C  
ATOM    176  CB  ILE A  26      21.938  24.078  -6.715  1.00 92.81           C  
ATOM    177  O   ILE A  26      19.875  26.406  -7.887  1.00 92.81           O  
ATOM    178  CG1 ILE A  26      22.000  22.547  -6.641  1.00 92.81           C  
ATOM    179  CG2 ILE A  26      21.094  24.641  -5.562  1.00 92.81           C  
ATOM    180  CD1 ILE A  26      22.781  22.016  -5.441  1.00 92.81           C  
ATOM    181  N   LEU A  27      22.016  26.812  -8.242  1.00 91.19           N  
ATOM    182  CA  LEU A  27      21.844  28.250  -8.164  1.00 91.19           C  
ATOM    183  C   LEU A  27      21.266  28.812  -9.469  1.00 91.19           C  
ATOM    184  CB  LEU A  27      23.172  28.938  -7.855  1.00 91.19           C  
ATOM    185  O   LEU A  27      20.719  29.922  -9.492  1.00 91.19           O  
ATOM    186  CG  LEU A  27      23.781  28.641  -6.480  1.00 91.19           C  
ATOM    187  CD1 LEU A  27      25.156  29.281  -6.363  1.00 91.19           C  
ATOM    188  CD2 LEU A  27      22.859  29.125  -5.371  1.00 91.19           C  
ATOM    189  N   GLY A  28      21.188  28.094 -10.461  1.00 85.56           N  
ATOM    190  CA  GLY A  28      20.688  28.531 -11.750  1.00 85.56           C  
ATOM    191  C   GLY A  28      21.578  29.562 -12.422  1.00 85.56           C  
ATOM    192  O   GLY A  28      21.109  30.375 -13.227  1.00 85.56           O  
ATOM    193  N   THR A  29      22.688  30.000 -11.977  1.00 75.31           N  
ATOM    194  CA  THR A  29      23.578  31.016 -12.555  1.00 75.31           C  
ATOM    195  C   THR A  29      24.781  30.359 -13.227  1.00 75.31           C  
ATOM    196  CB  THR A  29      24.062  32.000 -11.492  1.00 75.31           C  
ATOM    197  O   THR A  29      25.250  29.312 -12.773  1.00 75.31           O  
ATOM    198  CG2 THR A  29      22.906  32.875 -11.000  1.00 75.31           C  
ATOM    199  OG1 THR A  29      24.609  31.297 -10.391  1.00 75.31           O  
ATOM    200  N   GLU A  30      24.859  30.672 -14.477  1.00 63.78           N  
ATOM    201  CA  GLU A  30      26.047  30.188 -15.180  1.00 63.78           C  
ATOM    202  C   GLU A  30      27.312  30.828 -14.617  1.00 63.78           C  
ATOM    203  CB  GLU A  30      25.938  30.469 -16.688  1.00 63.78           C  
ATOM    204  O   GLU A  30      28.375  30.172 -14.570  1.00 63.78           O  
ATOM    205  CG  GLU A  30      25.062  29.469 -17.422  1.00 63.78           C  
ATOM    206  CD  GLU A  30      25.047  29.688 -18.938  1.00 63.78           C  
ATOM    207  OE1 GLU A  30      24.469  28.859 -19.672  1.00 63.78           O  
ATOM    208  OE2 GLU A  30      25.625  30.703 -19.375  1.00 63.78           O  
ATOM    209  N   ASP A  31      27.312  32.312 -14.430  1.00 59.28           N  
ATOM    210  CA  ASP A  31      28.516  33.062 -14.047  1.00 59.28           C  
ATOM    211  C   ASP A  31      28.703  33.062 -12.531  1.00 59.28           C  
ATOM    212  CB  ASP A  31      28.438  34.500 -14.555  1.00 59.28           C  
ATOM    213  O   ASP A  31      27.844  33.531 -11.789  1.00 59.28           O  
ATOM    214  CG  ASP A  31      28.766  34.625 -16.031  1.00 59.28           C  
ATOM    215  OD1 ASP A  31      29.484  33.781 -16.578  1.00 59.28           O  
ATOM    216  OD2 ASP A  31      28.297  35.625 -16.656  1.00 59.28           O  
ATOM    217  N   LEU A  32      29.078  32.094 -11.922  1.00 56.56           N  
ATOM    218  CA  LEU A  32      29.281  32.000 -10.477  1.00 56.56           C  
ATOM    219  C   LEU A  32      30.250  33.094 -10.000  1.00 56.56           C  
ATOM    220  CB  LEU A  32      29.781  30.625 -10.086  1.00 56.56           C  
ATOM    221  O   LEU A  32      31.422  33.062 -10.375  1.00 56.56           O  
ATOM    222  CG  LEU A  32      28.719  29.578  -9.773  1.00 56.56           C  
ATOM    223  CD1 LEU A  32      29.188  28.188 -10.195  1.00 56.56           C  
ATOM    224  CD2 LEU A  32      28.359  29.594  -8.289  1.00 56.56           C  
ATOM    225  N   ILE A  33      29.922  34.469 -10.039  1.00 51.69           N  
ATOM    226  CA  ILE A  33      30.797  35.438  -9.367  1.00 51.69           C  
ATOM    227  C   ILE A  33      31.016  35.000  -7.922  1.00 51.69           C  
ATOM    228  CB  ILE A  33      30.203  36.875  -9.406  1.00 51.69           C  
ATOM    229  O   ILE A  33      30.219  35.312  -7.039  1.00 51.69           O  
ATOM    230  CG1 ILE A  33      29.656  37.188 -10.805  1.00 51.69           C  
ATOM    231  CG2 ILE A  33      31.250  37.906  -8.977  1.00 51.69           C  
ATOM    232  CD1 ILE A  33      28.875  38.500 -10.883  1.00 51.69           C  
ATOM    233  N   VAL A  34      30.844  33.906  -7.500  1.00 49.16           N  
ATOM    234  CA  VAL A  34      30.953  33.688  -6.059  1.00 49.16           C  
ATOM    235  C   VAL A  34      32.219  34.375  -5.531  1.00 49.16           C  
ATOM    236  CB  VAL A  34      30.969  32.188  -5.707  1.00 49.16           C  
ATOM    237  O   VAL A  34      33.281  34.281  -6.152  1.00 49.16           O  
ATOM    238  CG1 VAL A  34      30.922  31.984  -4.195  1.00 49.16           C  
ATOM    239  CG2 VAL A  34      29.797  31.469  -6.375  1.00 49.16           C  
ATOM    240  N   GLU A  35      32.062  35.625  -4.957  1.00 47.34           N  
ATOM    241  CA  GLU A  35      33.094  35.938  -3.963  1.00 47.34           C  
ATOM    242  C   GLU A  35      33.500  34.688  -3.195  1.00 47.34           C  
ATOM    243  CB  GLU A  35      32.594  37.031  -2.990  1.00 47.34           C  
ATOM    244  O   GLU A  35      32.781  34.250  -2.287  1.00 47.34           O  
ATOM    245  CG  GLU A  35      32.906  38.438  -3.436  1.00 47.34           C  
ATOM    246  CD  GLU A  35      32.469  39.500  -2.422  1.00 47.34           C  
ATOM    247  OE1 GLU A  35      32.750  40.688  -2.631  1.00 47.34           O  
ATOM    248  OE2 GLU A  35      31.828  39.125  -1.412  1.00 47.34           O  
ATOM    249  N   VAL A  36      33.812  33.594  -3.920  1.00 50.50           N  
ATOM    250  CA  VAL A  36      34.406  32.375  -3.369  1.00 50.50           C  
ATOM    251  C   VAL A  36      35.500  32.719  -2.352  1.00 50.50           C  
ATOM    252  CB  VAL A  36      35.031  31.469  -4.477  1.00 50.50           C  
ATOM    253  O   VAL A  36      36.469  33.406  -2.688  1.00 50.50           O  
ATOM    254  CG1 VAL A  36      35.656  30.219  -3.879  1.00 50.50           C  
ATOM    255  CG2 VAL A  36      33.938  31.109  -5.504  1.00 50.50           C  
ATOM    256  N   THR A  37      35.062  33.156  -1.166  1.00 50.41           N  
ATOM    257  CA  THR A  37      36.188  33.219  -0.233  1.00 50.41           C  
ATOM    258  C   THR A  37      36.938  31.891  -0.187  1.00 50.41           C  
ATOM    259  CB  THR A  37      35.719  33.594   1.184  1.00 50.41           C  
ATOM    260  O   THR A  37      36.312  30.828  -0.001  1.00 50.41           O  
ATOM    261  CG2 THR A  37      35.656  35.125   1.358  1.00 50.41           C  
ATOM    262  OG1 THR A  37      34.406  33.062   1.407  1.00 50.41           O  
ATOM    263  N   SER A  38      37.625  31.562  -1.229  1.00 50.16           N  
ATOM    264  CA  SER A  38      38.469  30.359  -1.280  1.00 50.16           C  
ATOM    265  C   SER A  38      39.531  30.375  -0.198  1.00 50.16           C  
ATOM    266  CB  SER A  38      39.125  30.219  -2.656  1.00 50.16           C  
ATOM    267  O   SER A  38      40.344  31.312  -0.137  1.00 50.16           O  
ATOM    268  OG  SER A  38      40.094  31.234  -2.861  1.00 50.16           O  
ATOM    269  N   ASN A  39      39.062  30.297   1.141  1.00 50.97           N  
ATOM    270  CA  ASN A  39      40.219  29.906   1.937  1.00 50.97           C  
ATOM    271  C   ASN A  39      40.594  28.438   1.712  1.00 50.97           C  
ATOM    272  CB  ASN A  39      39.969  30.156   3.422  1.00 50.97           C  
ATOM    273  O   ASN A  39      39.938  27.547   2.260  1.00 50.97           O  
ATOM    274  CG  ASN A  39      40.438  31.531   3.861  1.00 50.97           C  
ATOM    275  ND2 ASN A  39      40.000  31.953   5.047  1.00 50.97           N  
ATOM    276  OD1 ASN A  39      41.188  32.219   3.141  1.00 50.97           O  
ATOM    277  N   ASP A  40      41.625  28.078   1.011  1.00 62.66           N  
ATOM    278  CA  ASP A  40      42.156  26.766   0.652  1.00 62.66           C  
ATOM    279  C   ASP A  40      41.312  26.078  -0.404  1.00 62.66           C  
ATOM    280  CB  ASP A  40      42.281  25.875   1.891  1.00 62.66           C  
ATOM    281  O   ASP A  40      40.688  26.750  -1.246  1.00 62.66           O  
ATOM    282  CG  ASP A  40      43.469  26.234   2.764  1.00 62.66           C  
ATOM    283  OD1 ASP A  40      44.438  26.859   2.258  1.00 62.66           O  
ATOM    284  OD2 ASP A  40      43.469  25.891   3.965  1.00 62.66           O  
ATOM    285  N   ALA A  41      41.000  24.719  -0.528  1.00 81.81           N  
ATOM    286  CA  ALA A  41      40.406  23.766  -1.466  1.00 81.81           C  
ATOM    287  C   ALA A  41      38.906  23.719  -1.342  1.00 81.81           C  
ATOM    288  CB  ALA A  41      41.000  22.375  -1.235  1.00 81.81           C  
ATOM    289  O   ALA A  41      38.188  23.328  -2.281  1.00 81.81           O  
ATOM    290  N   VAL A  42      38.375  24.656  -0.426  1.00 89.81           N  
ATOM    291  CA  VAL A  42      36.938  24.594  -0.170  1.00 89.81           C  
ATOM    292  C   VAL A  42      36.250  25.875  -0.672  1.00 89.81           C  
ATOM    293  CB  VAL A  42      36.625  24.391   1.332  1.00 89.81           C  
ATOM    294  O   VAL A  42      36.781  26.969  -0.469  1.00 89.81           O  
ATOM    295  CG1 VAL A  42      35.125  24.375   1.584  1.00 89.81           C  
ATOM    296  CG2 VAL A  42      37.250  23.094   1.832  1.00 89.81           C  
ATOM    297  N   ARG A  43      35.156  25.859  -1.413  1.00 91.31           N  
ATOM    298  CA  ARG A  43      34.438  26.984  -1.992  1.00 91.31           C  
ATOM    299  C   ARG A  43      33.062  27.125  -1.354  1.00 91.31           C  
ATOM    300  CB  ARG A  43      34.312  26.812  -3.506  1.00 91.31           C  
ATOM    301  O   ARG A  43      32.375  26.141  -1.121  1.00 91.31           O  
ATOM    302  CG  ARG A  43      35.625  26.891  -4.258  1.00 91.31           C  
ATOM    303  CD  ARG A  43      35.469  26.469  -5.715  1.00 91.31           C  
ATOM    304  NE  ARG A  43      35.469  25.016  -5.859  1.00 91.31           N  
ATOM    305  NH1 ARG A  43      36.156  25.031  -8.062  1.00 91.31           N  
ATOM    306  NH2 ARG A  43      35.781  23.047  -6.992  1.00 91.31           N  
ATOM    307  CZ  ARG A  43      35.812  24.375  -6.973  1.00 91.31           C  
ATOM    308  N   PHE A  44      32.781  28.391  -0.986  1.00 91.12           N  
ATOM    309  CA  PHE A  44      31.484  28.688  -0.368  1.00 91.12           C  
ATOM    310  C   PHE A  44      30.625  29.531  -1.300  1.00 91.12           C  
ATOM    311  CB  PHE A  44      31.688  29.422   0.963  1.00 91.12           C  
ATOM    312  O   PHE A  44      31.078  30.562  -1.819  1.00 91.12           O  
ATOM    313  CG  PHE A  44      32.375  28.594   2.008  1.00 91.12           C  
ATOM    314  CD1 PHE A  44      31.656  27.891   2.963  1.00 91.12           C  
ATOM    315  CD2 PHE A  44      33.781  28.531   2.035  1.00 91.12           C  
ATOM    316  CE1 PHE A  44      32.312  27.125   3.932  1.00 91.12           C  
ATOM    317  CE2 PHE A  44      34.438  27.766   3.000  1.00 91.12           C  
ATOM    318  CZ  PHE A  44      33.688  27.062   3.947  1.00 91.12           C  
ATOM    319  N   TYR A  45      29.422  29.141  -1.597  1.00 91.25           N  
ATOM    320  CA  TYR A  45      28.453  29.875  -2.402  1.00 91.25           C  
ATOM    321  C   TYR A  45      27.234  30.281  -1.563  1.00 91.25           C  
ATOM    322  CB  TYR A  45      27.984  29.031  -3.596  1.00 91.25           C  
ATOM    323  O   TYR A  45      26.453  29.438  -1.140  1.00 91.25           O  
ATOM    324  CG  TYR A  45      29.109  28.625  -4.520  1.00 91.25           C  
ATOM    325  CD1 TYR A  45      29.422  29.391  -5.648  1.00 91.25           C  
ATOM    326  CD2 TYR A  45      29.875  27.484  -4.266  1.00 91.25           C  
ATOM    327  CE1 TYR A  45      30.453  29.016  -6.500  1.00 91.25           C  
ATOM    328  CE2 TYR A  45      30.906  27.109  -5.113  1.00 91.25           C  
ATOM    329  OH  TYR A  45      32.219  27.516  -7.066  1.00 91.25           O  
ATOM    330  CZ  TYR A  45      31.188  27.875  -6.227  1.00 91.25           C  
ATOM    331  N   PRO A  46      27.078  31.578  -1.300  1.00 92.38           N  
ATOM    332  CA  PRO A  46      25.906  32.000  -0.517  1.00 92.38           C  
ATOM    333  C   PRO A  46      24.594  31.797  -1.251  1.00 92.38           C  
ATOM    334  CB  PRO A  46      26.188  33.500  -0.292  1.00 92.38           C  
ATOM    335  O   PRO A  46      24.531  31.953  -2.473  1.00 92.38           O  
ATOM    336  CG  PRO A  46      27.625  33.688  -0.653  1.00 92.38           C  
ATOM    337  CD  PRO A  46      28.031  32.562  -1.567  1.00 92.38           C  
ATOM    338  N   TRP A  47      23.594  31.344  -0.603  1.00 93.31           N  
ATOM    339  CA  TRP A  47      22.266  31.109  -1.134  1.00 93.31           C  
ATOM    340  C   TRP A  47      21.188  31.453  -0.102  1.00 93.31           C  
ATOM    341  CB  TRP A  47      22.109  29.641  -1.566  1.00 93.31           C  
ATOM    342  O   TRP A  47      21.281  31.031   1.054  1.00 93.31           O  
ATOM    343  CG  TRP A  47      20.828  29.359  -2.305  1.00 93.31           C  
ATOM    344  CD1 TRP A  47      20.234  30.141  -3.246  1.00 93.31           C  
ATOM    345  CD2 TRP A  47      20.000  28.203  -2.156  1.00 93.31           C  
ATOM    346  CE2 TRP A  47      18.906  28.359  -3.041  1.00 93.31           C  
ATOM    347  CE3 TRP A  47      20.078  27.047  -1.362  1.00 93.31           C  
ATOM    348  NE1 TRP A  47      19.078  29.547  -3.693  1.00 93.31           N  
ATOM    349  CH2 TRP A  47      17.984  26.281  -2.365  1.00 93.31           C  
ATOM    350  CZ2 TRP A  47      17.891  27.406  -3.154  1.00 93.31           C  
ATOM    351  CZ3 TRP A  47      19.062  26.109  -1.475  1.00 93.31           C  
ATOM    352  N   THR A  48      20.234  32.250  -0.509  1.00 94.44           N  
ATOM    353  CA  THR A  48      19.141  32.656   0.385  1.00 94.44           C  
ATOM    354  C   THR A  48      17.875  31.859   0.100  1.00 94.44           C  
ATOM    355  CB  THR A  48      18.844  34.156   0.252  1.00 94.44           C  
ATOM    356  O   THR A  48      17.391  31.828  -1.032  1.00 94.44           O  
ATOM    357  CG2 THR A  48      17.719  34.594   1.190  1.00 94.44           C  
ATOM    358  OG1 THR A  48      20.016  34.906   0.573  1.00 94.44           O  
ATOM    359  N   ILE A  49      17.484  31.156   1.068  1.00 93.75           N  
ATOM    360  CA  ILE A  49      16.203  30.469   1.001  1.00 93.75           C  
ATOM    361  C   ILE A  49      15.078  31.391   1.481  1.00 93.75           C  
ATOM    362  CB  ILE A  49      16.219  29.172   1.837  1.00 93.75           C  
ATOM    363  O   ILE A  49      15.172  31.969   2.566  1.00 93.75           O  
ATOM    364  CG1 ILE A  49      17.188  28.156   1.227  1.00 93.75           C  
ATOM    365  CG2 ILE A  49      14.812  28.578   1.946  1.00 93.75           C  
ATOM    366  CD1 ILE A  49      17.391  26.891   2.062  1.00 93.75           C  
ATOM    367  N   ASP A  50      14.148  31.656   0.702  1.00 93.06           N  
ATOM    368  CA  ASP A  50      12.992  32.500   1.019  1.00 93.06           C  
ATOM    369  C   ASP A  50      11.688  31.797   0.624  1.00 93.06           C  
ATOM    370  CB  ASP A  50      13.094  33.844   0.317  1.00 93.06           C  
ATOM    371  O   ASP A  50      11.367  31.688  -0.562  1.00 93.06           O  
ATOM    372  CG  ASP A  50      12.062  34.844   0.802  1.00 93.06           C  
ATOM    373  OD1 ASP A  50      11.539  34.688   1.925  1.00 93.06           O  
ATOM    374  OD2 ASP A  50      11.766  35.812   0.053  1.00 93.06           O  
ATOM    375  N   ASN A  51      10.977  31.297   1.635  1.00 89.88           N  
ATOM    376  CA  ASN A  51       9.719  30.609   1.359  1.00 89.88           C  
ATOM    377  C   ASN A  51       8.570  31.156   2.195  1.00 89.88           C  
ATOM    378  CB  ASN A  51       9.875  29.109   1.604  1.00 89.88           C  
ATOM    379  O   ASN A  51       8.711  32.219   2.826  1.00 89.88           O  
ATOM    380  CG  ASN A  51      10.297  28.781   3.027  1.00 89.88           C  
ATOM    381  ND2 ASN A  51      11.234  27.859   3.176  1.00 89.88           N  
ATOM    382  OD1 ASN A  51       9.773  29.359   3.984  1.00 89.88           O  
ATOM    383  N   LYS A  52       7.410  30.547   2.164  1.00 86.81           N  
ATOM    384  CA  LYS A  52       6.172  30.984   2.795  1.00 86.81           C  
ATOM    385  C   LYS A  52       6.336  31.109   4.309  1.00 86.81           C  
ATOM    386  CB  LYS A  52       5.027  30.031   2.469  1.00 86.81           C  
ATOM    387  O   LYS A  52       5.676  31.938   4.945  1.00 86.81           O  
ATOM    388  CG  LYS A  52       3.680  30.453   3.035  1.00 86.81           C  
ATOM    389  CD  LYS A  52       2.592  29.438   2.705  1.00 86.81           C  
ATOM    390  CE  LYS A  52       1.271  29.797   3.373  1.00 86.81           C  
ATOM    391  NZ  LYS A  52       0.240  28.734   3.168  1.00 86.81           N  
ATOM    392  N   TYR A  53       7.328  30.484   4.949  1.00 86.50           N  
ATOM    393  CA  TYR A  53       7.375  30.375   6.406  1.00 86.50           C  
ATOM    394  C   TYR A  53       8.578  31.125   6.973  1.00 86.50           C  
ATOM    395  CB  TYR A  53       7.430  28.906   6.828  1.00 86.50           C  
ATOM    396  O   TYR A  53       8.500  31.688   8.062  1.00 86.50           O  
ATOM    397  CG  TYR A  53       6.145  28.156   6.582  1.00 86.50           C  
ATOM    398  CD1 TYR A  53       5.066  28.281   7.457  1.00 86.50           C  
ATOM    399  CD2 TYR A  53       6.004  27.312   5.480  1.00 86.50           C  
ATOM    400  CE1 TYR A  53       3.879  27.578   7.238  1.00 86.50           C  
ATOM    401  CE2 TYR A  53       4.820  26.625   5.250  1.00 86.50           C  
ATOM    402  OH  TYR A  53       2.592  26.078   5.910  1.00 86.50           O  
ATOM    403  CZ  TYR A  53       3.766  26.766   6.133  1.00 86.50           C  
ATOM    404  N   TYR A  54       9.648  31.156   6.195  1.00 88.06           N  
ATOM    405  CA  TYR A  54      10.859  31.750   6.754  1.00 88.06           C  
ATOM    406  C   TYR A  54      11.828  32.156   5.645  1.00 88.06           C  
ATOM    407  CB  TYR A  54      11.539  30.797   7.727  1.00 88.06           C  
ATOM    408  O   TYR A  54      11.625  31.812   4.480  1.00 88.06           O  
ATOM    409  CG  TYR A  54      12.047  29.531   7.078  1.00 88.06           C  
ATOM    410  CD1 TYR A  54      11.297  28.359   7.109  1.00 88.06           C  
ATOM    411  CD2 TYR A  54      13.281  29.500   6.430  1.00 88.06           C  
ATOM    412  CE1 TYR A  54      11.766  27.188   6.512  1.00 88.06           C  
ATOM    413  CE2 TYR A  54      13.758  28.344   5.832  1.00 88.06           C  
ATOM    414  OH  TYR A  54      13.461  26.047   5.285  1.00 88.06           O  
ATOM    415  CZ  TYR A  54      12.992  27.188   5.875  1.00 88.06           C  
ATOM    416  N   SER A  55      12.758  32.969   6.023  1.00 94.06           N  
ATOM    417  CA  SER A  55      13.953  33.250   5.230  1.00 94.06           C  
ATOM    418  C   SER A  55      15.219  32.781   5.949  1.00 94.06           C  
ATOM    419  CB  SER A  55      14.055  34.719   4.914  1.00 94.06           C  
ATOM    420  O   SER A  55      15.289  32.812   7.180  1.00 94.06           O  
ATOM    421  OG  SER A  55      12.891  35.188   4.246  1.00 94.06           O  
ATOM    422  N   ALA A  56      16.125  32.250   5.230  1.00 93.31           N  
ATOM    423  CA  ALA A  56      17.375  31.781   5.809  1.00 93.31           C  
ATOM    424  C   ALA A  56      18.531  31.938   4.820  1.00 93.31           C  
ATOM    425  CB  ALA A  56      17.250  30.328   6.246  1.00 93.31           C  
ATOM    426  O   ALA A  56      18.391  31.609   3.641  1.00 93.31           O  
ATOM    427  N   ASP A  57      19.609  32.469   5.285  1.00 94.75           N  
ATOM    428  CA  ASP A  57      20.828  32.562   4.492  1.00 94.75           C  
ATOM    429  C   ASP A  57      21.750  31.375   4.766  1.00 94.75           C  
ATOM    430  CB  ASP A  57      21.562  33.875   4.777  1.00 94.75           C  
ATOM    431  O   ASP A  57      22.188  31.172   5.902  1.00 94.75           O  
ATOM    432  CG  ASP A  57      20.766  35.094   4.348  1.00 94.75           C  
ATOM    433  OD1 ASP A  57      20.109  35.062   3.291  1.00 94.75           O  
ATOM    434  OD2 ASP A  57      20.812  36.125   5.074  1.00 94.75           O  
ATOM    435  N   ILE A  58      22.031  30.594   3.686  1.00 94.75           N  
ATOM    436  CA  ILE A  58      22.906  29.438   3.865  1.00 94.75           C  
ATOM    437  C   ILE A  58      24.031  29.469   2.842  1.00 94.75           C  
ATOM    438  CB  ILE A  58      22.125  28.109   3.742  1.00 94.75           C  
ATOM    439  O   ILE A  58      24.031  30.297   1.923  1.00 94.75           O  
ATOM    440  CG1 ILE A  58      21.641  27.906   2.301  1.00 94.75           C  
ATOM    441  CG2 ILE A  58      20.938  28.094   4.719  1.00 94.75           C  
ATOM    442  CD1 ILE A  58      21.203  26.484   1.988  1.00 94.75           C  
ATOM    443  N   ASN A  59      25.031  28.594   3.070  1.00 93.62           N  
ATOM    444  CA  ASN A  59      26.109  28.438   2.107  1.00 93.62           C  
ATOM    445  C   ASN A  59      26.094  27.047   1.478  1.00 93.62           C  
ATOM    446  CB  ASN A  59      27.469  28.703   2.770  1.00 93.62           C  
ATOM    447  O   ASN A  59      25.875  26.047   2.168  1.00 93.62           O  
ATOM    448  CG  ASN A  59      27.688  30.172   3.076  1.00 93.62           C  
ATOM    449  ND2 ASN A  59      28.359  30.453   4.180  1.00 93.62           N  
ATOM    450  OD1 ASN A  59      27.250  31.047   2.324  1.00 93.62           O  
ATOM    451  N   LEU A  60      26.188  27.062   0.177  1.00 94.94           N  
ATOM    452  CA  LEU A  60      26.547  25.812  -0.487  1.00 94.94           C  
ATOM    453  C   LEU A  60      28.062  25.609  -0.483  1.00 94.94           C  
ATOM    454  CB  LEU A  60      26.031  25.797  -1.925  1.00 94.94           C  
ATOM    455  O   LEU A  60      28.797  26.344  -1.159  1.00 94.94           O  
ATOM    456  CG  LEU A  60      24.531  26.016  -2.102  1.00 94.94           C  
ATOM    457  CD1 LEU A  60      24.172  26.109  -3.582  1.00 94.94           C  
ATOM    458  CD2 LEU A  60      23.734  24.906  -1.429  1.00 94.94           C  
ATOM    459  N   CYS A  61      28.500  24.688   0.315  1.00 93.50           N  
ATOM    460  CA  CYS A  61      29.938  24.484   0.531  1.00 93.50           C  
ATOM    461  C   CYS A  61      30.438  23.297  -0.287  1.00 93.50           C  
ATOM    462  CB  CYS A  61      30.219  24.250   2.014  1.00 93.50           C  
ATOM    463  O   CYS A  61      30.094  22.156  -0.005  1.00 93.50           O  
ATOM    464  SG  CYS A  61      31.969  24.047   2.389  1.00 93.50           S  
ATOM    465  N   VAL A  62      31.266  23.609  -1.275  1.00 94.62           N  
ATOM    466  CA  VAL A  62      31.844  22.547  -2.115  1.00 94.62           C  
ATOM    467  C   VAL A  62      33.156  22.078  -1.526  1.00 94.62           C  
ATOM    468  CB  VAL A  62      32.031  23.031  -3.568  1.00 94.62           C  
ATOM    469  O   VAL A  62      34.125  22.859  -1.431  1.00 94.62           O  
ATOM    470  CG1 VAL A  62      32.688  21.938  -4.414  1.00 94.62           C  
ATOM    471  CG2 VAL A  62      30.703  23.453  -4.180  1.00 94.62           C  
ATOM    472  N   VAL A  63      33.156  20.844  -1.089  1.00 93.38           N  
ATOM    473  CA  VAL A  63      34.375  20.250  -0.522  1.00 93.38           C  
ATOM    474  C   VAL A  63      34.844  19.109  -1.419  1.00 93.38           C  
ATOM    475  CB  VAL A  63      34.125  19.734   0.912  1.00 93.38           C  
ATOM    476  O   VAL A  63      34.188  18.078  -1.540  1.00 93.38           O  
ATOM    477  CG1 VAL A  63      35.406  19.219   1.531  1.00 93.38           C  
ATOM    478  CG2 VAL A  63      33.500  20.828   1.779  1.00 93.38           C  
ATOM    479  N   PRO A  64      36.031  19.250  -2.014  1.00 90.12           N  
ATOM    480  CA  PRO A  64      36.500  18.266  -2.977  1.00 90.12           C  
ATOM    481  C   PRO A  64      36.812  16.906  -2.330  1.00 90.12           C  
ATOM    482  CB  PRO A  64      37.781  18.906  -3.541  1.00 90.12           C  
ATOM    483  O   PRO A  64      36.656  15.867  -2.963  1.00 90.12           O  
ATOM    484  CG  PRO A  64      37.594  20.375  -3.328  1.00 90.12           C  
ATOM    485  CD  PRO A  64      36.750  20.562  -2.094  1.00 90.12           C  
ATOM    486  N   ASN A  65      37.344  16.938  -1.092  1.00 90.06           N  
ATOM    487  CA  ASN A  65      37.656  15.688  -0.412  1.00 90.06           C  
ATOM    488  C   ASN A  65      37.406  15.781   1.088  1.00 90.06           C  
ATOM    489  CB  ASN A  65      39.094  15.266  -0.674  1.00 90.06           C  
ATOM    490  O   ASN A  65      37.312  16.891   1.638  1.00 90.06           O  
ATOM    491  CG  ASN A  65      40.125  16.250  -0.114  1.00 90.06           C  
ATOM    492  ND2 ASN A  65      41.000  16.750  -0.971  1.00 90.06           N  
ATOM    493  OD1 ASN A  65      40.094  16.562   1.080  1.00 90.06           O  
ATOM    494  N   LYS A  66      37.281  14.641   1.702  1.00 90.81           N  
ATOM    495  CA  LYS A  66      36.844  14.547   3.100  1.00 90.81           C  
ATOM    496  C   LYS A  66      37.938  15.117   4.027  1.00 90.81           C  
ATOM    497  CB  LYS A  66      36.562  13.102   3.477  1.00 90.81           C  
ATOM    498  O   LYS A  66      37.625  15.523   5.152  1.00 90.81           O  
ATOM    499  CG  LYS A  66      37.750  12.156   3.324  1.00 90.81           C  
ATOM    500  CD  LYS A  66      37.375  10.727   3.699  1.00 90.81           C  
ATOM    501  CE  LYS A  66      38.562   9.789   3.549  1.00 90.81           C  
ATOM    502  NZ  LYS A  66      38.219   8.406   4.008  1.00 90.81           N  
ATOM    503  N   PHE A  67      39.125  15.250   3.537  1.00 90.31           N  
ATOM    504  CA  PHE A  67      40.219  15.711   4.383  1.00 90.31           C  
ATOM    505  C   PHE A  67      40.219  17.219   4.512  1.00 90.31           C  
ATOM    506  CB  PHE A  67      41.562  15.242   3.814  1.00 90.31           C  
ATOM    507  O   PHE A  67      40.906  17.781   5.367  1.00 90.31           O  
ATOM    508  CG  PHE A  67      41.688  13.750   3.697  1.00 90.31           C  
ATOM    509  CD1 PHE A  67      41.844  12.961   4.832  1.00 90.31           C  
ATOM    510  CD2 PHE A  67      41.656  13.133   2.453  1.00 90.31           C  
ATOM    511  CE1 PHE A  67      41.969  11.570   4.727  1.00 90.31           C  
ATOM    512  CE2 PHE A  67      41.781  11.750   2.342  1.00 90.31           C  
ATOM    513  CZ  PHE A  67      41.938  10.969   3.479  1.00 90.31           C  
ATOM    514  N   LEU A  68      39.406  17.875   3.766  1.00 91.06           N  
ATOM    515  CA  LEU A  68      39.344  19.328   3.785  1.00 91.06           C  
ATOM    516  C   LEU A  68      38.219  19.812   4.672  1.00 91.06           C  
ATOM    517  CB  LEU A  68      39.188  19.875   2.365  1.00 91.06           C  
ATOM    518  O   LEU A  68      37.969  21.016   4.773  1.00 91.06           O  
ATOM    519  CG  LEU A  68      40.344  19.641   1.399  1.00 91.06           C  
ATOM    520  CD1 LEU A  68      39.969  20.125  -0.000  1.00 91.06           C  
ATOM    521  CD2 LEU A  68      41.594  20.328   1.896  1.00 91.06           C  
ATOM    522  N   VAL A  69      37.562  18.828   5.289  1.00 92.31           N  
ATOM    523  CA  VAL A  69      36.469  19.188   6.180  1.00 92.31           C  
ATOM    524  C   VAL A  69      37.031  19.656   7.523  1.00 92.31           C  
ATOM    525  CB  VAL A  69      35.500  18.016   6.387  1.00 92.31           C  
ATOM    526  O   VAL A  69      37.531  18.844   8.305  1.00 92.31           O  
ATOM    527  CG1 VAL A  69      34.344  18.406   7.312  1.00 92.31           C  
ATOM    528  CG2 VAL A  69      34.969  17.516   5.043  1.00 92.31           C  
ATOM    529  N   THR A  70      36.938  20.906   7.785  1.00 89.69           N  
ATOM    530  CA  THR A  70      37.406  21.453   9.055  1.00 89.69           C  
ATOM    531  C   THR A  70      36.312  21.328  10.117  1.00 89.69           C  
ATOM    532  CB  THR A  70      37.781  22.938   8.906  1.00 89.69           C  
ATOM    533  O   THR A  70      35.156  20.969   9.812  1.00 89.69           O  
ATOM    534  CG2 THR A  70      38.875  23.109   7.848  1.00 89.69           C  
ATOM    535  OG1 THR A  70      36.656  23.703   8.523  1.00 89.69           O  
ATOM    536  N   ALA A  71      36.750  21.578  11.344  1.00 89.19           N  
ATOM    537  CA  ALA A  71      35.781  21.516  12.453  1.00 89.19           C  
ATOM    538  C   ALA A  71      34.688  22.547  12.289  1.00 89.19           C  
ATOM    539  CB  ALA A  71      36.531  21.719  13.781  1.00 89.19           C  
ATOM    540  O   ALA A  71      33.531  22.266  12.609  1.00 89.19           O  
ATOM    541  N   GLU A  72      35.062  23.625  11.703  1.00 88.12           N  
ATOM    542  CA  GLU A  72      34.062  24.688  11.492  1.00 88.12           C  
ATOM    543  C   GLU A  72      33.031  24.297  10.453  1.00 88.12           C  
ATOM    544  CB  GLU A  72      34.781  25.984  11.062  1.00 88.12           C  
ATOM    545  O   GLU A  72      31.844  24.531  10.633  1.00 88.12           O  
ATOM    546  CG  GLU A  72      35.469  26.719  12.211  1.00 88.12           C  
ATOM    547  CD  GLU A  72      36.219  27.953  11.750  1.00 88.12           C  
ATOM    548  OE1 GLU A  72      36.906  28.594  12.594  1.00 88.12           O  
ATOM    549  OE2 GLU A  72      36.156  28.266  10.547  1.00 88.12           O  
ATOM    550  N   ILE A  73      33.531  23.672   9.391  1.00 90.25           N  
ATOM    551  CA  ILE A  73      32.625  23.219   8.344  1.00 90.25           C  
ATOM    552  C   ILE A  73      31.719  22.109   8.891  1.00 90.25           C  
ATOM    553  CB  ILE A  73      33.375  22.734   7.094  1.00 90.25           C  
ATOM    554  O   ILE A  73      30.516  22.109   8.672  1.00 90.25           O  
ATOM    555  CG1 ILE A  73      34.094  23.906   6.406  1.00 90.25           C  
ATOM    556  CG2 ILE A  73      32.438  22.016   6.129  1.00 90.25           C  
ATOM    557  CD1 ILE A  73      35.000  23.500   5.266  1.00 90.25           C  
ATOM    558  N   ALA A  74      32.281  21.234   9.648  1.00 90.62           N  
ATOM    559  CA  ALA A  74      31.547  20.094  10.203  1.00 90.62           C  
ATOM    560  C   ALA A  74      30.391  20.547  11.086  1.00 90.62           C  
ATOM    561  CB  ALA A  74      32.500  19.188  11.000  1.00 90.62           C  
ATOM    562  O   ALA A  74      29.297  19.953  11.055  1.00 90.62           O  
ATOM    563  N   GLU A  75      30.625  21.562  11.781  1.00 87.38           N  
ATOM    564  CA  GLU A  75      29.594  22.047  12.703  1.00 87.38           C  
ATOM    565  C   GLU A  75      28.500  22.812  11.961  1.00 87.38           C  
ATOM    566  CB  GLU A  75      30.219  22.953  13.773  1.00 87.38           C  
ATOM    567  O   GLU A  75      27.375  22.922  12.453  1.00 87.38           O  
ATOM    568  CG  GLU A  75      30.984  22.203  14.852  1.00 87.38           C  
ATOM    569  CD  GLU A  75      31.609  23.109  15.891  1.00 87.38           C  
ATOM    570  OE1 GLU A  75      32.281  22.594  16.812  1.00 87.38           O  
ATOM    571  OE2 GLU A  75      31.438  24.344  15.773  1.00 87.38           O  
ATOM    572  N   SER A  76      28.828  23.297  10.773  1.00 90.81           N  
ATOM    573  CA  SER A  76      27.875  24.125  10.047  1.00 90.81           C  
ATOM    574  C   SER A  76      27.031  23.281   9.094  1.00 90.81           C  
ATOM    575  CB  SER A  76      28.609  25.219   9.258  1.00 90.81           C  
ATOM    576  O   SER A  76      26.016  23.766   8.562  1.00 90.81           O  
ATOM    577  OG  SER A  76      29.391  24.641   8.227  1.00 90.81           O  
ATOM    578  N   VAL A  77      27.359  22.016   8.898  1.00 93.25           N  
ATOM    579  CA  VAL A  77      26.703  21.188   7.891  1.00 93.25           C  
ATOM    580  C   VAL A  77      25.328  20.750   8.383  1.00 93.25           C  
ATOM    581  CB  VAL A  77      27.547  19.938   7.547  1.00 93.25           C  
ATOM    582  O   VAL A  77      25.188  20.203   9.477  1.00 93.25           O  
ATOM    583  CG1 VAL A  77      26.766  18.984   6.656  1.00 93.25           C  
ATOM    584  CG2 VAL A  77      28.859  20.359   6.867  1.00 93.25           C  
ATOM    585  N   GLN A  78      24.281  21.047   7.566  1.00 92.06           N  
ATOM    586  CA  GLN A  78      22.922  20.625   7.887  1.00 92.06           C  
ATOM    587  C   GLN A  78      22.297  19.859   6.730  1.00 92.06           C  
ATOM    588  CB  GLN A  78      22.062  21.844   8.242  1.00 92.06           C  
ATOM    589  O   GLN A  78      21.188  19.328   6.855  1.00 92.06           O  
ATOM    590  CG  GLN A  78      22.500  22.562   9.508  1.00 92.06           C  
ATOM    591  CD  GLN A  78      21.516  23.641   9.945  1.00 92.06           C  
ATOM    592  NE2 GLN A  78      21.984  24.547  10.789  1.00 92.06           N  
ATOM    593  OE1 GLN A  78      20.359  23.641   9.531  1.00 92.06           O  
ATOM    594  N   ALA A  79      22.953  19.828   5.602  1.00 95.31           N  
ATOM    595  CA  ALA A  79      22.578  19.031   4.441  1.00 95.31           C  
ATOM    596  C   ALA A  79      23.797  18.484   3.711  1.00 95.31           C  
ATOM    597  CB  ALA A  79      21.703  19.859   3.488  1.00 95.31           C  
ATOM    598  O   ALA A  79      24.859  19.109   3.727  1.00 95.31           O  
ATOM    599  N   PHE A  80      23.609  17.359   3.182  1.00 96.69           N  
ATOM    600  CA  PHE A  80      24.703  16.703   2.498  1.00 96.69           C  
ATOM    601  C   PHE A  80      24.281  16.234   1.111  1.00 96.69           C  
ATOM    602  CB  PHE A  80      25.219  15.516   3.320  1.00 96.69           C  
ATOM    603  O   PHE A  80      23.344  15.445   0.979  1.00 96.69           O  
ATOM    604  CG  PHE A  80      26.391  14.797   2.693  1.00 96.69           C  
ATOM    605  CD1 PHE A  80      26.375  13.414   2.557  1.00 96.69           C  
ATOM    606  CD2 PHE A  80      27.484  15.508   2.240  1.00 96.69           C  
ATOM    607  CE1 PHE A  80      27.453  12.750   1.979  1.00 96.69           C  
ATOM    608  CE2 PHE A  80      28.578  14.852   1.661  1.00 96.69           C  
ATOM    609  CZ  PHE A  80      28.562  13.477   1.531  1.00 96.69           C  
ATOM    610  N   VAL A  81      24.906  16.750   0.074  1.00 97.81           N  
ATOM    611  CA  VAL A  81      24.641  16.391  -1.314  1.00 97.81           C  
ATOM    612  C   VAL A  81      25.906  15.820  -1.954  1.00 97.81           C  
ATOM    613  CB  VAL A  81      24.125  17.609  -2.127  1.00 97.81           C  
ATOM    614  O   VAL A  81      26.922  16.500  -2.016  1.00 97.81           O  
ATOM    615  CG1 VAL A  81      23.719  17.172  -3.539  1.00 97.81           C  
ATOM    616  CG2 VAL A  81      22.953  18.266  -1.413  1.00 97.81           C  
ATOM    617  N   VAL A  82      25.844  14.633  -2.424  1.00 97.75           N  
ATOM    618  CA  VAL A  82      27.031  13.984  -2.965  1.00 97.75           C  
ATOM    619  C   VAL A  82      26.734  13.414  -4.348  1.00 97.75           C  
ATOM    620  CB  VAL A  82      27.547  12.859  -2.031  1.00 97.75           C  
ATOM    621  O   VAL A  82      25.734  12.703  -4.531  1.00 97.75           O  
ATOM    622  CG1 VAL A  82      26.469  11.812  -1.800  1.00 97.75           C  
ATOM    623  CG2 VAL A  82      28.812  12.219  -2.609  1.00 97.75           C  
ATOM    624  N   TYR A  83      27.609  13.773  -5.270  1.00 97.38           N  
ATOM    625  CA  TYR A  83      27.516  13.234  -6.621  1.00 97.38           C  
ATOM    626  C   TYR A  83      28.406  12.008  -6.785  1.00 97.38           C  
ATOM    627  CB  TYR A  83      27.906  14.297  -7.656  1.00 97.38           C  
ATOM    628  O   TYR A  83      29.516  11.969  -6.270  1.00 97.38           O  
ATOM    629  CG  TYR A  83      27.766  13.828  -9.086  1.00 97.38           C  
ATOM    630  CD1 TYR A  83      28.812  13.195  -9.734  1.00 97.38           C  
ATOM    631  CD2 TYR A  83      26.578  14.031  -9.789  1.00 97.38           C  
ATOM    632  CE1 TYR A  83      28.688  12.766 -11.055  1.00 97.38           C  
ATOM    633  CE2 TYR A  83      26.438  13.602 -11.102  1.00 97.38           C  
ATOM    634  OH  TYR A  83      27.375  12.555 -13.031  1.00 97.38           O  
ATOM    635  CZ  TYR A  83      27.500  12.977 -11.727  1.00 97.38           C  
ATOM    636  N   PHE A  84      27.875  10.945  -7.426  1.00 96.88           N  
ATOM    637  CA  PHE A  84      28.688   9.766  -7.711  1.00 96.88           C  
ATOM    638  C   PHE A  84      28.516   9.328  -9.164  1.00 96.88           C  
ATOM    639  CB  PHE A  84      28.312   8.609  -6.773  1.00 96.88           C  
ATOM    640  O   PHE A  84      27.562   9.734  -9.828  1.00 96.88           O  
ATOM    641  CG  PHE A  84      27.047   7.895  -7.172  1.00 96.88           C  
ATOM    642  CD1 PHE A  84      25.797   8.484  -6.961  1.00 96.88           C  
ATOM    643  CD2 PHE A  84      27.094   6.637  -7.754  1.00 96.88           C  
ATOM    644  CE1 PHE A  84      24.625   7.820  -7.328  1.00 96.88           C  
ATOM    645  CE2 PHE A  84      25.938   5.973  -8.125  1.00 96.88           C  
ATOM    646  CZ  PHE A  84      24.703   6.562  -7.906  1.00 96.88           C  
ATOM    647  N   ASP A  85      29.469   8.578  -9.633  1.00 94.94           N  
ATOM    648  CA  ASP A  85      29.438   8.047 -10.992  1.00 94.94           C  
ATOM    649  C   ASP A  85      28.734   6.688 -11.031  1.00 94.94           C  
ATOM    650  CB  ASP A  85      30.844   7.934 -11.578  1.00 94.94           C  
ATOM    651  O   ASP A  85      29.312   5.680 -10.617  1.00 94.94           O  
ATOM    652  CG  ASP A  85      30.844   7.609 -13.055  1.00 94.94           C  
ATOM    653  OD1 ASP A  85      29.766   7.344 -13.633  1.00 94.94           O  
ATOM    654  OD2 ASP A  85      31.953   7.621 -13.664  1.00 94.94           O  
ATOM    655  N   SER A  86      27.562   6.660 -11.602  1.00 94.88           N  
ATOM    656  CA  SER A  86      26.734   5.453 -11.609  1.00 94.88           C  
ATOM    657  C   SER A  86      27.250   4.453 -12.648  1.00 94.88           C  
ATOM    658  CB  SER A  86      25.281   5.797 -11.898  1.00 94.88           C  
ATOM    659  O   SER A  86      26.875   3.279 -12.625  1.00 94.88           O  
ATOM    660  OG  SER A  86      25.156   6.457 -13.148  1.00 94.88           O  
ATOM    661  N   THR A  87      28.078   4.871 -13.586  1.00 93.81           N  
ATOM    662  CA  THR A  87      28.562   3.984 -14.633  1.00 93.81           C  
ATOM    663  C   THR A  87      29.641   3.051 -14.086  1.00 93.81           C  
ATOM    664  CB  THR A  87      29.125   4.785 -15.820  1.00 93.81           C  
ATOM    665  O   THR A  87      29.969   2.031 -14.703  1.00 93.81           O  
ATOM    666  CG2 THR A  87      28.094   5.746 -16.375  1.00 93.81           C  
ATOM    667  OG1 THR A  87      30.266   5.531 -15.391  1.00 93.81           O  
ATOM    668  N   GLN A  88      30.172   3.385 -12.938  1.00 93.31           N  
ATOM    669  CA  GLN A  88      31.203   2.566 -12.320  1.00 93.31           C  
ATOM    670  C   GLN A  88      30.609   1.625 -11.273  1.00 93.31           C  
ATOM    671  CB  GLN A  88      32.281   3.449 -11.680  1.00 93.31           C  
ATOM    672  O   GLN A  88      29.875   2.059 -10.383  1.00 93.31           O  
ATOM    673  CG  GLN A  88      33.000   4.359 -12.664  1.00 93.31           C  
ATOM    674  CD  GLN A  88      34.219   5.008 -12.078  1.00 93.31           C  
ATOM    675  NE2 GLN A  88      34.844   5.926 -12.828  1.00 93.31           N  
ATOM    676  OE1 GLN A  88      34.656   4.688 -10.961  1.00 93.31           O  
ATOM    677  N   LYS A  89      31.000   0.393 -11.273  1.00 91.94           N  
ATOM    678  CA  LYS A  89      30.500  -0.603 -10.328  1.00 91.94           C  
ATOM    679  C   LYS A  89      30.891  -0.258  -8.898  1.00 91.94           C  
ATOM    680  CB  LYS A  89      31.016  -1.996 -10.695  1.00 91.94           C  
ATOM    681  O   LYS A  89      30.188  -0.606  -7.953  1.00 91.94           O  
ATOM    682  CG  LYS A  89      30.391  -2.576 -11.953  1.00 91.94           C  
ATOM    683  CD  LYS A  89      30.875  -3.992 -12.227  1.00 91.94           C  
ATOM    684  CE  LYS A  89      30.250  -4.574 -13.484  1.00 91.94           C  
ATOM    685  NZ  LYS A  89      30.781  -5.938 -13.789  1.00 91.94           N  
ATOM    686  N   SER A  90      32.000   0.473  -8.797  1.00 91.50           N  
ATOM    687  CA  SER A  90      32.469   0.873  -7.473  1.00 91.50           C  
ATOM    688  C   SER A  90      32.125   2.324  -7.172  1.00 91.50           C  
ATOM    689  CB  SER A  90      34.000   0.683  -7.367  1.00 91.50           C  
ATOM    690  O   SER A  90      32.750   2.973  -6.348  1.00 91.50           O  
ATOM    691  OG  SER A  90      34.656   1.430  -8.367  1.00 91.50           O  
ATOM    692  N   GLY A  91      31.141   2.848  -7.801  1.00 91.69           N  
ATOM    693  CA  GLY A  91      30.797   4.250  -7.664  1.00 91.69           C  
ATOM    694  C   GLY A  91      30.344   4.617  -6.262  1.00 91.69           C  
ATOM    695  O   GLY A  91      30.531   5.754  -5.820  1.00 91.69           O  
ATOM    696  N   LEU A  92      29.750   3.641  -5.527  1.00 95.12           N  
ATOM    697  CA  LEU A  92      29.203   3.922  -4.199  1.00 95.12           C  
ATOM    698  C   LEU A  92      30.281   3.736  -3.131  1.00 95.12           C  
ATOM    699  CB  LEU A  92      28.016   3.018  -3.902  1.00 95.12           C  
ATOM    700  O   LEU A  92      30.109   4.176  -1.991  1.00 95.12           O  
ATOM    701  CG  LEU A  92      26.719   3.340  -4.648  1.00 95.12           C  
ATOM    702  CD1 LEU A  92      25.672   2.252  -4.402  1.00 95.12           C  
ATOM    703  CD2 LEU A  92      26.172   4.703  -4.230  1.00 95.12           C  
ATOM    704  N   ASP A  93      31.406   3.162  -3.496  1.00 94.12           N  
ATOM    705  CA  ASP A  93      32.469   2.945  -2.527  1.00 94.12           C  
ATOM    706  C   ASP A  93      33.062   4.270  -2.051  1.00 94.12           C  
ATOM    707  CB  ASP A  93      33.562   2.066  -3.129  1.00 94.12           C  
ATOM    708  O   ASP A  93      33.281   4.461  -0.854  1.00 94.12           O  
ATOM    709  CG  ASP A  93      33.125   0.644  -3.395  1.00 94.12           C  
ATOM    710  OD1 ASP A  93      32.062   0.234  -2.869  1.00 94.12           O  
ATOM    711  OD2 ASP A  93      33.812  -0.076  -4.137  1.00 94.12           O  
ATOM    712  N   SER A  94      33.312   5.164  -3.035  1.00 92.25           N  
ATOM    713  CA  SER A  94      33.844   6.469  -2.682  1.00 92.25           C  
ATOM    714  C   SER A  94      32.875   7.262  -1.820  1.00 92.25           C  
ATOM    715  CB  SER A  94      34.188   7.266  -3.941  1.00 92.25           C  
ATOM    716  O   SER A  94      33.281   7.992  -0.917  1.00 92.25           O  
ATOM    717  OG  SER A  94      35.125   6.566  -4.738  1.00 92.25           O  
ATOM    718  N   VAL A  95      31.641   7.070  -2.053  1.00 95.88           N  
ATOM    719  CA  VAL A  95      30.609   7.762  -1.271  1.00 95.88           C  
ATOM    720  C   VAL A  95      30.594   7.203   0.150  1.00 95.88           C  
ATOM    721  CB  VAL A  95      29.219   7.641  -1.921  1.00 95.88           C  
ATOM    722  O   VAL A  95      30.438   7.953   1.115  1.00 95.88           O  
ATOM    723  CG1 VAL A  95      28.172   8.367  -1.086  1.00 95.88           C  
ATOM    724  CG2 VAL A  95      29.250   8.188  -3.348  1.00 95.88           C  
ATOM    725  N   SER A  96      30.812   5.855   0.267  1.00 95.50           N  
ATOM    726  CA  SER A  96      30.750   5.195   1.566  1.00 95.50           C  
ATOM    727  C   SER A  96      31.844   5.707   2.496  1.00 95.50           C  
ATOM    728  CB  SER A  96      30.875   3.682   1.403  1.00 95.50           C  
ATOM    729  O   SER A  96      31.719   5.637   3.719  1.00 95.50           O  
ATOM    730  OG  SER A  96      29.766   3.158   0.699  1.00 95.50           O  
ATOM    731  N   SER A  97      32.844   6.230   1.969  1.00 94.50           N  
ATOM    732  CA  SER A  97      33.938   6.785   2.779  1.00 94.50           C  
ATOM    733  C   SER A  97      33.469   8.039   3.520  1.00 94.50           C  
ATOM    734  CB  SER A  97      35.125   7.105   1.907  1.00 94.50           C  
ATOM    735  O   SER A  97      34.094   8.445   4.500  1.00 94.50           O  
ATOM    736  OG  SER A  97      34.875   8.242   1.095  1.00 94.50           O  
ATOM    737  N   TRP A  98      32.406   8.656   3.064  1.00 95.88           N  
ATOM    738  CA  TRP A  98      31.891   9.875   3.684  1.00 95.88           C  
ATOM    739  C   TRP A  98      30.906   9.539   4.797  1.00 95.88           C  
ATOM    740  CB  TRP A  98      31.219  10.766   2.637  1.00 95.88           C  
ATOM    741  O   TRP A  98      30.516  10.414   5.574  1.00 95.88           O  
ATOM    742  CG  TRP A  98      32.188  11.469   1.729  1.00 95.88           C  
ATOM    743  CD1 TRP A  98      32.750  10.969   0.598  1.00 95.88           C  
ATOM    744  CD2 TRP A  98      32.656  12.805   1.878  1.00 95.88           C  
ATOM    745  CE2 TRP A  98      33.562  13.055   0.800  1.00 95.88           C  
ATOM    746  CE3 TRP A  98      32.438  13.820   2.818  1.00 95.88           C  
ATOM    747  NE1 TRP A  98      33.594  11.914   0.035  1.00 95.88           N  
ATOM    748  CH2 TRP A  98      33.969  15.250   1.573  1.00 95.88           C  
ATOM    749  CZ2 TRP A  98      34.219  14.273   0.639  1.00 95.88           C  
ATOM    750  CZ3 TRP A  98      33.125  15.031   2.656  1.00 95.88           C  
ATOM    751  N   LEU A  99      30.484   8.258   4.914  1.00 95.81           N  
ATOM    752  CA  LEU A  99      29.406   7.859   5.801  1.00 95.81           C  
ATOM    753  C   LEU A  99      29.766   8.117   7.258  1.00 95.81           C  
ATOM    754  CB  LEU A  99      29.062   6.383   5.602  1.00 95.81           C  
ATOM    755  O   LEU A  99      28.938   8.609   8.031  1.00 95.81           O  
ATOM    756  CG  LEU A  99      28.328   6.023   4.316  1.00 95.81           C  
ATOM    757  CD1 LEU A  99      28.156   4.512   4.203  1.00 95.81           C  
ATOM    758  CD2 LEU A  99      26.969   6.719   4.270  1.00 95.81           C  
ATOM    759  N   PRO A 100      31.016   7.867   7.723  1.00 94.19           N  
ATOM    760  CA  PRO A 100      31.359   8.172   9.109  1.00 94.19           C  
ATOM    761  C   PRO A 100      31.188   9.656   9.453  1.00 94.19           C  
ATOM    762  CB  PRO A 100      32.812   7.750   9.211  1.00 94.19           C  
ATOM    763  O   PRO A 100      30.734   9.992  10.547  1.00 94.19           O  
ATOM    764  CG  PRO A 100      33.000   6.684   8.172  1.00 94.19           C  
ATOM    765  CD  PRO A 100      32.125   7.027   7.000  1.00 94.19           C  
ATOM    766  N   LEU A 101      31.500  10.562   8.555  1.00 93.50           N  
ATOM    767  CA  LEU A 101      31.328  11.992   8.766  1.00 93.50           C  
ATOM    768  C   LEU A 101      29.844  12.359   8.789  1.00 93.50           C  
ATOM    769  CB  LEU A 101      32.031  12.789   7.676  1.00 93.50           C  
ATOM    770  O   LEU A 101      29.406  13.125   9.641  1.00 93.50           O  
ATOM    771  CG  LEU A 101      33.562  12.734   7.691  1.00 93.50           C  
ATOM    772  CD1 LEU A 101      34.125  13.391   6.438  1.00 93.50           C  
ATOM    773  CD2 LEU A 101      34.125  13.406   8.945  1.00 93.50           C  
ATOM    774  N   ALA A 102      29.094  11.766   7.859  1.00 91.62           N  
ATOM    775  CA  ALA A 102      27.672  12.031   7.789  1.00 91.62           C  
ATOM    776  C   ALA A 102      26.969  11.586   9.070  1.00 91.62           C  
ATOM    777  CB  ALA A 102      27.047  11.328   6.582  1.00 91.62           C  
ATOM    778  O   ALA A 102      26.047  12.258   9.547  1.00 91.62           O  
ATOM    779  N   LYS A 103      27.422  10.484   9.609  1.00 88.56           N  
ATOM    780  CA  LYS A 103      26.828   9.984  10.844  1.00 88.56           C  
ATOM    781  C   LYS A 103      27.125  10.930  12.008  1.00 88.56           C  
ATOM    782  CB  LYS A 103      27.344   8.586  11.164  1.00 88.56           C  
ATOM    783  O   LYS A 103      26.312  11.055  12.930  1.00 88.56           O  
ATOM    784  CG  LYS A 103      26.719   7.484  10.328  1.00 88.56           C  
ATOM    785  CD  LYS A 103      27.234   6.109  10.727  1.00 88.56           C  
ATOM    786  CE  LYS A 103      26.672   5.016   9.828  1.00 88.56           C  
ATOM    787  NZ  LYS A 103      27.219   3.672  10.180  1.00 88.56           N  
ATOM    788  N   ALA A 104      28.266  11.562  11.914  1.00 87.00           N  
ATOM    789  CA  ALA A 104      28.641  12.508  12.961  1.00 87.00           C  
ATOM    790  C   ALA A 104      27.859  13.820  12.820  1.00 87.00           C  
ATOM    791  CB  ALA A 104      30.141  12.773  12.922  1.00 87.00           C  
ATOM    792  O   ALA A 104      27.453  14.414  13.820  1.00 87.00           O  
ATOM    793  N   TRP A 105      27.641  14.266  11.531  1.00 86.62           N  
ATOM    794  CA  TRP A 105      26.969  15.531  11.273  1.00 86.62           C  
ATOM    795  C   TRP A 105      25.453  15.398  11.477  1.00 86.62           C  
ATOM    796  CB  TRP A 105      27.266  16.016   9.852  1.00 86.62           C  
ATOM    797  O   TRP A 105      24.797  16.344  11.914  1.00 86.62           O  
ATOM    798  CG  TRP A 105      28.719  16.156   9.547  1.00 86.62           C  
ATOM    799  CD1 TRP A 105      29.734  16.375  10.445  1.00 86.62           C  
ATOM    800  CD2 TRP A 105      29.344  16.062   8.258  1.00 86.62           C  
ATOM    801  CE2 TRP A 105      30.719  16.250   8.445  1.00 86.62           C  
ATOM    802  CE3 TRP A 105      28.844  15.844   6.965  1.00 86.62           C  
ATOM    803  NE1 TRP A 105      30.938  16.438   9.781  1.00 86.62           N  
ATOM    804  CH2 TRP A 105      31.125  16.016   6.125  1.00 86.62           C  
ATOM    805  CZ2 TRP A 105      31.625  16.219   7.383  1.00 86.62           C  
ATOM    806  CZ3 TRP A 105      29.750  15.820   5.906  1.00 86.62           C  
ATOM    807  N   LEU A 106      24.875  14.250  11.148  1.00 83.88           N  
ATOM    808  CA  LEU A 106      23.453  13.930  11.180  1.00 83.88           C  
ATOM    809  C   LEU A 106      22.641  14.984  10.438  1.00 83.88           C  
ATOM    810  CB  LEU A 106      22.953  13.820  12.633  1.00 83.88           C  
ATOM    811  O   LEU A 106      21.656  15.516  10.969  1.00 83.88           O  
ATOM    812  CG  LEU A 106      23.562  12.695  13.469  1.00 83.88           C  
ATOM    813  CD1 LEU A 106      23.203  12.875  14.938  1.00 83.88           C  
ATOM    814  CD2 LEU A 106      23.094  11.336  12.961  1.00 83.88           C  
ATOM    815  N   PRO A 107      23.047  15.203   9.195  1.00 88.38           N  
ATOM    816  CA  PRO A 107      22.266  16.156   8.414  1.00 88.38           C  
ATOM    817  C   PRO A 107      20.828  15.680   8.180  1.00 88.38           C  
ATOM    818  CB  PRO A 107      23.031  16.250   7.090  1.00 88.38           C  
ATOM    819  O   PRO A 107      20.594  14.477   8.047  1.00 88.38           O  
ATOM    820  CG  PRO A 107      23.781  14.961   6.992  1.00 88.38           C  
ATOM    821  CD  PRO A 107      24.000  14.430   8.383  1.00 88.38           C  
ATOM    822  N   GLU A 108      19.922  16.641   8.117  1.00 84.75           N  
ATOM    823  CA  GLU A 108      18.516  16.297   7.918  1.00 84.75           C  
ATOM    824  C   GLU A 108      18.219  15.953   6.461  1.00 84.75           C  
ATOM    825  CB  GLU A 108      17.609  17.438   8.375  1.00 84.75           C  
ATOM    826  O   GLU A 108      17.297  15.188   6.168  1.00 84.75           O  
ATOM    827  CG  GLU A 108      17.359  17.469   9.883  1.00 84.75           C  
ATOM    828  CD  GLU A 108      16.344  16.438  10.344  1.00 84.75           C  
ATOM    829  OE1 GLU A 108      16.234  16.219  11.570  1.00 84.75           O  
ATOM    830  OE2 GLU A 108      15.672  15.852   9.469  1.00 84.75           O  
ATOM    831  N   VAL A 109      19.016  16.547   5.578  1.00 91.94           N  
ATOM    832  CA  VAL A 109      18.844  16.312   4.148  1.00 91.94           C  
ATOM    833  C   VAL A 109      20.094  15.648   3.570  1.00 91.94           C  
ATOM    834  CB  VAL A 109      18.531  17.609   3.391  1.00 91.94           C  
ATOM    835  O   VAL A 109      21.188  16.219   3.623  1.00 91.94           O  
ATOM    836  CG1 VAL A 109      18.359  17.344   1.896  1.00 91.94           C  
ATOM    837  CG2 VAL A 109      17.266  18.266   3.961  1.00 91.94           C  
ATOM    838  N   MET A 110      19.953  14.453   3.125  1.00 95.19           N  
ATOM    839  CA  MET A 110      21.031  13.734   2.459  1.00 95.19           C  
ATOM    840  C   MET A 110      20.609  13.258   1.077  1.00 95.19           C  
ATOM    841  CB  MET A 110      21.484  12.539   3.305  1.00 95.19           C  
ATOM    842  O   MET A 110      19.672  12.461   0.955  1.00 95.19           O  
ATOM    843  CG  MET A 110      22.094  12.930   4.645  1.00 95.19           C  
ATOM    844  SD  MET A 110      22.812  11.500   5.535  1.00 95.19           S  
ATOM    845  CE  MET A 110      21.297  10.578   5.941  1.00 95.19           C  
ATOM    846  N   ILE A 111      21.297  13.727   0.084  1.00 96.88           N  
ATOM    847  CA  ILE A 111      20.891  13.422  -1.285  1.00 96.88           C  
ATOM    848  C   ILE A 111      22.062  12.781  -2.033  1.00 96.88           C  
ATOM    849  CB  ILE A 111      20.422  14.695  -2.027  1.00 96.88           C  
ATOM    850  O   ILE A 111      23.172  13.312  -2.041  1.00 96.88           O  
ATOM    851  CG1 ILE A 111      19.312  15.398  -1.227  1.00 96.88           C  
ATOM    852  CG2 ILE A 111      19.922  14.344  -3.438  1.00 96.88           C  
ATOM    853  CD1 ILE A 111      18.844  16.703  -1.849  1.00 96.88           C  
ATOM    854  N   LEU A 112      21.859  11.641  -2.555  1.00 97.31           N  
ATOM    855  CA  LEU A 112      22.766  10.969  -3.480  1.00 97.31           C  
ATOM    856  C   LEU A 112      22.422  11.312  -4.926  1.00 97.31           C  
ATOM    857  CB  LEU A 112      22.719   9.453  -3.277  1.00 97.31           C  
ATOM    858  O   LEU A 112      21.328  10.984  -5.402  1.00 97.31           O  
ATOM    859  CG  LEU A 112      23.641   8.617  -4.152  1.00 97.31           C  
ATOM    860  CD1 LEU A 112      25.094   8.867  -3.758  1.00 97.31           C  
ATOM    861  CD2 LEU A 112      23.297   7.141  -4.047  1.00 97.31           C  
ATOM    862  N   VAL A 113      23.344  11.922  -5.617  1.00 97.62           N  
ATOM    863  CA  VAL A 113      23.047  12.445  -6.941  1.00 97.62           C  
ATOM    864  C   VAL A 113      23.844  11.695  -7.996  1.00 97.62           C  
ATOM    865  CB  VAL A 113      23.344  13.961  -7.027  1.00 97.62           C  
ATOM    866  O   VAL A 113      25.016  11.359  -7.773  1.00 97.62           O  
ATOM    867  CG1 VAL A 113      22.938  14.516  -8.391  1.00 97.62           C  
ATOM    868  CG2 VAL A 113      22.609  14.711  -5.910  1.00 97.62           C  
ATOM    869  N   CYS A 114      23.281  11.375  -9.070  1.00 96.56           N  
ATOM    870  CA  CYS A 114      23.953  10.875 -10.266  1.00 96.56           C  
ATOM    871  C   CYS A 114      23.281  11.398 -11.531  1.00 96.56           C  
ATOM    872  CB  CYS A 114      23.953   9.344 -10.273  1.00 96.56           C  
ATOM    873  O   CYS A 114      22.219  12.023 -11.461  1.00 96.56           O  
ATOM    874  SG  CYS A 114      22.297   8.617 -10.438  1.00 96.56           S  
ATOM    875  N   ASP A 115      23.984  11.266 -12.594  1.00 94.56           N  
ATOM    876  CA  ASP A 115      23.344  11.648 -13.852  1.00 94.56           C  
ATOM    877  C   ASP A 115      22.156  10.742 -14.156  1.00 94.56           C  
ATOM    878  CB  ASP A 115      24.344  11.594 -15.000  1.00 94.56           C  
ATOM    879  O   ASP A 115      21.000  11.211 -14.195  1.00 94.56           O  
ATOM    880  CG  ASP A 115      23.828  12.234 -16.281  1.00 94.56           C  
ATOM    881  OD1 ASP A 115      23.234  13.328 -16.219  1.00 94.56           O  
ATOM    882  OD2 ASP A 115      24.016  11.633 -17.359  1.00 94.56           O  
ATOM    883  N   ARG A 116      22.391   9.484 -14.328  1.00 94.06           N  
ATOM    884  CA  ARG A 116      21.375   8.453 -14.500  1.00 94.06           C  
ATOM    885  C   ARG A 116      21.906   7.094 -14.039  1.00 94.06           C  
ATOM    886  CB  ARG A 116      20.938   8.375 -15.969  1.00 94.06           C  
ATOM    887  O   ARG A 116      23.062   6.758 -14.266  1.00 94.06           O  
ATOM    888  CG  ARG A 116      19.781   7.418 -16.203  1.00 94.06           C  
ATOM    889  CD  ARG A 116      19.375   7.391 -17.672  1.00 94.06           C  
ATOM    890  NE  ARG A 116      18.891   8.695 -18.125  1.00 94.06           N  
ATOM    891  NH1 ARG A 116      18.688   8.086 -20.344  1.00 94.06           N  
ATOM    892  NH2 ARG A 116      18.141  10.211 -19.688  1.00 94.06           N  
ATOM    893  CZ  ARG A 116      18.578   8.992 -19.375  1.00 94.06           C  
ATOM    894  N   VAL A 117      21.016   6.387 -13.414  1.00 92.88           N  
ATOM    895  CA  VAL A 117      21.422   5.059 -12.969  1.00 92.88           C  
ATOM    896  C   VAL A 117      21.797   4.199 -14.180  1.00 92.88           C  
ATOM    897  CB  VAL A 117      20.328   4.371 -12.141  1.00 92.88           C  
ATOM    898  O   VAL A 117      21.312   4.441 -15.289  1.00 92.88           O  
ATOM    899  CG1 VAL A 117      20.109   5.105 -10.820  1.00 92.88           C  
ATOM    900  CG2 VAL A 117      19.016   4.301 -12.938  1.00 92.88           C  
ATOM    901  N   SER A 118      22.688   3.262 -13.922  1.00 92.31           N  
ATOM    902  CA  SER A 118      23.219   2.457 -15.023  1.00 92.31           C  
ATOM    903  C   SER A 118      23.094   0.967 -14.719  1.00 92.31           C  
ATOM    904  CB  SER A 118      24.672   2.818 -15.289  1.00 92.31           C  
ATOM    905  O   SER A 118      23.500   0.513 -13.641  1.00 92.31           O  
ATOM    906  OG  SER A 118      25.234   1.970 -16.281  1.00 92.31           O  
ATOM    907  N   GLU A 119      22.594   0.256 -15.641  1.00 88.62           N  
ATOM    908  CA  GLU A 119      22.484  -1.190 -15.484  1.00 88.62           C  
ATOM    909  C   GLU A 119      23.844  -1.863 -15.523  1.00 88.62           C  
ATOM    910  CB  GLU A 119      21.578  -1.777 -16.578  1.00 88.62           C  
ATOM    911  O   GLU A 119      24.031  -2.932 -14.938  1.00 88.62           O  
ATOM    912  CG  GLU A 119      20.109  -1.377 -16.438  1.00 88.62           C  
ATOM    913  CD  GLU A 119      19.484  -1.816 -15.125  1.00 88.62           C  
ATOM    914  OE1 GLU A 119      18.625  -1.080 -14.586  1.00 88.62           O  
ATOM    915  OE2 GLU A 119      19.859  -2.906 -14.633  1.00 88.62           O  
ATOM    916  N   ASP A 120      24.828  -1.253 -16.141  1.00 92.00           N  
ATOM    917  CA  ASP A 120      26.172  -1.812 -16.234  1.00 92.00           C  
ATOM    918  C   ASP A 120      27.016  -1.438 -15.023  1.00 92.00           C  
ATOM    919  CB  ASP A 120      26.844  -1.333 -17.516  1.00 92.00           C  
ATOM    920  O   ASP A 120      28.047  -2.055 -14.773  1.00 92.00           O  
ATOM    921  CG  ASP A 120      26.172  -1.854 -18.781  1.00 92.00           C  
ATOM    922  OD1 ASP A 120      25.734  -3.021 -18.797  1.00 92.00           O  
ATOM    923  OD2 ASP A 120      26.094  -1.090 -19.766  1.00 92.00           O  
ATOM    924  N   GLY A 121      26.516  -0.451 -14.227  1.00 94.50           N  
ATOM    925  CA  GLY A 121      27.188  -0.043 -13.000  1.00 94.50           C  
ATOM    926  C   GLY A 121      26.312  -0.189 -11.766  1.00 94.50           C  
ATOM    927  O   GLY A 121      25.969  -1.306 -11.367  1.00 94.50           O  
ATOM    928  N   ILE A 122      25.953   0.979 -11.375  1.00 94.81           N  
ATOM    929  CA  ILE A 122      25.031   0.979 -10.242  1.00 94.81           C  
ATOM    930  C   ILE A 122      23.594   1.185 -10.742  1.00 94.81           C  
ATOM    931  CB  ILE A 122      25.391   2.070  -9.211  1.00 94.81           C  
ATOM    932  O   ILE A 122      23.219   2.293 -11.133  1.00 94.81           O  
ATOM    933  CG1 ILE A 122      26.844   1.892  -8.742  1.00 94.81           C  
ATOM    934  CG2 ILE A 122      24.422   2.041  -8.023  1.00 94.81           C  
ATOM    935  CD1 ILE A 122      27.078   0.609  -7.957  1.00 94.81           C  
ATOM    936  N   ASN A 123      22.875   0.098 -10.711  1.00 91.75           N  
ATOM    937  CA  ASN A 123      21.500   0.197 -11.195  1.00 91.75           C  
ATOM    938  C   ASN A 123      20.578   0.804 -10.141  1.00 91.75           C  
ATOM    939  CB  ASN A 123      20.984  -1.176 -11.625  1.00 91.75           C  
ATOM    940  O   ASN A 123      21.016   1.105  -9.031  1.00 91.75           O  
ATOM    941  CG  ASN A 123      20.938  -2.170 -10.484  1.00 91.75           C  
ATOM    942  ND2 ASN A 123      20.844  -3.451 -10.812  1.00 91.75           N  
ATOM    943  OD1 ASN A 123      21.000  -1.788  -9.312  1.00 91.75           O  
ATOM    944  N   ARG A 124      19.391   1.045 -10.500  1.00 89.12           N  
ATOM    945  CA  ARG A 124      18.422   1.726  -9.648  1.00 89.12           C  
ATOM    946  C   ARG A 124      18.203   0.962  -8.352  1.00 89.12           C  
ATOM    947  CB  ARG A 124      17.094   1.900 -10.383  1.00 89.12           C  
ATOM    948  O   ARG A 124      18.188   1.558  -7.270  1.00 89.12           O  
ATOM    949  CG  ARG A 124      16.047   2.676  -9.594  1.00 89.12           C  
ATOM    950  CD  ARG A 124      14.789   2.920 -10.406  1.00 89.12           C  
ATOM    951  NE  ARG A 124      15.016   3.906 -11.461  1.00 89.12           N  
ATOM    952  NH1 ARG A 124      14.305   5.711 -10.203  1.00 89.12           N  
ATOM    953  NH2 ARG A 124      15.016   6.020 -12.359  1.00 89.12           N  
ATOM    954  CZ  ARG A 124      14.781   5.211 -11.344  1.00 89.12           C  
ATOM    955  N   GLN A 125      18.047  -0.297  -8.445  1.00 86.69           N  
ATOM    956  CA  GLN A 125      17.797  -1.112  -7.258  1.00 86.69           C  
ATOM    957  C   GLN A 125      18.938  -0.995  -6.258  1.00 86.69           C  
ATOM    958  CB  GLN A 125      17.578  -2.576  -7.648  1.00 86.69           C  
ATOM    959  O   GLN A 125      18.719  -0.760  -5.070  1.00 86.69           O  
ATOM    960  CG  GLN A 125      17.172  -3.469  -6.484  1.00 86.69           C  
ATOM    961  CD  GLN A 125      16.812  -4.875  -6.922  1.00 86.69           C  
ATOM    962  NE2 GLN A 125      16.531  -5.742  -5.957  1.00 86.69           N  
ATOM    963  OE1 GLN A 125      16.797  -5.184  -8.117  1.00 86.69           O  
ATOM    964  N   LYS A 126      20.109  -1.123  -6.715  1.00 92.94           N  
ATOM    965  CA  LYS A 126      21.281  -1.042  -5.852  1.00 92.94           C  
ATOM    966  C   LYS A 126      21.406   0.342  -5.223  1.00 92.94           C  
ATOM    967  CB  LYS A 126      22.547  -1.375  -6.645  1.00 92.94           C  
ATOM    968  O   LYS A 126      21.672   0.463  -4.023  1.00 92.94           O  
ATOM    969  CG  LYS A 126      22.734  -2.861  -6.906  1.00 92.94           C  
ATOM    970  CD  LYS A 126      24.031  -3.133  -7.656  1.00 92.94           C  
ATOM    971  CE  LYS A 126      24.203  -4.613  -7.969  1.00 92.94           C  
ATOM    972  NZ  LYS A 126      25.453  -4.883  -8.742  1.00 92.94           N  
ATOM    973  N   ALA A 127      21.250   1.350  -6.039  1.00 94.50           N  
ATOM    974  CA  ALA A 127      21.344   2.719  -5.539  1.00 94.50           C  
ATOM    975  C   ALA A 127      20.281   2.996  -4.484  1.00 94.50           C  
ATOM    976  CB  ALA A 127      21.219   3.715  -6.691  1.00 94.50           C  
ATOM    977  O   ALA A 127      20.562   3.578  -3.438  1.00 94.50           O  
ATOM    978  N   GLN A 128      19.078   2.574  -4.762  1.00 91.12           N  
ATOM    979  CA  GLN A 128      17.969   2.818  -3.838  1.00 91.12           C  
ATOM    980  C   GLN A 128      18.156   2.033  -2.541  1.00 91.12           C  
ATOM    981  CB  GLN A 128      16.641   2.455  -4.484  1.00 91.12           C  
ATOM    982  O   GLN A 128      17.891   2.551  -1.454  1.00 91.12           O  
ATOM    983  CG  GLN A 128      16.125   3.492  -5.480  1.00 91.12           C  
ATOM    984  CD  GLN A 128      15.664   4.770  -4.809  1.00 91.12           C  
ATOM    985  NE2 GLN A 128      15.242   5.742  -5.609  1.00 91.12           N  
ATOM    986  OE1 GLN A 128      15.680   4.883  -3.578  1.00 91.12           O  
ATOM    987  N   GLU A 129      18.516   0.814  -2.648  1.00 91.31           N  
ATOM    988  CA  GLU A 129      18.781   0.029  -1.445  1.00 91.31           C  
ATOM    989  C   GLU A 129      19.859   0.677  -0.584  1.00 91.31           C  
ATOM    990  CB  GLU A 129      19.188  -1.400  -1.812  1.00 91.31           C  
ATOM    991  O   GLU A 129      19.734   0.722   0.642  1.00 91.31           O  
ATOM    992  CG  GLU A 129      18.016  -2.273  -2.264  1.00 91.31           C  
ATOM    993  CD  GLU A 129      18.453  -3.641  -2.768  1.00 91.31           C  
ATOM    994  OE1 GLU A 129      17.594  -4.461  -3.129  1.00 91.31           O  
ATOM    995  OE2 GLU A 129      19.688  -3.893  -2.799  1.00 91.31           O  
ATOM    996  N   TRP A 130      20.906   1.109  -1.283  1.00 94.12           N  
ATOM    997  CA  TRP A 130      21.969   1.823  -0.570  1.00 94.12           C  
ATOM    998  C   TRP A 130      21.406   3.068   0.116  1.00 94.12           C  
ATOM    999  CB  TRP A 130      23.094   2.211  -1.527  1.00 94.12           C  
ATOM   1000  O   TRP A 130      21.703   3.322   1.286  1.00 94.12           O  
ATOM   1001  CG  TRP A 130      24.312   2.742  -0.842  1.00 94.12           C  
ATOM   1002  CD1 TRP A 130      25.438   2.039  -0.482  1.00 94.12           C  
ATOM   1003  CD2 TRP A 130      24.547   4.094  -0.430  1.00 94.12           C  
ATOM   1004  CE2 TRP A 130      25.812   4.137   0.174  1.00 94.12           C  
ATOM   1005  CE3 TRP A 130      23.797   5.273  -0.513  1.00 94.12           C  
ATOM   1006  NE1 TRP A 130      26.344   2.871   0.129  1.00 94.12           N  
ATOM   1007  CH2 TRP A 130      25.609   6.457   0.598  1.00 94.12           C  
ATOM   1008  CZ2 TRP A 130      26.359   5.316   0.692  1.00 94.12           C  
ATOM   1009  CZ3 TRP A 130      24.328   6.445   0.004  1.00 94.12           C  
ATOM   1010  N   CYS A 131      20.594   3.863  -0.546  1.00 93.62           N  
ATOM   1011  CA  CYS A 131      20.000   5.082  -0.002  1.00 93.62           C  
ATOM   1012  C   CYS A 131      19.109   4.766   1.194  1.00 93.62           C  
ATOM   1013  CB  CYS A 131      19.188   5.809  -1.074  1.00 93.62           C  
ATOM   1014  O   CYS A 131      19.156   5.461   2.209  1.00 93.62           O  
ATOM   1015  SG  CYS A 131      20.203   6.699  -2.273  1.00 93.62           S  
ATOM   1016  N   ILE A 132      18.359   3.701   1.067  1.00 89.50           N  
ATOM   1017  CA  ILE A 132      17.469   3.311   2.156  1.00 89.50           C  
ATOM   1018  C   ILE A 132      18.297   2.920   3.381  1.00 89.50           C  
ATOM   1019  CB  ILE A 132      16.547   2.146   1.742  1.00 89.50           C  
ATOM   1020  O   ILE A 132      18.000   3.357   4.496  1.00 89.50           O  
ATOM   1021  CG1 ILE A 132      15.516   2.623   0.708  1.00 89.50           C  
ATOM   1022  CG2 ILE A 132      15.844   1.547   2.967  1.00 89.50           C  
ATOM   1023  CD1 ILE A 132      14.734   1.495   0.042  1.00 89.50           C  
ATOM   1024  N   LYS A 133      19.312   2.209   3.180  1.00 91.12           N  
ATOM   1025  CA  LYS A 133      20.156   1.730   4.270  1.00 91.12           C  
ATOM   1026  C   LYS A 133      20.828   2.893   4.996  1.00 91.12           C  
ATOM   1027  CB  LYS A 133      21.219   0.766   3.738  1.00 91.12           C  
ATOM   1028  O   LYS A 133      21.016   2.846   6.215  1.00 91.12           O  
ATOM   1029  CG  LYS A 133      22.094   0.158   4.820  1.00 91.12           C  
ATOM   1030  CD  LYS A 133      23.109  -0.823   4.238  1.00 91.12           C  
ATOM   1031  CE  LYS A 133      24.031  -1.390   5.312  1.00 91.12           C  
ATOM   1032  NZ  LYS A 133      25.016  -2.350   4.742  1.00 91.12           N  
ATOM   1033  N   HIS A 134      21.172   3.938   4.250  1.00 92.69           N  
ATOM   1034  CA  HIS A 134      21.984   4.988   4.852  1.00 92.69           C  
ATOM   1035  C   HIS A 134      21.188   6.285   4.984  1.00 92.69           C  
ATOM   1036  CB  HIS A 134      23.250   5.227   4.027  1.00 92.69           C  
ATOM   1037  O   HIS A 134      21.750   7.332   5.316  1.00 92.69           O  
ATOM   1038  CG  HIS A 134      24.156   4.043   3.975  1.00 92.69           C  
ATOM   1039  CD2 HIS A 134      24.531   3.256   2.941  1.00 92.69           C  
ATOM   1040  ND1 HIS A 134      24.797   3.547   5.090  1.00 92.69           N  
ATOM   1041  CE1 HIS A 134      25.531   2.504   4.742  1.00 92.69           C  
ATOM   1042  NE2 HIS A 134      25.391   2.307   3.443  1.00 92.69           N  
ATOM   1043  N   GLY A 135      19.891   6.277   4.664  1.00 89.19           N  
ATOM   1044  CA  GLY A 135      19.016   7.414   4.879  1.00 89.19           C  
ATOM   1045  C   GLY A 135      19.188   8.508   3.838  1.00 89.19           C  
ATOM   1046  O   GLY A 135      19.078   9.695   4.148  1.00 89.19           O  
ATOM   1047  N   PHE A 136      19.562   8.148   2.576  1.00 93.62           N  
ATOM   1048  CA  PHE A 136      19.734   9.102   1.489  1.00 93.62           C  
ATOM   1049  C   PHE A 136      18.516   9.109   0.576  1.00 93.62           C  
ATOM   1050  CB  PHE A 136      21.000   8.781   0.681  1.00 93.62           C  
ATOM   1051  O   PHE A 136      17.719   8.164   0.586  1.00 93.62           O  
ATOM   1052  CG  PHE A 136      22.266   9.289   1.312  1.00 93.62           C  
ATOM   1053  CD1 PHE A 136      22.938  10.383   0.782  1.00 93.62           C  
ATOM   1054  CD2 PHE A 136      22.797   8.656   2.436  1.00 93.62           C  
ATOM   1055  CE1 PHE A 136      24.109  10.852   1.363  1.00 93.62           C  
ATOM   1056  CE2 PHE A 136      23.969   9.117   3.021  1.00 93.62           C  
ATOM   1057  CZ  PHE A 136      24.625  10.211   2.484  1.00 93.62           C  
ATOM   1058  N   GLU A 137      18.359  10.172  -0.080  1.00 93.25           N  
ATOM   1059  CA  GLU A 137      17.438  10.250  -1.208  1.00 93.25           C  
ATOM   1060  C   GLU A 137      18.188  10.195  -2.537  1.00 93.25           C  
ATOM   1061  CB  GLU A 137      16.594  11.523  -1.129  1.00 93.25           C  
ATOM   1062  O   GLU A 137      19.172  10.922  -2.732  1.00 93.25           O  
ATOM   1063  CG  GLU A 137      15.727  11.758  -2.354  1.00 93.25           C  
ATOM   1064  CD  GLU A 137      14.844  12.984  -2.232  1.00 93.25           C  
ATOM   1065  OE1 GLU A 137      14.133  13.328  -3.211  1.00 93.25           O  
ATOM   1066  OE2 GLU A 137      14.852  13.617  -1.152  1.00 93.25           O  
ATOM   1067  N   LEU A 138      17.766   9.375  -3.424  1.00 94.62           N  
ATOM   1068  CA  LEU A 138      18.375   9.289  -4.750  1.00 94.62           C  
ATOM   1069  C   LEU A 138      17.750  10.312  -5.695  1.00 94.62           C  
ATOM   1070  CB  LEU A 138      18.219   7.883  -5.324  1.00 94.62           C  
ATOM   1071  O   LEU A 138      16.531  10.383  -5.824  1.00 94.62           O  
ATOM   1072  CG  LEU A 138      18.734   7.664  -6.742  1.00 94.62           C  
ATOM   1073  CD1 LEU A 138      20.250   7.816  -6.777  1.00 94.62           C  
ATOM   1074  CD2 LEU A 138      18.312   6.289  -7.262  1.00 94.62           C  
ATOM   1075  N   VAL A 139      18.594  11.102  -6.332  1.00 95.12           N  
ATOM   1076  CA  VAL A 139      18.141  12.055  -7.336  1.00 95.12           C  
ATOM   1077  C   VAL A 139      18.938  11.883  -8.617  1.00 95.12           C  
ATOM   1078  CB  VAL A 139      18.234  13.516  -6.828  1.00 95.12           C  
ATOM   1079  O   VAL A 139      20.172  11.906  -8.594  1.00 95.12           O  
ATOM   1080  CG1 VAL A 139      17.891  14.500  -7.941  1.00 95.12           C  
ATOM   1081  CG2 VAL A 139      17.328  13.727  -5.621  1.00 95.12           C  
ATOM   1082  N   GLU A 140      18.281  11.672  -9.656  1.00 94.25           N  
ATOM   1083  CA  GLU A 140      18.906  11.641 -10.977  1.00 94.25           C  
ATOM   1084  C   GLU A 140      18.781  12.992 -11.672  1.00 94.25           C  
ATOM   1085  CB  GLU A 140      18.266  10.547 -11.836  1.00 94.25           C  
ATOM   1086  O   GLU A 140      17.688  13.539 -11.805  1.00 94.25           O  
ATOM   1087  CG  GLU A 140      18.438   9.141 -11.273  1.00 94.25           C  
ATOM   1088  CD  GLU A 140      17.719   8.078 -12.078  1.00 94.25           C  
ATOM   1089  OE1 GLU A 140      18.281   7.574 -13.070  1.00 94.25           O  
ATOM   1090  OE2 GLU A 140      16.562   7.746 -11.719  1.00 94.25           O  
ATOM   1091  N   LEU A 141      19.875  13.516 -12.156  1.00 94.75           N  
ATOM   1092  CA  LEU A 141      19.875  14.805 -12.836  1.00 94.75           C  
ATOM   1093  C   LEU A 141      19.172  14.711 -14.195  1.00 94.75           C  
ATOM   1094  CB  LEU A 141      21.297  15.328 -13.016  1.00 94.75           C  
ATOM   1095  O   LEU A 141      18.484  15.633 -14.609  1.00 94.75           O  
ATOM   1096  CG  LEU A 141      22.047  15.703 -11.734  1.00 94.75           C  
ATOM   1097  CD1 LEU A 141      23.453  16.172 -12.062  1.00 94.75           C  
ATOM   1098  CD2 LEU A 141      21.281  16.781 -10.961  1.00 94.75           C  
ATOM   1099  N   SER A 142      19.406  13.555 -14.836  1.00 92.88           N  
ATOM   1100  CA  SER A 142      18.781  13.305 -16.125  1.00 92.88           C  
ATOM   1101  C   SER A 142      18.047  11.969 -16.125  1.00 92.88           C  
ATOM   1102  CB  SER A 142      19.812  13.328 -17.250  1.00 92.88           C  
ATOM   1103  O   SER A 142      18.438  11.039 -16.844  1.00 92.88           O  
ATOM   1104  OG  SER A 142      20.516  14.562 -17.266  1.00 92.88           O  
ATOM   1105  N   PRO A 143      16.891  12.016 -15.430  1.00 87.94           N  
ATOM   1106  CA  PRO A 143      16.141  10.750 -15.383  1.00 87.94           C  
ATOM   1107  C   PRO A 143      15.594  10.336 -16.734  1.00 87.94           C  
ATOM   1108  CB  PRO A 143      15.016  11.055 -14.398  1.00 87.94           C  
ATOM   1109  O   PRO A 143      15.367  11.188 -17.609  1.00 87.94           O  
ATOM   1110  CG  PRO A 143      14.805  12.531 -14.500  1.00 87.94           C  
ATOM   1111  CD  PRO A 143      16.125  13.180 -14.828  1.00 87.94           C  
ATOM   1112  N   GLU A 144      15.453   9.055 -16.906  1.00 82.00           N  
ATOM   1113  CA  GLU A 144      14.945   8.516 -18.172  1.00 82.00           C  
ATOM   1114  C   GLU A 144      13.484   8.914 -18.375  1.00 82.00           C  
ATOM   1115  CB  GLU A 144      15.086   6.992 -18.203  1.00 82.00           C  
ATOM   1116  O   GLU A 144      13.094   9.281 -19.484  1.00 82.00           O  
ATOM   1117  CG  GLU A 144      14.891   6.387 -19.578  1.00 82.00           C  
ATOM   1118  CD  GLU A 144      15.117   4.883 -19.609  1.00 82.00           C  
ATOM   1119  OE1 GLU A 144      15.000   4.277 -20.703  1.00 82.00           O  
ATOM   1120  OE2 GLU A 144      15.422   4.309 -18.547  1.00 82.00           O  
ATOM   1121  N   GLU A 145      12.750   8.828 -17.391  1.00 79.69           N  
ATOM   1122  CA  GLU A 145      11.328   9.156 -17.469  1.00 79.69           C  
ATOM   1123  C   GLU A 145      11.039  10.523 -16.859  1.00 79.69           C  
ATOM   1124  CB  GLU A 145      10.484   8.078 -16.781  1.00 79.69           C  
ATOM   1125  O   GLU A 145      11.461  10.805 -15.734  1.00 79.69           O  
ATOM   1126  CG  GLU A 145      10.531   6.727 -17.484  1.00 79.69           C  
ATOM   1127  CD  GLU A 145       9.695   5.664 -16.781  1.00 79.69           C  
ATOM   1128  OE1 GLU A 145       9.648   4.512 -17.266  1.00 79.69           O  
ATOM   1129  OE2 GLU A 145       9.086   5.988 -15.742  1.00 79.69           O  
ATOM   1130  N   LEU A 146      10.328  11.258 -17.609  1.00 81.88           N  
ATOM   1131  CA  LEU A 146       9.922  12.578 -17.125  1.00 81.88           C  
ATOM   1132  C   LEU A 146       8.445  12.602 -16.766  1.00 81.88           C  
ATOM   1133  CB  LEU A 146      10.219  13.648 -18.188  1.00 81.88           C  
ATOM   1134  O   LEU A 146       7.660  11.812 -17.312  1.00 81.88           O  
ATOM   1135  CG  LEU A 146      11.695  13.875 -18.516  1.00 81.88           C  
ATOM   1136  CD1 LEU A 146      11.828  14.758 -19.750  1.00 81.88           C  
ATOM   1137  CD2 LEU A 146      12.422  14.500 -17.328  1.00 81.88           C  
ATOM   1138  N   PRO A 147       8.180  13.359 -15.773  1.00 78.31           N  
ATOM   1139  CA  PRO A 147       6.770  13.445 -15.398  1.00 78.31           C  
ATOM   1140  C   PRO A 147       5.883  13.906 -16.562  1.00 78.31           C  
ATOM   1141  CB  PRO A 147       6.762  14.477 -14.266  1.00 78.31           C  
ATOM   1142  O   PRO A 147       6.344  14.633 -17.438  1.00 78.31           O  
ATOM   1143  CG  PRO A 147       8.180  14.555 -13.812  1.00 78.31           C  
ATOM   1144  CD  PRO A 147       9.070  14.070 -14.930  1.00 78.31           C  
ATOM   1145  N   GLU A 148       4.715  13.406 -16.547  1.00 76.88           N  
ATOM   1146  CA  GLU A 148       3.764  13.750 -17.594  1.00 76.88           C  
ATOM   1147  C   GLU A 148       3.355  15.219 -17.516  1.00 76.88           C  
ATOM   1148  CB  GLU A 148       2.525  12.852 -17.516  1.00 76.88           C  
ATOM   1149  O   GLU A 148       3.148  15.750 -16.422  1.00 76.88           O  
ATOM   1150  CG  GLU A 148       2.801  11.391 -17.844  1.00 76.88           C  
ATOM   1151  CD  GLU A 148       1.546  10.531 -17.859  1.00 76.88           C  
ATOM   1152  OE1 GLU A 148       1.647   9.312 -18.125  1.00 76.88           O  
ATOM   1153  OE2 GLU A 148       0.453  11.086 -17.594  1.00 76.88           O  
ATOM   1154  N   GLU A 149       3.270  15.789 -18.594  1.00 72.44           N  
ATOM   1155  CA  GLU A 149       2.961  17.219 -18.688  1.00 72.44           C  
ATOM   1156  C   GLU A 149       1.552  17.516 -18.188  1.00 72.44           C  
ATOM   1157  CB  GLU A 149       3.115  17.703 -20.125  1.00 72.44           C  
ATOM   1158  O   GLU A 149       1.300  18.578 -17.625  1.00 72.44           O  
ATOM   1159  CG  GLU A 149       4.562  17.797 -20.594  1.00 72.44           C  
ATOM   1160  CD  GLU A 149       4.703  18.375 -21.984  1.00 72.44           C  
ATOM   1161  OE1 GLU A 149       5.852  18.594 -22.453  1.00 72.44           O  
ATOM   1162  OE2 GLU A 149       3.660  18.625 -22.641  1.00 72.44           O  
ATOM   1163  N   ASP A 150       0.737  16.547 -18.344  1.00 76.38           N  
ATOM   1164  CA  ASP A 150      -0.664  16.797 -18.016  1.00 76.38           C  
ATOM   1165  C   ASP A 150      -0.945  16.500 -16.547  1.00 76.38           C  
ATOM   1166  CB  ASP A 150      -1.578  15.945 -18.906  1.00 76.38           C  
ATOM   1167  O   ASP A 150      -2.080  16.641 -16.078  1.00 76.38           O  
ATOM   1168  CG  ASP A 150      -1.485  16.328 -20.375  1.00 76.38           C  
ATOM   1169  OD1 ASP A 150      -1.152  17.484 -20.688  1.00 76.38           O  
ATOM   1170  OD2 ASP A 150      -1.751  15.445 -21.219  1.00 76.38           O  
ATOM   1171  N   ASP A 151       0.129  16.266 -15.828  1.00 82.50           N  
ATOM   1172  CA  ASP A 151      -0.049  15.984 -14.406  1.00 82.50           C  
ATOM   1173  C   ASP A 151      -0.130  17.281 -13.594  1.00 82.50           C  
ATOM   1174  CB  ASP A 151       1.093  15.109 -13.891  1.00 82.50           C  
ATOM   1175  O   ASP A 151       0.749  18.141 -13.688  1.00 82.50           O  
ATOM   1176  CG  ASP A 151       0.772  14.438 -12.562  1.00 82.50           C  
ATOM   1177  OD1 ASP A 151      -0.151  14.898 -11.859  1.00 82.50           O  
ATOM   1178  OD2 ASP A 151       1.450  13.445 -12.227  1.00 82.50           O  
ATOM   1179  N   ASP A 152      -1.233  17.391 -12.812  1.00 82.56           N  
ATOM   1180  CA  ASP A 152      -1.450  18.594 -12.016  1.00 82.56           C  
ATOM   1181  C   ASP A 152      -0.417  18.703 -10.898  1.00 82.56           C  
ATOM   1182  CB  ASP A 152      -2.863  18.594 -11.422  1.00 82.56           C  
ATOM   1183  O   ASP A 152      -0.094  19.797 -10.445  1.00 82.56           O  
ATOM   1184  CG  ASP A 152      -3.943  18.750 -12.477  1.00 82.56           C  
ATOM   1185  OD1 ASP A 152      -3.676  19.344 -13.539  1.00 82.56           O  
ATOM   1186  OD2 ASP A 152      -5.074  18.266 -12.250  1.00 82.56           O  
ATOM   1187  N   PHE A 153       0.086  17.594 -10.453  1.00 86.94           N  
ATOM   1188  CA  PHE A 153       1.103  17.547  -9.414  1.00 86.94           C  
ATOM   1189  C   PHE A 153       2.295  16.703  -9.852  1.00 86.94           C  
ATOM   1190  CB  PHE A 153       0.516  16.969  -8.117  1.00 86.94           C  
ATOM   1191  O   PHE A 153       2.549  15.633  -9.297  1.00 86.94           O  
ATOM   1192  CG  PHE A 153      -0.665  17.750  -7.594  1.00 86.94           C  
ATOM   1193  CD1 PHE A 153      -0.480  18.891  -6.832  1.00 86.94           C  
ATOM   1194  CD2 PHE A 153      -1.961  17.328  -7.863  1.00 86.94           C  
ATOM   1195  CE1 PHE A 153      -1.571  19.609  -6.348  1.00 86.94           C  
ATOM   1196  CE2 PHE A 153      -3.057  18.031  -7.383  1.00 86.94           C  
ATOM   1197  CZ  PHE A 153      -2.859  19.188  -6.625  1.00 86.94           C  
ATOM   1198  N   PRO A 154       3.021  17.328 -10.766  1.00 83.75           N  
ATOM   1199  CA  PRO A 154       4.133  16.531 -11.289  1.00 83.75           C  
ATOM   1200  C   PRO A 154       5.230  16.297 -10.258  1.00 83.75           C  
ATOM   1201  CB  PRO A 154       4.652  17.391 -12.453  1.00 83.75           C  
ATOM   1202  O   PRO A 154       5.453  17.141  -9.383  1.00 83.75           O  
ATOM   1203  CG  PRO A 154       4.297  18.797 -12.094  1.00 83.75           C  
ATOM   1204  CD  PRO A 154       3.031  18.766 -11.289  1.00 83.75           C  
ATOM   1205  N   GLU A 155       5.844  15.180 -10.375  1.00 84.44           N  
ATOM   1206  CA  GLU A 155       6.996  14.891  -9.531  1.00 84.44           C  
ATOM   1207  C   GLU A 155       8.188  15.773  -9.898  1.00 84.44           C  
ATOM   1208  CB  GLU A 155       7.383  13.414  -9.633  1.00 84.44           C  
ATOM   1209  O   GLU A 155       8.406  16.078 -11.078  1.00 84.44           O  
ATOM   1210  CG  GLU A 155       8.234  12.922  -8.469  1.00 84.44           C  
ATOM   1211  CD  GLU A 155       8.469  11.414  -8.500  1.00 84.44           C  
ATOM   1212  OE1 GLU A 155       9.188  10.898  -7.613  1.00 84.44           O  
ATOM   1213  OE2 GLU A 155       7.926  10.750  -9.406  1.00 84.44           O  
ATOM   1214  N   SER A 156       8.844  16.219  -8.906  1.00 87.12           N  
ATOM   1215  CA  SER A 156      10.055  16.984  -9.164  1.00 87.12           C  
ATOM   1216  C   SER A 156      11.242  16.078  -9.438  1.00 87.12           C  
ATOM   1217  CB  SER A 156      10.375  17.906  -7.977  1.00 87.12           C  
ATOM   1218  O   SER A 156      11.414  15.055  -8.766  1.00 87.12           O  
ATOM   1219  OG  SER A 156       9.258  18.703  -7.652  1.00 87.12           O  
ATOM   1220  N   THR A 157      11.922  16.422 -10.516  1.00 88.81           N  
ATOM   1221  CA  THR A 157      13.086  15.625 -10.875  1.00 88.81           C  
ATOM   1222  C   THR A 157      14.305  16.516 -11.086  1.00 88.81           C  
ATOM   1223  CB  THR A 157      12.820  14.805 -12.156  1.00 88.81           C  
ATOM   1224  O   THR A 157      14.188  17.734 -11.117  1.00 88.81           O  
ATOM   1225  CG2 THR A 157      11.617  13.883 -11.977  1.00 88.81           C  
ATOM   1226  OG1 THR A 157      12.570  15.695 -13.250  1.00 88.81           O  
ATOM   1227  N   GLY A 158      15.531  15.938 -11.047  1.00 91.81           N  
ATOM   1228  CA  GLY A 158      16.781  16.641 -11.312  1.00 91.81           C  
ATOM   1229  C   GLY A 158      17.125  17.656 -10.250  1.00 91.81           C  
ATOM   1230  O   GLY A 158      16.938  17.406  -9.055  1.00 91.81           O  
ATOM   1231  N   VAL A 159      17.625  18.797 -10.719  1.00 94.81           N  
ATOM   1232  CA  VAL A 159      18.078  19.844  -9.828  1.00 94.81           C  
ATOM   1233  C   VAL A 159      16.891  20.469  -9.109  1.00 94.81           C  
ATOM   1234  CB  VAL A 159      18.875  20.938 -10.594  1.00 94.81           C  
ATOM   1235  O   VAL A 159      17.000  20.875  -7.945  1.00 94.81           O  
ATOM   1236  CG1 VAL A 159      19.234  22.094  -9.664  1.00 94.81           C  
ATOM   1237  CG2 VAL A 159      20.141  20.328 -11.219  1.00 94.81           C  
ATOM   1238  N   LYS A 160      15.789  20.469  -9.766  1.00 92.75           N  
ATOM   1239  CA  LYS A 160      14.586  21.016  -9.141  1.00 92.75           C  
ATOM   1240  C   LYS A 160      14.250  20.266  -7.859  1.00 92.75           C  
ATOM   1241  CB  LYS A 160      13.406  20.938 -10.117  1.00 92.75           C  
ATOM   1242  O   LYS A 160      13.828  20.875  -6.871  1.00 92.75           O  
ATOM   1243  CG  LYS A 160      13.477  21.953 -11.250  1.00 92.75           C  
ATOM   1244  CD  LYS A 160      12.242  21.875 -12.141  1.00 92.75           C  
ATOM   1245  CE  LYS A 160      12.352  22.844 -13.320  1.00 92.75           C  
ATOM   1246  NZ  LYS A 160      11.164  22.750 -14.219  1.00 92.75           N  
ATOM   1247  N   ARG A 161      14.438  18.922  -7.910  1.00 93.56           N  
ATOM   1248  CA  ARG A 161      14.180  18.141  -6.707  1.00 93.56           C  
ATOM   1249  C   ARG A 161      15.172  18.484  -5.602  1.00 93.56           C  
ATOM   1250  CB  ARG A 161      14.258  16.641  -7.023  1.00 93.56           C  
ATOM   1251  O   ARG A 161      14.797  18.578  -4.430  1.00 93.56           O  
ATOM   1252  CG  ARG A 161      14.109  15.742  -5.805  1.00 93.56           C  
ATOM   1253  CD  ARG A 161      12.805  16.000  -5.066  1.00 93.56           C  
ATOM   1254  NE  ARG A 161      12.836  15.469  -3.707  1.00 93.56           N  
ATOM   1255  NH1 ARG A 161      11.227  16.906  -2.887  1.00 93.56           N  
ATOM   1256  NH2 ARG A 161      12.203  15.359  -1.503  1.00 93.56           N  
ATOM   1257  CZ  ARG A 161      12.086  15.914  -2.701  1.00 93.56           C  
ATOM   1258  N   ILE A 162      16.391  18.703  -5.953  1.00 95.75           N  
ATOM   1259  CA  ILE A 162      17.406  19.062  -4.973  1.00 95.75           C  
ATOM   1260  C   ILE A 162      17.031  20.375  -4.305  1.00 95.75           C  
ATOM   1261  CB  ILE A 162      18.812  19.156  -5.621  1.00 95.75           C  
ATOM   1262  O   ILE A 162      17.047  20.484  -3.074  1.00 95.75           O  
ATOM   1263  CG1 ILE A 162      19.219  17.812  -6.238  1.00 95.75           C  
ATOM   1264  CG2 ILE A 162      19.844  19.625  -4.594  1.00 95.75           C  
ATOM   1265  CD1 ILE A 162      20.516  17.859  -7.012  1.00 95.75           C  
ATOM   1266  N   VAL A 163      16.703  21.328  -5.109  1.00 94.62           N  
ATOM   1267  CA  VAL A 163      16.328  22.656  -4.602  1.00 94.62           C  
ATOM   1268  C   VAL A 163      15.102  22.516  -3.693  1.00 94.62           C  
ATOM   1269  CB  VAL A 163      16.031  23.641  -5.754  1.00 94.62           C  
ATOM   1270  O   VAL A 163      15.055  23.109  -2.613  1.00 94.62           O  
ATOM   1271  CG1 VAL A 163      15.461  24.953  -5.207  1.00 94.62           C  
ATOM   1272  CG2 VAL A 163      17.297  23.906  -6.562  1.00 94.62           C  
ATOM   1273  N   GLN A 164      14.195  21.750  -4.094  1.00 92.56           N  
ATOM   1274  CA  GLN A 164      12.984  21.547  -3.307  1.00 92.56           C  
ATOM   1275  C   GLN A 164      13.312  20.922  -1.953  1.00 92.56           C  
ATOM   1276  CB  GLN A 164      11.992  20.672  -4.066  1.00 92.56           C  
ATOM   1277  O   GLN A 164      12.766  21.328  -0.926  1.00 92.56           O  
ATOM   1278  CG  GLN A 164      10.633  20.547  -3.389  1.00 92.56           C  
ATOM   1279  CD  GLN A 164       9.680  19.625  -4.145  1.00 92.56           C  
ATOM   1280  NE2 GLN A 164       8.461  20.109  -4.379  1.00 92.56           N  
ATOM   1281  OE1 GLN A 164      10.039  18.500  -4.512  1.00 92.56           O  
ATOM   1282  N   ALA A 165      14.180  19.922  -1.974  1.00 93.25           N  
ATOM   1283  CA  ALA A 165      14.570  19.250  -0.736  1.00 93.25           C  
ATOM   1284  C   ALA A 165      15.281  20.203   0.213  1.00 93.25           C  
ATOM   1285  CB  ALA A 165      15.461  18.047  -1.040  1.00 93.25           C  
ATOM   1286  O   ALA A 165      15.016  20.203   1.418  1.00 93.25           O  
ATOM   1287  N   LEU A 166      16.125  21.031  -0.311  1.00 94.00           N  
ATOM   1288  CA  LEU A 166      16.844  22.000   0.506  1.00 94.00           C  
ATOM   1289  C   LEU A 166      15.906  23.078   1.045  1.00 94.00           C  
ATOM   1290  CB  LEU A 166      17.969  22.641  -0.305  1.00 94.00           C  
ATOM   1291  O   LEU A 166      16.078  23.547   2.174  1.00 94.00           O  
ATOM   1292  CG  LEU A 166      19.141  21.734  -0.702  1.00 94.00           C  
ATOM   1293  CD1 LEU A 166      20.094  22.469  -1.628  1.00 94.00           C  
ATOM   1294  CD2 LEU A 166      19.859  21.234   0.537  1.00 94.00           C  
ATOM   1295  N   ASN A 167      14.930  23.422   0.280  1.00 91.56           N  
ATOM   1296  CA  ASN A 167      13.969  24.422   0.711  1.00 91.56           C  
ATOM   1297  C   ASN A 167      13.023  23.875   1.779  1.00 91.56           C  
ATOM   1298  CB  ASN A 167      13.164  24.953  -0.484  1.00 91.56           C  
ATOM   1299  O   ASN A 167      12.406  24.641   2.523  1.00 91.56           O  
ATOM   1300  CG  ASN A 167      13.867  26.094  -1.202  1.00 91.56           C  
ATOM   1301  ND2 ASN A 167      14.453  25.797  -2.354  1.00 91.56           N  
ATOM   1302  OD1 ASN A 167      13.875  27.234  -0.725  1.00 91.56           O  
ATOM   1303  N   ALA A 168      12.930  22.625   1.756  1.00 89.38           N  
ATOM   1304  CA  ALA A 168      12.016  22.016   2.715  1.00 89.38           C  
ATOM   1305  C   ALA A 168      12.688  21.828   4.070  1.00 89.38           C  
ATOM   1306  CB  ALA A 168      11.516  20.672   2.188  1.00 89.38           C  
ATOM   1307  O   ALA A 168      12.031  21.516   5.062  1.00 89.38           O  
ATOM   1308  N   ASN A 169      14.000  21.969   4.137  1.00 89.44           N  
ATOM   1309  CA  ASN A 169      14.727  21.844   5.395  1.00 89.44           C  
ATOM   1310  C   ASN A 169      14.547  23.094   6.266  1.00 89.44           C  
ATOM   1311  CB  ASN A 169      16.219  21.594   5.137  1.00 89.44           C  
ATOM   1312  O   ASN A 169      14.453  24.203   5.754  1.00 89.44           O  
ATOM   1313  CG  ASN A 169      16.984  21.297   6.410  1.00 89.44           C  
ATOM   1314  ND2 ASN A 169      18.109  21.984   6.586  1.00 89.44           N  
ATOM   1315  OD1 ASN A 169      16.578  20.484   7.230  1.00 89.44           O  
ATOM   1316  N   VAL A 170      14.391  22.922   7.578  1.00 87.88           N  
ATOM   1317  CA  VAL A 170      14.367  24.047   8.516  1.00 87.88           C  
ATOM   1318  C   VAL A 170      15.789  24.359   8.992  1.00 87.88           C  
ATOM   1319  CB  VAL A 170      13.453  23.750   9.727  1.00 87.88           C  
ATOM   1320  O   VAL A 170      16.328  23.656   9.859  1.00 87.88           O  
ATOM   1321  CG1 VAL A 170      13.391  24.953  10.664  1.00 87.88           C  
ATOM   1322  CG2 VAL A 170      12.055  23.359   9.258  1.00 87.88           C  
ATOM   1323  N   TRP A 171      16.312  25.375   8.492  1.00 89.56           N  
ATOM   1324  CA  TRP A 171      17.688  25.766   8.781  1.00 89.56           C  
ATOM   1325  C   TRP A 171      17.797  26.453  10.133  1.00 89.56           C  
ATOM   1326  CB  TRP A 171      18.219  26.672   7.676  1.00 89.56           C  
ATOM   1327  O   TRP A 171      16.812  27.047  10.617  1.00 89.56           O  
ATOM   1328  CG  TRP A 171      18.203  26.062   6.309  1.00 89.56           C  
ATOM   1329  CD1 TRP A 171      17.156  26.078   5.426  1.00 89.56           C  
ATOM   1330  CD2 TRP A 171      19.266  25.359   5.668  1.00 89.56           C  
ATOM   1331  CE2 TRP A 171      18.797  24.969   4.395  1.00 89.56           C  
ATOM   1332  CE3 TRP A 171      20.562  25.016   6.047  1.00 89.56           C  
ATOM   1333  NE1 TRP A 171      17.500  25.406   4.273  1.00 89.56           N  
ATOM   1334  CH2 TRP A 171      20.859  23.922   3.895  1.00 89.56           C  
ATOM   1335  CZ2 TRP A 171      19.578  24.234   3.500  1.00 89.56           C  
ATOM   1336  CZ3 TRP A 171      21.359  24.297   5.152  1.00 89.56           C  
ATOM   1337  N   SER A 172      18.984  26.359  10.719  1.00 85.81           N  
ATOM   1338  CA  SER A 172      19.188  26.812  12.094  1.00 85.81           C  
ATOM   1339  C   SER A 172      19.031  28.328  12.211  1.00 85.81           C  
ATOM   1340  CB  SER A 172      20.562  26.391  12.594  1.00 85.81           C  
ATOM   1341  O   SER A 172      18.641  28.828  13.266  1.00 85.81           O  
ATOM   1342  OG  SER A 172      21.578  26.875  11.727  1.00 85.81           O  
ATOM   1343  N   ASN A 173      19.328  29.047  11.148  1.00 87.69           N  
ATOM   1344  CA  ASN A 173      19.281  30.516  11.227  1.00 87.69           C  
ATOM   1345  C   ASN A 173      18.016  31.062  10.578  1.00 87.69           C  
ATOM   1346  CB  ASN A 173      20.516  31.125  10.586  1.00 87.69           C  
ATOM   1347  O   ASN A 173      18.047  32.156   9.992  1.00 87.69           O  
ATOM   1348  CG  ASN A 173      20.625  30.828   9.102  1.00 87.69           C  
ATOM   1349  ND2 ASN A 173      21.328  31.672   8.367  1.00 87.69           N  
ATOM   1350  OD1 ASN A 173      20.062  29.828   8.617  1.00 87.69           O  
ATOM   1351  N   VAL A 174      17.016  30.266  10.688  1.00 87.62           N  
ATOM   1352  CA  VAL A 174      15.781  30.672  10.031  1.00 87.62           C  
ATOM   1353  C   VAL A 174      15.227  31.922  10.711  1.00 87.62           C  
ATOM   1354  CB  VAL A 174      14.727  29.547  10.055  1.00 87.62           C  
ATOM   1355  O   VAL A 174      15.328  32.062  11.938  1.00 87.62           O  
ATOM   1356  CG1 VAL A 174      15.219  28.328   9.281  1.00 87.62           C  
ATOM   1357  CG2 VAL A 174      14.383  29.156  11.492  1.00 87.62           C  
ATOM   1358  N   VAL A 175      14.742  32.875   9.898  1.00 87.62           N  
ATOM   1359  CA  VAL A 175      13.961  34.031  10.375  1.00 87.62           C  
ATOM   1360  C   VAL A 175      12.500  33.844   9.977  1.00 87.62           C  
ATOM   1361  CB  VAL A 175      14.508  35.344   9.820  1.00 87.62           C  
ATOM   1362  O   VAL A 175      12.141  34.000   8.812  1.00 87.62           O  
ATOM   1363  CG1 VAL A 175      13.688  36.531  10.336  1.00 87.62           C  
ATOM   1364  CG2 VAL A 175      15.984  35.531  10.180  1.00 87.62           C  
ATOM   1365  N   MET A 176      11.781  33.469  10.953  1.00 84.00           N  
ATOM   1366  CA  MET A 176      10.383  33.156  10.719  1.00 84.00           C  
ATOM   1367  C   MET A 176       9.617  34.375  10.219  1.00 84.00           C  
ATOM   1368  CB  MET A 176       9.734  32.625  11.992  1.00 84.00           C  
ATOM   1369  O   MET A 176       9.867  35.500  10.672  1.00 84.00           O  
ATOM   1370  CG  MET A 176      10.336  31.312  12.484  1.00 84.00           C  
ATOM   1371  SD  MET A 176      10.102  29.938  11.289  1.00 84.00           S  
ATOM   1372  CE  MET A 176       8.352  29.547  11.578  1.00 84.00           C  
ATOM   1373  N   LYS A 177       8.617  34.156   9.297  1.00 83.50           N  
ATOM   1374  CA  LYS A 177       7.754  35.219   8.781  1.00 83.50           C  
ATOM   1375  C   LYS A 177       6.434  35.250   9.547  1.00 83.50           C  
ATOM   1376  CB  LYS A 177       7.488  35.000   7.289  1.00 83.50           C  
ATOM   1377  O   LYS A 177       5.996  34.250  10.102  1.00 83.50           O  
ATOM   1378  CG  LYS A 177       8.727  35.156   6.414  1.00 83.50           C  
ATOM   1379  CD  LYS A 177       8.383  35.031   4.934  1.00 83.50           C  
ATOM   1380  CE  LYS A 177       9.625  35.156   4.059  1.00 83.50           C  
ATOM   1381  NZ  LYS A 177       9.305  34.969   2.615  1.00 83.50           N  
TER    1382      LYS A 177                                                      
ATOM   1383  N   MET B   1       1.237  37.875  -2.436  1.00 24.36           N  
ATOM   1384  CA  MET B   1       1.956  37.219  -1.345  1.00 24.36           C  
ATOM   1385  C   MET B   1       1.006  36.844  -0.210  1.00 24.36           C  
ATOM   1386  CB  MET B   1       3.072  38.125  -0.819  1.00 24.36           C  
ATOM   1387  O   MET B   1       0.294  37.688   0.312  1.00 24.36           O  
ATOM   1388  CG  MET B   1       4.414  37.875  -1.499  1.00 24.36           C  
ATOM   1389  SD  MET B   1       5.781  38.781  -0.672  1.00 24.36           S  
ATOM   1390  CE  MET B   1       7.164  38.344  -1.758  1.00 24.36           C  
ATOM   1391  N   PRO B   2       0.243  35.750  -0.207  1.00 30.03           N  
ATOM   1392  CA  PRO B   2      -0.804  35.656   0.812  1.00 30.03           C  
ATOM   1393  C   PRO B   2      -0.300  36.000   2.211  1.00 30.03           C  
ATOM   1394  CB  PRO B   2      -1.236  34.188   0.740  1.00 30.03           C  
ATOM   1395  O   PRO B   2       0.861  35.750   2.535  1.00 30.03           O  
ATOM   1396  CG  PRO B   2      -0.242  33.531  -0.170  1.00 30.03           C  
ATOM   1397  CD  PRO B   2       0.714  34.594  -0.656  1.00 30.03           C  
ATOM   1398  N   ALA B   3      -0.662  37.000   2.922  1.00 29.42           N  
ATOM   1399  CA  ALA B   3      -0.380  37.469   4.277  1.00 29.42           C  
ATOM   1400  C   ALA B   3      -0.305  36.312   5.254  1.00 29.42           C  
ATOM   1401  CB  ALA B   3      -1.443  38.469   4.727  1.00 29.42           C  
ATOM   1402  O   ALA B   3      -1.183  35.438   5.266  1.00 29.42           O  
ATOM   1403  N   VAL B   4       0.852  35.531   5.504  1.00 35.88           N  
ATOM   1404  CA  VAL B   4       0.840  34.906   6.820  1.00 35.88           C  
ATOM   1405  C   VAL B   4      -0.007  35.750   7.781  1.00 35.88           C  
ATOM   1406  CB  VAL B   4       2.270  34.750   7.379  1.00 35.88           C  
ATOM   1407  O   VAL B   4       0.323  36.906   8.070  1.00 35.88           O  
ATOM   1408  CG1 VAL B   4       2.266  33.812   8.602  1.00 35.88           C  
ATOM   1409  CG2 VAL B   4       3.203  34.188   6.305  1.00 35.88           C  
ATOM   1410  N   SER B   5      -1.228  35.812   7.633  1.00 35.78           N  
ATOM   1411  CA  SER B   5      -2.092  36.625   8.477  1.00 35.78           C  
ATOM   1412  C   SER B   5      -1.504  36.781   9.875  1.00 35.78           C  
ATOM   1413  CB  SER B   5      -3.488  36.000   8.570  1.00 35.78           C  
ATOM   1414  O   SER B   5      -0.816  35.906  10.375  1.00 35.78           O  
ATOM   1415  OG  SER B   5      -3.426  34.719   9.148  1.00 35.78           O  
ATOM   1416  N   LYS B   6      -0.994  37.844  10.438  1.00 39.03           N  
ATOM   1417  CA  LYS B   6      -0.562  38.250  11.766  1.00 39.03           C  
ATOM   1418  C   LYS B   6      -0.974  37.250  12.828  1.00 39.03           C  
ATOM   1419  CB  LYS B   6      -1.139  39.625  12.102  1.00 39.03           C  
ATOM   1420  O   LYS B   6      -0.292  37.094  13.836  1.00 39.03           O  
ATOM   1421  CG  LYS B   6      -0.204  40.781  11.789  1.00 39.03           C  
ATOM   1422  CD  LYS B   6      -0.788  42.125  12.250  1.00 39.03           C  
ATOM   1423  CE  LYS B   6       0.120  43.281  11.883  1.00 39.03           C  
ATOM   1424  NZ  LYS B   6      -0.478  44.594  12.273  1.00 39.03           N  
ATOM   1425  N   GLY B   7      -2.400  36.906  13.023  1.00 40.31           N  
ATOM   1426  CA  GLY B   7      -3.035  36.406  14.234  1.00 40.31           C  
ATOM   1427  C   GLY B   7      -2.584  35.031  14.617  1.00 40.31           C  
ATOM   1428  O   GLY B   7      -1.919  34.844  15.641  1.00 40.31           O  
ATOM   1429  N   ASP B   8      -3.346  33.781  14.078  1.00 48.28           N  
ATOM   1430  CA  ASP B   8      -3.748  32.531  14.719  1.00 48.28           C  
ATOM   1431  C   ASP B   8      -2.590  31.531  14.758  1.00 48.28           C  
ATOM   1432  CB  ASP B   8      -4.949  31.922  14.000  1.00 48.28           C  
ATOM   1433  O   ASP B   8      -2.746  30.406  15.234  1.00 48.28           O  
ATOM   1434  CG  ASP B   8      -6.227  31.969  14.820  1.00 48.28           C  
ATOM   1435  OD1 ASP B   8      -6.180  32.406  15.992  1.00 48.28           O  
ATOM   1436  OD2 ASP B   8      -7.289  31.578  14.289  1.00 48.28           O  
ATOM   1437  N   GLY B   9      -1.491  31.625  14.000  1.00 57.78           N  
ATOM   1438  CA  GLY B   9      -0.571  30.516  14.172  1.00 57.78           C  
ATOM   1439  C   GLY B   9       0.209  30.578  15.469  1.00 57.78           C  
ATOM   1440  O   GLY B   9       0.320  31.641  16.078  1.00 57.78           O  
ATOM   1441  N   MET B  10       0.280  29.453  16.266  1.00 73.62           N  
ATOM   1442  CA  MET B  10       1.079  29.250  17.469  1.00 73.62           C  
ATOM   1443  C   MET B  10       2.557  29.500  17.188  1.00 73.62           C  
ATOM   1444  CB  MET B  10       0.884  27.828  18.016  1.00 73.62           C  
ATOM   1445  O   MET B  10       3.297  28.578  16.859  1.00 73.62           O  
ATOM   1446  CG  MET B  10      -0.450  27.625  18.703  1.00 73.62           C  
ATOM   1447  SD  MET B  10      -0.640  25.922  19.375  1.00 73.62           S  
ATOM   1448  CE  MET B  10      -1.576  25.156  18.016  1.00 73.62           C  
ATOM   1449  N   ARG B  11       2.977  30.828  17.078  1.00 77.12           N  
ATOM   1450  CA  ARG B  11       4.359  31.219  16.812  1.00 77.12           C  
ATOM   1451  C   ARG B  11       5.324  30.438  17.703  1.00 77.12           C  
ATOM   1452  CB  ARG B  11       4.555  32.719  17.031  1.00 77.12           C  
ATOM   1453  O   ARG B  11       6.387  30.000  17.266  1.00 77.12           O  
ATOM   1454  CG  ARG B  11       5.762  33.281  16.297  1.00 77.12           C  
ATOM   1455  CD  ARG B  11       5.852  34.812  16.453  1.00 77.12           C  
ATOM   1456  NE  ARG B  11       7.043  35.344  15.812  1.00 77.12           N  
ATOM   1457  NH1 ARG B  11       6.676  37.531  16.500  1.00 77.12           N  
ATOM   1458  NH2 ARG B  11       8.508  37.000  15.219  1.00 77.12           N  
ATOM   1459  CZ  ARG B  11       7.406  36.625  15.844  1.00 77.12           C  
ATOM   1460  N   GLY B  12       4.934  30.312  18.938  1.00 82.19           N  
ATOM   1461  CA  GLY B  12       5.773  29.531  19.844  1.00 82.19           C  
ATOM   1462  C   GLY B  12       5.961  28.094  19.391  1.00 82.19           C  
ATOM   1463  O   GLY B  12       7.047  27.531  19.547  1.00 82.19           O  
ATOM   1464  N   LEU B  13       5.000  27.562  18.875  1.00 84.50           N  
ATOM   1465  CA  LEU B  13       5.094  26.203  18.344  1.00 84.50           C  
ATOM   1466  C   LEU B  13       6.023  26.141  17.141  1.00 84.50           C  
ATOM   1467  CB  LEU B  13       3.707  25.688  17.969  1.00 84.50           C  
ATOM   1468  O   LEU B  13       6.891  25.266  17.062  1.00 84.50           O  
ATOM   1469  CG  LEU B  13       3.660  24.297  17.312  1.00 84.50           C  
ATOM   1470  CD1 LEU B  13       4.168  23.234  18.297  1.00 84.50           C  
ATOM   1471  CD2 LEU B  13       2.244  23.969  16.859  1.00 84.50           C  
ATOM   1472  N   ALA B  14       5.891  27.094  16.234  1.00 84.00           N  
ATOM   1473  CA  ALA B  14       6.723  27.125  15.031  1.00 84.00           C  
ATOM   1474  C   ALA B  14       8.195  27.266  15.391  1.00 84.00           C  
ATOM   1475  CB  ALA B  14       6.285  28.266  14.117  1.00 84.00           C  
ATOM   1476  O   ALA B  14       9.055  26.625  14.789  1.00 84.00           O  
ATOM   1477  N   VAL B  15       8.391  28.094  16.375  1.00 85.12           N  
ATOM   1478  CA  VAL B  15       9.766  28.297  16.828  1.00 85.12           C  
ATOM   1479  C   VAL B  15      10.297  27.016  17.453  1.00 85.12           C  
ATOM   1480  CB  VAL B  15       9.859  29.469  17.844  1.00 85.12           C  
ATOM   1481  O   VAL B  15      11.430  26.609  17.188  1.00 85.12           O  
ATOM   1482  CG1 VAL B  15      11.234  29.500  18.500  1.00 85.12           C  
ATOM   1483  CG2 VAL B  15       9.555  30.797  17.156  1.00 85.12           C  
ATOM   1484  N   PHE B  16       9.516  26.359  18.203  1.00 88.25           N  
ATOM   1485  CA  PHE B  16       9.914  25.109  18.828  1.00 88.25           C  
ATOM   1486  C   PHE B  16      10.211  24.047  17.781  1.00 88.25           C  
ATOM   1487  CB  PHE B  16       8.828  24.609  19.797  1.00 88.25           C  
ATOM   1488  O   PHE B  16      11.234  23.359  17.844  1.00 88.25           O  
ATOM   1489  CG  PHE B  16       9.109  23.250  20.375  1.00 88.25           C  
ATOM   1490  CD1 PHE B  16       8.320  22.156  20.031  1.00 88.25           C  
ATOM   1491  CD2 PHE B  16      10.164  23.062  21.250  1.00 88.25           C  
ATOM   1492  CE1 PHE B  16       8.570  20.906  20.562  1.00 88.25           C  
ATOM   1493  CE2 PHE B  16      10.422  21.797  21.797  1.00 88.25           C  
ATOM   1494  CZ  PHE B  16       9.625  20.719  21.438  1.00 88.25           C  
ATOM   1495  N   ILE B  17       9.422  23.953  16.828  1.00 85.06           N  
ATOM   1496  CA  ILE B  17       9.609  22.984  15.750  1.00 85.06           C  
ATOM   1497  C   ILE B  17      10.914  23.281  15.016  1.00 85.06           C  
ATOM   1498  CB  ILE B  17       8.422  23.000  14.766  1.00 85.06           C  
ATOM   1499  O   ILE B  17      11.703  22.375  14.742  1.00 85.06           O  
ATOM   1500  CG1 ILE B  17       7.148  22.516  15.461  1.00 85.06           C  
ATOM   1501  CG2 ILE B  17       8.734  22.156  13.531  1.00 85.06           C  
ATOM   1502  CD1 ILE B  17       5.887  22.672  14.617  1.00 85.06           C  
ATOM   1503  N   SER B  18      11.078  24.531  14.859  1.00 82.69           N  
ATOM   1504  CA  SER B  18      12.312  24.938  14.203  1.00 82.69           C  
ATOM   1505  C   SER B  18      13.539  24.578  15.031  1.00 82.69           C  
ATOM   1506  CB  SER B  18      12.305  26.453  13.938  1.00 82.69           C  
ATOM   1507  O   SER B  18      14.539  24.078  14.492  1.00 82.69           O  
ATOM   1508  OG  SER B  18      13.523  26.875  13.359  1.00 82.69           O  
ATOM   1509  N   ASP B  19      13.406  24.734  16.266  1.00 84.94           N  
ATOM   1510  CA  ASP B  19      14.508  24.406  17.172  1.00 84.94           C  
ATOM   1511  C   ASP B  19      14.820  22.906  17.125  1.00 84.94           C  
ATOM   1512  CB  ASP B  19      14.188  24.828  18.594  1.00 84.94           C  
ATOM   1513  O   ASP B  19      15.984  22.516  17.078  1.00 84.94           O  
ATOM   1514  CG  ASP B  19      14.266  26.344  18.797  1.00 84.94           C  
ATOM   1515  OD1 ASP B  19      14.750  27.047  17.891  1.00 84.94           O  
ATOM   1516  OD2 ASP B  19      13.836  26.812  19.859  1.00 84.94           O  
ATOM   1517  N   ILE B  20      13.844  22.078  17.125  1.00 83.56           N  
ATOM   1518  CA  ILE B  20      14.023  20.625  17.125  1.00 83.56           C  
ATOM   1519  C   ILE B  20      14.664  20.188  15.805  1.00 83.56           C  
ATOM   1520  CB  ILE B  20      12.680  19.891  17.328  1.00 83.56           C  
ATOM   1521  O   ILE B  20      15.586  19.375  15.797  1.00 83.56           O  
ATOM   1522  CG1 ILE B  20      12.172  20.125  18.766  1.00 83.56           C  
ATOM   1523  CG2 ILE B  20      12.836  18.406  17.047  1.00 83.56           C  
ATOM   1524  CD1 ILE B  20      13.062  19.531  19.844  1.00 83.56           C  
ATOM   1525  N   ARG B  21      14.250  20.828  14.859  1.00 78.06           N  
ATOM   1526  CA  ARG B  21      14.766  20.453  13.539  1.00 78.06           C  
ATOM   1527  C   ARG B  21      16.203  20.906  13.367  1.00 78.06           C  
ATOM   1528  CB  ARG B  21      13.883  21.031  12.438  1.00 78.06           C  
ATOM   1529  O   ARG B  21      16.938  20.344  12.555  1.00 78.06           O  
ATOM   1530  CG  ARG B  21      12.516  20.391  12.328  1.00 78.06           C  
ATOM   1531  CD  ARG B  21      11.805  20.797  11.039  1.00 78.06           C  
ATOM   1532  NE  ARG B  21      10.898  19.734  10.578  1.00 78.06           N  
ATOM   1533  NH1 ARG B  21      10.258  20.844   8.656  1.00 78.06           N  
ATOM   1534  NH2 ARG B  21       9.398  18.781   9.133  1.00 78.06           N  
ATOM   1535  CZ  ARG B  21      10.188  19.797   9.453  1.00 78.06           C  
ATOM   1536  N   ASN B  22      16.625  21.859  14.172  1.00 74.75           N  
ATOM   1537  CA  ASN B  22      17.969  22.422  14.094  1.00 74.75           C  
ATOM   1538  C   ASN B  22      18.953  21.672  15.000  1.00 74.75           C  
ATOM   1539  CB  ASN B  22      17.969  23.906  14.438  1.00 74.75           C  
ATOM   1540  O   ASN B  22      20.141  21.969  15.023  1.00 74.75           O  
ATOM   1541  CG  ASN B  22      17.375  24.766  13.328  1.00 74.75           C  
ATOM   1542  ND2 ASN B  22      16.906  25.938  13.688  1.00 74.75           N  
ATOM   1543  OD1 ASN B  22      17.359  24.359  12.164  1.00 74.75           O  
ATOM   1544  N   CYS B  23      18.391  20.719  15.680  1.00 78.19           N  
ATOM   1545  CA  CYS B  23      19.281  19.953  16.531  1.00 78.19           C  
ATOM   1546  C   CYS B  23      20.234  19.094  15.711  1.00 78.19           C  
ATOM   1547  CB  CYS B  23      18.484  19.062  17.484  1.00 78.19           C  
ATOM   1548  O   CYS B  23      19.812  18.406  14.789  1.00 78.19           O  
ATOM   1549  SG  CYS B  23      17.562  19.984  18.750  1.00 78.19           S  
ATOM   1550  N   LYS B  24      21.516  19.125  15.938  1.00 68.25           N  
ATOM   1551  CA  LYS B  24      22.547  18.500  15.125  1.00 68.25           C  
ATOM   1552  C   LYS B  24      22.766  17.047  15.547  1.00 68.25           C  
ATOM   1553  CB  LYS B  24      23.859  19.281  15.227  1.00 68.25           C  
ATOM   1554  O   LYS B  24      23.438  16.281  14.844  1.00 68.25           O  
ATOM   1555  CG  LYS B  24      23.766  20.703  14.711  1.00 68.25           C  
ATOM   1556  CD  LYS B  24      25.125  21.219  14.227  1.00 68.25           C  
ATOM   1557  CE  LYS B  24      25.016  22.625  13.656  1.00 68.25           C  
ATOM   1558  NZ  LYS B  24      26.344  23.125  13.203  1.00 68.25           N  
ATOM   1559  N   SER B  25      22.391  16.688  16.688  1.00 73.56           N  
ATOM   1560  CA  SER B  25      22.531  15.312  17.172  1.00 73.56           C  
ATOM   1561  C   SER B  25      21.266  14.844  17.891  1.00 73.56           C  
ATOM   1562  CB  SER B  25      23.719  15.211  18.125  1.00 73.56           C  
ATOM   1563  O   SER B  25      20.422  15.656  18.266  1.00 73.56           O  
ATOM   1564  OG  SER B  25      23.438  15.844  19.359  1.00 73.56           O  
ATOM   1565  N   LYS B  26      21.156  13.586  17.828  1.00 77.00           N  
ATOM   1566  CA  LYS B  26      20.047  13.008  18.578  1.00 77.00           C  
ATOM   1567  C   LYS B  26      20.094  13.422  20.047  1.00 77.00           C  
ATOM   1568  CB  LYS B  26      20.047  11.484  18.453  1.00 77.00           C  
ATOM   1569  O   LYS B  26      19.047  13.656  20.656  1.00 77.00           O  
ATOM   1570  CG  LYS B  26      18.703  10.836  18.734  1.00 77.00           C  
ATOM   1571  CD  LYS B  26      18.641   9.406  18.219  1.00 77.00           C  
ATOM   1572  CE  LYS B  26      17.312   8.734  18.562  1.00 77.00           C  
ATOM   1573  NZ  LYS B  26      17.203   7.395  17.922  1.00 77.00           N  
ATOM   1574  N   GLU B  27      21.328  13.523  20.500  1.00 83.69           N  
ATOM   1575  CA  GLU B  27      21.484  13.938  21.891  1.00 83.69           C  
ATOM   1576  C   GLU B  27      21.016  15.375  22.094  1.00 83.69           C  
ATOM   1577  CB  GLU B  27      22.938  13.789  22.344  1.00 83.69           C  
ATOM   1578  O   GLU B  27      20.344  15.680  23.094  1.00 83.69           O  
ATOM   1579  CG  GLU B  27      23.344  12.359  22.672  1.00 83.69           C  
ATOM   1580  CD  GLU B  27      24.844  12.125  22.594  1.00 83.69           C  
ATOM   1581  OE1 GLU B  27      25.281  10.969  22.781  1.00 83.69           O  
ATOM   1582  OE2 GLU B  27      25.578  13.102  22.328  1.00 83.69           O  
ATOM   1583  N   ALA B  28      21.344  16.250  21.156  1.00 84.88           N  
ATOM   1584  CA  ALA B  28      20.906  17.641  21.234  1.00 84.88           C  
ATOM   1585  C   ALA B  28      19.391  17.750  21.141  1.00 84.88           C  
ATOM   1586  CB  ALA B  28      21.578  18.469  20.141  1.00 84.88           C  
ATOM   1587  O   ALA B  28      18.766  18.562  21.812  1.00 84.88           O  
ATOM   1588  N   GLU B  29      18.844  16.953  20.281  1.00 85.94           N  
ATOM   1589  CA  GLU B  29      17.391  16.922  20.141  1.00 85.94           C  
ATOM   1590  C   GLU B  29      16.734  16.500  21.453  1.00 85.94           C  
ATOM   1591  CB  GLU B  29      16.984  15.977  19.016  1.00 85.94           C  
ATOM   1592  O   GLU B  29      15.805  17.172  21.922  1.00 85.94           O  
ATOM   1593  CG  GLU B  29      15.477  15.914  18.797  1.00 85.94           C  
ATOM   1594  CD  GLU B  29      15.078  14.945  17.688  1.00 85.94           C  
ATOM   1595  OE1 GLU B  29      13.867  14.633  17.562  1.00 85.94           O  
ATOM   1596  OE2 GLU B  29      15.977  14.500  16.938  1.00 85.94           O  
ATOM   1597  N   ILE B  30      17.297  15.500  22.016  1.00 90.12           N  
ATOM   1598  CA  ILE B  30      16.734  15.008  23.266  1.00 90.12           C  
ATOM   1599  C   ILE B  30      16.891  16.062  24.359  1.00 90.12           C  
ATOM   1600  CB  ILE B  30      17.406  13.680  23.703  1.00 90.12           C  
ATOM   1601  O   ILE B  30      15.977  16.281  25.156  1.00 90.12           O  
ATOM   1602  CG1 ILE B  30      17.047  12.555  22.734  1.00 90.12           C  
ATOM   1603  CG2 ILE B  30      17.000  13.320  25.141  1.00 90.12           C  
ATOM   1604  CD1 ILE B  30      17.844  11.273  22.953  1.00 90.12           C  
ATOM   1605  N   LYS B  31      17.953  16.672  24.297  1.00 91.94           N  
ATOM   1606  CA  LYS B  31      18.188  17.734  25.281  1.00 91.94           C  
ATOM   1607  C   LYS B  31      17.188  18.875  25.125  1.00 91.94           C  
ATOM   1608  CB  LYS B  31      19.625  18.266  25.172  1.00 91.94           C  
ATOM   1609  O   LYS B  31      16.641  19.359  26.109  1.00 91.94           O  
ATOM   1610  CG  LYS B  31      20.031  19.188  26.312  1.00 91.94           C  
ATOM   1611  CD  LYS B  31      21.469  19.656  26.172  1.00 91.94           C  
ATOM   1612  CE  LYS B  31      21.859  20.609  27.281  1.00 91.94           C  
ATOM   1613  NZ  LYS B  31      23.281  21.047  27.156  1.00 91.94           N  
ATOM   1614  N   ARG B  32      17.000  19.328  23.953  1.00 91.12           N  
ATOM   1615  CA  ARG B  32      16.062  20.422  23.703  1.00 91.12           C  
ATOM   1616  C   ARG B  32      14.641  20.016  24.078  1.00 91.12           C  
ATOM   1617  CB  ARG B  32      16.125  20.844  22.234  1.00 91.12           C  
ATOM   1618  O   ARG B  32      13.875  20.828  24.594  1.00 91.12           O  
ATOM   1619  CG  ARG B  32      15.141  21.938  21.859  1.00 91.12           C  
ATOM   1620  CD  ARG B  32      15.414  23.219  22.641  1.00 91.12           C  
ATOM   1621  NE  ARG B  32      14.422  24.250  22.344  1.00 91.12           N  
ATOM   1622  NH1 ARG B  32      13.031  23.719  24.109  1.00 91.12           N  
ATOM   1623  NH2 ARG B  32      12.484  25.422  22.688  1.00 91.12           N  
ATOM   1624  CZ  ARG B  32      13.312  24.453  23.047  1.00 91.12           C  
ATOM   1625  N   ILE B  33      14.328  18.828  23.734  1.00 92.81           N  
ATOM   1626  CA  ILE B  33      13.008  18.312  24.078  1.00 92.81           C  
ATOM   1627  C   ILE B  33      12.828  18.281  25.594  1.00 92.81           C  
ATOM   1628  CB  ILE B  33      12.789  16.891  23.484  1.00 92.81           C  
ATOM   1629  O   ILE B  33      11.805  18.734  26.109  1.00 92.81           O  
ATOM   1630  CG1 ILE B  33      12.594  16.969  21.969  1.00 92.81           C  
ATOM   1631  CG2 ILE B  33      11.602  16.203  24.156  1.00 92.81           C  
ATOM   1632  CD1 ILE B  33      12.578  15.609  21.281  1.00 92.81           C  
ATOM   1633  N   ASN B  34      13.820  17.844  26.266  1.00 93.94           N  
ATOM   1634  CA  ASN B  34      13.742  17.781  27.719  1.00 93.94           C  
ATOM   1635  C   ASN B  34      13.617  19.172  28.328  1.00 93.94           C  
ATOM   1636  CB  ASN B  34      14.961  17.062  28.297  1.00 93.94           C  
ATOM   1637  O   ASN B  34      12.867  19.375  29.297  1.00 93.94           O  
ATOM   1638  CG  ASN B  34      14.914  15.562  28.062  1.00 93.94           C  
ATOM   1639  ND2 ASN B  34      16.078  14.930  28.047  1.00 93.94           N  
ATOM   1640  OD1 ASN B  34      13.836  14.984  27.906  1.00 93.94           O  
ATOM   1641  N   LYS B  35      14.297  20.047  27.750  1.00 94.19           N  
ATOM   1642  CA  LYS B  35      14.195  21.422  28.219  1.00 94.19           C  
ATOM   1643  C   LYS B  35      12.773  21.938  28.062  1.00 94.19           C  
ATOM   1644  CB  LYS B  35      15.172  22.312  27.469  1.00 94.19           C  
ATOM   1645  O   LYS B  35      12.242  22.594  28.969  1.00 94.19           O  
ATOM   1646  CG  LYS B  35      15.258  23.734  28.016  1.00 94.19           C  
ATOM   1647  CD  LYS B  35      16.266  24.578  27.250  1.00 94.19           C  
ATOM   1648  CE  LYS B  35      16.312  26.016  27.750  1.00 94.19           C  
ATOM   1649  NZ  LYS B  35      17.312  26.828  27.016  1.00 94.19           N  
ATOM   1650  N   GLU B  36      12.203  21.734  26.938  1.00 93.06           N  
ATOM   1651  CA  GLU B  36      10.844  22.188  26.688  1.00 93.06           C  
ATOM   1652  C   GLU B  36       9.844  21.469  27.594  1.00 93.06           C  
ATOM   1653  CB  GLU B  36      10.461  22.000  25.219  1.00 93.06           C  
ATOM   1654  O   GLU B  36       8.906  22.078  28.109  1.00 93.06           O  
ATOM   1655  CG  GLU B  36       9.141  22.656  24.844  1.00 93.06           C  
ATOM   1656  CD  GLU B  36       9.156  24.172  24.969  1.00 93.06           C  
ATOM   1657  OE1 GLU B  36       8.070  24.781  25.078  1.00 93.06           O  
ATOM   1658  OE2 GLU B  36      10.266  24.750  24.969  1.00 93.06           O  
ATOM   1659  N   LEU B  37      10.062  20.188  27.766  1.00 94.12           N  
ATOM   1660  CA  LEU B  37       9.188  19.422  28.641  1.00 94.12           C  
ATOM   1661  C   LEU B  37       9.219  19.984  30.062  1.00 94.12           C  
ATOM   1662  CB  LEU B  37       9.602  17.953  28.656  1.00 94.12           C  
ATOM   1663  O   LEU B  37       8.180  20.109  30.703  1.00 94.12           O  
ATOM   1664  CG  LEU B  37       9.289  17.141  27.391  1.00 94.12           C  
ATOM   1665  CD1 LEU B  37       9.891  15.742  27.500  1.00 94.12           C  
ATOM   1666  CD2 LEU B  37       7.781  17.062  27.172  1.00 94.12           C  
ATOM   1667  N   ALA B  38      10.359  20.312  30.453  1.00 94.31           N  
ATOM   1668  CA  ALA B  38      10.500  20.922  31.781  1.00 94.31           C  
ATOM   1669  C   ALA B  38       9.773  22.250  31.844  1.00 94.31           C  
ATOM   1670  CB  ALA B  38      11.977  21.094  32.125  1.00 94.31           C  
ATOM   1671  O   ALA B  38       9.109  22.562  32.844  1.00 94.31           O  
ATOM   1672  N   ASN B  39       9.930  23.016  30.859  1.00 92.88           N  
ATOM   1673  CA  ASN B  39       9.242  24.312  30.812  1.00 92.88           C  
ATOM   1674  C   ASN B  39       7.727  24.141  30.859  1.00 92.88           C  
ATOM   1675  CB  ASN B  39       9.648  25.078  29.547  1.00 92.88           C  
ATOM   1676  O   ASN B  39       7.051  24.812  31.641  1.00 92.88           O  
ATOM   1677  CG  ASN B  39       8.961  26.422  29.438  1.00 92.88           C  
ATOM   1678  ND2 ASN B  39       8.719  26.859  28.203  1.00 92.88           N  
ATOM   1679  OD1 ASN B  39       8.648  27.062  30.453  1.00 92.88           O  
ATOM   1680  N   ILE B  40       7.227  23.266  30.094  1.00 93.56           N  
ATOM   1681  CA  ILE B  40       5.785  23.031  30.031  1.00 93.56           C  
ATOM   1682  C   ILE B  40       5.293  22.516  31.375  1.00 93.56           C  
ATOM   1683  CB  ILE B  40       5.414  22.047  28.906  1.00 93.56           C  
ATOM   1684  O   ILE B  40       4.270  22.953  31.891  1.00 93.56           O  
ATOM   1685  CG1 ILE B  40       5.820  22.609  27.547  1.00 93.56           C  
ATOM   1686  CG2 ILE B  40       3.916  21.734  28.938  1.00 93.56           C  
ATOM   1687  CD1 ILE B  40       5.625  21.656  26.375  1.00 93.56           C  
ATOM   1688  N   ARG B  41       6.066  21.625  31.953  1.00 93.25           N  
ATOM   1689  CA  ARG B  41       5.699  21.094  33.281  1.00 93.25           C  
ATOM   1690  C   ARG B  41       5.605  22.203  34.312  1.00 93.25           C  
ATOM   1691  CB  ARG B  41       6.711  20.031  33.719  1.00 93.25           C  
ATOM   1692  O   ARG B  41       4.672  22.234  35.094  1.00 93.25           O  
ATOM   1693  CG  ARG B  41       6.234  19.188  34.906  1.00 93.25           C  
ATOM   1694  CD  ARG B  41       7.234  18.094  35.250  1.00 93.25           C  
ATOM   1695  NE  ARG B  41       7.145  16.969  34.312  1.00 93.25           N  
ATOM   1696  NH1 ARG B  41       9.039  15.906  35.125  1.00 93.25           N  
ATOM   1697  NH2 ARG B  41       7.828  14.977  33.406  1.00 93.25           N  
ATOM   1698  CZ  ARG B  41       8.000  15.953  34.281  1.00 93.25           C  
ATOM   1699  N   SER B  42       6.539  23.031  34.219  1.00 93.06           N  
ATOM   1700  CA  SER B  42       6.551  24.156  35.156  1.00 93.06           C  
ATOM   1701  C   SER B  42       5.348  25.062  34.938  1.00 93.06           C  
ATOM   1702  CB  SER B  42       7.844  24.969  35.000  1.00 93.06           C  
ATOM   1703  O   SER B  42       4.746  25.547  35.906  1.00 93.06           O  
ATOM   1704  OG  SER B  42       7.770  26.172  35.750  1.00 93.06           O  
ATOM   1705  N   LYS B  43       5.008  25.344  33.688  1.00 91.62           N  
ATOM   1706  CA  LYS B  43       3.865  26.203  33.375  1.00 91.62           C  
ATOM   1707  C   LYS B  43       2.555  25.547  33.812  1.00 91.62           C  
ATOM   1708  CB  LYS B  43       3.822  26.516  31.891  1.00 91.62           C  
ATOM   1709  O   LYS B  43       1.649  26.219  34.312  1.00 91.62           O  
ATOM   1710  CG  LYS B  43       4.977  27.391  31.406  1.00 91.62           C  
ATOM   1711  CD  LYS B  43       4.895  28.797  31.984  1.00 91.62           C  
ATOM   1712  CE  LYS B  43       5.996  29.688  31.438  1.00 91.62           C  
ATOM   1713  NZ  LYS B  43       5.926  31.062  32.000  1.00 91.62           N  
ATOM   1714  N   PHE B  44       2.477  24.234  33.719  1.00 91.25           N  
ATOM   1715  CA  PHE B  44       1.251  23.516  34.062  1.00 91.25           C  
ATOM   1716  C   PHE B  44       1.079  23.453  35.562  1.00 91.25           C  
ATOM   1717  CB  PHE B  44       1.253  22.109  33.469  1.00 91.25           C  
ATOM   1718  O   PHE B  44      -0.045  23.484  36.094  1.00 91.25           O  
ATOM   1719  CG  PHE B  44       0.947  22.078  32.000  1.00 91.25           C  
ATOM   1720  CD1 PHE B  44       0.481  23.203  31.344  1.00 91.25           C  
ATOM   1721  CD2 PHE B  44       1.126  20.906  31.266  1.00 91.25           C  
ATOM   1722  CE1 PHE B  44       0.197  23.172  29.969  1.00 91.25           C  
ATOM   1723  CE2 PHE B  44       0.844  20.859  29.906  1.00 91.25           C  
ATOM   1724  CZ  PHE B  44       0.379  22.000  29.266  1.00 91.25           C  
ATOM   1725  N   LYS B  45       2.176  23.297  36.281  1.00 88.19           N  
ATOM   1726  CA  LYS B  45       2.135  23.188  37.719  1.00 88.19           C  
ATOM   1727  C   LYS B  45       2.018  24.562  38.375  1.00 88.19           C  
ATOM   1728  CB  LYS B  45       3.379  22.469  38.250  1.00 88.19           C  
ATOM   1729  O   LYS B  45       1.621  24.672  39.562  1.00 88.19           O  
ATOM   1730  CG  LYS B  45       3.367  20.969  38.000  1.00 88.19           C  
ATOM   1731  CD  LYS B  45       4.551  20.281  38.688  1.00 88.19           C  
ATOM   1732  CE  LYS B  45       4.520  18.766  38.469  1.00 88.19           C  
ATOM   1733  NZ  LYS B  45       5.684  18.094  39.125  1.00 88.19           N  
ATOM   1734  N   GLY B  46       2.352  25.609  37.688  1.00 78.38           N  
ATOM   1735  CA  GLY B  46       2.375  26.938  38.281  1.00 78.38           C  
ATOM   1736  C   GLY B  46       1.021  27.375  38.812  1.00 78.38           C  
ATOM   1737  O   GLY B  46      -0.004  26.781  38.469  1.00 78.38           O  
ATOM   1738  N   ASP B  47       0.939  28.250  39.719  1.00 69.19           N  
ATOM   1739  CA  ASP B  47      -0.205  28.734  40.469  1.00 69.19           C  
ATOM   1740  C   ASP B  47      -1.168  29.531  39.594  1.00 69.19           C  
ATOM   1741  CB  ASP B  47       0.262  29.594  41.656  1.00 69.19           C  
ATOM   1742  O   ASP B  47      -2.367  29.578  39.875  1.00 69.19           O  
ATOM   1743  CG  ASP B  47       0.761  28.781  42.812  1.00 69.19           C  
ATOM   1744  OD1 ASP B  47       0.422  27.578  42.938  1.00 69.19           O  
ATOM   1745  OD2 ASP B  47       1.498  29.344  43.656  1.00 69.19           O  
ATOM   1746  N   LYS B  48      -0.565  30.125  38.500  1.00 73.69           N  
ATOM   1747  CA  LYS B  48      -1.432  30.953  37.656  1.00 73.69           C  
ATOM   1748  C   LYS B  48      -2.123  30.094  36.594  1.00 73.69           C  
ATOM   1749  CB  LYS B  48      -0.631  32.062  37.000  1.00 73.69           C  
ATOM   1750  O   LYS B  48      -1.475  29.297  35.906  1.00 73.69           O  
ATOM   1751  CG  LYS B  48      -0.515  33.344  37.844  1.00 73.69           C  
ATOM   1752  CD  LYS B  48       0.171  34.438  37.062  1.00 73.69           C  
ATOM   1753  CE  LYS B  48       0.345  35.688  37.906  1.00 73.69           C  
ATOM   1754  NZ  LYS B  48       1.096  36.781  37.188  1.00 73.69           N  
ATOM   1755  N   ALA B  49      -3.449  30.094  36.688  1.00 78.62           N  
ATOM   1756  CA  ALA B  49      -4.246  29.375  35.719  1.00 78.62           C  
ATOM   1757  C   ALA B  49      -3.873  29.797  34.281  1.00 78.62           C  
ATOM   1758  CB  ALA B  49      -5.734  29.609  35.969  1.00 78.62           C  
ATOM   1759  O   ALA B  49      -3.824  30.984  33.969  1.00 78.62           O  
ATOM   1760  N   LEU B  50      -3.312  28.984  33.469  1.00 86.19           N  
ATOM   1761  CA  LEU B  50      -2.955  29.266  32.062  1.00 86.19           C  
ATOM   1762  C   LEU B  50      -4.191  29.641  31.250  1.00 86.19           C  
ATOM   1763  CB  LEU B  50      -2.248  28.078  31.438  1.00 86.19           C  
ATOM   1764  O   LEU B  50      -5.262  29.062  31.453  1.00 86.19           O  
ATOM   1765  CG  LEU B  50      -0.779  27.875  31.812  1.00 86.19           C  
ATOM   1766  CD1 LEU B  50      -0.365  26.422  31.578  1.00 86.19           C  
ATOM   1767  CD2 LEU B  50       0.110  28.828  31.016  1.00 86.19           C  
ATOM   1768  N   ASP B  51      -4.098  30.750  30.562  1.00 87.06           N  
ATOM   1769  CA  ASP B  51      -5.199  31.078  29.672  1.00 87.06           C  
ATOM   1770  C   ASP B  51      -5.355  30.016  28.578  1.00 87.06           C  
ATOM   1771  CB  ASP B  51      -4.980  32.469  29.031  1.00 87.06           C  
ATOM   1772  O   ASP B  51      -4.488  29.156  28.422  1.00 87.06           O  
ATOM   1773  CG  ASP B  51      -3.740  32.531  28.156  1.00 87.06           C  
ATOM   1774  OD1 ASP B  51      -2.977  31.531  28.109  1.00 87.06           O  
ATOM   1775  OD2 ASP B  51      -3.521  33.562  27.500  1.00 87.06           O  
ATOM   1776  N   GLY B  52      -6.449  29.953  27.891  1.00 86.88           N  
ATOM   1777  CA  GLY B  52      -6.781  28.938  26.891  1.00 86.88           C  
ATOM   1778  C   GLY B  52      -5.773  28.844  25.766  1.00 86.88           C  
ATOM   1779  O   GLY B  52      -5.406  27.750  25.344  1.00 86.88           O  
ATOM   1780  N   TYR B  53      -5.289  29.984  25.359  1.00 87.50           N  
ATOM   1781  CA  TYR B  53      -4.324  30.016  24.266  1.00 87.50           C  
ATOM   1782  C   TYR B  53      -3.018  29.344  24.672  1.00 87.50           C  
ATOM   1783  CB  TYR B  53      -4.055  31.469  23.828  1.00 87.50           C  
ATOM   1784  O   TYR B  53      -2.471  28.531  23.922  1.00 87.50           O  
ATOM   1785  CG  TYR B  53      -2.953  31.594  22.812  1.00 87.50           C  
ATOM   1786  CD1 TYR B  53      -1.654  31.922  23.188  1.00 87.50           C  
ATOM   1787  CD2 TYR B  53      -3.211  31.406  21.453  1.00 87.50           C  
ATOM   1788  CE1 TYR B  53      -0.638  32.062  22.250  1.00 87.50           C  
ATOM   1789  CE2 TYR B  53      -2.203  31.531  20.500  1.00 87.50           C  
ATOM   1790  OH  TYR B  53       0.081  31.969  19.969  1.00 87.50           O  
ATOM   1791  CZ  TYR B  53      -0.921  31.844  20.906  1.00 87.50           C  
ATOM   1792  N   SER B  54      -2.492  29.734  25.828  1.00 89.31           N  
ATOM   1793  CA  SER B  54      -1.241  29.156  26.312  1.00 89.31           C  
ATOM   1794  C   SER B  54      -1.383  27.656  26.547  1.00 89.31           C  
ATOM   1795  CB  SER B  54      -0.787  29.844  27.594  1.00 89.31           C  
ATOM   1796  O   SER B  54      -0.484  26.891  26.203  1.00 89.31           O  
ATOM   1797  OG  SER B  54      -0.453  31.203  27.344  1.00 89.31           O  
ATOM   1798  N   LYS B  55      -2.467  27.328  27.062  1.00 90.75           N  
ATOM   1799  CA  LYS B  55      -2.711  25.906  27.281  1.00 90.75           C  
ATOM   1800  C   LYS B  55      -2.719  25.141  25.969  1.00 90.75           C  
ATOM   1801  CB  LYS B  55      -4.035  25.688  28.031  1.00 90.75           C  
ATOM   1802  O   LYS B  55      -2.072  24.094  25.844  1.00 90.75           O  
ATOM   1803  CG  LYS B  55      -4.180  24.312  28.656  1.00 90.75           C  
ATOM   1804  CD  LYS B  55      -5.500  24.172  29.406  1.00 90.75           C  
ATOM   1805  CE  LYS B  55      -5.465  24.906  30.734  1.00 90.75           C  
ATOM   1806  NZ  LYS B  55      -6.777  24.828  31.453  1.00 90.75           N  
ATOM   1807  N   LYS B  56      -3.420  25.688  25.016  1.00 91.94           N  
ATOM   1808  CA  LYS B  56      -3.490  25.078  23.688  1.00 91.94           C  
ATOM   1809  C   LYS B  56      -2.107  24.984  23.062  1.00 91.94           C  
ATOM   1810  CB  LYS B  56      -4.434  25.859  22.781  1.00 91.94           C  
ATOM   1811  O   LYS B  56      -1.755  23.953  22.469  1.00 91.94           O  
ATOM   1812  CG  LYS B  56      -4.453  25.375  21.344  1.00 91.94           C  
ATOM   1813  CD  LYS B  56      -5.234  26.328  20.438  1.00 91.94           C  
ATOM   1814  CE  LYS B  56      -4.375  27.484  19.969  1.00 91.94           C  
ATOM   1815  NZ  LYS B  56      -5.094  28.344  18.984  1.00 91.94           N  
ATOM   1816  N   LYS B  57      -1.350  25.984  23.219  1.00 91.81           N  
ATOM   1817  CA  LYS B  57      -0.004  26.016  22.641  1.00 91.81           C  
ATOM   1818  C   LYS B  57       0.876  24.922  23.250  1.00 91.81           C  
ATOM   1819  CB  LYS B  57       0.635  27.391  22.875  1.00 91.81           C  
ATOM   1820  O   LYS B  57       1.540  24.188  22.516  1.00 91.81           O  
ATOM   1821  CG  LYS B  57       2.033  27.516  22.281  1.00 91.81           C  
ATOM   1822  CD  LYS B  57       2.660  28.859  22.641  1.00 91.81           C  
ATOM   1823  CE  LYS B  57       3.004  28.953  24.109  1.00 91.81           C  
ATOM   1824  NZ  LYS B  57       3.684  30.234  24.453  1.00 91.81           N  
ATOM   1825  N   TYR B  58       0.880  24.781  24.547  1.00 93.50           N  
ATOM   1826  CA  TYR B  58       1.736  23.812  25.219  1.00 93.50           C  
ATOM   1827  C   TYR B  58       1.268  22.391  24.953  1.00 93.50           C  
ATOM   1828  CB  TYR B  58       1.761  24.078  26.734  1.00 93.50           C  
ATOM   1829  O   TYR B  58       2.086  21.484  24.766  1.00 93.50           O  
ATOM   1830  CG  TYR B  58       2.535  25.312  27.125  1.00 93.50           C  
ATOM   1831  CD1 TYR B  58       3.832  25.516  26.656  1.00 93.50           C  
ATOM   1832  CD2 TYR B  58       1.974  26.266  27.953  1.00 93.50           C  
ATOM   1833  CE1 TYR B  58       4.551  26.656  27.016  1.00 93.50           C  
ATOM   1834  CE2 TYR B  58       2.684  27.406  28.312  1.00 93.50           C  
ATOM   1835  OH  TYR B  58       4.676  28.719  28.203  1.00 93.50           O  
ATOM   1836  CZ  TYR B  58       3.969  27.594  27.844  1.00 93.50           C  
ATOM   1837  N   VAL B  59      -0.051  22.219  24.906  1.00 93.56           N  
ATOM   1838  CA  VAL B  59      -0.582  20.906  24.578  1.00 93.56           C  
ATOM   1839  C   VAL B  59      -0.186  20.531  23.141  1.00 93.56           C  
ATOM   1840  CB  VAL B  59      -2.117  20.859  24.734  1.00 93.56           C  
ATOM   1841  O   VAL B  59       0.157  19.375  22.875  1.00 93.56           O  
ATOM   1842  CG1 VAL B  59      -2.678  19.547  24.156  1.00 93.56           C  
ATOM   1843  CG2 VAL B  59      -2.510  21.000  26.203  1.00 93.56           C  
ATOM   1844  N   CYS B  60      -0.226  21.484  22.281  1.00 93.25           N  
ATOM   1845  CA  CYS B  60       0.165  21.234  20.906  1.00 93.25           C  
ATOM   1846  C   CYS B  60       1.645  20.891  20.812  1.00 93.25           C  
ATOM   1847  CB  CYS B  60      -0.136  22.453  20.031  1.00 93.25           C  
ATOM   1848  O   CYS B  60       2.035  20.031  20.000  1.00 93.25           O  
ATOM   1849  SG  CYS B  60      -0.349  22.078  18.281  1.00 93.25           S  
ATOM   1850  N   LYS B  61       2.471  21.531  21.641  1.00 93.75           N  
ATOM   1851  CA  LYS B  61       3.889  21.188  21.672  1.00 93.75           C  
ATOM   1852  C   LYS B  61       4.094  19.750  22.141  1.00 93.75           C  
ATOM   1853  CB  LYS B  61       4.656  22.141  22.578  1.00 93.75           C  
ATOM   1854  O   LYS B  61       4.918  19.016  21.594  1.00 93.75           O  
ATOM   1855  CG  LYS B  61       4.871  23.531  21.984  1.00 93.75           C  
ATOM   1856  CD  LYS B  61       5.684  24.422  22.906  1.00 93.75           C  
ATOM   1857  CE  LYS B  61       5.957  25.781  22.281  1.00 93.75           C  
ATOM   1858  NZ  LYS B  61       6.836  26.625  23.141  1.00 93.75           N  
ATOM   1859  N   LEU B  62       3.365  19.375  23.109  1.00 93.62           N  
ATOM   1860  CA  LEU B  62       3.441  17.984  23.594  1.00 93.62           C  
ATOM   1861  C   LEU B  62       3.045  17.016  22.500  1.00 93.62           C  
ATOM   1862  CB  LEU B  62       2.541  17.797  24.812  1.00 93.62           C  
ATOM   1863  O   LEU B  62       3.689  15.977  22.312  1.00 93.62           O  
ATOM   1864  CG  LEU B  62       2.984  18.500  26.094  1.00 93.62           C  
ATOM   1865  CD1 LEU B  62       1.987  18.234  27.219  1.00 93.62           C  
ATOM   1866  CD2 LEU B  62       4.383  18.047  26.500  1.00 93.62           C  
ATOM   1867  N   LEU B  63       2.008  17.406  21.828  1.00 92.12           N  
ATOM   1868  CA  LEU B  63       1.556  16.562  20.719  1.00 92.12           C  
ATOM   1869  C   LEU B  63       2.654  16.406  19.672  1.00 92.12           C  
ATOM   1870  CB  LEU B  63       0.302  17.156  20.078  1.00 92.12           C  
ATOM   1871  O   LEU B  63       2.910  15.297  19.203  1.00 92.12           O  
ATOM   1872  CG  LEU B  63      -0.302  16.375  18.906  1.00 92.12           C  
ATOM   1873  CD1 LEU B  63      -0.652  14.961  19.359  1.00 92.12           C  
ATOM   1874  CD2 LEU B  63      -1.534  17.094  18.359  1.00 92.12           C  
ATOM   1875  N   PHE B  64       3.311  17.469  19.359  1.00 91.06           N  
ATOM   1876  CA  PHE B  64       4.383  17.422  18.375  1.00 91.06           C  
ATOM   1877  C   PHE B  64       5.516  16.516  18.844  1.00 91.06           C  
ATOM   1878  CB  PHE B  64       4.918  18.828  18.094  1.00 91.06           C  
ATOM   1879  O   PHE B  64       6.047  15.719  18.062  1.00 91.06           O  
ATOM   1880  CG  PHE B  64       5.984  18.875  17.031  1.00 91.06           C  
ATOM   1881  CD1 PHE B  64       7.312  19.094  17.375  1.00 91.06           C  
ATOM   1882  CD2 PHE B  64       5.660  18.688  15.695  1.00 91.06           C  
ATOM   1883  CE1 PHE B  64       8.305  19.141  16.391  1.00 91.06           C  
ATOM   1884  CE2 PHE B  64       6.645  18.734  14.711  1.00 91.06           C  
ATOM   1885  CZ  PHE B  64       7.965  18.953  15.062  1.00 91.06           C  
ATOM   1886  N   ILE B  65       5.867  16.609  20.078  1.00 91.38           N  
ATOM   1887  CA  ILE B  65       6.934  15.797  20.641  1.00 91.38           C  
ATOM   1888  C   ILE B  65       6.555  14.320  20.562  1.00 91.38           C  
ATOM   1889  CB  ILE B  65       7.223  16.188  22.109  1.00 91.38           C  
ATOM   1890  O   ILE B  65       7.387  13.477  20.219  1.00 91.38           O  
ATOM   1891  CG1 ILE B  65       7.816  17.594  22.188  1.00 91.38           C  
ATOM   1892  CG2 ILE B  65       8.156  15.172  22.766  1.00 91.38           C  
ATOM   1893  CD1 ILE B  65       7.891  18.172  23.594  1.00 91.38           C  
ATOM   1894  N   PHE B  66       5.359  14.031  20.812  1.00 88.31           N  
ATOM   1895  CA  PHE B  66       4.879  12.664  20.719  1.00 88.31           C  
ATOM   1896  C   PHE B  66       4.992  12.148  19.281  1.00 88.31           C  
ATOM   1897  CB  PHE B  66       3.426  12.562  21.188  1.00 88.31           C  
ATOM   1898  O   PHE B  66       5.406  11.008  19.062  1.00 88.31           O  
ATOM   1899  CG  PHE B  66       2.861  11.172  21.141  1.00 88.31           C  
ATOM   1900  CD1 PHE B  66       2.006  10.789  20.109  1.00 88.31           C  
ATOM   1901  CD2 PHE B  66       3.186  10.234  22.109  1.00 88.31           C  
ATOM   1902  CE1 PHE B  66       1.481   9.500  20.062  1.00 88.31           C  
ATOM   1903  CE2 PHE B  66       2.666   8.945  22.062  1.00 88.31           C  
ATOM   1904  CZ  PHE B  66       1.813   8.578  21.047  1.00 88.31           C  
ATOM   1905  N   LEU B  67       4.629  12.922  18.312  1.00 85.56           N  
ATOM   1906  CA  LEU B  67       4.680  12.531  16.906  1.00 85.56           C  
ATOM   1907  C   LEU B  67       6.117  12.273  16.469  1.00 85.56           C  
ATOM   1908  CB  LEU B  67       4.043  13.602  16.031  1.00 85.56           C  
ATOM   1909  O   LEU B  67       6.355  11.547  15.500  1.00 85.56           O  
ATOM   1910  CG  LEU B  67       2.527  13.766  16.141  1.00 85.56           C  
ATOM   1911  CD1 LEU B  67       2.055  14.953  15.312  1.00 85.56           C  
ATOM   1912  CD2 LEU B  67       1.813  12.492  15.719  1.00 85.56           C  
ATOM   1913  N   LEU B  68       7.070  12.875  17.188  1.00 83.88           N  
ATOM   1914  CA  LEU B  68       8.477  12.648  16.891  1.00 83.88           C  
ATOM   1915  C   LEU B  68       8.945  11.305  17.438  1.00 83.88           C  
ATOM   1916  CB  LEU B  68       9.336  13.781  17.469  1.00 83.88           C  
ATOM   1917  O   LEU B  68      10.062  10.867  17.156  1.00 83.88           O  
ATOM   1918  CG  LEU B  68       9.227  15.141  16.781  1.00 83.88           C  
ATOM   1919  CD1 LEU B  68      10.062  16.172  17.516  1.00 83.88           C  
ATOM   1920  CD2 LEU B  68       9.648  15.039  15.320  1.00 83.88           C  
ATOM   1921  N   GLY B  69       8.094  10.695  18.219  1.00 81.44           N  
ATOM   1922  CA  GLY B  69       8.430   9.367  18.719  1.00 81.44           C  
ATOM   1923  C   GLY B  69       8.812   9.359  20.188  1.00 81.44           C  
ATOM   1924  O   GLY B  69       9.305   8.352  20.688  1.00 81.44           O  
ATOM   1925  N   HIS B  70       8.641  10.484  20.875  1.00 86.50           N  
ATOM   1926  CA  HIS B  70       8.969  10.547  22.297  1.00 86.50           C  
ATOM   1927  C   HIS B  70       7.730  10.297  23.156  1.00 86.50           C  
ATOM   1928  CB  HIS B  70       9.594  11.891  22.656  1.00 86.50           C  
ATOM   1929  O   HIS B  70       6.625  10.703  22.797  1.00 86.50           O  
ATOM   1930  CG  HIS B  70      10.875  12.164  21.938  1.00 86.50           C  
ATOM   1931  CD2 HIS B  70      11.117  12.773  20.750  1.00 86.50           C  
ATOM   1932  ND1 HIS B  70      12.102  11.797  22.438  1.00 86.50           N  
ATOM   1933  CE1 HIS B  70      13.047  12.164  21.594  1.00 86.50           C  
ATOM   1934  NE2 HIS B  70      12.477  12.758  20.562  1.00 86.50           N  
ATOM   1935  N   ASP B  71       7.953   9.711  24.250  1.00 86.88           N  
ATOM   1936  CA  ASP B  71       6.840   9.414  25.156  1.00 86.88           C  
ATOM   1937  C   ASP B  71       6.473  10.641  25.984  1.00 86.88           C  
ATOM   1938  CB  ASP B  71       7.184   8.242  26.062  1.00 86.88           C  
ATOM   1939  O   ASP B  71       7.348  11.383  26.438  1.00 86.88           O  
ATOM   1940  CG  ASP B  71       7.176   6.902  25.344  1.00 86.88           C  
ATOM   1941  OD1 ASP B  71       6.484   6.770  24.312  1.00 86.88           O  
ATOM   1942  OD2 ASP B  71       7.863   5.973  25.812  1.00 86.88           O  
ATOM   1943  N   ILE B  72       5.242  10.789  26.141  1.00 88.88           N  
ATOM   1944  CA  ILE B  72       4.703  11.875  26.938  1.00 88.88           C  
ATOM   1945  C   ILE B  72       3.934  11.312  28.141  1.00 88.88           C  
ATOM   1946  CB  ILE B  72       3.785  12.797  26.109  1.00 88.88           C  
ATOM   1947  O   ILE B  72       2.994  10.531  27.969  1.00 88.88           O  
ATOM   1948  CG1 ILE B  72       4.551  13.359  24.906  1.00 88.88           C  
ATOM   1949  CG2 ILE B  72       3.215  13.922  26.969  1.00 88.88           C  
ATOM   1950  CD1 ILE B  72       5.688  14.305  25.281  1.00 88.88           C  
ATOM   1951  N   ASP B  73       4.301  11.797  29.359  1.00 88.62           N  
ATOM   1952  CA  ASP B  73       3.701  11.234  30.562  1.00 88.62           C  
ATOM   1953  C   ASP B  73       2.842  12.273  31.281  1.00 88.62           C  
ATOM   1954  CB  ASP B  73       4.781  10.703  31.500  1.00 88.62           C  
ATOM   1955  O   ASP B  73       2.314  12.008  32.375  1.00 88.62           O  
ATOM   1956  CG  ASP B  73       5.816  11.758  31.875  1.00 88.62           C  
ATOM   1957  OD1 ASP B  73       5.793  12.859  31.297  1.00 88.62           O  
ATOM   1958  OD2 ASP B  73       6.664  11.469  32.750  1.00 88.62           O  
ATOM   1959  N   PHE B  74       2.773  13.430  30.797  1.00 89.88           N  
ATOM   1960  CA  PHE B  74       1.946  14.453  31.438  1.00 89.88           C  
ATOM   1961  C   PHE B  74       1.230  15.289  30.375  1.00 89.88           C  
ATOM   1962  CB  PHE B  74       2.795  15.352  32.344  1.00 89.88           C  
ATOM   1963  O   PHE B  74       1.462  15.125  29.188  1.00 89.88           O  
ATOM   1964  CG  PHE B  74       3.738  16.250  31.578  1.00 89.88           C  
ATOM   1965  CD1 PHE B  74       4.961  15.773  31.125  1.00 89.88           C  
ATOM   1966  CD2 PHE B  74       3.406  17.578  31.328  1.00 89.88           C  
ATOM   1967  CE1 PHE B  74       5.836  16.594  30.422  1.00 89.88           C  
ATOM   1968  CE2 PHE B  74       4.277  18.406  30.641  1.00 89.88           C  
ATOM   1969  CZ  PHE B  74       5.488  17.922  30.188  1.00 89.88           C  
ATOM   1970  N   GLY B  75       0.308  16.219  30.812  1.00 91.06           N  
ATOM   1971  CA  GLY B  75      -0.421  17.094  29.906  1.00 91.06           C  
ATOM   1972  C   GLY B  75      -1.793  16.547  29.547  1.00 91.06           C  
ATOM   1973  O   GLY B  75      -2.578  17.234  28.891  1.00 91.06           O  
ATOM   1974  N   HIS B  76      -2.127  15.367  30.031  1.00 91.56           N  
ATOM   1975  CA  HIS B  76      -3.410  14.750  29.719  1.00 91.56           C  
ATOM   1976  C   HIS B  76      -4.562  15.508  30.375  1.00 91.56           C  
ATOM   1977  CB  HIS B  76      -3.426  13.289  30.172  1.00 91.56           C  
ATOM   1978  O   HIS B  76      -5.594  15.742  29.734  1.00 91.56           O  
ATOM   1979  CG  HIS B  76      -2.430  12.430  29.453  1.00 91.56           C  
ATOM   1980  CD2 HIS B  76      -2.578  11.562  28.438  1.00 91.56           C  
ATOM   1981  ND1 HIS B  76      -1.093  12.406  29.797  1.00 91.56           N  
ATOM   1982  CE1 HIS B  76      -0.460  11.555  29.000  1.00 91.56           C  
ATOM   1983  NE2 HIS B  76      -1.339  11.031  28.156  1.00 91.56           N  
ATOM   1984  N   MET B  77      -4.285  15.914  31.578  1.00 90.88           N  
ATOM   1985  CA  MET B  77      -5.328  16.656  32.281  1.00 90.88           C  
ATOM   1986  C   MET B  77      -5.574  18.016  31.625  1.00 90.88           C  
ATOM   1987  CB  MET B  77      -4.949  16.859  33.750  1.00 90.88           C  
ATOM   1988  O   MET B  77      -6.715  18.453  31.531  1.00 90.88           O  
ATOM   1989  CG  MET B  77      -5.355  15.711  34.656  1.00 90.88           C  
ATOM   1990  SD  MET B  77      -7.141  15.297  34.500  1.00 90.88           S  
ATOM   1991  CE  MET B  77      -7.828  16.406  35.781  1.00 90.88           C  
ATOM   1992  N   GLU B  78      -4.555  18.672  31.203  1.00 91.75           N  
ATOM   1993  CA  GLU B  78      -4.688  19.953  30.516  1.00 91.75           C  
ATOM   1994  C   GLU B  78      -5.422  19.797  29.188  1.00 91.75           C  
ATOM   1995  CB  GLU B  78      -3.309  20.578  30.281  1.00 91.75           C  
ATOM   1996  O   GLU B  78      -6.203  20.656  28.797  1.00 91.75           O  
ATOM   1997  CG  GLU B  78      -2.658  21.125  31.547  1.00 91.75           C  
ATOM   1998  CD  GLU B  78      -2.117  20.031  32.469  1.00 91.75           C  
ATOM   1999  OE1 GLU B  78      -1.741  20.344  33.625  1.00 91.75           O  
ATOM   2000  OE2 GLU B  78      -2.064  18.859  32.000  1.00 91.75           O  
ATOM   2001  N   ALA B  79      -5.141  18.656  28.531  1.00 93.31           N  
ATOM   2002  CA  ALA B  79      -5.867  18.375  27.281  1.00 93.31           C  
ATOM   2003  C   ALA B  79      -7.355  18.172  27.562  1.00 93.31           C  
ATOM   2004  CB  ALA B  79      -5.289  17.141  26.594  1.00 93.31           C  
ATOM   2005  O   ALA B  79      -8.203  18.688  26.812  1.00 93.31           O  
ATOM   2006  N   VAL B  80      -7.660  17.484  28.625  1.00 93.50           N  
ATOM   2007  CA  VAL B  80      -9.055  17.266  28.984  1.00 93.50           C  
ATOM   2008  C   VAL B  80      -9.703  18.609  29.344  1.00 93.50           C  
ATOM   2009  CB  VAL B  80      -9.188  16.281  30.172  1.00 93.50           C  
ATOM   2010  O   VAL B  80     -10.859  18.844  29.016  1.00 93.50           O  
ATOM   2011  CG1 VAL B  80     -10.625  16.234  30.688  1.00 93.50           C  
ATOM   2012  CG2 VAL B  80      -8.727  14.883  29.750  1.00 93.50           C  
ATOM   2013  N   ASN B  81      -8.977  19.453  29.938  1.00 93.94           N  
ATOM   2014  CA  ASN B  81      -9.484  20.766  30.297  1.00 93.94           C  
ATOM   2015  C   ASN B  81      -9.812  21.594  29.047  1.00 93.94           C  
ATOM   2016  CB  ASN B  81      -8.484  21.516  31.172  1.00 93.94           C  
ATOM   2017  O   ASN B  81     -10.742  22.406  29.062  1.00 93.94           O  
ATOM   2018  CG  ASN B  81      -8.422  20.969  32.594  1.00 93.94           C  
ATOM   2019  ND2 ASN B  81      -7.367  21.297  33.312  1.00 93.94           N  
ATOM   2020  OD1 ASN B  81      -9.328  20.234  33.031  1.00 93.94           O  
ATOM   2021  N   LEU B  82      -9.070  21.391  28.078  1.00 95.25           N  
ATOM   2022  CA  LEU B  82      -9.320  22.125  26.828  1.00 95.25           C  
ATOM   2023  C   LEU B  82     -10.680  21.734  26.250  1.00 95.25           C  
ATOM   2024  CB  LEU B  82      -8.211  21.828  25.812  1.00 95.25           C  
ATOM   2025  O   LEU B  82     -11.266  22.500  25.484  1.00 95.25           O  
ATOM   2026  CG  LEU B  82      -6.891  22.562  26.031  1.00 95.25           C  
ATOM   2027  CD1 LEU B  82      -5.852  22.094  25.016  1.00 95.25           C  
ATOM   2028  CD2 LEU B  82      -7.094  24.078  25.938  1.00 95.25           C  
ATOM   2029  N   LEU B  83     -11.203  20.562  26.594  1.00 95.62           N  
ATOM   2030  CA  LEU B  83     -12.484  20.109  26.078  1.00 95.62           C  
ATOM   2031  C   LEU B  83     -13.625  20.969  26.609  1.00 95.62           C  
ATOM   2032  CB  LEU B  83     -12.727  18.641  26.422  1.00 95.62           C  
ATOM   2033  O   LEU B  83     -14.711  21.016  26.031  1.00 95.62           O  
ATOM   2034  CG  LEU B  83     -11.680  17.641  25.922  1.00 95.62           C  
ATOM   2035  CD1 LEU B  83     -12.094  16.219  26.266  1.00 95.62           C  
ATOM   2036  CD2 LEU B  83     -11.469  17.797  24.422  1.00 95.62           C  
ATOM   2037  N   SER B  84     -13.391  21.562  27.734  1.00 93.81           N  
ATOM   2038  CA  SER B  84     -14.438  22.375  28.344  1.00 93.81           C  
ATOM   2039  C   SER B  84     -14.453  23.781  27.781  1.00 93.81           C  
ATOM   2040  CB  SER B  84     -14.242  22.422  29.859  1.00 93.81           C  
ATOM   2041  O   SER B  84     -15.336  24.578  28.094  1.00 93.81           O  
ATOM   2042  OG  SER B  84     -14.156  21.109  30.406  1.00 93.81           O  
ATOM   2043  N   SER B  85     -13.547  24.078  26.938  1.00 93.69           N  
ATOM   2044  CA  SER B  85     -13.469  25.422  26.359  1.00 93.69           C  
ATOM   2045  C   SER B  85     -14.594  25.656  25.359  1.00 93.69           C  
ATOM   2046  CB  SER B  85     -12.117  25.625  25.672  1.00 93.69           C  
ATOM   2047  O   SER B  85     -15.094  24.719  24.750  1.00 93.69           O  
ATOM   2048  OG  SER B  85     -12.078  26.875  25.000  1.00 93.69           O  
ATOM   2049  N   ASN B  86     -14.977  26.953  25.203  1.00 91.88           N  
ATOM   2050  CA  ASN B  86     -15.977  27.328  24.203  1.00 91.88           C  
ATOM   2051  C   ASN B  86     -15.320  27.812  22.906  1.00 91.88           C  
ATOM   2052  CB  ASN B  86     -16.906  28.406  24.750  1.00 91.88           C  
ATOM   2053  O   ASN B  86     -16.016  28.109  21.938  1.00 91.88           O  
ATOM   2054  CG  ASN B  86     -17.891  27.859  25.766  1.00 91.88           C  
ATOM   2055  ND2 ASN B  86     -18.234  28.672  26.766  1.00 91.88           N  
ATOM   2056  OD1 ASN B  86     -18.344  26.719  25.656  1.00 91.88           O  
ATOM   2057  N   ARG B  87     -14.023  27.859  22.969  1.00 93.62           N  
ATOM   2058  CA  ARG B  87     -13.305  28.203  21.734  1.00 93.62           C  
ATOM   2059  C   ARG B  87     -12.977  26.953  20.938  1.00 93.62           C  
ATOM   2060  CB  ARG B  87     -12.016  28.953  22.062  1.00 93.62           C  
ATOM   2061  O   ARG B  87     -12.422  25.984  21.469  1.00 93.62           O  
ATOM   2062  CG  ARG B  87     -12.250  30.344  22.656  1.00 93.62           C  
ATOM   2063  CD  ARG B  87     -10.953  31.125  22.797  1.00 93.62           C  
ATOM   2064  NE  ARG B  87     -11.180  32.438  23.375  1.00 93.62           N  
ATOM   2065  NH1 ARG B  87      -8.969  33.094  23.250  1.00 93.62           N  
ATOM   2066  NH2 ARG B  87     -10.547  34.531  24.125  1.00 93.62           N  
ATOM   2067  CZ  ARG B  87     -10.227  33.344  23.578  1.00 93.62           C  
ATOM   2068  N   TYR B  88     -13.320  27.016  19.672  1.00 94.25           N  
ATOM   2069  CA  TYR B  88     -13.172  25.859  18.797  1.00 94.25           C  
ATOM   2070  C   TYR B  88     -11.727  25.391  18.766  1.00 94.25           C  
ATOM   2071  CB  TYR B  88     -13.648  26.188  17.391  1.00 94.25           C  
ATOM   2072  O   TYR B  88     -11.453  24.188  18.938  1.00 94.25           O  
ATOM   2073  CG  TYR B  88     -13.211  25.172  16.359  1.00 94.25           C  
ATOM   2074  CD1 TYR B  88     -12.156  25.438  15.484  1.00 94.25           C  
ATOM   2075  CD2 TYR B  88     -13.859  23.938  16.234  1.00 94.25           C  
ATOM   2076  CE1 TYR B  88     -11.758  24.516  14.531  1.00 94.25           C  
ATOM   2077  CE2 TYR B  88     -13.461  23.016  15.289  1.00 94.25           C  
ATOM   2078  OH  TYR B  88     -12.016  22.375  13.500  1.00 94.25           O  
ATOM   2079  CZ  TYR B  88     -12.414  23.297  14.438  1.00 94.25           C  
ATOM   2080  N   THR B  89     -10.742  26.281  18.547  1.00 93.81           N  
ATOM   2081  CA  THR B  89      -9.344  25.906  18.344  1.00 93.81           C  
ATOM   2082  C   THR B  89      -8.797  25.219  19.594  1.00 93.81           C  
ATOM   2083  CB  THR B  89      -8.484  27.141  18.016  1.00 93.81           C  
ATOM   2084  O   THR B  89      -7.965  24.312  19.484  1.00 93.81           O  
ATOM   2085  CG2 THR B  89      -8.875  27.734  16.672  1.00 93.81           C  
ATOM   2086  OG1 THR B  89      -8.664  28.125  19.031  1.00 93.81           O  
ATOM   2087  N   GLU B  90      -9.258  25.672  20.719  1.00 94.50           N  
ATOM   2088  CA  GLU B  90      -8.828  25.031  21.969  1.00 94.50           C  
ATOM   2089  C   GLU B  90      -9.398  23.625  22.094  1.00 94.50           C  
ATOM   2090  CB  GLU B  90      -9.242  25.875  23.172  1.00 94.50           C  
ATOM   2091  O   GLU B  90      -8.664  22.672  22.375  1.00 94.50           O  
ATOM   2092  CG  GLU B  90      -8.484  27.188  23.281  1.00 94.50           C  
ATOM   2093  CD  GLU B  90      -8.984  28.078  24.422  1.00 94.50           C  
ATOM   2094  OE1 GLU B  90      -8.562  29.250  24.516  1.00 94.50           O  
ATOM   2095  OE2 GLU B  90      -9.789  27.578  25.234  1.00 94.50           O  
ATOM   2096  N   LYS B  91     -10.664  23.500  21.828  1.00 95.38           N  
ATOM   2097  CA  LYS B  91     -11.297  22.188  21.859  1.00 95.38           C  
ATOM   2098  C   LYS B  91     -10.672  21.250  20.828  1.00 95.38           C  
ATOM   2099  CB  LYS B  91     -12.805  22.297  21.625  1.00 95.38           C  
ATOM   2100  O   LYS B  91     -10.445  20.062  21.109  1.00 95.38           O  
ATOM   2101  CG  LYS B  91     -13.586  22.797  22.828  1.00 95.38           C  
ATOM   2102  CD  LYS B  91     -15.086  22.781  22.562  1.00 95.38           C  
ATOM   2103  CE  LYS B  91     -15.867  23.391  23.719  1.00 95.38           C  
ATOM   2104  NZ  LYS B  91     -16.094  22.391  24.812  1.00 95.38           N  
ATOM   2105  N   GLN B  92     -10.414  21.781  19.688  1.00 95.94           N  
ATOM   2106  CA  GLN B  92      -9.836  21.000  18.609  1.00 95.94           C  
ATOM   2107  C   GLN B  92      -8.516  20.359  19.031  1.00 95.94           C  
ATOM   2108  CB  GLN B  92      -9.617  21.859  17.375  1.00 95.94           C  
ATOM   2109  O   GLN B  92      -8.312  19.156  18.828  1.00 95.94           O  
ATOM   2110  CG  GLN B  92      -8.953  21.141  16.219  1.00 95.94           C  
ATOM   2111  CD  GLN B  92      -8.039  22.031  15.398  1.00 95.94           C  
ATOM   2112  NE2 GLN B  92      -7.348  21.453  14.430  1.00 95.94           N  
ATOM   2113  OE1 GLN B  92      -7.945  23.234  15.648  1.00 95.94           O  
ATOM   2114  N   ILE B  93      -7.652  21.109  19.594  1.00 95.38           N  
ATOM   2115  CA  ILE B  93      -6.348  20.609  20.000  1.00 95.38           C  
ATOM   2116  C   ILE B  93      -6.516  19.594  21.141  1.00 95.38           C  
ATOM   2117  CB  ILE B  93      -5.406  21.750  20.453  1.00 95.38           C  
ATOM   2118  O   ILE B  93      -5.812  18.578  21.188  1.00 95.38           O  
ATOM   2119  CG1 ILE B  93      -5.047  22.625  19.250  1.00 95.38           C  
ATOM   2120  CG2 ILE B  93      -4.148  21.188  21.109  1.00 95.38           C  
ATOM   2121  CD1 ILE B  93      -4.348  21.891  18.109  1.00 95.38           C  
ATOM   2122  N   GLY B  94      -7.422  19.859  22.031  1.00 95.56           N  
ATOM   2123  CA  GLY B  94      -7.707  18.891  23.094  1.00 95.56           C  
ATOM   2124  C   GLY B  94      -8.148  17.547  22.562  1.00 95.56           C  
ATOM   2125  O   GLY B  94      -7.594  16.516  22.938  1.00 95.56           O  
ATOM   2126  N   TYR B  95      -9.086  17.609  21.656  1.00 96.50           N  
ATOM   2127  CA  TYR B  95      -9.594  16.359  21.078  1.00 96.50           C  
ATOM   2128  C   TYR B  95      -8.508  15.656  20.281  1.00 96.50           C  
ATOM   2129  CB  TYR B  95     -10.805  16.641  20.188  1.00 96.50           C  
ATOM   2130  O   TYR B  95      -8.406  14.430  20.312  1.00 96.50           O  
ATOM   2131  CG  TYR B  95     -12.117  16.641  20.938  1.00 96.50           C  
ATOM   2132  CD1 TYR B  95     -12.570  15.500  21.594  1.00 96.50           C  
ATOM   2133  CD2 TYR B  95     -12.906  17.781  21.000  1.00 96.50           C  
ATOM   2134  CE1 TYR B  95     -13.773  15.492  22.281  1.00 96.50           C  
ATOM   2135  CE2 TYR B  95     -14.117  17.797  21.688  1.00 96.50           C  
ATOM   2136  OH  TYR B  95     -15.742  16.641  23.000  1.00 96.50           O  
ATOM   2137  CZ  TYR B  95     -14.539  16.641  22.328  1.00 96.50           C  
ATOM   2138  N   LEU B  96      -7.773  16.438  19.531  1.00 95.38           N  
ATOM   2139  CA  LEU B  96      -6.695  15.828  18.750  1.00 95.38           C  
ATOM   2140  C   LEU B  96      -5.695  15.125  19.672  1.00 95.38           C  
ATOM   2141  CB  LEU B  96      -5.980  16.891  17.922  1.00 95.38           C  
ATOM   2142  O   LEU B  96      -5.301  13.992  19.406  1.00 95.38           O  
ATOM   2143  CG  LEU B  96      -4.805  16.422  17.062  1.00 95.38           C  
ATOM   2144  CD1 LEU B  96      -5.254  15.305  16.125  1.00 95.38           C  
ATOM   2145  CD2 LEU B  96      -4.195  17.578  16.297  1.00 95.38           C  
ATOM   2146  N   PHE B  97      -5.352  15.750  20.719  1.00 94.06           N  
ATOM   2147  CA  PHE B  97      -4.406  15.180  21.672  1.00 94.06           C  
ATOM   2148  C   PHE B  97      -4.934  13.867  22.234  1.00 94.06           C  
ATOM   2149  CB  PHE B  97      -4.137  16.172  22.812  1.00 94.06           C  
ATOM   2150  O   PHE B  97      -4.207  12.867  22.281  1.00 94.06           O  
ATOM   2151  CG  PHE B  97      -3.043  15.727  23.750  1.00 94.06           C  
ATOM   2152  CD1 PHE B  97      -3.316  14.875  24.812  1.00 94.06           C  
ATOM   2153  CD2 PHE B  97      -1.737  16.172  23.562  1.00 94.06           C  
ATOM   2154  CE1 PHE B  97      -2.307  14.469  25.688  1.00 94.06           C  
ATOM   2155  CE2 PHE B  97      -0.722  15.766  24.422  1.00 94.06           C  
ATOM   2156  CZ  PHE B  97      -1.008  14.914  25.484  1.00 94.06           C  
ATOM   2157  N   ILE B  98      -6.125  13.836  22.547  1.00 92.31           N  
ATOM   2158  CA  ILE B  98      -6.742  12.648  23.125  1.00 92.31           C  
ATOM   2159  C   ILE B  98      -6.797  11.531  22.078  1.00 92.31           C  
ATOM   2160  CB  ILE B  98      -8.156  12.953  23.656  1.00 92.31           C  
ATOM   2161  O   ILE B  98      -6.492  10.375  22.391  1.00 92.31           O  
ATOM   2162  CG1 ILE B  98      -8.086  13.867  24.891  1.00 92.31           C  
ATOM   2163  CG2 ILE B  98      -8.898  11.648  24.000  1.00 92.31           C  
ATOM   2164  CD1 ILE B  98      -9.422  14.469  25.297  1.00 92.31           C  
ATOM   2165  N   SER B  99      -7.121  11.852  20.906  1.00 90.88           N  
ATOM   2166  CA  SER B  99      -7.281  10.859  19.844  1.00 90.88           C  
ATOM   2167  C   SER B  99      -5.945  10.219  19.484  1.00 90.88           C  
ATOM   2168  CB  SER B  99      -7.895  11.500  18.594  1.00 90.88           C  
ATOM   2169  O   SER B  99      -5.898   9.055  19.078  1.00 90.88           O  
ATOM   2170  OG  SER B  99      -6.973  12.391  17.984  1.00 90.88           O  
ATOM   2171  N   VAL B 100      -4.883  10.906  19.688  1.00 87.75           N  
ATOM   2172  CA  VAL B 100      -3.580  10.422  19.250  1.00 87.75           C  
ATOM   2173  C   VAL B 100      -2.861   9.750  20.422  1.00 87.75           C  
ATOM   2174  CB  VAL B 100      -2.709  11.555  18.672  1.00 87.75           C  
ATOM   2175  O   VAL B 100      -2.186   8.734  20.234  1.00 87.75           O  
ATOM   2176  CG1 VAL B 100      -1.275  11.078  18.453  1.00 87.75           C  
ATOM   2177  CG2 VAL B 100      -3.311  12.078  17.375  1.00 87.75           C  
ATOM   2178  N   LEU B 101      -2.998  10.250  21.656  1.00 82.38           N  
ATOM   2179  CA  LEU B 101      -2.146   9.820  22.750  1.00 82.38           C  
ATOM   2180  C   LEU B 101      -2.918   8.930  23.719  1.00 82.38           C  
ATOM   2181  CB  LEU B 101      -1.581  11.039  23.500  1.00 82.38           C  
ATOM   2182  O   LEU B 101      -2.322   8.109  24.422  1.00 82.38           O  
ATOM   2183  CG  LEU B 101      -0.270  11.609  22.953  1.00 82.38           C  
ATOM   2184  CD1 LEU B 101      -0.541  12.523  21.766  1.00 82.38           C  
ATOM   2185  CD2 LEU B 101       0.473  12.367  24.062  1.00 82.38           C  
ATOM   2186  N   VAL B 102      -4.203   9.156  23.844  1.00 72.94           N  
ATOM   2187  CA  VAL B 102      -4.902   8.492  24.938  1.00 72.94           C  
ATOM   2188  C   VAL B 102      -5.219   7.051  24.547  1.00 72.94           C  
ATOM   2189  CB  VAL B 102      -6.199   9.242  25.328  1.00 72.94           C  
ATOM   2190  O   VAL B 102      -5.809   6.801  23.500  1.00 72.94           O  
ATOM   2191  CG1 VAL B 102      -6.980   8.453  26.375  1.00 72.94           C  
ATOM   2192  CG2 VAL B 102      -5.871  10.641  25.828  1.00 72.94           C  
ATOM   2193  N   ASN B 103      -4.602   6.246  25.359  1.00 67.44           N  
ATOM   2194  CA  ASN B 103      -4.902   4.828  25.203  1.00 67.44           C  
ATOM   2195  C   ASN B 103      -6.172   4.438  25.953  1.00 67.44           C  
ATOM   2196  CB  ASN B 103      -3.725   3.975  25.688  1.00 67.44           C  
ATOM   2197  O   ASN B 103      -6.664   5.203  26.797  1.00 67.44           O  
ATOM   2198  CG  ASN B 103      -2.506   4.117  24.797  1.00 67.44           C  
ATOM   2199  ND2 ASN B 103      -1.370   3.604  25.250  1.00 67.44           N  
ATOM   2200  OD1 ASN B 103      -2.582   4.680  23.703  1.00 67.44           O  
ATOM   2201  N   SER B 104      -6.773   3.363  25.469  1.00 62.59           N  
ATOM   2202  CA  SER B 104      -8.031   2.873  26.031  1.00 62.59           C  
ATOM   2203  C   SER B 104      -7.922   2.646  27.531  1.00 62.59           C  
ATOM   2204  CB  SER B 104      -8.453   1.575  25.328  1.00 62.59           C  
ATOM   2205  O   SER B 104      -8.930   2.676  28.234  1.00 62.59           O  
ATOM   2206  OG  SER B 104      -7.371   0.664  25.266  1.00 62.59           O  
ATOM   2207  N   ASN B 105      -6.719   2.570  28.031  1.00 64.19           N  
ATOM   2208  CA  ASN B 105      -6.586   2.199  29.438  1.00 64.19           C  
ATOM   2209  C   ASN B 105      -6.254   3.410  30.312  1.00 64.19           C  
ATOM   2210  CB  ASN B 105      -5.520   1.116  29.609  1.00 64.19           C  
ATOM   2211  O   ASN B 105      -5.746   3.260  31.422  1.00 64.19           O  
ATOM   2212  CG  ASN B 105      -6.000  -0.250  29.156  1.00 64.19           C  
ATOM   2213  ND2 ASN B 105      -5.062  -1.162  28.938  1.00 64.19           N  
ATOM   2214  OD1 ASN B 105      -7.203  -0.485  29.016  1.00 64.19           O  
ATOM   2215  N   SER B 106      -6.660   4.602  29.875  1.00 72.06           N  
ATOM   2216  CA  SER B 106      -6.324   5.805  30.641  1.00 72.06           C  
ATOM   2217  C   SER B 106      -7.336   6.059  31.750  1.00 72.06           C  
ATOM   2218  CB  SER B 106      -6.262   7.020  29.703  1.00 72.06           C  
ATOM   2219  O   SER B 106      -8.523   5.781  31.594  1.00 72.06           O  
ATOM   2220  OG  SER B 106      -6.098   8.211  30.453  1.00 72.06           O  
ATOM   2221  N   GLU B 107      -6.930   6.418  32.875  1.00 82.50           N  
ATOM   2222  CA  GLU B 107      -7.750   6.785  34.031  1.00 82.50           C  
ATOM   2223  C   GLU B 107      -8.594   8.023  33.719  1.00 82.50           C  
ATOM   2224  CB  GLU B 107      -6.875   7.027  35.250  1.00 82.50           C  
ATOM   2225  O   GLU B 107      -9.586   8.281  34.406  1.00 82.50           O  
ATOM   2226  CG  GLU B 107      -6.180   5.777  35.750  1.00 82.50           C  
ATOM   2227  CD  GLU B 107      -5.480   5.988  37.094  1.00 82.50           C  
ATOM   2228  OE1 GLU B 107      -5.000   4.996  37.688  1.00 82.50           O  
ATOM   2229  OE2 GLU B 107      -5.414   7.152  37.562  1.00 82.50           O  
ATOM   2230  N   LEU B 108      -8.344   8.617  32.656  1.00 88.31           N  
ATOM   2231  CA  LEU B 108      -9.016   9.867  32.344  1.00 88.31           C  
ATOM   2232  C   LEU B 108     -10.211   9.633  31.406  1.00 88.31           C  
ATOM   2233  CB  LEU B 108      -8.039  10.852  31.672  1.00 88.31           C  
ATOM   2234  O   LEU B 108     -10.875  10.586  30.984  1.00 88.31           O  
ATOM   2235  CG  LEU B 108      -6.879  11.328  32.562  1.00 88.31           C  
ATOM   2236  CD1 LEU B 108      -5.844  12.062  31.703  1.00 88.31           C  
ATOM   2237  CD2 LEU B 108      -7.387  12.234  33.656  1.00 88.31           C  
ATOM   2238  N   ILE B 109     -10.531   8.391  31.156  1.00 89.44           N  
ATOM   2239  CA  ILE B 109     -11.555   8.062  30.156  1.00 89.44           C  
ATOM   2240  C   ILE B 109     -12.914   8.570  30.641  1.00 89.44           C  
ATOM   2241  CB  ILE B 109     -11.609   6.547  29.891  1.00 89.44           C  
ATOM   2242  O   ILE B 109     -13.734   9.023  29.844  1.00 89.44           O  
ATOM   2243  CG1 ILE B 109     -12.375   6.270  28.594  1.00 89.44           C  
ATOM   2244  CG2 ILE B 109     -12.250   5.809  31.062  1.00 89.44           C  
ATOM   2245  CD1 ILE B 109     -11.656   6.734  27.328  1.00 89.44           C  
ATOM   2246  N   ARG B 110     -13.125   8.586  31.906  1.00 92.00           N  
ATOM   2247  CA  ARG B 110     -14.398   9.047  32.438  1.00 92.00           C  
ATOM   2248  C   ARG B 110     -14.578  10.547  32.219  1.00 92.00           C  
ATOM   2249  CB  ARG B 110     -14.500   8.719  33.938  1.00 92.00           C  
ATOM   2250  O   ARG B 110     -15.656  10.992  31.828  1.00 92.00           O  
ATOM   2251  CG  ARG B 110     -14.750   7.246  34.219  1.00 92.00           C  
ATOM   2252  CD  ARG B 110     -14.930   6.988  35.719  1.00 92.00           C  
ATOM   2253  NE  ARG B 110     -15.133   5.570  36.000  1.00 92.00           N  
ATOM   2254  NH1 ARG B 110     -15.367   5.844  38.281  1.00 92.00           N  
ATOM   2255  NH2 ARG B 110     -15.516   3.752  37.344  1.00 92.00           N  
ATOM   2256  CZ  ARG B 110     -15.344   5.059  37.219  1.00 92.00           C  
ATOM   2257  N   LEU B 111     -13.594  11.266  32.500  1.00 94.19           N  
ATOM   2258  CA  LEU B 111     -13.648  12.711  32.312  1.00 94.19           C  
ATOM   2259  C   LEU B 111     -13.820  13.039  30.828  1.00 94.19           C  
ATOM   2260  CB  LEU B 111     -12.375  13.375  32.844  1.00 94.19           C  
ATOM   2261  O   LEU B 111     -14.578  13.938  30.469  1.00 94.19           O  
ATOM   2262  CG  LEU B 111     -12.203  13.375  34.344  1.00 94.19           C  
ATOM   2263  CD1 LEU B 111     -10.828  13.930  34.719  1.00 94.19           C  
ATOM   2264  CD2 LEU B 111     -13.312  14.188  35.031  1.00 94.19           C  
ATOM   2265  N   ILE B 112     -13.125  12.297  30.016  1.00 95.00           N  
ATOM   2266  CA  ILE B 112     -13.219  12.492  28.578  1.00 95.00           C  
ATOM   2267  C   ILE B 112     -14.641  12.195  28.109  1.00 95.00           C  
ATOM   2268  CB  ILE B 112     -12.211  11.602  27.812  1.00 95.00           C  
ATOM   2269  O   ILE B 112     -15.234  12.984  27.375  1.00 95.00           O  
ATOM   2270  CG1 ILE B 112     -10.773  12.000  28.156  1.00 95.00           C  
ATOM   2271  CG2 ILE B 112     -12.453  11.672  26.312  1.00 95.00           C  
ATOM   2272  CD1 ILE B 112      -9.727  10.969  27.766  1.00 95.00           C  
ATOM   2273  N   ASN B 113     -15.180  11.086  28.625  1.00 95.44           N  
ATOM   2274  CA  ASN B 113     -16.531  10.719  28.234  1.00 95.44           C  
ATOM   2275  C   ASN B 113     -17.547  11.773  28.672  1.00 95.44           C  
ATOM   2276  CB  ASN B 113     -16.906   9.359  28.828  1.00 95.44           C  
ATOM   2277  O   ASN B 113     -18.500  12.070  27.938  1.00 95.44           O  
ATOM   2278  CG  ASN B 113     -16.219   8.203  28.125  1.00 95.44           C  
ATOM   2279  ND2 ASN B 113     -16.312   7.012  28.688  1.00 95.44           N  
ATOM   2280  OD1 ASN B 113     -15.602   8.391  27.062  1.00 95.44           O  
ATOM   2281  N   ASN B 114     -17.312  12.320  29.781  1.00 96.50           N  
ATOM   2282  CA  ASN B 114     -18.219  13.375  30.250  1.00 96.50           C  
ATOM   2283  C   ASN B 114     -18.141  14.609  29.359  1.00 96.50           C  
ATOM   2284  CB  ASN B 114     -17.891  13.758  31.703  1.00 96.50           C  
ATOM   2285  O   ASN B 114     -19.172  15.195  29.016  1.00 96.50           O  
ATOM   2286  CG  ASN B 114     -18.422  12.750  32.688  1.00 96.50           C  
ATOM   2287  ND2 ASN B 114     -17.875  12.766  33.906  1.00 96.50           N  
ATOM   2288  OD1 ASN B 114     -19.312  11.953  32.375  1.00 96.50           O  
ATOM   2289  N   ALA B 115     -16.969  14.961  29.000  1.00 96.44           N  
ATOM   2290  CA  ALA B 115     -16.812  16.094  28.094  1.00 96.44           C  
ATOM   2291  C   ALA B 115     -17.484  15.820  26.750  1.00 96.44           C  
ATOM   2292  CB  ALA B 115     -15.336  16.422  27.891  1.00 96.44           C  
ATOM   2293  O   ALA B 115     -18.141  16.703  26.188  1.00 96.44           O  
ATOM   2294  N   ILE B 116     -17.328  14.656  26.266  1.00 96.88           N  
ATOM   2295  CA  ILE B 116     -17.938  14.258  25.000  1.00 96.88           C  
ATOM   2296  C   ILE B 116     -19.469  14.312  25.125  1.00 96.88           C  
ATOM   2297  CB  ILE B 116     -17.500  12.836  24.578  1.00 96.88           C  
ATOM   2298  O   ILE B 116     -20.141  14.820  24.234  1.00 96.88           O  
ATOM   2299  CG1 ILE B 116     -16.031  12.852  24.141  1.00 96.88           C  
ATOM   2300  CG2 ILE B 116     -18.391  12.297  23.453  1.00 96.88           C  
ATOM   2301  CD1 ILE B 116     -15.461  11.469  23.844  1.00 96.88           C  
ATOM   2302  N   LYS B 117     -19.969  13.867  26.250  1.00 96.81           N  
ATOM   2303  CA  LYS B 117     -21.422  13.914  26.484  1.00 96.81           C  
ATOM   2304  C   LYS B 117     -21.938  15.352  26.453  1.00 96.81           C  
ATOM   2305  CB  LYS B 117     -21.766  13.266  27.828  1.00 96.81           C  
ATOM   2306  O   LYS B 117     -22.969  15.633  25.844  1.00 96.81           O  
ATOM   2307  CG  LYS B 117     -23.250  13.000  28.016  1.00 96.81           C  
ATOM   2308  CD  LYS B 117     -23.531  12.266  29.328  1.00 96.81           C  
ATOM   2309  CE  LYS B 117     -25.016  12.023  29.531  1.00 96.81           C  
ATOM   2310  NZ  LYS B 117     -25.297  11.281  30.797  1.00 96.81           N  
ATOM   2311  N   ASN B 118     -21.234  16.188  27.016  1.00 97.12           N  
ATOM   2312  CA  ASN B 118     -21.625  17.594  27.031  1.00 97.12           C  
ATOM   2313  C   ASN B 118     -21.625  18.188  25.625  1.00 97.12           C  
ATOM   2314  CB  ASN B 118     -20.688  18.391  27.938  1.00 97.12           C  
ATOM   2315  O   ASN B 118     -22.531  18.922  25.250  1.00 97.12           O  
ATOM   2316  CG  ASN B 118     -20.906  18.078  29.406  1.00 97.12           C  
ATOM   2317  ND2 ASN B 118     -19.906  18.375  30.234  1.00 97.12           N  
ATOM   2318  OD1 ASN B 118     -21.969  17.578  29.797  1.00 97.12           O  
ATOM   2319  N   ASP B 119     -20.641  17.906  24.875  1.00 96.69           N  
ATOM   2320  CA  ASP B 119     -20.547  18.438  23.516  1.00 96.69           C  
ATOM   2321  C   ASP B 119     -21.625  17.859  22.609  1.00 96.69           C  
ATOM   2322  CB  ASP B 119     -19.156  18.172  22.922  1.00 96.69           C  
ATOM   2323  O   ASP B 119     -22.156  18.547  21.750  1.00 96.69           O  
ATOM   2324  CG  ASP B 119     -18.094  19.156  23.422  1.00 96.69           C  
ATOM   2325  OD1 ASP B 119     -18.453  20.281  23.812  1.00 96.69           O  
ATOM   2326  OD2 ASP B 119     -16.906  18.781  23.406  1.00 96.69           O  
ATOM   2327  N   LEU B 120     -21.984  16.625  22.797  1.00 95.62           N  
ATOM   2328  CA  LEU B 120     -23.078  16.016  22.031  1.00 95.62           C  
ATOM   2329  C   LEU B 120     -24.406  16.641  22.406  1.00 95.62           C  
ATOM   2330  CB  LEU B 120     -23.125  14.508  22.266  1.00 95.62           C  
ATOM   2331  O   LEU B 120     -25.266  16.844  21.531  1.00 95.62           O  
ATOM   2332  CG  LEU B 120     -22.000  13.688  21.625  1.00 95.62           C  
ATOM   2333  CD1 LEU B 120     -22.141  12.219  22.000  1.00 95.62           C  
ATOM   2334  CD2 LEU B 120     -22.016  13.859  20.109  1.00 95.62           C  
ATOM   2335  N   ALA B 121     -24.516  17.031  23.656  1.00 94.06           N  
ATOM   2336  CA  ALA B 121     -25.766  17.625  24.156  1.00 94.06           C  
ATOM   2337  C   ALA B 121     -25.859  19.094  23.781  1.00 94.06           C  
ATOM   2338  CB  ALA B 121     -25.875  17.453  25.656  1.00 94.06           C  
ATOM   2339  O   ALA B 121     -26.953  19.672  23.766  1.00 94.06           O  
ATOM   2340  N   SER B 122     -24.781  19.766  23.531  1.00 91.25           N  
ATOM   2341  CA  SER B 122     -24.766  21.188  23.234  1.00 91.25           C  
ATOM   2342  C   SER B 122     -25.484  21.500  21.938  1.00 91.25           C  
ATOM   2343  CB  SER B 122     -23.312  21.703  23.172  1.00 91.25           C  
ATOM   2344  O   SER B 122     -25.891  22.641  21.703  1.00 91.25           O  
ATOM   2345  OG  SER B 122     -22.688  21.281  21.984  1.00 91.25           O  
ATOM   2346  N   ARG B 123     -25.719  20.766  20.969  1.00 85.75           N  
ATOM   2347  CA  ARG B 123     -26.359  20.875  19.672  1.00 85.75           C  
ATOM   2348  C   ARG B 123     -25.562  21.828  18.766  1.00 85.75           C  
ATOM   2349  CB  ARG B 123     -27.797  21.375  19.812  1.00 85.75           C  
ATOM   2350  O   ARG B 123     -26.078  22.250  17.719  1.00 85.75           O  
ATOM   2351  CG  ARG B 123     -28.719  20.375  20.500  1.00 85.75           C  
ATOM   2352  CD  ARG B 123     -30.188  20.688  20.234  1.00 85.75           C  
ATOM   2353  NE  ARG B 123     -31.062  19.672  20.797  1.00 85.75           N  
ATOM   2354  NH1 ARG B 123     -33.000  20.516  19.875  1.00 85.75           N  
ATOM   2355  NH2 ARG B 123     -33.094  18.656  21.188  1.00 85.75           N  
ATOM   2356  CZ  ARG B 123     -32.375  19.609  20.625  1.00 85.75           C  
ATOM   2357  N   ASN B 124     -24.375  22.359  19.250  1.00 93.31           N  
ATOM   2358  CA  ASN B 124     -23.453  23.000  18.328  1.00 93.31           C  
ATOM   2359  C   ASN B 124     -22.812  22.000  17.375  1.00 93.31           C  
ATOM   2360  CB  ASN B 124     -22.375  23.766  19.109  1.00 93.31           C  
ATOM   2361  O   ASN B 124     -22.062  21.109  17.797  1.00 93.31           O  
ATOM   2362  CG  ASN B 124     -21.438  24.547  18.203  1.00 93.31           C  
ATOM   2363  ND2 ASN B 124     -21.062  25.750  18.625  1.00 93.31           N  
ATOM   2364  OD1 ASN B 124     -21.078  24.094  17.109  1.00 93.31           O  
ATOM   2365  N   PRO B 125     -23.062  22.141  16.109  1.00 95.12           N  
ATOM   2366  CA  PRO B 125     -22.609  21.125  15.164  1.00 95.12           C  
ATOM   2367  C   PRO B 125     -21.094  20.969  15.141  1.00 95.12           C  
ATOM   2368  CB  PRO B 125     -23.125  21.641  13.820  1.00 95.12           C  
ATOM   2369  O   PRO B 125     -20.578  19.875  14.930  1.00 95.12           O  
ATOM   2370  CG  PRO B 125     -24.219  22.594  14.164  1.00 95.12           C  
ATOM   2371  CD  PRO B 125     -23.953  23.141  15.539  1.00 95.12           C  
ATOM   2372  N   THR B 126     -20.375  22.047  15.352  1.00 95.69           N  
ATOM   2373  CA  THR B 126     -18.922  21.984  15.336  1.00 95.69           C  
ATOM   2374  C   THR B 126     -18.391  21.172  16.516  1.00 95.69           C  
ATOM   2375  CB  THR B 126     -18.297  23.406  15.367  1.00 95.69           C  
ATOM   2376  O   THR B 126     -17.531  20.312  16.344  1.00 95.69           O  
ATOM   2377  CG2 THR B 126     -16.781  23.344  15.242  1.00 95.69           C  
ATOM   2378  OG1 THR B 126     -18.828  24.172  14.273  1.00 95.69           O  
ATOM   2379  N   PHE B 127     -18.984  21.406  17.672  1.00 96.69           N  
ATOM   2380  CA  PHE B 127     -18.562  20.688  18.875  1.00 96.69           C  
ATOM   2381  C   PHE B 127     -18.984  19.234  18.812  1.00 96.69           C  
ATOM   2382  CB  PHE B 127     -19.125  21.359  20.125  1.00 96.69           C  
ATOM   2383  O   PHE B 127     -18.234  18.344  19.234  1.00 96.69           O  
ATOM   2384  CG  PHE B 127     -18.562  22.719  20.406  1.00 96.69           C  
ATOM   2385  CD1 PHE B 127     -17.438  23.172  19.734  1.00 96.69           C  
ATOM   2386  CD2 PHE B 127     -19.156  23.562  21.344  1.00 96.69           C  
ATOM   2387  CE1 PHE B 127     -16.906  24.438  19.984  1.00 96.69           C  
ATOM   2388  CE2 PHE B 127     -18.641  24.828  21.594  1.00 96.69           C  
ATOM   2389  CZ  PHE B 127     -17.500  25.266  20.922  1.00 96.69           C  
ATOM   2390  N   MET B 128     -20.172  19.031  18.281  1.00 97.00           N  
ATOM   2391  CA  MET B 128     -20.625  17.656  18.094  1.00 97.00           C  
ATOM   2392  C   MET B 128     -19.688  16.906  17.141  1.00 97.00           C  
ATOM   2393  CB  MET B 128     -22.047  17.625  17.547  1.00 97.00           C  
ATOM   2394  O   MET B 128     -19.328  15.758  17.391  1.00 97.00           O  
ATOM   2395  CG  MET B 128     -23.094  18.141  18.531  1.00 97.00           C  
ATOM   2396  SD  MET B 128     -24.781  18.125  17.828  1.00 97.00           S  
ATOM   2397  CE  MET B 128     -25.125  16.344  17.859  1.00 97.00           C  
ATOM   2398  N   GLY B 129     -19.250  17.625  16.078  1.00 96.88           N  
ATOM   2399  CA  GLY B 129     -18.328  17.016  15.133  1.00 96.88           C  
ATOM   2400  C   GLY B 129     -17.016  16.609  15.758  1.00 96.88           C  
ATOM   2401  O   GLY B 129     -16.547  15.484  15.539  1.00 96.88           O  
ATOM   2402  N   LEU B 130     -16.422  17.438  16.578  1.00 97.12           N  
ATOM   2403  CA  LEU B 130     -15.164  17.141  17.250  1.00 97.12           C  
ATOM   2404  C   LEU B 130     -15.320  15.930  18.172  1.00 97.12           C  
ATOM   2405  CB  LEU B 130     -14.688  18.344  18.062  1.00 97.12           C  
ATOM   2406  O   LEU B 130     -14.469  15.039  18.172  1.00 97.12           O  
ATOM   2407  CG  LEU B 130     -14.094  19.500  17.266  1.00 97.12           C  
ATOM   2408  CD1 LEU B 130     -13.789  20.688  18.188  1.00 97.12           C  
ATOM   2409  CD2 LEU B 130     -12.828  19.062  16.531  1.00 97.12           C  
ATOM   2410  N   ALA B 131     -16.406  15.875  18.875  1.00 97.31           N  
ATOM   2411  CA  ALA B 131     -16.672  14.773  19.797  1.00 97.31           C  
ATOM   2412  C   ALA B 131     -16.812  13.453  19.031  1.00 97.31           C  
ATOM   2413  CB  ALA B 131     -17.922  15.047  20.609  1.00 97.31           C  
ATOM   2414  O   ALA B 131     -16.203  12.445  19.406  1.00 97.31           O  
ATOM   2415  N   LEU B 132     -17.562  13.516  17.953  1.00 98.06           N  
ATOM   2416  CA  LEU B 132     -17.781  12.320  17.156  1.00 98.06           C  
ATOM   2417  C   LEU B 132     -16.484  11.844  16.516  1.00 98.06           C  
ATOM   2418  CB  LEU B 132     -18.828  12.586  16.078  1.00 98.06           C  
ATOM   2419  O   LEU B 132     -16.219  10.641  16.453  1.00 98.06           O  
ATOM   2420  CG  LEU B 132     -20.266  12.773  16.547  1.00 98.06           C  
ATOM   2421  CD1 LEU B 132     -21.141  13.305  15.422  1.00 98.06           C  
ATOM   2422  CD2 LEU B 132     -20.828  11.461  17.094  1.00 98.06           C  
ATOM   2423  N   HIS B 133     -15.680  12.750  16.031  1.00 97.19           N  
ATOM   2424  CA  HIS B 133     -14.391  12.391  15.461  1.00 97.19           C  
ATOM   2425  C   HIS B 133     -13.508  11.688  16.484  1.00 97.19           C  
ATOM   2426  CB  HIS B 133     -13.680  13.625  14.914  1.00 97.19           C  
ATOM   2427  O   HIS B 133     -12.812  10.719  16.156  1.00 97.19           O  
ATOM   2428  CG  HIS B 133     -14.281  14.164  13.656  1.00 97.19           C  
ATOM   2429  CD2 HIS B 133     -15.383  13.781  12.961  1.00 97.19           C  
ATOM   2430  ND1 HIS B 133     -13.734  15.219  12.953  1.00 97.19           N  
ATOM   2431  CE1 HIS B 133     -14.477  15.461  11.891  1.00 97.19           C  
ATOM   2432  NE2 HIS B 133     -15.477  14.609  11.867  1.00 97.19           N  
ATOM   2433  N   CYS B 134     -13.555  12.188  17.656  1.00 96.12           N  
ATOM   2434  CA  CYS B 134     -12.750  11.586  18.719  1.00 96.12           C  
ATOM   2435  C   CYS B 134     -13.195  10.156  19.000  1.00 96.12           C  
ATOM   2436  CB  CYS B 134     -12.844  12.414  20.000  1.00 96.12           C  
ATOM   2437  O   CYS B 134     -12.367   9.250  19.062  1.00 96.12           O  
ATOM   2438  SG  CYS B 134     -11.859  11.758  21.359  1.00 96.12           S  
ATOM   2439  N   ILE B 135     -14.484   9.930  19.078  1.00 96.19           N  
ATOM   2440  CA  ILE B 135     -15.016   8.586  19.297  1.00 96.19           C  
ATOM   2441  C   ILE B 135     -14.633   7.680  18.125  1.00 96.19           C  
ATOM   2442  CB  ILE B 135     -16.547   8.602  19.484  1.00 96.19           C  
ATOM   2443  O   ILE B 135     -14.227   6.531  18.328  1.00 96.19           O  
ATOM   2444  CG1 ILE B 135     -16.938   9.461  20.688  1.00 96.19           C  
ATOM   2445  CG2 ILE B 135     -17.094   7.180  19.625  1.00 96.19           C  
ATOM   2446  CD1 ILE B 135     -18.422   9.719  20.812  1.00 96.19           C  
ATOM   2447  N   ALA B 136     -14.719   8.211  16.953  1.00 96.50           N  
ATOM   2448  CA  ALA B 136     -14.414   7.434  15.758  1.00 96.50           C  
ATOM   2449  C   ALA B 136     -12.938   7.062  15.703  1.00 96.50           C  
ATOM   2450  CB  ALA B 136     -14.820   8.211  14.508  1.00 96.50           C  
ATOM   2451  O   ALA B 136     -12.562   6.070  15.070  1.00 96.50           O  
ATOM   2452  N   SER B 137     -12.086   7.797  16.281  1.00 93.06           N  
ATOM   2453  CA  SER B 137     -10.648   7.547  16.266  1.00 93.06           C  
ATOM   2454  C   SER B 137     -10.234   6.602  17.391  1.00 93.06           C  
ATOM   2455  CB  SER B 137      -9.867   8.859  16.375  1.00 93.06           C  
ATOM   2456  O   SER B 137      -9.469   5.664  17.156  1.00 93.06           O  
ATOM   2457  OG  SER B 137     -10.055   9.656  15.219  1.00 93.06           O  
ATOM   2458  N   VAL B 138     -10.773   6.809  18.578  1.00 91.50           N  
ATOM   2459  CA  VAL B 138     -10.359   6.027  19.750  1.00 91.50           C  
ATOM   2460  C   VAL B 138     -11.164   4.730  19.797  1.00 91.50           C  
ATOM   2461  CB  VAL B 138     -10.539   6.824  21.062  1.00 91.50           C  
ATOM   2462  O   VAL B 138     -10.602   3.639  19.781  1.00 91.50           O  
ATOM   2463  CG1 VAL B 138     -10.195   5.957  22.266  1.00 91.50           C  
ATOM   2464  CG2 VAL B 138      -9.672   8.086  21.031  1.00 91.50           C  
ATOM   2465  N   GLY B 139     -12.484   4.836  19.797  1.00 91.50           N  
ATOM   2466  CA  GLY B 139     -13.406   3.711  19.734  1.00 91.50           C  
ATOM   2467  C   GLY B 139     -13.133   2.662  20.797  1.00 91.50           C  
ATOM   2468  O   GLY B 139     -13.141   1.464  20.500  1.00 91.50           O  
ATOM   2469  N   SER B 140     -12.836   3.062  22.031  1.00 90.31           N  
ATOM   2470  CA  SER B 140     -12.586   2.119  23.109  1.00 90.31           C  
ATOM   2471  C   SER B 140     -13.875   1.463  23.578  1.00 90.31           C  
ATOM   2472  CB  SER B 140     -11.898   2.822  24.281  1.00 90.31           C  
ATOM   2473  O   SER B 140     -14.969   1.937  23.266  1.00 90.31           O  
ATOM   2474  OG  SER B 140     -12.781   3.730  24.906  1.00 90.31           O  
ATOM   2475  N   ARG B 141     -13.750   0.369  24.266  1.00 92.50           N  
ATOM   2476  CA  ARG B 141     -14.922  -0.315  24.797  1.00 92.50           C  
ATOM   2477  C   ARG B 141     -15.672   0.571  25.781  1.00 92.50           C  
ATOM   2478  CB  ARG B 141     -14.523  -1.630  25.469  1.00 92.50           C  
ATOM   2479  O   ARG B 141     -16.906   0.560  25.828  1.00 92.50           O  
ATOM   2480  CG  ARG B 141     -15.695  -2.461  25.953  1.00 92.50           C  
ATOM   2481  CD  ARG B 141     -15.258  -3.842  26.422  1.00 92.50           C  
ATOM   2482  NE  ARG B 141     -16.391  -4.652  26.844  1.00 92.50           N  
ATOM   2483  NH1 ARG B 141     -16.359  -6.047  25.000  1.00 92.50           N  
ATOM   2484  NH2 ARG B 141     -17.938  -6.348  26.641  1.00 92.50           N  
ATOM   2485  CZ  ARG B 141     -16.891  -5.680  26.156  1.00 92.50           C  
ATOM   2486  N   GLU B 142     -14.945   1.310  26.562  1.00 92.75           N  
ATOM   2487  CA  GLU B 142     -15.562   2.221  27.516  1.00 92.75           C  
ATOM   2488  C   GLU B 142     -16.422   3.268  26.812  1.00 92.75           C  
ATOM   2489  CB  GLU B 142     -14.500   2.906  28.375  1.00 92.75           C  
ATOM   2490  O   GLU B 142     -17.500   3.617  27.281  1.00 92.75           O  
ATOM   2491  CG  GLU B 142     -13.828   1.978  29.375  1.00 92.75           C  
ATOM   2492  CD  GLU B 142     -12.672   1.185  28.781  1.00 92.75           C  
ATOM   2493  OE1 GLU B 142     -12.031   0.403  29.516  1.00 92.75           O  
ATOM   2494  OE2 GLU B 142     -12.414   1.348  27.562  1.00 92.75           O  
ATOM   2495  N   MET B 143     -15.898   3.719  25.688  1.00 93.62           N  
ATOM   2496  CA  MET B 143     -16.688   4.672  24.906  1.00 93.62           C  
ATOM   2497  C   MET B 143     -17.922   4.004  24.328  1.00 93.62           C  
ATOM   2498  CB  MET B 143     -15.836   5.277  23.797  1.00 93.62           C  
ATOM   2499  O   MET B 143     -18.984   4.625  24.250  1.00 93.62           O  
ATOM   2500  CG  MET B 143     -14.820   6.305  24.281  1.00 93.62           C  
ATOM   2501  SD  MET B 143     -13.922   7.113  22.891  1.00 93.62           S  
ATOM   2502  CE  MET B 143     -13.047   8.422  23.797  1.00 93.62           C  
ATOM   2503  N   ALA B 144     -17.734   2.775  23.953  1.00 95.38           N  
ATOM   2504  CA  ALA B 144     -18.891   2.043  23.422  1.00 95.38           C  
ATOM   2505  C   ALA B 144     -19.969   1.891  24.484  1.00 95.38           C  
ATOM   2506  CB  ALA B 144     -18.453   0.672  22.906  1.00 95.38           C  
ATOM   2507  O   ALA B 144     -21.172   2.043  24.188  1.00 95.38           O  
ATOM   2508  N   GLU B 145     -19.578   1.617  25.688  1.00 95.38           N  
ATOM   2509  CA  GLU B 145     -20.547   1.494  26.781  1.00 95.38           C  
ATOM   2510  C   GLU B 145     -21.266   2.814  27.031  1.00 95.38           C  
ATOM   2511  CB  GLU B 145     -19.844   1.025  28.062  1.00 95.38           C  
ATOM   2512  O   GLU B 145     -22.469   2.828  27.297  1.00 95.38           O  
ATOM   2513  CG  GLU B 145     -19.422  -0.438  28.031  1.00 95.38           C  
ATOM   2514  CD  GLU B 145     -18.609  -0.852  29.250  1.00 95.38           C  
ATOM   2515  OE1 GLU B 145     -18.234  -2.041  29.344  1.00 95.38           O  
ATOM   2516  OE2 GLU B 145     -18.359   0.018  30.109  1.00 95.38           O  
ATOM   2517  N   ALA B 146     -20.562   3.848  26.812  1.00 95.31           N  
ATOM   2518  CA  ALA B 146     -21.109   5.160  27.141  1.00 95.31           C  
ATOM   2519  C   ALA B 146     -21.969   5.695  26.000  1.00 95.31           C  
ATOM   2520  CB  ALA B 146     -19.984   6.141  27.453  1.00 95.31           C  
ATOM   2521  O   ALA B 146     -22.984   6.352  26.234  1.00 95.31           O  
ATOM   2522  N   PHE B 147     -21.641   5.379  24.688  1.00 96.50           N  
ATOM   2523  CA  PHE B 147     -22.234   6.176  23.609  1.00 96.50           C  
ATOM   2524  C   PHE B 147     -22.906   5.277  22.578  1.00 96.50           C  
ATOM   2525  CB  PHE B 147     -21.172   7.055  22.938  1.00 96.50           C  
ATOM   2526  O   PHE B 147     -23.578   5.770  21.672  1.00 96.50           O  
ATOM   2527  CG  PHE B 147     -20.531   8.055  23.859  1.00 96.50           C  
ATOM   2528  CD1 PHE B 147     -21.281   9.117  24.375  1.00 96.50           C  
ATOM   2529  CD2 PHE B 147     -19.203   7.934  24.219  1.00 96.50           C  
ATOM   2530  CE1 PHE B 147     -20.688  10.047  25.234  1.00 96.50           C  
ATOM   2531  CE2 PHE B 147     -18.609   8.859  25.078  1.00 96.50           C  
ATOM   2532  CZ  PHE B 147     -19.344   9.914  25.578  1.00 96.50           C  
ATOM   2533  N   ALA B 148     -22.766   4.008  22.609  1.00 95.38           N  
ATOM   2534  CA  ALA B 148     -23.312   3.098  21.609  1.00 95.38           C  
ATOM   2535  C   ALA B 148     -24.828   3.258  21.484  1.00 95.38           C  
ATOM   2536  CB  ALA B 148     -22.969   1.652  21.938  1.00 95.38           C  
ATOM   2537  O   ALA B 148     -25.406   3.064  20.406  1.00 95.38           O  
ATOM   2538  N   GLY B 149     -25.484   3.619  22.594  1.00 94.06           N  
ATOM   2539  CA  GLY B 149     -26.922   3.809  22.578  1.00 94.06           C  
ATOM   2540  C   GLY B 149     -27.328   5.219  22.188  1.00 94.06           C  
ATOM   2541  O   GLY B 149     -28.469   5.445  21.766  1.00 94.06           O  
ATOM   2542  N   GLU B 150     -26.469   6.180  22.250  1.00 94.50           N  
ATOM   2543  CA  GLU B 150     -26.797   7.586  22.031  1.00 94.50           C  
ATOM   2544  C   GLU B 150     -26.531   7.996  20.594  1.00 94.50           C  
ATOM   2545  CB  GLU B 150     -25.984   8.477  22.984  1.00 94.50           C  
ATOM   2546  O   GLU B 150     -27.250   8.828  20.031  1.00 94.50           O  
ATOM   2547  CG  GLU B 150     -26.312   8.273  24.453  1.00 94.50           C  
ATOM   2548  CD  GLU B 150     -27.734   8.703  24.812  1.00 94.50           C  
ATOM   2549  OE1 GLU B 150     -28.406   7.996  25.609  1.00 94.50           O  
ATOM   2550  OE2 GLU B 150     -28.172   9.758  24.297  1.00 94.50           O  
ATOM   2551  N   ILE B 151     -25.562   7.371  19.906  1.00 96.56           N  
ATOM   2552  CA  ILE B 151     -25.109   7.801  18.594  1.00 96.56           C  
ATOM   2553  C   ILE B 151     -26.188   7.527  17.547  1.00 96.56           C  
ATOM   2554  CB  ILE B 151     -23.797   7.102  18.188  1.00 96.56           C  
ATOM   2555  O   ILE B 151     -26.469   8.367  16.688  1.00 96.56           O  
ATOM   2556  CG1 ILE B 151     -22.656   7.500  19.125  1.00 96.56           C  
ATOM   2557  CG2 ILE B 151     -23.422   7.426  16.734  1.00 96.56           C  
ATOM   2558  CD1 ILE B 151     -22.391   9.000  19.188  1.00 96.56           C  
ATOM   2559  N   PRO B 152     -26.922   6.371  17.641  1.00 96.25           N  
ATOM   2560  CA  PRO B 152     -28.000   6.141  16.672  1.00 96.25           C  
ATOM   2561  C   PRO B 152     -29.094   7.207  16.750  1.00 96.25           C  
ATOM   2562  CB  PRO B 152     -28.547   4.770  17.094  1.00 96.25           C  
ATOM   2563  O   PRO B 152     -29.672   7.566  15.719  1.00 96.25           O  
ATOM   2564  CG  PRO B 152     -27.391   4.059  17.703  1.00 96.25           C  
ATOM   2565  CD  PRO B 152     -26.562   5.059  18.469  1.00 96.25           C  
ATOM   2566  N   LYS B 153     -29.297   7.730  17.906  1.00 93.69           N  
ATOM   2567  CA  LYS B 153     -30.297   8.781  18.047  1.00 93.69           C  
ATOM   2568  C   LYS B 153     -29.891  10.039  17.312  1.00 93.69           C  
ATOM   2569  CB  LYS B 153     -30.531   9.094  19.531  1.00 93.69           C  
ATOM   2570  O   LYS B 153     -30.719  10.688  16.656  1.00 93.69           O  
ATOM   2571  CG  LYS B 153     -31.062   7.922  20.344  1.00 93.69           C  
ATOM   2572  CD  LYS B 153     -31.250   8.289  21.812  1.00 93.69           C  
ATOM   2573  CE  LYS B 153     -31.672   7.086  22.641  1.00 93.69           C  
ATOM   2574  NZ  LYS B 153     -31.703   7.402  24.094  1.00 93.69           N  
ATOM   2575  N   VAL B 154     -28.688  10.398  17.375  1.00 94.75           N  
ATOM   2576  CA  VAL B 154     -28.156  11.555  16.656  1.00 94.75           C  
ATOM   2577  C   VAL B 154     -28.219  11.289  15.156  1.00 94.75           C  
ATOM   2578  CB  VAL B 154     -26.719  11.883  17.094  1.00 94.75           C  
ATOM   2579  O   VAL B 154     -28.578  12.180  14.383  1.00 94.75           O  
ATOM   2580  CG1 VAL B 154     -26.141  13.016  16.250  1.00 94.75           C  
ATOM   2581  CG2 VAL B 154     -26.672  12.242  18.578  1.00 94.75           C  
ATOM   2582  N   LEU B 155     -27.953  10.094  14.750  1.00 96.06           N  
ATOM   2583  CA  LEU B 155     -27.844   9.711  13.352  1.00 96.06           C  
ATOM   2584  C   LEU B 155     -29.203   9.805  12.656  1.00 96.06           C  
ATOM   2585  CB  LEU B 155     -27.297   8.281  13.227  1.00 96.06           C  
ATOM   2586  O   LEU B 155     -29.297  10.289  11.531  1.00 96.06           O  
ATOM   2587  CG  LEU B 155     -27.219   7.711  11.812  1.00 96.06           C  
ATOM   2588  CD1 LEU B 155     -26.406   8.633  10.906  1.00 96.06           C  
ATOM   2589  CD2 LEU B 155     -26.609   6.309  11.836  1.00 96.06           C  
ATOM   2590  N   VAL B 156     -30.250   9.430  13.359  1.00 94.12           N  
ATOM   2591  CA  VAL B 156     -31.547   9.320  12.695  1.00 94.12           C  
ATOM   2592  C   VAL B 156     -32.406  10.539  13.039  1.00 94.12           C  
ATOM   2593  CB  VAL B 156     -32.281   8.023  13.102  1.00 94.12           C  
ATOM   2594  O   VAL B 156     -33.500  10.695  12.508  1.00 94.12           O  
ATOM   2595  CG1 VAL B 156     -31.516   6.789  12.633  1.00 94.12           C  
ATOM   2596  CG2 VAL B 156     -32.500   7.977  14.617  1.00 94.12           C  
ATOM   2597  N   ALA B 157     -31.906  11.391  13.844  1.00 91.88           N  
ATOM   2598  CA  ALA B 157     -32.688  12.578  14.195  1.00 91.88           C  
ATOM   2599  C   ALA B 157     -32.875  13.484  12.984  1.00 91.88           C  
ATOM   2600  CB  ALA B 157     -31.984  13.344  15.320  1.00 91.88           C  
ATOM   2601  O   ALA B 157     -31.938  13.711  12.211  1.00 91.88           O  
ATOM   2602  N   GLY B 158     -34.031  14.062  12.750  1.00 89.75           N  
ATOM   2603  CA  GLY B 158     -34.375  14.859  11.586  1.00 89.75           C  
ATOM   2604  C   GLY B 158     -33.688  16.219  11.555  1.00 89.75           C  
ATOM   2605  O   GLY B 158     -33.500  16.797  10.484  1.00 89.75           O  
ATOM   2606  N   ASP B 159     -33.375  16.766  12.711  1.00 91.56           N  
ATOM   2607  CA  ASP B 159     -32.844  18.125  12.773  1.00 91.56           C  
ATOM   2608  C   ASP B 159     -31.312  18.094  12.789  1.00 91.56           C  
ATOM   2609  CB  ASP B 159     -33.375  18.859  14.000  1.00 91.56           C  
ATOM   2610  O   ASP B 159     -30.672  19.156  12.859  1.00 91.56           O  
ATOM   2611  CG  ASP B 159     -33.031  18.156  15.305  1.00 91.56           C  
ATOM   2612  OD1 ASP B 159     -32.781  16.938  15.289  1.00 91.56           O  
ATOM   2613  OD2 ASP B 159     -33.031  18.828  16.359  1.00 91.56           O  
ATOM   2614  N   THR B 160     -30.703  16.906  12.648  1.00 93.50           N  
ATOM   2615  CA  THR B 160     -29.250  16.797  12.672  1.00 93.50           C  
ATOM   2616  C   THR B 160     -28.656  17.266  11.352  1.00 93.50           C  
ATOM   2617  CB  THR B 160     -28.812  15.352  12.953  1.00 93.50           C  
ATOM   2618  O   THR B 160     -29.172  16.938  10.281  1.00 93.50           O  
ATOM   2619  CG2 THR B 160     -27.281  15.234  12.953  1.00 93.50           C  
ATOM   2620  OG1 THR B 160     -29.297  14.953  14.242  1.00 93.50           O  
ATOM   2621  N   MET B 161     -27.641  18.125  11.453  1.00 95.50           N  
ATOM   2622  CA  MET B 161     -26.938  18.609  10.266  1.00 95.50           C  
ATOM   2623  C   MET B 161     -26.266  17.469   9.516  1.00 95.50           C  
ATOM   2624  CB  MET B 161     -25.906  19.672  10.641  1.00 95.50           C  
ATOM   2625  O   MET B 161     -25.891  16.469  10.117  1.00 95.50           O  
ATOM   2626  CG  MET B 161     -26.516  21.031  10.969  1.00 95.50           C  
ATOM   2627  SD  MET B 161     -25.578  22.406  10.219  1.00 95.50           S  
ATOM   2628  CE  MET B 161     -26.828  23.719  10.297  1.00 95.50           C  
ATOM   2629  N   ASP B 162     -26.094  17.688   8.195  1.00 95.75           N  
ATOM   2630  CA  ASP B 162     -25.547  16.641   7.340  1.00 95.75           C  
ATOM   2631  C   ASP B 162     -24.141  16.250   7.785  1.00 95.75           C  
ATOM   2632  CB  ASP B 162     -25.531  17.094   5.879  1.00 95.75           C  
ATOM   2633  O   ASP B 162     -23.812  15.055   7.863  1.00 95.75           O  
ATOM   2634  CG  ASP B 162     -26.922  17.281   5.305  1.00 95.75           C  
ATOM   2635  OD1 ASP B 162     -27.859  16.547   5.703  1.00 95.75           O  
ATOM   2636  OD2 ASP B 162     -27.094  18.172   4.445  1.00 95.75           O  
ATOM   2637  N   SER B 163     -23.297  17.188   8.109  1.00 95.75           N  
ATOM   2638  CA  SER B 163     -21.938  16.906   8.523  1.00 95.75           C  
ATOM   2639  C   SER B 163     -21.906  16.062   9.797  1.00 95.75           C  
ATOM   2640  CB  SER B 163     -21.172  18.203   8.750  1.00 95.75           C  
ATOM   2641  O   SER B 163     -21.062  15.164   9.938  1.00 95.75           O  
ATOM   2642  OG  SER B 163     -21.781  18.984   9.773  1.00 95.75           O  
ATOM   2643  N   VAL B 164     -22.812  16.297  10.664  1.00 97.31           N  
ATOM   2644  CA  VAL B 164     -22.891  15.547  11.914  1.00 97.31           C  
ATOM   2645  C   VAL B 164     -23.406  14.141  11.641  1.00 97.31           C  
ATOM   2646  CB  VAL B 164     -23.797  16.250  12.953  1.00 97.31           C  
ATOM   2647  O   VAL B 164     -22.922  13.164  12.211  1.00 97.31           O  
ATOM   2648  CG1 VAL B 164     -23.953  15.398  14.203  1.00 97.31           C  
ATOM   2649  CG2 VAL B 164     -23.219  17.625  13.305  1.00 97.31           C  
ATOM   2650  N   LYS B 165     -24.344  14.039  10.734  1.00 97.38           N  
ATOM   2651  CA  LYS B 165     -24.875  12.734  10.359  1.00 97.38           C  
ATOM   2652  C   LYS B 165     -23.781  11.836   9.781  1.00 97.38           C  
ATOM   2653  CB  LYS B 165     -26.016  12.883   9.352  1.00 97.38           C  
ATOM   2654  O   LYS B 165     -23.688  10.656  10.141  1.00 97.38           O  
ATOM   2655  CG  LYS B 165     -27.328  13.367   9.961  1.00 97.38           C  
ATOM   2656  CD  LYS B 165     -28.453  13.367   8.938  1.00 97.38           C  
ATOM   2657  CE  LYS B 165     -29.734  13.961   9.516  1.00 97.38           C  
ATOM   2658  NZ  LYS B 165     -30.828  14.000   8.508  1.00 97.38           N  
ATOM   2659  N   GLN B 166     -22.938  12.391   8.914  1.00 97.50           N  
ATOM   2660  CA  GLN B 166     -21.828  11.648   8.344  1.00 97.50           C  
ATOM   2661  C   GLN B 166     -20.922  11.070   9.445  1.00 97.50           C  
ATOM   2662  CB  GLN B 166     -21.000  12.539   7.414  1.00 97.50           C  
ATOM   2663  O   GLN B 166     -20.641   9.875   9.453  1.00 97.50           O  
ATOM   2664  CG  GLN B 166     -21.734  12.945   6.145  1.00 97.50           C  
ATOM   2665  CD  GLN B 166     -20.953  13.914   5.289  1.00 97.50           C  
ATOM   2666  NE2 GLN B 166     -20.703  13.547   4.035  1.00 97.50           N  
ATOM   2667  OE1 GLN B 166     -20.547  14.992   5.750  1.00 97.50           O  
ATOM   2668  N   SER B 167     -20.562  11.961  10.336  1.00 98.06           N  
ATOM   2669  CA  SER B 167     -19.656  11.570  11.398  1.00 98.06           C  
ATOM   2670  C   SER B 167     -20.297  10.570  12.352  1.00 98.06           C  
ATOM   2671  CB  SER B 167     -19.172  12.797  12.180  1.00 98.06           C  
ATOM   2672  O   SER B 167     -19.641   9.641  12.836  1.00 98.06           O  
ATOM   2673  OG  SER B 167     -18.500  13.703  11.328  1.00 98.06           O  
ATOM   2674  N   ALA B 168     -21.594  10.758  12.602  1.00 98.19           N  
ATOM   2675  CA  ALA B 168     -22.312   9.859  13.500  1.00 98.19           C  
ATOM   2676  C   ALA B 168     -22.391   8.453  12.914  1.00 98.19           C  
ATOM   2677  CB  ALA B 168     -23.719  10.391  13.773  1.00 98.19           C  
ATOM   2678  O   ALA B 168     -22.203   7.465  13.633  1.00 98.19           O  
ATOM   2679  N   ALA B 169     -22.609   8.367  11.633  1.00 98.44           N  
ATOM   2680  CA  ALA B 169     -22.656   7.066  10.977  1.00 98.44           C  
ATOM   2681  C   ALA B 169     -21.328   6.328  11.117  1.00 98.44           C  
ATOM   2682  CB  ALA B 169     -23.016   7.227   9.500  1.00 98.44           C  
ATOM   2683  O   ALA B 169     -21.297   5.152  11.484  1.00 98.44           O  
ATOM   2684  N   LEU B 170     -20.281   7.008  10.891  1.00 98.44           N  
ATOM   2685  CA  LEU B 170     -18.953   6.387  10.938  1.00 98.44           C  
ATOM   2686  C   LEU B 170     -18.516   6.145  12.375  1.00 98.44           C  
ATOM   2687  CB  LEU B 170     -17.922   7.262  10.219  1.00 98.44           C  
ATOM   2688  O   LEU B 170     -17.812   5.176  12.664  1.00 98.44           O  
ATOM   2689  CG  LEU B 170     -18.109   7.430   8.711  1.00 98.44           C  
ATOM   2690  CD1 LEU B 170     -17.047   8.352   8.141  1.00 98.44           C  
ATOM   2691  CD2 LEU B 170     -18.078   6.070   8.016  1.00 98.44           C  
ATOM   2692  N   CYS B 171     -18.969   7.047  13.242  1.00 97.56           N  
ATOM   2693  CA  CYS B 171     -18.734   6.812  14.656  1.00 97.56           C  
ATOM   2694  C   CYS B 171     -19.391   5.520  15.117  1.00 97.56           C  
ATOM   2695  CB  CYS B 171     -19.250   7.984  15.492  1.00 97.56           C  
ATOM   2696  O   CYS B 171     -18.766   4.703  15.797  1.00 97.56           O  
ATOM   2697  SG  CYS B 171     -18.906   7.828  17.250  1.00 97.56           S  
ATOM   2698  N   LEU B 172     -20.578   5.371  14.742  1.00 97.75           N  
ATOM   2699  CA  LEU B 172     -21.281   4.148  15.078  1.00 97.75           C  
ATOM   2700  C   LEU B 172     -20.609   2.930  14.469  1.00 97.75           C  
ATOM   2701  CB  LEU B 172     -22.734   4.227  14.609  1.00 97.75           C  
ATOM   2702  O   LEU B 172     -20.516   1.875  15.102  1.00 97.75           O  
ATOM   2703  CG  LEU B 172     -23.656   3.064  15.016  1.00 97.75           C  
ATOM   2704  CD1 LEU B 172     -23.625   2.881  16.531  1.00 97.75           C  
ATOM   2705  CD2 LEU B 172     -25.078   3.297  14.516  1.00 97.75           C  
ATOM   2706  N   LEU B 173     -20.141   3.088  13.266  1.00 98.00           N  
ATOM   2707  CA  LEU B 173     -19.406   2.018  12.602  1.00 98.00           C  
ATOM   2708  C   LEU B 173     -18.188   1.615  13.422  1.00 98.00           C  
ATOM   2709  CB  LEU B 173     -18.984   2.451  11.203  1.00 98.00           C  
ATOM   2710  O   LEU B 173     -17.938   0.426  13.641  1.00 98.00           O  
ATOM   2711  CG  LEU B 173     -18.062   1.491  10.445  1.00 98.00           C  
ATOM   2712  CD1 LEU B 173     -18.734   0.136  10.273  1.00 98.00           C  
ATOM   2713  CD2 LEU B 173     -17.672   2.078   9.094  1.00 98.00           C  
ATOM   2714  N   ARG B 174     -17.453   2.580  13.859  1.00 97.25           N  
ATOM   2715  CA  ARG B 174     -16.250   2.312  14.664  1.00 97.25           C  
ATOM   2716  C   ARG B 174     -16.609   1.576  15.945  1.00 97.25           C  
ATOM   2717  CB  ARG B 174     -15.523   3.617  14.992  1.00 97.25           C  
ATOM   2718  O   ARG B 174     -15.953   0.607  16.312  1.00 97.25           O  
ATOM   2719  CG  ARG B 174     -14.352   3.439  15.938  1.00 97.25           C  
ATOM   2720  CD  ARG B 174     -13.258   2.576  15.320  1.00 97.25           C  
ATOM   2721  NE  ARG B 174     -12.086   2.484  16.188  1.00 97.25           N  
ATOM   2722  NH1 ARG B 174     -10.680   1.659  14.555  1.00 97.25           N  
ATOM   2723  NH2 ARG B 174      -9.898   2.010  16.688  1.00 97.25           N  
ATOM   2724  CZ  ARG B 174     -10.891   2.051  15.805  1.00 97.25           C  
ATOM   2725  N   LEU B 175     -17.609   2.000  16.609  1.00 97.06           N  
ATOM   2726  CA  LEU B 175     -18.047   1.359  17.859  1.00 97.06           C  
ATOM   2727  C   LEU B 175     -18.516  -0.069  17.594  1.00 97.06           C  
ATOM   2728  CB  LEU B 175     -19.172   2.164  18.500  1.00 97.06           C  
ATOM   2729  O   LEU B 175     -18.234  -0.974  18.375  1.00 97.06           O  
ATOM   2730  CG  LEU B 175     -18.797   3.553  19.031  1.00 97.06           C  
ATOM   2731  CD1 LEU B 175     -20.016   4.234  19.641  1.00 97.06           C  
ATOM   2732  CD2 LEU B 175     -17.672   3.455  20.047  1.00 97.06           C  
ATOM   2733  N   TYR B 176     -19.172  -0.239  16.500  1.00 96.62           N  
ATOM   2734  CA  TYR B 176     -19.641  -1.577  16.172  1.00 96.62           C  
ATOM   2735  C   TYR B 176     -18.469  -2.506  15.859  1.00 96.62           C  
ATOM   2736  CB  TYR B 176     -20.594  -1.527  14.969  1.00 96.62           C  
ATOM   2737  O   TYR B 176     -18.500  -3.682  16.219  1.00 96.62           O  
ATOM   2738  CG  TYR B 176     -21.234  -2.857  14.641  1.00 96.62           C  
ATOM   2739  CD1 TYR B 176     -20.766  -3.621  13.570  1.00 96.62           C  
ATOM   2740  CD2 TYR B 176     -22.281  -3.355  15.398  1.00 96.62           C  
ATOM   2741  CE1 TYR B 176     -21.344  -4.848  13.258  1.00 96.62           C  
ATOM   2742  CE2 TYR B 176     -22.875  -4.582  15.102  1.00 96.62           C  
ATOM   2743  OH  TYR B 176     -22.969  -6.531  13.727  1.00 96.62           O  
ATOM   2744  CZ  TYR B 176     -22.391  -5.316  14.031  1.00 96.62           C  
ATOM   2745  N   ARG B 177     -17.484  -1.994  15.188  1.00 95.56           N  
ATOM   2746  CA  ARG B 177     -16.312  -2.805  14.859  1.00 95.56           C  
ATOM   2747  C   ARG B 177     -15.562  -3.211  16.109  1.00 95.56           C  
ATOM   2748  CB  ARG B 177     -15.391  -2.045  13.906  1.00 95.56           C  
ATOM   2749  O   ARG B 177     -15.031  -4.320  16.203  1.00 95.56           O  
ATOM   2750  CG  ARG B 177     -15.867  -2.021  12.469  1.00 95.56           C  
ATOM   2751  CD  ARG B 177     -14.984  -1.140  11.594  1.00 95.56           C  
ATOM   2752  NE  ARG B 177     -15.344  -1.241  10.180  1.00 95.56           N  
ATOM   2753  NH1 ARG B 177     -14.250   0.693   9.547  1.00 95.56           N  
ATOM   2754  NH2 ARG B 177     -15.375  -0.557   7.992  1.00 95.56           N  
ATOM   2755  CZ  ARG B 177     -14.992  -0.368   9.242  1.00 95.56           C  
ATOM   2756  N   THR B 178     -15.562  -2.391  17.109  1.00 93.75           N  
ATOM   2757  CA  THR B 178     -14.789  -2.646  18.328  1.00 93.75           C  
ATOM   2758  C   THR B 178     -15.609  -3.438  19.328  1.00 93.75           C  
ATOM   2759  CB  THR B 178     -14.305  -1.332  18.969  1.00 93.75           C  
ATOM   2760  O   THR B 178     -15.094  -4.359  19.969  1.00 93.75           O  
ATOM   2761  CG2 THR B 178     -13.367  -1.604  20.141  1.00 93.75           C  
ATOM   2762  OG1 THR B 178     -13.602  -0.559  17.984  1.00 93.75           O  
ATOM   2763  N   SER B 179     -16.844  -3.062  19.469  1.00 95.75           N  
ATOM   2764  CA  SER B 179     -17.719  -3.709  20.438  1.00 95.75           C  
ATOM   2765  C   SER B 179     -19.125  -3.932  19.875  1.00 95.75           C  
ATOM   2766  CB  SER B 179     -17.812  -2.873  21.719  1.00 95.75           C  
ATOM   2767  O   SER B 179     -20.078  -3.293  20.297  1.00 95.75           O  
ATOM   2768  OG  SER B 179     -16.516  -2.613  22.234  1.00 95.75           O  
ATOM   2769  N   PRO B 180     -19.172  -4.969  19.000  1.00 95.44           N  
ATOM   2770  CA  PRO B 180     -20.469  -5.211  18.375  1.00 95.44           C  
ATOM   2771  C   PRO B 180     -21.547  -5.605  19.391  1.00 95.44           C  
ATOM   2772  CB  PRO B 180     -20.188  -6.359  17.406  1.00 95.44           C  
ATOM   2773  O   PRO B 180     -22.734  -5.344  19.172  1.00 95.44           O  
ATOM   2774  CG  PRO B 180     -18.953  -7.020  17.953  1.00 95.44           C  
ATOM   2775  CD  PRO B 180     -18.125  -5.984  18.656  1.00 95.44           C  
ATOM   2776  N   ASP B 181     -21.141  -6.180  20.516  1.00 95.44           N  
ATOM   2777  CA  ASP B 181     -22.078  -6.672  21.516  1.00 95.44           C  
ATOM   2778  C   ASP B 181     -22.734  -5.516  22.266  1.00 95.44           C  
ATOM   2779  CB  ASP B 181     -21.359  -7.594  22.516  1.00 95.44           C  
ATOM   2780  O   ASP B 181     -23.812  -5.684  22.859  1.00 95.44           O  
ATOM   2781  CG  ASP B 181     -20.141  -6.957  23.141  1.00 95.44           C  
ATOM   2782  OD1 ASP B 181     -19.234  -6.523  22.391  1.00 95.44           O  
ATOM   2783  OD2 ASP B 181     -20.078  -6.891  24.391  1.00 95.44           O  
ATOM   2784  N   LEU B 182     -22.250  -4.344  22.203  1.00 95.88           N  
ATOM   2785  CA  LEU B 182     -22.750  -3.219  22.984  1.00 95.88           C  
ATOM   2786  C   LEU B 182     -23.672  -2.340  22.141  1.00 95.88           C  
ATOM   2787  CB  LEU B 182     -21.594  -2.387  23.531  1.00 95.88           C  
ATOM   2788  O   LEU B 182     -24.344  -1.449  22.672  1.00 95.88           O  
ATOM   2789  CG  LEU B 182     -20.719  -3.057  24.609  1.00 95.88           C  
ATOM   2790  CD1 LEU B 182     -19.578  -2.139  25.000  1.00 95.88           C  
ATOM   2791  CD2 LEU B 182     -21.562  -3.438  25.812  1.00 95.88           C  
ATOM   2792  N   VAL B 183     -23.656  -2.516  20.844  1.00 94.31           N  
ATOM   2793  CA  VAL B 183     -24.516  -1.716  19.969  1.00 94.31           C  
ATOM   2794  C   VAL B 183     -25.906  -2.354  19.875  1.00 94.31           C  
ATOM   2795  CB  VAL B 183     -23.906  -1.563  18.562  1.00 94.31           C  
ATOM   2796  O   VAL B 183     -26.062  -3.426  19.297  1.00 94.31           O  
ATOM   2797  CG1 VAL B 183     -24.812  -0.727  17.672  1.00 94.31           C  
ATOM   2798  CG2 VAL B 183     -22.516  -0.936  18.641  1.00 94.31           C  
ATOM   2799  N   PRO B 184     -26.844  -1.685  20.438  1.00 89.12           N  
ATOM   2800  CA  PRO B 184     -28.188  -2.260  20.406  1.00 89.12           C  
ATOM   2801  C   PRO B 184     -28.828  -2.227  19.016  1.00 89.12           C  
ATOM   2802  CB  PRO B 184     -28.969  -1.373  21.391  1.00 89.12           C  
ATOM   2803  O   PRO B 184     -28.688  -1.233  18.297  1.00 89.12           O  
ATOM   2804  CG  PRO B 184     -28.250  -0.066  21.375  1.00 89.12           C  
ATOM   2805  CD  PRO B 184     -26.812  -0.321  21.016  1.00 89.12           C  
ATOM   2806  N   MET B 185     -29.344  -3.475  18.688  1.00 87.81           N  
ATOM   2807  CA  MET B 185     -30.109  -3.516  17.438  1.00 87.81           C  
ATOM   2808  C   MET B 185     -31.578  -3.232  17.688  1.00 87.81           C  
ATOM   2809  CB  MET B 185     -29.953  -4.875  16.750  1.00 87.81           C  
ATOM   2810  O   MET B 185     -32.125  -3.617  18.734  1.00 87.81           O  
ATOM   2811  CG  MET B 185     -28.516  -5.215  16.406  1.00 87.81           C  
ATOM   2812  SD  MET B 185     -27.812  -4.086  15.133  1.00 87.81           S  
ATOM   2813  CE  MET B 185     -26.141  -4.781  14.969  1.00 87.81           C  
ATOM   2814  N   GLY B 186     -32.156  -2.197  17.016  1.00 85.75           N  
ATOM   2815  CA  GLY B 186     -33.531  -1.842  17.234  1.00 85.75           C  
ATOM   2816  C   GLY B 186     -34.156  -1.057  16.094  1.00 85.75           C  
ATOM   2817  O   GLY B 186     -33.875  -1.328  14.922  1.00 85.75           O  
ATOM   2818  N   ASP B 187     -35.000  -0.050  16.453  1.00 88.19           N  
ATOM   2819  CA  ASP B 187     -35.812   0.705  15.500  1.00 88.19           C  
ATOM   2820  C   ASP B 187     -34.938   1.567  14.602  1.00 88.19           C  
ATOM   2821  CB  ASP B 187     -36.812   1.579  16.234  1.00 88.19           C  
ATOM   2822  O   ASP B 187     -35.281   1.867  13.461  1.00 88.19           O  
ATOM   2823  CG  ASP B 187     -37.938   0.776  16.875  1.00 88.19           C  
ATOM   2824  OD1 ASP B 187     -38.188  -0.374  16.453  1.00 88.19           O  
ATOM   2825  OD2 ASP B 187     -38.594   1.299  17.812  1.00 88.19           O  
ATOM   2826  N   TRP B 188     -33.750   1.824  15.102  1.00 92.06           N  
ATOM   2827  CA  TRP B 188     -32.906   2.740  14.320  1.00 92.06           C  
ATOM   2828  C   TRP B 188     -32.375   2.057  13.062  1.00 92.06           C  
ATOM   2829  CB  TRP B 188     -31.750   3.262  15.164  1.00 92.06           C  
ATOM   2830  O   TRP B 188     -32.000   2.727  12.102  1.00 92.06           O  
ATOM   2831  CG  TRP B 188     -30.766   2.201  15.586  1.00 92.06           C  
ATOM   2832  CD1 TRP B 188     -30.750   1.519  16.766  1.00 92.06           C  
ATOM   2833  CD2 TRP B 188     -29.672   1.704  14.820  1.00 92.06           C  
ATOM   2834  CE2 TRP B 188     -29.031   0.721  15.602  1.00 92.06           C  
ATOM   2835  CE3 TRP B 188     -29.156   1.995  13.547  1.00 92.06           C  
ATOM   2836  NE1 TRP B 188     -29.703   0.627  16.781  1.00 92.06           N  
ATOM   2837  CH2 TRP B 188     -27.422   0.330  13.906  1.00 92.06           C  
ATOM   2838  CZ2 TRP B 188     -27.906   0.025  15.156  1.00 92.06           C  
ATOM   2839  CZ3 TRP B 188     -28.031   1.303  13.102  1.00 92.06           C  
ATOM   2840  N   THR B 189     -32.312   0.701  13.008  1.00 93.69           N  
ATOM   2841  CA  THR B 189     -31.750  -0.042  11.898  1.00 93.69           C  
ATOM   2842  C   THR B 189     -32.531   0.221  10.609  1.00 93.69           C  
ATOM   2843  CB  THR B 189     -31.719  -1.555  12.188  1.00 93.69           C  
ATOM   2844  O   THR B 189     -31.938   0.450   9.555  1.00 93.69           O  
ATOM   2845  CG2 THR B 189     -30.812  -1.874  13.367  1.00 93.69           C  
ATOM   2846  OG1 THR B 189     -33.062  -1.999  12.477  1.00 93.69           O  
ATOM   2847  N   SER B 190     -33.844   0.258  10.773  1.00 93.88           N  
ATOM   2848  CA  SER B 190     -34.656   0.551   9.602  1.00 93.88           C  
ATOM   2849  C   SER B 190     -34.469   1.989   9.133  1.00 93.88           C  
ATOM   2850  CB  SER B 190     -36.156   0.305   9.906  1.00 93.88           C  
ATOM   2851  O   SER B 190     -34.438   2.256   7.934  1.00 93.88           O  
ATOM   2852  OG  SER B 190     -36.625   1.224  10.875  1.00 93.88           O  
ATOM   2853  N   ARG B 191     -34.312   2.848  10.016  1.00 95.38           N  
ATOM   2854  CA  ARG B 191     -34.125   4.258   9.672  1.00 95.38           C  
ATOM   2855  C   ARG B 191     -32.781   4.496   9.023  1.00 95.38           C  
ATOM   2856  CB  ARG B 191     -34.281   5.133  10.922  1.00 95.38           C  
ATOM   2857  O   ARG B 191     -32.656   5.336   8.133  1.00 95.38           O  
ATOM   2858  CG  ARG B 191     -35.688   5.156  11.500  1.00 95.38           C  
ATOM   2859  CD  ARG B 191     -35.781   6.062  12.719  1.00 95.38           C  
ATOM   2860  NE  ARG B 191     -35.688   7.473  12.352  1.00 95.38           N  
ATOM   2861  NH1 ARG B 191     -35.656   8.250  14.523  1.00 95.38           N  
ATOM   2862  NH2 ARG B 191     -35.531   9.727  12.773  1.00 95.38           N  
ATOM   2863  CZ  ARG B 191     -35.625   8.477  13.219  1.00 95.38           C  
ATOM   2864  N   VAL B 192     -31.797   3.764   9.469  1.00 96.38           N  
ATOM   2865  CA  VAL B 192     -30.453   3.930   8.922  1.00 96.38           C  
ATOM   2866  C   VAL B 192     -30.422   3.465   7.465  1.00 96.38           C  
ATOM   2867  CB  VAL B 192     -29.406   3.154   9.750  1.00 96.38           C  
ATOM   2868  O   VAL B 192     -29.766   4.082   6.625  1.00 96.38           O  
ATOM   2869  CG1 VAL B 192     -28.094   3.004   8.961  1.00 96.38           C  
ATOM   2870  CG2 VAL B 192     -29.156   3.855  11.078  1.00 96.38           C  
ATOM   2871  N   VAL B 193     -31.141   2.432   7.148  1.00 97.50           N  
ATOM   2872  CA  VAL B 193     -31.188   1.914   5.785  1.00 97.50           C  
ATOM   2873  C   VAL B 193     -31.797   2.965   4.852  1.00 97.50           C  
ATOM   2874  CB  VAL B 193     -32.000   0.602   5.703  1.00 97.50           C  
ATOM   2875  O   VAL B 193     -31.359   3.111   3.709  1.00 97.50           O  
ATOM   2876  CG1 VAL B 193     -32.219   0.200   4.246  1.00 97.50           C  
ATOM   2877  CG2 VAL B 193     -31.281  -0.515   6.461  1.00 97.50           C  
ATOM   2878  N   HIS B 194     -32.656   3.773   5.371  1.00 96.69           N  
ATOM   2879  CA  HIS B 194     -33.344   4.770   4.551  1.00 96.69           C  
ATOM   2880  C   HIS B 194     -32.438   5.977   4.293  1.00 96.69           C  
ATOM   2881  CB  HIS B 194     -34.656   5.219   5.219  1.00 96.69           C  
ATOM   2882  O   HIS B 194     -32.781   6.832   3.467  1.00 96.69           O  
ATOM   2883  CG  HIS B 194     -35.781   4.250   5.051  1.00 96.69           C  
ATOM   2884  CD2 HIS B 194     -36.750   4.172   4.113  1.00 96.69           C  
ATOM   2885  ND1 HIS B 194     -36.000   3.203   5.918  1.00 96.69           N  
ATOM   2886  CE1 HIS B 194     -37.031   2.520   5.523  1.00 96.69           C  
ATOM   2887  NE2 HIS B 194     -37.531   3.088   4.430  1.00 96.69           N  
ATOM   2888  N   LEU B 195     -31.359   6.016   5.020  1.00 97.38           N  
ATOM   2889  CA  LEU B 195     -30.391   7.062   4.730  1.00 97.38           C  
ATOM   2890  C   LEU B 195     -29.812   6.895   3.328  1.00 97.38           C  
ATOM   2891  CB  LEU B 195     -29.266   7.055   5.766  1.00 97.38           C  
ATOM   2892  O   LEU B 195     -29.219   7.824   2.783  1.00 97.38           O  
ATOM   2893  CG  LEU B 195     -29.625   7.527   7.172  1.00 97.38           C  
ATOM   2894  CD1 LEU B 195     -28.422   7.438   8.094  1.00 97.38           C  
ATOM   2895  CD2 LEU B 195     -30.172   8.953   7.129  1.00 97.38           C  
ATOM   2896  N   LEU B 196     -29.969   5.762   2.664  1.00 98.06           N  
ATOM   2897  CA  LEU B 196     -29.516   5.527   1.295  1.00 98.06           C  
ATOM   2898  C   LEU B 196     -30.250   6.438   0.318  1.00 98.06           C  
ATOM   2899  CB  LEU B 196     -29.719   4.062   0.905  1.00 98.06           C  
ATOM   2900  O   LEU B 196     -29.812   6.629  -0.816  1.00 98.06           O  
ATOM   2901  CG  LEU B 196     -28.781   3.049   1.550  1.00 98.06           C  
ATOM   2902  CD1 LEU B 196     -29.203   1.628   1.189  1.00 98.06           C  
ATOM   2903  CD2 LEU B 196     -27.344   3.309   1.121  1.00 98.06           C  
ATOM   2904  N   ASN B 197     -31.328   7.016   0.825  1.00 96.62           N  
ATOM   2905  CA  ASN B 197     -32.094   7.934  -0.004  1.00 96.62           C  
ATOM   2906  C   ASN B 197     -31.859   9.383   0.396  1.00 96.62           C  
ATOM   2907  CB  ASN B 197     -33.594   7.594   0.073  1.00 96.62           C  
ATOM   2908  O   ASN B 197     -32.562  10.289  -0.089  1.00 96.62           O  
ATOM   2909  CG  ASN B 197     -33.938   6.359  -0.728  1.00 96.62           C  
ATOM   2910  ND2 ASN B 197     -34.906   5.590  -0.233  1.00 96.62           N  
ATOM   2911  OD1 ASN B 197     -33.375   6.094  -1.781  1.00 96.62           O  
ATOM   2912  N   ASP B 198     -30.953   9.609   1.265  1.00 96.00           N  
ATOM   2913  CA  ASP B 198     -30.688  10.969   1.719  1.00 96.00           C  
ATOM   2914  C   ASP B 198     -30.281  11.867   0.553  1.00 96.00           C  
ATOM   2915  CB  ASP B 198     -29.609  10.969   2.795  1.00 96.00           C  
ATOM   2916  O   ASP B 198     -29.656  11.406  -0.400  1.00 96.00           O  
ATOM   2917  CG  ASP B 198     -29.594  12.250   3.613  1.00 96.00           C  
ATOM   2918  OD1 ASP B 198     -29.062  13.273   3.131  1.00 96.00           O  
ATOM   2919  OD2 ASP B 198     -30.094  12.227   4.754  1.00 96.00           O  
ATOM   2920  N   GLN B 199     -30.594  13.164   0.663  1.00 94.50           N  
ATOM   2921  CA  GLN B 199     -30.266  14.117  -0.390  1.00 94.50           C  
ATOM   2922  C   GLN B 199     -28.781  14.414  -0.427  1.00 94.50           C  
ATOM   2923  CB  GLN B 199     -31.062  15.422  -0.195  1.00 94.50           C  
ATOM   2924  O   GLN B 199     -28.203  14.633  -1.499  1.00 94.50           O  
ATOM   2925  CG  GLN B 199     -32.562  15.281  -0.457  1.00 94.50           C  
ATOM   2926  CD  GLN B 199     -33.281  16.609  -0.380  1.00 94.50           C  
ATOM   2927  NE2 GLN B 199     -34.562  16.578  -0.710  1.00 94.50           N  
ATOM   2928  OE1 GLN B 199     -32.719  17.625  -0.025  1.00 94.50           O  
ATOM   2929  N   HIS B 200     -28.203  14.484   0.737  1.00 95.25           N  
ATOM   2930  CA  HIS B 200     -26.766  14.703   0.832  1.00 95.25           C  
ATOM   2931  C   HIS B 200     -25.984  13.422   0.545  1.00 95.25           C  
ATOM   2932  CB  HIS B 200     -26.391  15.242   2.215  1.00 95.25           C  
ATOM   2933  O   HIS B 200     -25.984  12.500   1.357  1.00 95.25           O  
ATOM   2934  CG  HIS B 200     -25.000  15.781   2.299  1.00 95.25           C  
ATOM   2935  CD2 HIS B 200     -24.547  17.031   2.551  1.00 95.25           C  
ATOM   2936  ND1 HIS B 200     -23.891  14.992   2.105  1.00 95.25           N  
ATOM   2937  CE1 HIS B 200     -22.797  15.734   2.236  1.00 95.25           C  
ATOM   2938  NE2 HIS B 200     -23.172  16.984   2.506  1.00 95.25           N  
ATOM   2939  N   LEU B 201     -25.266  13.414  -0.541  1.00 97.38           N  
ATOM   2940  CA  LEU B 201     -24.609  12.188  -0.988  1.00 97.38           C  
ATOM   2941  C   LEU B 201     -23.453  11.812  -0.051  1.00 97.38           C  
ATOM   2942  CB  LEU B 201     -24.078  12.352  -2.416  1.00 97.38           C  
ATOM   2943  O   LEU B 201     -23.047  10.648   0.001  1.00 97.38           O  
ATOM   2944  CG  LEU B 201     -25.125  12.523  -3.512  1.00 97.38           C  
ATOM   2945  CD1 LEU B 201     -24.469  12.539  -4.887  1.00 97.38           C  
ATOM   2946  CD2 LEU B 201     -26.172  11.414  -3.430  1.00 97.38           C  
ATOM   2947  N   GLY B 202     -22.844  12.742   0.660  1.00 97.12           N  
ATOM   2948  CA  GLY B 202     -21.875  12.414   1.688  1.00 97.12           C  
ATOM   2949  C   GLY B 202     -22.453  11.570   2.811  1.00 97.12           C  
ATOM   2950  O   GLY B 202     -21.797  10.656   3.309  1.00 97.12           O  
ATOM   2951  N   VAL B 203     -23.703  11.938   3.195  1.00 97.62           N  
ATOM   2952  CA  VAL B 203     -24.391  11.156   4.219  1.00 97.62           C  
ATOM   2953  C   VAL B 203     -24.641   9.742   3.701  1.00 97.62           C  
ATOM   2954  CB  VAL B 203     -25.734  11.812   4.637  1.00 97.62           C  
ATOM   2955  O   VAL B 203     -24.422   8.758   4.418  1.00 97.62           O  
ATOM   2956  CG1 VAL B 203     -26.547  10.859   5.516  1.00 97.62           C  
ATOM   2957  CG2 VAL B 203     -25.469  13.125   5.363  1.00 97.62           C  
ATOM   2958  N   VAL B 204     -25.000   9.664   2.449  1.00 98.25           N  
ATOM   2959  CA  VAL B 204     -25.250   8.359   1.851  1.00 98.25           C  
ATOM   2960  C   VAL B 204     -23.953   7.543   1.839  1.00 98.25           C  
ATOM   2961  CB  VAL B 204     -25.812   8.484   0.417  1.00 98.25           C  
ATOM   2962  O   VAL B 204     -23.953   6.355   2.180  1.00 98.25           O  
ATOM   2963  CG1 VAL B 204     -26.172   7.113  -0.146  1.00 98.25           C  
ATOM   2964  CG2 VAL B 204     -27.031   9.414   0.402  1.00 98.25           C  
ATOM   2965  N   THR B 205     -22.844   8.148   1.465  1.00 98.38           N  
ATOM   2966  CA  THR B 205     -21.547   7.477   1.396  1.00 98.38           C  
ATOM   2967  C   THR B 205     -21.156   6.934   2.764  1.00 98.38           C  
ATOM   2968  CB  THR B 205     -20.453   8.430   0.877  1.00 98.38           C  
ATOM   2969  O   THR B 205     -20.781   5.762   2.889  1.00 98.38           O  
ATOM   2970  CG2 THR B 205     -19.109   7.730   0.819  1.00 98.38           C  
ATOM   2971  OG1 THR B 205     -20.812   8.883  -0.438  1.00 98.38           O  
ATOM   2972  N   ALA B 206     -21.266   7.723   3.795  1.00 98.31           N  
ATOM   2973  CA  ALA B 206     -20.922   7.301   5.148  1.00 98.31           C  
ATOM   2974  C   ALA B 206     -21.859   6.211   5.645  1.00 98.31           C  
ATOM   2975  CB  ALA B 206     -20.938   8.500   6.102  1.00 98.31           C  
ATOM   2976  O   ALA B 206     -21.422   5.203   6.203  1.00 98.31           O  
ATOM   2977  N   ALA B 207     -23.109   6.406   5.402  1.00 98.38           N  
ATOM   2978  CA  ALA B 207     -24.109   5.441   5.844  1.00 98.38           C  
ATOM   2979  C   ALA B 207     -23.922   4.094   5.148  1.00 98.38           C  
ATOM   2980  CB  ALA B 207     -25.516   5.977   5.582  1.00 98.38           C  
ATOM   2981  O   ALA B 207     -24.141   3.041   5.750  1.00 98.38           O  
ATOM   2982  N   THR B 208     -23.547   4.145   3.867  1.00 98.69           N  
ATOM   2983  CA  THR B 208     -23.344   2.906   3.123  1.00 98.69           C  
ATOM   2984  C   THR B 208     -22.250   2.061   3.764  1.00 98.69           C  
ATOM   2985  CB  THR B 208     -22.984   3.191   1.652  1.00 98.69           C  
ATOM   2986  O   THR B 208     -22.359   0.834   3.818  1.00 98.69           O  
ATOM   2987  CG2 THR B 208     -22.859   1.896   0.859  1.00 98.69           C  
ATOM   2988  OG1 THR B 208     -24.016   3.996   1.062  1.00 98.69           O  
ATOM   2989  N   SER B 209     -21.219   2.666   4.242  1.00 98.44           N  
ATOM   2990  CA  SER B 209     -20.172   1.927   4.926  1.00 98.44           C  
ATOM   2991  C   SER B 209     -20.703   1.228   6.172  1.00 98.44           C  
ATOM   2992  CB  SER B 209     -19.016   2.861   5.305  1.00 98.44           C  
ATOM   2993  O   SER B 209     -20.391   0.058   6.414  1.00 98.44           O  
ATOM   2994  OG  SER B 209     -18.422   3.416   4.148  1.00 98.44           O  
ATOM   2995  N   LEU B 210     -21.484   1.933   6.910  1.00 98.25           N  
ATOM   2996  CA  LEU B 210     -22.094   1.365   8.109  1.00 98.25           C  
ATOM   2997  C   LEU B 210     -23.031   0.214   7.754  1.00 98.25           C  
ATOM   2998  CB  LEU B 210     -22.859   2.439   8.883  1.00 98.25           C  
ATOM   2999  O   LEU B 210     -22.906  -0.882   8.305  1.00 98.25           O  
ATOM   3000  CG  LEU B 210     -23.688   1.957  10.070  1.00 98.25           C  
ATOM   3001  CD1 LEU B 210     -22.797   1.302  11.117  1.00 98.25           C  
ATOM   3002  CD2 LEU B 210     -24.469   3.115  10.688  1.00 98.25           C  
ATOM   3003  N   ILE B 211     -23.891   0.424   6.805  1.00 98.44           N  
ATOM   3004  CA  ILE B 211     -24.891  -0.562   6.410  1.00 98.44           C  
ATOM   3005  C   ILE B 211     -24.188  -1.813   5.875  1.00 98.44           C  
ATOM   3006  CB  ILE B 211     -25.859   0.008   5.352  1.00 98.44           C  
ATOM   3007  O   ILE B 211     -24.625  -2.936   6.156  1.00 98.44           O  
ATOM   3008  CG1 ILE B 211     -26.703   1.136   5.953  1.00 98.44           C  
ATOM   3009  CG2 ILE B 211     -26.750  -1.101   4.781  1.00 98.44           C  
ATOM   3010  CD1 ILE B 211     -27.422   1.989   4.918  1.00 98.44           C  
ATOM   3011  N   THR B 212     -23.141  -1.632   5.102  1.00 98.31           N  
ATOM   3012  CA  THR B 212     -22.406  -2.770   4.555  1.00 98.31           C  
ATOM   3013  C   THR B 212     -21.875  -3.656   5.676  1.00 98.31           C  
ATOM   3014  CB  THR B 212     -21.250  -2.305   3.660  1.00 98.31           C  
ATOM   3015  O   THR B 212     -22.016  -4.879   5.629  1.00 98.31           O  
ATOM   3016  CG2 THR B 212     -20.469  -3.494   3.109  1.00 98.31           C  
ATOM   3017  OG1 THR B 212     -21.766  -1.540   2.566  1.00 98.31           O  
ATOM   3018  N   THR B 213     -21.297  -3.043   6.699  1.00 97.50           N  
ATOM   3019  CA  THR B 213     -20.750  -3.803   7.812  1.00 97.50           C  
ATOM   3020  C   THR B 213     -21.844  -4.504   8.594  1.00 97.50           C  
ATOM   3021  CB  THR B 213     -19.938  -2.896   8.758  1.00 97.50           C  
ATOM   3022  O   THR B 213     -21.703  -5.664   8.977  1.00 97.50           O  
ATOM   3023  CG2 THR B 213     -19.359  -3.695   9.922  1.00 97.50           C  
ATOM   3024  OG1 THR B 213     -18.859  -2.289   8.031  1.00 97.50           O  
ATOM   3025  N   LEU B 214     -22.938  -3.869   8.797  1.00 97.25           N  
ATOM   3026  CA  LEU B 214     -24.062  -4.461   9.500  1.00 97.25           C  
ATOM   3027  C   LEU B 214     -24.688  -5.590   8.688  1.00 97.25           C  
ATOM   3028  CB  LEU B 214     -25.125  -3.398   9.812  1.00 97.25           C  
ATOM   3029  O   LEU B 214     -25.062  -6.629   9.234  1.00 97.25           O  
ATOM   3030  CG  LEU B 214     -24.719  -2.299  10.789  1.00 97.25           C  
ATOM   3031  CD1 LEU B 214     -25.766  -1.204  10.836  1.00 97.25           C  
ATOM   3032  CD2 LEU B 214     -24.469  -2.881  12.180  1.00 97.25           C  
ATOM   3033  N   ALA B 215     -24.734  -5.410   7.395  1.00 97.38           N  
ATOM   3034  CA  ALA B 215     -25.328  -6.402   6.504  1.00 97.38           C  
ATOM   3035  C   ALA B 215     -24.469  -7.656   6.426  1.00 97.38           C  
ATOM   3036  CB  ALA B 215     -25.547  -5.812   5.113  1.00 97.38           C  
ATOM   3037  O   ALA B 215     -24.984  -8.766   6.250  1.00 97.38           O  
ATOM   3038  N   GLN B 216     -23.219  -7.555   6.551  1.00 96.12           N  
ATOM   3039  CA  GLN B 216     -22.312  -8.703   6.531  1.00 96.12           C  
ATOM   3040  C   GLN B 216     -22.578  -9.633   7.711  1.00 96.12           C  
ATOM   3041  CB  GLN B 216     -20.859  -8.242   6.539  1.00 96.12           C  
ATOM   3042  O   GLN B 216     -22.484 -10.852   7.578  1.00 96.12           O  
ATOM   3043  CG  GLN B 216     -20.359  -7.730   5.195  1.00 96.12           C  
ATOM   3044  CD  GLN B 216     -18.969  -7.129   5.266  1.00 96.12           C  
ATOM   3045  NE2 GLN B 216     -18.359  -6.902   4.109  1.00 96.12           N  
ATOM   3046  OE1 GLN B 216     -18.453  -6.871   6.355  1.00 96.12           O  
ATOM   3047  N   LYS B 217     -22.984  -9.023   8.797  1.00 93.94           N  
ATOM   3048  CA  LYS B 217     -23.234  -9.828   9.992  1.00 93.94           C  
ATOM   3049  C   LYS B 217     -24.688 -10.289  10.055  1.00 93.94           C  
ATOM   3050  CB  LYS B 217     -22.875  -9.039  11.258  1.00 93.94           C  
ATOM   3051  O   LYS B 217     -24.969 -11.430  10.445  1.00 93.94           O  
ATOM   3052  CG  LYS B 217     -22.812  -9.883  12.523  1.00 93.94           C  
ATOM   3053  CD  LYS B 217     -22.234  -9.102  13.688  1.00 93.94           C  
ATOM   3054  CE  LYS B 217     -22.188  -9.938  14.961  1.00 93.94           C  
ATOM   3055  NZ  LYS B 217     -21.516  -9.211  16.078  1.00 93.94           N  
ATOM   3056  N   ASN B 218     -25.562  -9.398   9.672  1.00 93.69           N  
ATOM   3057  CA  ASN B 218     -26.984  -9.719   9.680  1.00 93.69           C  
ATOM   3058  C   ASN B 218     -27.641  -9.352   8.359  1.00 93.69           C  
ATOM   3059  CB  ASN B 218     -27.672  -9.016  10.844  1.00 93.69           C  
ATOM   3060  O   ASN B 218     -28.453  -8.422   8.305  1.00 93.69           O  
ATOM   3061  CG  ASN B 218     -27.125  -9.414  12.195  1.00 93.69           C  
ATOM   3062  ND2 ASN B 218     -26.953  -8.445  13.078  1.00 93.69           N  
ATOM   3063  OD1 ASN B 218     -26.844 -10.594  12.445  1.00 93.69           O  
ATOM   3064  N   PRO B 219     -27.422 -10.164   7.363  1.00 95.38           N  
ATOM   3065  CA  PRO B 219     -27.938  -9.828   6.031  1.00 95.38           C  
ATOM   3066  C   PRO B 219     -29.453  -9.758   5.984  1.00 95.38           C  
ATOM   3067  CB  PRO B 219     -27.406 -10.969   5.156  1.00 95.38           C  
ATOM   3068  O   PRO B 219     -30.016  -8.922   5.266  1.00 95.38           O  
ATOM   3069  CG  PRO B 219     -26.297 -11.570   5.941  1.00 95.38           C  
ATOM   3070  CD  PRO B 219     -26.500 -11.258   7.395  1.00 95.38           C  
ATOM   3071  N   GLU B 220     -30.125 -10.617   6.746  1.00 94.94           N  
ATOM   3072  CA  GLU B 220     -31.594 -10.656   6.688  1.00 94.94           C  
ATOM   3073  C   GLU B 220     -32.188  -9.367   7.230  1.00 94.94           C  
ATOM   3074  CB  GLU B 220     -32.125 -11.859   7.461  1.00 94.94           C  
ATOM   3075  O   GLU B 220     -33.125  -8.820   6.641  1.00 94.94           O  
ATOM   3076  CG  GLU B 220     -31.922 -13.188   6.754  1.00 94.94           C  
ATOM   3077  CD  GLU B 220     -32.531 -13.227   5.359  1.00 94.94           C  
ATOM   3078  OE1 GLU B 220     -31.875 -13.781   4.434  1.00 94.94           O  
ATOM   3079  OE2 GLU B 220     -33.625 -12.695   5.188  1.00 94.94           O  
ATOM   3080  N   GLU B 221     -31.703  -8.875   8.242  1.00 94.25           N  
ATOM   3081  CA  GLU B 221     -32.250  -7.676   8.867  1.00 94.25           C  
ATOM   3082  C   GLU B 221     -32.062  -6.457   7.965  1.00 94.25           C  
ATOM   3083  CB  GLU B 221     -31.547  -7.422  10.219  1.00 94.25           C  
ATOM   3084  O   GLU B 221     -32.875  -5.520   8.023  1.00 94.25           O  
ATOM   3085  CG  GLU B 221     -32.219  -6.344  11.055  1.00 94.25           C  
ATOM   3086  CD  GLU B 221     -31.641  -6.230  12.461  1.00 94.25           C  
ATOM   3087  OE1 GLU B 221     -32.062  -5.344  13.227  1.00 94.25           O  
ATOM   3088  OE2 GLU B 221     -30.734  -7.039  12.789  1.00 94.25           O  
ATOM   3089  N   PHE B 222     -31.078  -6.484   7.062  1.00 96.75           N  
ATOM   3090  CA  PHE B 222     -30.781  -5.312   6.250  1.00 96.75           C  
ATOM   3091  C   PHE B 222     -31.047  -5.594   4.773  1.00 96.75           C  
ATOM   3092  CB  PHE B 222     -29.328  -4.867   6.449  1.00 96.75           C  
ATOM   3093  O   PHE B 222     -30.484  -4.930   3.900  1.00 96.75           O  
ATOM   3094  CG  PHE B 222     -29.047  -4.312   7.820  1.00 96.75           C  
ATOM   3095  CD1 PHE B 222     -29.250  -2.965   8.094  1.00 96.75           C  
ATOM   3096  CD2 PHE B 222     -28.594  -5.141   8.836  1.00 96.75           C  
ATOM   3097  CE1 PHE B 222     -28.984  -2.451   9.367  1.00 96.75           C  
ATOM   3098  CE2 PHE B 222     -28.328  -4.633  10.102  1.00 96.75           C  
ATOM   3099  CZ  PHE B 222     -28.531  -3.289  10.367  1.00 96.75           C  
ATOM   3100  N   LYS B 223     -31.875  -6.445   4.473  1.00 96.25           N  
ATOM   3101  CA  LYS B 223     -32.188  -6.875   3.109  1.00 96.25           C  
ATOM   3102  C   LYS B 223     -32.812  -5.746   2.305  1.00 96.25           C  
ATOM   3103  CB  LYS B 223     -33.094  -8.094   3.123  1.00 96.25           C  
ATOM   3104  O   LYS B 223     -32.656  -5.664   1.089  1.00 96.25           O  
ATOM   3105  CG  LYS B 223     -33.312  -8.727   1.756  1.00 96.25           C  
ATOM   3106  CD  LYS B 223     -34.188  -9.977   1.846  1.00 96.25           C  
ATOM   3107  CE  LYS B 223     -34.406 -10.609   0.478  1.00 96.25           C  
ATOM   3108  NZ  LYS B 223     -35.219 -11.844   0.564  1.00 96.25           N  
ATOM   3109  N   THR B 224     -33.531  -4.871   3.006  1.00 96.38           N  
ATOM   3110  CA  THR B 224     -34.188  -3.750   2.342  1.00 96.38           C  
ATOM   3111  C   THR B 224     -33.156  -2.822   1.702  1.00 96.38           C  
ATOM   3112  CB  THR B 224     -35.062  -2.951   3.328  1.00 96.38           C  
ATOM   3113  O   THR B 224     -33.500  -2.016   0.834  1.00 96.38           O  
ATOM   3114  CG2 THR B 224     -36.219  -3.803   3.857  1.00 96.38           C  
ATOM   3115  OG1 THR B 224     -34.250  -2.520   4.430  1.00 96.38           O  
ATOM   3116  N   SER B 225     -31.922  -2.918   2.148  1.00 97.94           N  
ATOM   3117  CA  SER B 225     -30.891  -2.049   1.606  1.00 97.94           C  
ATOM   3118  C   SER B 225     -30.594  -2.379   0.147  1.00 97.94           C  
ATOM   3119  CB  SER B 225     -29.609  -2.166   2.430  1.00 97.94           C  
ATOM   3120  O   SER B 225     -30.109  -1.526  -0.605  1.00 97.94           O  
ATOM   3121  OG  SER B 225     -29.031  -3.457   2.297  1.00 97.94           O  
ATOM   3122  N   VAL B 226     -30.922  -3.582  -0.319  1.00 98.19           N  
ATOM   3123  CA  VAL B 226     -30.609  -4.012  -1.681  1.00 98.19           C  
ATOM   3124  C   VAL B 226     -31.422  -3.178  -2.676  1.00 98.19           C  
ATOM   3125  CB  VAL B 226     -30.906  -5.516  -1.880  1.00 98.19           C  
ATOM   3126  O   VAL B 226     -30.844  -2.572  -3.588  1.00 98.19           O  
ATOM   3127  CG1 VAL B 226     -30.734  -5.906  -3.348  1.00 98.19           C  
ATOM   3128  CG2 VAL B 226     -30.000  -6.359  -0.989  1.00 98.19           C  
ATOM   3129  N   SER B 227     -32.750  -3.098  -2.461  1.00 97.94           N  
ATOM   3130  CA  SER B 227     -33.594  -2.348  -3.373  1.00 97.94           C  
ATOM   3131  C   SER B 227     -33.250  -0.865  -3.371  1.00 97.94           C  
ATOM   3132  CB  SER B 227     -35.062  -2.527  -2.996  1.00 97.94           C  
ATOM   3133  O   SER B 227     -33.188  -0.230  -4.430  1.00 97.94           O  
ATOM   3134  OG  SER B 227     -35.344  -1.960  -1.727  1.00 97.94           O  
ATOM   3135  N   LEU B 228     -32.969  -0.330  -2.240  1.00 98.25           N  
ATOM   3136  CA  LEU B 228     -32.625   1.084  -2.129  1.00 98.25           C  
ATOM   3137  C   LEU B 228     -31.266   1.369  -2.771  1.00 98.25           C  
ATOM   3138  CB  LEU B 228     -32.594   1.519  -0.661  1.00 98.25           C  
ATOM   3139  O   LEU B 228     -31.094   2.391  -3.441  1.00 98.25           O  
ATOM   3140  CG  LEU B 228     -33.938   1.469   0.077  1.00 98.25           C  
ATOM   3141  CD1 LEU B 228     -33.750   1.842   1.543  1.00 98.25           C  
ATOM   3142  CD2 LEU B 228     -34.938   2.393  -0.590  1.00 98.25           C  
ATOM   3143  N   ALA B 229     -30.297   0.474  -2.555  1.00 98.56           N  
ATOM   3144  CA  ALA B 229     -28.969   0.633  -3.148  1.00 98.56           C  
ATOM   3145  C   ALA B 229     -29.047   0.599  -4.672  1.00 98.56           C  
ATOM   3146  CB  ALA B 229     -28.016  -0.454  -2.641  1.00 98.56           C  
ATOM   3147  O   ALA B 229     -28.422   1.420  -5.348  1.00 98.56           O  
ATOM   3148  N   VAL B 230     -29.844  -0.328  -5.215  1.00 98.56           N  
ATOM   3149  CA  VAL B 230     -30.000  -0.440  -6.664  1.00 98.56           C  
ATOM   3150  C   VAL B 230     -30.656   0.822  -7.219  1.00 98.56           C  
ATOM   3151  CB  VAL B 230     -30.828  -1.687  -7.055  1.00 98.56           C  
ATOM   3152  O   VAL B 230     -30.234   1.348  -8.250  1.00 98.56           O  
ATOM   3153  CG1 VAL B 230     -31.156  -1.669  -8.547  1.00 98.56           C  
ATOM   3154  CG2 VAL B 230     -30.062  -2.963  -6.688  1.00 98.56           C  
ATOM   3155  N   SER B 231     -31.656   1.270  -6.543  1.00 97.88           N  
ATOM   3156  CA  SER B 231     -32.312   2.488  -6.969  1.00 97.88           C  
ATOM   3157  C   SER B 231     -31.375   3.678  -6.977  1.00 97.88           C  
ATOM   3158  CB  SER B 231     -33.531   2.787  -6.059  1.00 97.88           C  
ATOM   3159  O   SER B 231     -31.328   4.438  -7.949  1.00 97.88           O  
ATOM   3160  OG  SER B 231     -34.188   3.961  -6.477  1.00 97.88           O  
ATOM   3161  N   ARG B 232     -30.609   3.846  -5.887  1.00 97.75           N  
ATOM   3162  CA  ARG B 232     -29.641   4.934  -5.812  1.00 97.75           C  
ATOM   3163  C   ARG B 232     -28.578   4.789  -6.891  1.00 97.75           C  
ATOM   3164  CB  ARG B 232     -28.984   4.977  -4.430  1.00 97.75           C  
ATOM   3165  O   ARG B 232     -28.219   5.762  -7.562  1.00 97.75           O  
ATOM   3166  CG  ARG B 232     -27.938   6.062  -4.277  1.00 97.75           C  
ATOM   3167  CD  ARG B 232     -28.531   7.453  -4.469  1.00 97.75           C  
ATOM   3168  NE  ARG B 232     -29.453   7.801  -3.391  1.00 97.75           N  
ATOM   3169  NH1 ARG B 232     -30.219   9.727  -4.395  1.00 97.75           N  
ATOM   3170  NH2 ARG B 232     -31.031   9.094  -2.346  1.00 97.75           N  
ATOM   3171  CZ  ARG B 232     -30.234   8.875  -3.379  1.00 97.75           C  
ATOM   3172  N   LEU B 233     -28.062   3.623  -7.066  1.00 98.25           N  
ATOM   3173  CA  LEU B 233     -27.047   3.352  -8.086  1.00 98.25           C  
ATOM   3174  C   LEU B 233     -27.578   3.688  -9.477  1.00 98.25           C  
ATOM   3175  CB  LEU B 233     -26.609   1.884  -8.031  1.00 98.25           C  
ATOM   3176  O   LEU B 233     -26.875   4.312 -10.273  1.00 98.25           O  
ATOM   3177  CG  LEU B 233     -25.531   1.463  -9.016  1.00 98.25           C  
ATOM   3178  CD1 LEU B 233     -24.219   2.205  -8.719  1.00 98.25           C  
ATOM   3179  CD2 LEU B 233     -25.312  -0.045  -8.961  1.00 98.25           C  
ATOM   3180  N   SER B 234     -28.828   3.301  -9.766  1.00 97.44           N  
ATOM   3181  CA  SER B 234     -29.438   3.570 -11.062  1.00 97.44           C  
ATOM   3182  C   SER B 234     -29.516   5.070 -11.336  1.00 97.44           C  
ATOM   3183  CB  SER B 234     -30.828   2.961 -11.133  1.00 97.44           C  
ATOM   3184  O   SER B 234     -29.188   5.520 -12.438  1.00 97.44           O  
ATOM   3185  OG  SER B 234     -31.453   3.252 -12.375  1.00 97.44           O  
ATOM   3186  N   ARG B 235     -29.828   5.824 -10.336  1.00 96.56           N  
ATOM   3187  CA  ARG B 235     -29.906   7.273 -10.484  1.00 96.56           C  
ATOM   3188  C   ARG B 235     -28.531   7.863 -10.789  1.00 96.56           C  
ATOM   3189  CB  ARG B 235     -30.484   7.914  -9.227  1.00 96.56           C  
ATOM   3190  O   ARG B 235     -28.406   8.750 -11.633  1.00 96.56           O  
ATOM   3191  CG  ARG B 235     -31.984   7.672  -9.047  1.00 96.56           C  
ATOM   3192  CD  ARG B 235     -32.500   8.266  -7.742  1.00 96.56           C  
ATOM   3193  NE  ARG B 235     -32.500   9.727  -7.781  1.00 96.56           N  
ATOM   3194  NH1 ARG B 235     -33.219   9.984  -5.598  1.00 96.56           N  
ATOM   3195  NH2 ARG B 235     -32.844  11.828  -6.910  1.00 96.56           N  
ATOM   3196  CZ  ARG B 235     -32.844  10.508  -6.762  1.00 96.56           C  
ATOM   3197  N   ILE B 236     -27.500   7.402 -10.156  1.00 97.31           N  
ATOM   3198  CA  ILE B 236     -26.156   7.938 -10.320  1.00 97.31           C  
ATOM   3199  C   ILE B 236     -25.625   7.574 -11.703  1.00 97.31           C  
ATOM   3200  CB  ILE B 236     -25.203   7.414  -9.227  1.00 97.31           C  
ATOM   3201  O   ILE B 236     -25.109   8.438 -12.430  1.00 97.31           O  
ATOM   3202  CG1 ILE B 236     -25.625   7.938  -7.848  1.00 97.31           C  
ATOM   3203  CG2 ILE B 236     -23.750   7.805  -9.531  1.00 97.31           C  
ATOM   3204  CD1 ILE B 236     -24.875   7.305  -6.684  1.00 97.31           C  
ATOM   3205  N   VAL B 237     -25.781   6.348 -12.094  1.00 96.25           N  
ATOM   3206  CA  VAL B 237     -25.188   5.832 -13.320  1.00 96.25           C  
ATOM   3207  C   VAL B 237     -25.859   6.492 -14.531  1.00 96.25           C  
ATOM   3208  CB  VAL B 237     -25.328   4.297 -13.414  1.00 96.25           C  
ATOM   3209  O   VAL B 237     -25.203   6.723 -15.555  1.00 96.25           O  
ATOM   3210  CG1 VAL B 237     -24.969   3.807 -14.812  1.00 96.25           C  
ATOM   3211  CG2 VAL B 237     -24.438   3.619 -12.367  1.00 96.25           C  
ATOM   3212  N   THR B 238     -27.125   6.863 -14.383  1.00 94.62           N  
ATOM   3213  CA  THR B 238     -27.844   7.461 -15.500  1.00 94.62           C  
ATOM   3214  C   THR B 238     -27.750   8.984 -15.445  1.00 94.62           C  
ATOM   3215  CB  THR B 238     -29.328   7.035 -15.500  1.00 94.62           C  
ATOM   3216  O   THR B 238     -28.219   9.672 -16.359  1.00 94.62           O  
ATOM   3217  CG2 THR B 238     -29.469   5.531 -15.719  1.00 94.62           C  
ATOM   3218  OG1 THR B 238     -29.922   7.379 -14.242  1.00 94.62           O  
ATOM   3219  N   SER B 239     -27.172   9.492 -14.414  1.00 91.25           N  
ATOM   3220  CA  SER B 239     -27.062  10.938 -14.273  1.00 91.25           C  
ATOM   3221  C   SER B 239     -25.984  11.500 -15.195  1.00 91.25           C  
ATOM   3222  CB  SER B 239     -26.750  11.312 -12.828  1.00 91.25           C  
ATOM   3223  O   SER B 239     -25.000  10.812 -15.508  1.00 91.25           O  
ATOM   3224  OG  SER B 239     -25.547  10.703 -12.391  1.00 91.25           O  
ATOM   3225  N   ALA B 240     -26.234  12.742 -15.570  1.00 85.69           N  
ATOM   3226  CA  ALA B 240     -25.203  13.469 -16.312  1.00 85.69           C  
ATOM   3227  C   ALA B 240     -24.156  14.062 -15.383  1.00 85.69           C  
ATOM   3228  CB  ALA B 240     -25.828  14.562 -17.172  1.00 85.69           C  
ATOM   3229  O   ALA B 240     -24.375  14.141 -14.172  1.00 85.69           O  
ATOM   3230  N   SER B 241     -22.984  14.406 -15.906  1.00 79.56           N  
ATOM   3231  CA  SER B 241     -21.891  14.930 -15.109  1.00 79.56           C  
ATOM   3232  C   SER B 241     -22.281  16.219 -14.406  1.00 79.56           C  
ATOM   3233  CB  SER B 241     -20.656  15.164 -15.984  1.00 79.56           C  
ATOM   3234  O   SER B 241     -21.719  16.562 -13.367  1.00 79.56           O  
ATOM   3235  OG  SER B 241     -20.938  16.078 -17.016  1.00 79.56           O  
ATOM   3236  N   THR B 242     -23.328  16.828 -14.820  1.00 82.50           N  
ATOM   3237  CA  THR B 242     -23.703  18.125 -14.281  1.00 82.50           C  
ATOM   3238  C   THR B 242     -24.781  17.984 -13.211  1.00 82.50           C  
ATOM   3239  CB  THR B 242     -24.203  19.062 -15.391  1.00 82.50           C  
ATOM   3240  O   THR B 242     -25.031  18.922 -12.453  1.00 82.50           O  
ATOM   3241  CG2 THR B 242     -23.094  19.391 -16.375  1.00 82.50           C  
ATOM   3242  OG1 THR B 242     -25.281  18.438 -16.094  1.00 82.50           O  
ATOM   3243  N   ASP B 243     -25.344  16.891 -13.047  1.00 80.38           N  
ATOM   3244  CA  ASP B 243     -26.500  16.703 -12.156  1.00 80.38           C  
ATOM   3245  C   ASP B 243     -26.062  16.688 -10.695  1.00 80.38           C  
ATOM   3246  CB  ASP B 243     -27.234  15.414 -12.500  1.00 80.38           C  
ATOM   3247  O   ASP B 243     -26.734  17.234  -9.828  1.00 80.38           O  
ATOM   3248  CG  ASP B 243     -27.969  15.484 -13.828  1.00 80.38           C  
ATOM   3249  OD1 ASP B 243     -28.125  16.594 -14.383  1.00 80.38           O  
ATOM   3250  OD2 ASP B 243     -28.391  14.422 -14.328  1.00 80.38           O  
ATOM   3251  N   LEU B 244     -24.922  16.078 -10.477  1.00 85.88           N  
ATOM   3252  CA  LEU B 244     -24.438  15.922  -9.109  1.00 85.88           C  
ATOM   3253  C   LEU B 244     -23.172  16.750  -8.891  1.00 85.88           C  
ATOM   3254  CB  LEU B 244     -24.156  14.453  -8.797  1.00 85.88           C  
ATOM   3255  O   LEU B 244     -22.188  16.250  -8.344  1.00 85.88           O  
ATOM   3256  CG  LEU B 244     -25.344  13.492  -8.922  1.00 85.88           C  
ATOM   3257  CD1 LEU B 244     -24.875  12.055  -8.742  1.00 85.88           C  
ATOM   3258  CD2 LEU B 244     -26.422  13.844  -7.914  1.00 85.88           C  
ATOM   3259  N   GLN B 245     -23.172  18.016  -9.312  1.00 80.88           N  
ATOM   3260  CA  GLN B 245     -21.984  18.844  -9.477  1.00 80.88           C  
ATOM   3261  C   GLN B 245     -21.078  18.734  -8.266  1.00 80.88           C  
ATOM   3262  CB  GLN B 245     -22.391  20.312  -9.703  1.00 80.88           C  
ATOM   3263  O   GLN B 245     -19.875  18.516  -8.406  1.00 80.88           O  
ATOM   3264  CG  GLN B 245     -22.781  20.625 -11.141  1.00 80.88           C  
ATOM   3265  CD  GLN B 245     -23.141  22.078 -11.344  1.00 80.88           C  
ATOM   3266  NE2 GLN B 245     -23.406  22.453 -12.586  1.00 80.88           N  
ATOM   3267  OE1 GLN B 245     -23.188  22.859 -10.383  1.00 80.88           O  
ATOM   3268  N   ASP B 246     -21.453  18.688  -7.086  1.00 92.06           N  
ATOM   3269  CA  ASP B 246     -20.547  18.672  -5.934  1.00 92.06           C  
ATOM   3270  C   ASP B 246     -19.922  17.297  -5.738  1.00 92.06           C  
ATOM   3271  CB  ASP B 246     -21.297  19.094  -4.668  1.00 92.06           C  
ATOM   3272  O   ASP B 246     -18.891  17.172  -5.070  1.00 92.06           O  
ATOM   3273  CG  ASP B 246     -21.719  20.562  -4.684  1.00 92.06           C  
ATOM   3274  OD1 ASP B 246     -21.094  21.359  -5.414  1.00 92.06           O  
ATOM   3275  OD2 ASP B 246     -22.672  20.906  -3.955  1.00 92.06           O  
ATOM   3276  N   TYR B 247     -20.531  16.281  -6.297  1.00 96.81           N  
ATOM   3277  CA  TYR B 247     -20.031  14.938  -6.082  1.00 96.81           C  
ATOM   3278  C   TYR B 247     -19.578  14.305  -7.395  1.00 96.81           C  
ATOM   3279  CB  TYR B 247     -21.094  14.062  -5.418  1.00 96.81           C  
ATOM   3280  O   TYR B 247     -19.438  13.086  -7.488  1.00 96.81           O  
ATOM   3281  CG  TYR B 247     -21.312  14.367  -3.955  1.00 96.81           C  
ATOM   3282  CD1 TYR B 247     -20.469  13.820  -2.984  1.00 96.81           C  
ATOM   3283  CD2 TYR B 247     -22.344  15.195  -3.543  1.00 96.81           C  
ATOM   3284  CE1 TYR B 247     -20.656  14.094  -1.634  1.00 96.81           C  
ATOM   3285  CE2 TYR B 247     -22.547  15.477  -2.195  1.00 96.81           C  
ATOM   3286  OH  TYR B 247     -21.891  15.203   0.085  1.00 96.81           O  
ATOM   3287  CZ  TYR B 247     -21.703  14.922  -1.250  1.00 96.81           C  
ATOM   3288  N   THR B 248     -19.422  15.219  -8.445  1.00 97.19           N  
ATOM   3289  CA  THR B 248     -18.797  14.773  -9.688  1.00 97.19           C  
ATOM   3290  C   THR B 248     -17.281  14.930  -9.617  1.00 97.19           C  
ATOM   3291  CB  THR B 248     -19.344  15.562 -10.891  1.00 97.19           C  
ATOM   3292  O   THR B 248     -16.781  15.992  -9.242  1.00 97.19           O  
ATOM   3293  CG2 THR B 248     -18.672  15.125 -12.188  1.00 97.19           C  
ATOM   3294  OG1 THR B 248     -20.766  15.344 -11.008  1.00 97.19           O  
ATOM   3295  N   TYR B 249     -16.578  13.875  -9.891  1.00 96.81           N  
ATOM   3296  CA  TYR B 249     -15.117  13.852  -9.875  1.00 96.81           C  
ATOM   3297  C   TYR B 249     -14.555  13.539 -11.258  1.00 96.81           C  
ATOM   3298  CB  TYR B 249     -14.609  12.820  -8.859  1.00 96.81           C  
ATOM   3299  O   TYR B 249     -14.688  12.414 -11.742  1.00 96.81           O  
ATOM   3300  CG  TYR B 249     -13.102  12.789  -8.734  1.00 96.81           C  
ATOM   3301  CD1 TYR B 249     -12.359  11.742  -9.273  1.00 96.81           C  
ATOM   3302  CD2 TYR B 249     -12.414  13.797  -8.070  1.00 96.81           C  
ATOM   3303  CE1 TYR B 249     -10.977  11.703  -9.164  1.00 96.81           C  
ATOM   3304  CE2 TYR B 249     -11.031  13.773  -7.945  1.00 96.81           C  
ATOM   3305  OH  TYR B 249      -8.953  12.688  -8.375  1.00 96.81           O  
ATOM   3306  CZ  TYR B 249     -10.320  12.719  -8.492  1.00 96.81           C  
ATOM   3307  N   TYR B 250     -13.961  14.539 -11.914  1.00 95.31           N  
ATOM   3308  CA  TYR B 250     -13.430  14.414 -13.266  1.00 95.31           C  
ATOM   3309  C   TYR B 250     -14.469  13.812 -14.203  1.00 95.31           C  
ATOM   3310  CB  TYR B 250     -12.164  13.547 -13.266  1.00 95.31           C  
ATOM   3311  O   TYR B 250     -14.195  12.836 -14.906  1.00 95.31           O  
ATOM   3312  CG  TYR B 250     -10.945  14.258 -12.734  1.00 95.31           C  
ATOM   3313  CD1 TYR B 250     -10.109  14.977 -13.586  1.00 95.31           C  
ATOM   3314  CD2 TYR B 250     -10.633  14.219 -11.383  1.00 95.31           C  
ATOM   3315  CE1 TYR B 250      -8.984  15.633 -13.094  1.00 95.31           C  
ATOM   3316  CE2 TYR B 250      -9.508  14.867 -10.883  1.00 95.31           C  
ATOM   3317  OH  TYR B 250      -7.574  16.219 -11.258  1.00 95.31           O  
ATOM   3318  CZ  TYR B 250      -8.688  15.570 -11.742  1.00 95.31           C  
ATOM   3319  N   PHE B 251     -15.695  14.328 -14.188  1.00 95.75           N  
ATOM   3320  CA  PHE B 251     -16.812  14.039 -15.086  1.00 95.75           C  
ATOM   3321  C   PHE B 251     -17.453  12.703 -14.742  1.00 95.75           C  
ATOM   3322  CB  PHE B 251     -16.344  14.039 -16.547  1.00 95.75           C  
ATOM   3323  O   PHE B 251     -18.250  12.172 -15.523  1.00 95.75           O  
ATOM   3324  CG  PHE B 251     -15.750  15.352 -17.000  1.00 95.75           C  
ATOM   3325  CD1 PHE B 251     -16.562  16.406 -17.375  1.00 95.75           C  
ATOM   3326  CD2 PHE B 251     -14.367  15.523 -17.031  1.00 95.75           C  
ATOM   3327  CE1 PHE B 251     -16.016  17.609 -17.797  1.00 95.75           C  
ATOM   3328  CE2 PHE B 251     -13.820  16.734 -17.438  1.00 95.75           C  
ATOM   3329  CZ  PHE B 251     -14.641  17.781 -17.828  1.00 95.75           C  
ATOM   3330  N   VAL B 252     -17.078  12.055 -13.672  1.00 96.75           N  
ATOM   3331  CA  VAL B 252     -17.719  10.820 -13.219  1.00 96.75           C  
ATOM   3332  C   VAL B 252     -18.578  11.109 -11.992  1.00 96.75           C  
ATOM   3333  CB  VAL B 252     -16.672   9.727 -12.898  1.00 96.75           C  
ATOM   3334  O   VAL B 252     -18.062  11.523 -10.953  1.00 96.75           O  
ATOM   3335  CG1 VAL B 252     -17.359   8.414 -12.523  1.00 96.75           C  
ATOM   3336  CG2 VAL B 252     -15.734   9.516 -14.086  1.00 96.75           C  
ATOM   3337  N   PRO B 253     -19.844  10.859 -12.125  1.00 96.94           N  
ATOM   3338  CA  PRO B 253     -20.734  11.180 -11.000  1.00 96.94           C  
ATOM   3339  C   PRO B 253     -20.531  10.234  -9.820  1.00 96.94           C  
ATOM   3340  CB  PRO B 253     -22.125  11.031 -11.602  1.00 96.94           C  
ATOM   3341  O   PRO B 253     -20.688   9.016  -9.961  1.00 96.94           O  
ATOM   3342  CG  PRO B 253     -21.922  11.070 -13.086  1.00 96.94           C  
ATOM   3343  CD  PRO B 253     -20.547  10.547 -13.383  1.00 96.94           C  
ATOM   3344  N   ALA B 254     -20.266  10.695  -8.680  1.00 97.81           N  
ATOM   3345  CA  ALA B 254     -20.156  10.047  -7.375  1.00 97.81           C  
ATOM   3346  C   ALA B 254     -19.500   8.672  -7.492  1.00 97.81           C  
ATOM   3347  CB  ALA B 254     -21.531   9.922  -6.730  1.00 97.81           C  
ATOM   3348  O   ALA B 254     -20.078   7.664  -7.082  1.00 97.81           O  
ATOM   3349  N   PRO B 255     -18.297   8.617  -7.969  1.00 98.12           N  
ATOM   3350  CA  PRO B 255     -17.672   7.312  -8.188  1.00 98.12           C  
ATOM   3351  C   PRO B 255     -17.469   6.523  -6.898  1.00 98.12           C  
ATOM   3352  CB  PRO B 255     -16.312   7.680  -8.812  1.00 98.12           C  
ATOM   3353  O   PRO B 255     -17.719   5.316  -6.867  1.00 98.12           O  
ATOM   3354  CG  PRO B 255     -16.078   9.094  -8.398  1.00 98.12           C  
ATOM   3355  CD  PRO B 255     -17.406   9.789  -8.273  1.00 98.12           C  
ATOM   3356  N   TRP B 256     -17.062   7.164  -5.812  1.00 98.69           N  
ATOM   3357  CA  TRP B 256     -16.812   6.453  -4.562  1.00 98.69           C  
ATOM   3358  C   TRP B 256     -18.109   5.875  -4.004  1.00 98.69           C  
ATOM   3359  CB  TRP B 256     -16.172   7.383  -3.533  1.00 98.69           C  
ATOM   3360  O   TRP B 256     -18.125   4.758  -3.479  1.00 98.69           O  
ATOM   3361  CG  TRP B 256     -14.742   7.723  -3.836  1.00 98.69           C  
ATOM   3362  CD1 TRP B 256     -13.633   6.957  -3.580  1.00 98.69           C  
ATOM   3363  CD2 TRP B 256     -14.258   8.930  -4.445  1.00 98.69           C  
ATOM   3364  CE2 TRP B 256     -12.852   8.820  -4.531  1.00 98.69           C  
ATOM   3365  CE3 TRP B 256     -14.883  10.086  -4.930  1.00 98.69           C  
ATOM   3366  NE1 TRP B 256     -12.500   7.613  -3.996  1.00 98.69           N  
ATOM   3367  CH2 TRP B 256     -12.695  10.953  -5.547  1.00 98.69           C  
ATOM   3368  CZ2 TRP B 256     -12.062   9.828  -5.082  1.00 98.69           C  
ATOM   3369  CZ3 TRP B 256     -14.094  11.086  -5.477  1.00 98.69           C  
ATOM   3370  N   LEU B 257     -19.172   6.648  -4.109  1.00 98.56           N  
ATOM   3371  CA  LEU B 257     -20.453   6.133  -3.650  1.00 98.56           C  
ATOM   3372  C   LEU B 257     -20.891   4.941  -4.496  1.00 98.56           C  
ATOM   3373  CB  LEU B 257     -21.531   7.230  -3.697  1.00 98.56           C  
ATOM   3374  O   LEU B 257     -21.375   3.938  -3.965  1.00 98.56           O  
ATOM   3375  CG  LEU B 257     -22.938   6.812  -3.311  1.00 98.56           C  
ATOM   3376  CD1 LEU B 257     -22.953   6.148  -1.938  1.00 98.56           C  
ATOM   3377  CD2 LEU B 257     -23.875   8.016  -3.332  1.00 98.56           C  
ATOM   3378  N   SER B 258     -20.703   5.059  -5.820  1.00 98.62           N  
ATOM   3379  CA  SER B 258     -21.031   3.934  -6.691  1.00 98.62           C  
ATOM   3380  C   SER B 258     -20.281   2.676  -6.277  1.00 98.62           C  
ATOM   3381  CB  SER B 258     -20.719   4.273  -8.148  1.00 98.62           C  
ATOM   3382  O   SER B 258     -20.859   1.596  -6.184  1.00 98.62           O  
ATOM   3383  OG  SER B 258     -21.516   5.352  -8.602  1.00 98.62           O  
ATOM   3384  N   VAL B 259     -18.984   2.809  -6.027  1.00 98.75           N  
ATOM   3385  CA  VAL B 259     -18.156   1.683  -5.617  1.00 98.75           C  
ATOM   3386  C   VAL B 259     -18.703   1.085  -4.320  1.00 98.75           C  
ATOM   3387  CB  VAL B 259     -16.688   2.104  -5.438  1.00 98.75           C  
ATOM   3388  O   VAL B 259     -18.828  -0.136  -4.195  1.00 98.75           O  
ATOM   3389  CG1 VAL B 259     -15.898   1.021  -4.699  1.00 98.75           C  
ATOM   3390  CG2 VAL B 259     -16.047   2.400  -6.793  1.00 98.75           C  
ATOM   3391  N   LYS B 260     -19.078   1.910  -3.367  1.00 98.75           N  
ATOM   3392  CA  LYS B 260     -19.562   1.437  -2.072  1.00 98.75           C  
ATOM   3393  C   LYS B 260     -20.906   0.736  -2.213  1.00 98.75           C  
ATOM   3394  CB  LYS B 260     -19.672   2.598  -1.084  1.00 98.75           C  
ATOM   3395  O   LYS B 260     -21.156  -0.266  -1.542  1.00 98.75           O  
ATOM   3396  CG  LYS B 260     -18.328   3.061  -0.519  1.00 98.75           C  
ATOM   3397  CD  LYS B 260     -18.516   4.070   0.605  1.00 98.75           C  
ATOM   3398  CE  LYS B 260     -17.188   4.449   1.249  1.00 98.75           C  
ATOM   3399  NZ  LYS B 260     -16.844   3.531   2.375  1.00 98.75           N  
ATOM   3400  N   LEU B 261     -21.766   1.278  -3.047  1.00 98.88           N  
ATOM   3401  CA  LEU B 261     -23.062   0.635  -3.275  1.00 98.88           C  
ATOM   3402  C   LEU B 261     -22.875  -0.741  -3.906  1.00 98.88           C  
ATOM   3403  CB  LEU B 261     -23.938   1.507  -4.176  1.00 98.88           C  
ATOM   3404  O   LEU B 261     -23.516  -1.707  -3.498  1.00 98.88           O  
ATOM   3405  CG  LEU B 261     -24.438   2.816  -3.566  1.00 98.88           C  
ATOM   3406  CD1 LEU B 261     -25.109   3.676  -4.633  1.00 98.88           C  
ATOM   3407  CD2 LEU B 261     -25.406   2.539  -2.418  1.00 98.88           C  
ATOM   3408  N   LEU B 262     -22.000  -0.795  -4.875  1.00 98.81           N  
ATOM   3409  CA  LEU B 262     -21.719  -2.074  -5.516  1.00 98.81           C  
ATOM   3410  C   LEU B 262     -21.141  -3.066  -4.516  1.00 98.81           C  
ATOM   3411  CB  LEU B 262     -20.750  -1.881  -6.688  1.00 98.81           C  
ATOM   3412  O   LEU B 262     -21.453  -4.258  -4.562  1.00 98.81           O  
ATOM   3413  CG  LEU B 262     -21.312  -1.188  -7.926  1.00 98.81           C  
ATOM   3414  CD1 LEU B 262     -20.188  -0.710  -8.828  1.00 98.81           C  
ATOM   3415  CD2 LEU B 262     -22.250  -2.125  -8.680  1.00 98.81           C  
ATOM   3416  N   ARG B 263     -20.328  -2.594  -3.631  1.00 98.44           N  
ATOM   3417  CA  ARG B 263     -19.750  -3.449  -2.592  1.00 98.44           C  
ATOM   3418  C   ARG B 263     -20.844  -3.949  -1.643  1.00 98.44           C  
ATOM   3419  CB  ARG B 263     -18.672  -2.697  -1.808  1.00 98.44           C  
ATOM   3420  O   ARG B 263     -20.828  -5.113  -1.238  1.00 98.44           O  
ATOM   3421  CG  ARG B 263     -18.047  -3.514  -0.690  1.00 98.44           C  
ATOM   3422  CD  ARG B 263     -17.281  -4.711  -1.231  1.00 98.44           C  
ATOM   3423  NE  ARG B 263     -16.109  -4.301  -2.012  1.00 98.44           N  
ATOM   3424  NH1 ARG B 263     -14.750  -6.008  -1.263  1.00 98.44           N  
ATOM   3425  NH2 ARG B 263     -13.953  -4.465  -2.756  1.00 98.44           N  
ATOM   3426  CZ  ARG B 263     -14.945  -4.926  -2.008  1.00 98.44           C  
ATOM   3427  N   LEU B 264     -21.734  -3.092  -1.285  1.00 98.62           N  
ATOM   3428  CA  LEU B 264     -22.859  -3.479  -0.437  1.00 98.62           C  
ATOM   3429  C   LEU B 264     -23.672  -4.605  -1.078  1.00 98.62           C  
ATOM   3430  CB  LEU B 264     -23.766  -2.275  -0.171  1.00 98.62           C  
ATOM   3431  O   LEU B 264     -24.031  -5.570  -0.404  1.00 98.62           O  
ATOM   3432  CG  LEU B 264     -25.109  -2.576   0.492  1.00 98.62           C  
ATOM   3433  CD1 LEU B 264     -24.906  -3.225   1.855  1.00 98.62           C  
ATOM   3434  CD2 LEU B 264     -25.938  -1.302   0.625  1.00 98.62           C  
ATOM   3435  N   LEU B 265     -23.844  -4.527  -2.352  1.00 98.50           N  
ATOM   3436  CA  LEU B 265     -24.641  -5.520  -3.066  1.00 98.50           C  
ATOM   3437  C   LEU B 265     -23.938  -6.871  -3.084  1.00 98.50           C  
ATOM   3438  CB  LEU B 265     -24.922  -5.051  -4.500  1.00 98.50           C  
ATOM   3439  O   LEU B 265     -24.578  -7.906  -3.273  1.00 98.50           O  
ATOM   3440  CG  LEU B 265     -25.859  -3.855  -4.652  1.00 98.50           C  
ATOM   3441  CD1 LEU B 265     -25.891  -3.393  -6.105  1.00 98.50           C  
ATOM   3442  CD2 LEU B 265     -27.266  -4.211  -4.168  1.00 98.50           C  
ATOM   3443  N   GLN B 266     -22.672  -6.934  -2.902  1.00 97.69           N  
ATOM   3444  CA  GLN B 266     -21.906  -8.180  -2.885  1.00 97.69           C  
ATOM   3445  C   GLN B 266     -22.141  -8.938  -1.582  1.00 97.69           C  
ATOM   3446  CB  GLN B 266     -20.422  -7.898  -3.080  1.00 97.69           C  
ATOM   3447  O   GLN B 266     -21.672 -10.070  -1.430  1.00 97.69           O  
ATOM   3448  CG  GLN B 266     -20.047  -7.492  -4.500  1.00 97.69           C  
ATOM   3449  CD  GLN B 266     -18.594  -7.117  -4.641  1.00 97.69           C  
ATOM   3450  NE2 GLN B 266     -18.328  -6.027  -5.355  1.00 97.69           N  
ATOM   3451  OE1 GLN B 266     -17.703  -7.797  -4.113  1.00 97.69           O  
ATOM   3452  N   CYS B 267     -22.812  -8.359  -0.602  1.00 97.44           N  
ATOM   3453  CA  CYS B 267     -23.156  -9.055   0.638  1.00 97.44           C  
ATOM   3454  C   CYS B 267     -24.359  -9.961   0.445  1.00 97.44           C  
ATOM   3455  CB  CYS B 267     -23.438  -8.047   1.755  1.00 97.44           C  
ATOM   3456  O   CYS B 267     -24.719 -10.734   1.338  1.00 97.44           O  
ATOM   3457  SG  CYS B 267     -22.000  -7.035   2.195  1.00 97.44           S  
ATOM   3458  N   TYR B 268     -24.953  -9.859  -0.741  1.00 97.69           N  
ATOM   3459  CA  TYR B 268     -26.219 -10.562  -0.973  1.00 97.69           C  
ATOM   3460  C   TYR B 268     -26.156 -11.359  -2.270  1.00 97.69           C  
ATOM   3461  CB  TYR B 268     -27.391  -9.578  -1.019  1.00 97.69           C  
ATOM   3462  O   TYR B 268     -25.375 -11.055  -3.164  1.00 97.69           O  
ATOM   3463  CG  TYR B 268     -27.656  -8.898   0.303  1.00 97.69           C  
ATOM   3464  CD1 TYR B 268     -28.516  -9.492   1.241  1.00 97.69           C  
ATOM   3465  CD2 TYR B 268     -27.078  -7.680   0.617  1.00 97.69           C  
ATOM   3466  CE1 TYR B 268     -28.766  -8.875   2.461  1.00 97.69           C  
ATOM   3467  CE2 TYR B 268     -27.344  -7.051   1.833  1.00 97.69           C  
ATOM   3468  OH  TYR B 268     -28.438  -7.043   3.951  1.00 97.69           O  
ATOM   3469  CZ  TYR B 268     -28.188  -7.656   2.746  1.00 97.69           C  
ATOM   3470  N   PRO B 269     -26.922 -12.398  -2.324  1.00 96.75           N  
ATOM   3471  CA  PRO B 269     -27.125 -13.070  -3.613  1.00 96.75           C  
ATOM   3472  C   PRO B 269     -27.938 -12.227  -4.598  1.00 96.75           C  
ATOM   3473  CB  PRO B 269     -27.859 -14.352  -3.238  1.00 96.75           C  
ATOM   3474  O   PRO B 269     -28.391 -11.141  -4.250  1.00 96.75           O  
ATOM   3475  CG  PRO B 269     -28.672 -13.984  -2.039  1.00 96.75           C  
ATOM   3476  CD  PRO B 269     -27.906 -12.969  -1.234  1.00 96.75           C  
ATOM   3477  N   PRO B 270     -27.969 -12.633  -5.836  1.00 95.69           N  
ATOM   3478  CA  PRO B 270     -28.781 -11.859  -6.785  1.00 95.69           C  
ATOM   3479  C   PRO B 270     -30.188 -11.586  -6.277  1.00 95.69           C  
ATOM   3480  CB  PRO B 270     -28.812 -12.758  -8.023  1.00 95.69           C  
ATOM   3481  O   PRO B 270     -30.844 -12.477  -5.734  1.00 95.69           O  
ATOM   3482  CG  PRO B 270     -27.578 -13.609  -7.918  1.00 95.69           C  
ATOM   3483  CD  PRO B 270     -27.312 -13.875  -6.469  1.00 95.69           C  
ATOM   3484  N   PRO B 271     -30.578 -10.367  -6.469  1.00 94.88           N  
ATOM   3485  CA  PRO B 271     -31.891  -9.977  -5.930  1.00 94.88           C  
ATOM   3486  C   PRO B 271     -33.062 -10.625  -6.676  1.00 94.88           C  
ATOM   3487  CB  PRO B 271     -31.906  -8.461  -6.102  1.00 94.88           C  
ATOM   3488  O   PRO B 271     -32.844 -11.398  -7.613  1.00 94.88           O  
ATOM   3489  CG  PRO B 271     -30.984  -8.195  -7.246  1.00 94.88           C  
ATOM   3490  CD  PRO B 271     -29.969  -9.297  -7.305  1.00 94.88           C  
ATOM   3491  N   ASP B 272     -34.281 -10.273  -6.152  1.00 93.25           N  
ATOM   3492  CA  ASP B 272     -35.500 -10.750  -6.785  1.00 93.25           C  
ATOM   3493  C   ASP B 272     -35.625 -10.250  -8.227  1.00 93.25           C  
ATOM   3494  CB  ASP B 272     -36.750 -10.305  -5.988  1.00 93.25           C  
ATOM   3495  O   ASP B 272     -34.969  -9.266  -8.594  1.00 93.25           O  
ATOM   3496  CG  ASP B 272     -36.781 -10.898  -4.590  1.00 93.25           C  
ATOM   3497  OD1 ASP B 272     -36.281 -12.023  -4.391  1.00 93.25           O  
ATOM   3498  OD2 ASP B 272     -37.344 -10.242  -3.684  1.00 93.25           O  
ATOM   3499  N   PRO B 273     -36.375 -10.914  -9.062  1.00 92.75           N  
ATOM   3500  CA  PRO B 273     -36.406 -10.641 -10.500  1.00 92.75           C  
ATOM   3501  C   PRO B 273     -36.719  -9.172 -10.820  1.00 92.75           C  
ATOM   3502  CB  PRO B 273     -37.531 -11.539 -11.008  1.00 92.75           C  
ATOM   3503  O   PRO B 273     -36.125  -8.609 -11.742  1.00 92.75           O  
ATOM   3504  CG  PRO B 273     -37.531 -12.727 -10.086  1.00 92.75           C  
ATOM   3505  CD  PRO B 273     -37.156 -12.258  -8.711  1.00 92.75           C  
ATOM   3506  N   ALA B 274     -37.594  -8.555 -10.047  1.00 92.12           N  
ATOM   3507  CA  ALA B 274     -37.906  -7.160 -10.336  1.00 92.12           C  
ATOM   3508  C   ALA B 274     -36.719  -6.266 -10.109  1.00 92.12           C  
ATOM   3509  CB  ALA B 274     -39.094  -6.691  -9.477  1.00 92.12           C  
ATOM   3510  O   ALA B 274     -36.375  -5.438 -10.961  1.00 92.12           O  
ATOM   3511  N   VAL B 275     -36.031  -6.402  -9.031  1.00 95.75           N  
ATOM   3512  CA  VAL B 275     -34.875  -5.605  -8.695  1.00 95.75           C  
ATOM   3513  C   VAL B 275     -33.688  -6.051  -9.547  1.00 95.75           C  
ATOM   3514  CB  VAL B 275     -34.500  -5.711  -7.195  1.00 95.75           C  
ATOM   3515  O   VAL B 275     -32.812  -5.238  -9.898  1.00 95.75           O  
ATOM   3516  CG1 VAL B 275     -33.281  -4.883  -6.867  1.00 95.75           C  
ATOM   3517  CG2 VAL B 275     -35.688  -5.270  -6.336  1.00 95.75           C  
ATOM   3518  N   ARG B 276     -33.688  -7.273  -9.930  1.00 95.88           N  
ATOM   3519  CA  ARG B 276     -32.594  -7.832 -10.727  1.00 95.88           C  
ATOM   3520  C   ARG B 276     -32.562  -7.195 -12.109  1.00 95.88           C  
ATOM   3521  CB  ARG B 276     -32.750  -9.352 -10.852  1.00 95.88           C  
ATOM   3522  O   ARG B 276     -31.484  -6.938 -12.648  1.00 95.88           O  
ATOM   3523  CG  ARG B 276     -31.562 -10.039 -11.508  1.00 95.88           C  
ATOM   3524  CD  ARG B 276     -31.656 -11.555 -11.391  1.00 95.88           C  
ATOM   3525  NE  ARG B 276     -32.844 -12.078 -12.070  1.00 95.88           N  
ATOM   3526  NH1 ARG B 276     -32.438 -14.281 -11.492  1.00 95.88           N  
ATOM   3527  NH2 ARG B 276     -34.281 -13.727 -12.758  1.00 95.88           N  
ATOM   3528  CZ  ARG B 276     -33.188 -13.359 -12.102  1.00 95.88           C  
ATOM   3529  N   GLY B 277     -33.719  -6.996 -12.688  1.00 95.88           N  
ATOM   3530  CA  GLY B 277     -33.781  -6.328 -13.977  1.00 95.88           C  
ATOM   3531  C   GLY B 277     -33.156  -4.938 -13.953  1.00 95.88           C  
ATOM   3532  O   GLY B 277     -32.375  -4.590 -14.820  1.00 95.88           O  
ATOM   3533  N   ARG B 278     -33.531  -4.211 -12.992  1.00 96.62           N  
ATOM   3534  CA  ARG B 278     -33.000  -2.861 -12.844  1.00 96.62           C  
ATOM   3535  C   ARG B 278     -31.484  -2.893 -12.617  1.00 96.62           C  
ATOM   3536  CB  ARG B 278     -33.688  -2.131 -11.695  1.00 96.62           C  
ATOM   3537  O   ARG B 278     -30.750  -2.076 -13.180  1.00 96.62           O  
ATOM   3538  CG  ARG B 278     -33.438  -0.631 -11.672  1.00 96.62           C  
ATOM   3539  CD  ARG B 278     -34.188   0.057 -10.555  1.00 96.62           C  
ATOM   3540  NE  ARG B 278     -35.562   0.330 -10.930  1.00 96.62           N  
ATOM   3541  NH1 ARG B 278     -36.219   1.098  -8.852  1.00 96.62           N  
ATOM   3542  NH2 ARG B 278     -37.719   1.029 -10.562  1.00 96.62           N  
ATOM   3543  CZ  ARG B 278     -36.500   0.818 -10.117  1.00 96.62           C  
ATOM   3544  N   LEU B 279     -31.031  -3.770 -11.797  1.00 97.88           N  
ATOM   3545  CA  LEU B 279     -29.609  -3.916 -11.516  1.00 97.88           C  
ATOM   3546  C   LEU B 279     -28.844  -4.285 -12.781  1.00 97.88           C  
ATOM   3547  CB  LEU B 279     -29.375  -4.980 -10.438  1.00 97.88           C  
ATOM   3548  O   LEU B 279     -27.781  -3.711 -13.070  1.00 97.88           O  
ATOM   3549  CG  LEU B 279     -27.922  -5.281 -10.086  1.00 97.88           C  
ATOM   3550  CD1 LEU B 279     -27.203  -4.008  -9.633  1.00 97.88           C  
ATOM   3551  CD2 LEU B 279     -27.844  -6.355  -9.008  1.00 97.88           C  
ATOM   3552  N   THR B 280     -29.359  -5.211 -13.531  1.00 97.38           N  
ATOM   3553  CA  THR B 280     -28.719  -5.633 -14.773  1.00 97.38           C  
ATOM   3554  C   THR B 280     -28.594  -4.461 -15.742  1.00 97.38           C  
ATOM   3555  CB  THR B 280     -29.516  -6.773 -15.445  1.00 97.38           C  
ATOM   3556  O   THR B 280     -27.562  -4.293 -16.391  1.00 97.38           O  
ATOM   3557  CG2 THR B 280     -28.844  -7.207 -16.750  1.00 97.38           C  
ATOM   3558  OG1 THR B 280     -29.562  -7.895 -14.555  1.00 97.38           O  
ATOM   3559  N   GLU B 281     -29.594  -3.680 -15.797  1.00 96.62           N  
ATOM   3560  CA  GLU B 281     -29.547  -2.488 -16.641  1.00 96.62           C  
ATOM   3561  C   GLU B 281     -28.438  -1.542 -16.188  1.00 96.62           C  
ATOM   3562  CB  GLU B 281     -30.891  -1.762 -16.641  1.00 96.62           C  
ATOM   3563  O   GLU B 281     -27.719  -0.974 -17.016  1.00 96.62           O  
ATOM   3564  CG  GLU B 281     -30.984  -0.628 -17.641  1.00 96.62           C  
ATOM   3565  CD  GLU B 281     -32.312   0.093 -17.625  1.00 96.62           C  
ATOM   3566  OE1 GLU B 281     -32.500   1.078 -18.375  1.00 96.62           O  
ATOM   3567  OE2 GLU B 281     -33.188  -0.329 -16.844  1.00 96.62           O  
ATOM   3568  N   CYS B 282     -28.266  -1.396 -14.891  1.00 97.25           N  
ATOM   3569  CA  CYS B 282     -27.219  -0.558 -14.336  1.00 97.25           C  
ATOM   3570  C   CYS B 282     -25.844  -1.088 -14.727  1.00 97.25           C  
ATOM   3571  CB  CYS B 282     -27.328  -0.484 -12.812  1.00 97.25           C  
ATOM   3572  O   CYS B 282     -24.984  -0.330 -15.195  1.00 97.25           O  
ATOM   3573  SG  CYS B 282     -28.781   0.417 -12.234  1.00 97.25           S  
ATOM   3574  N   LEU B 283     -25.641  -2.363 -14.562  1.00 98.31           N  
ATOM   3575  CA  LEU B 283     -24.359  -2.988 -14.867  1.00 98.31           C  
ATOM   3576  C   LEU B 283     -24.047  -2.885 -16.359  1.00 98.31           C  
ATOM   3577  CB  LEU B 283     -24.359  -4.457 -14.438  1.00 98.31           C  
ATOM   3578  O   LEU B 283     -22.906  -2.596 -16.734  1.00 98.31           O  
ATOM   3579  CG  LEU B 283     -24.516  -4.727 -12.938  1.00 98.31           C  
ATOM   3580  CD1 LEU B 283     -24.656  -6.223 -12.680  1.00 98.31           C  
ATOM   3581  CD2 LEU B 283     -23.344  -4.141 -12.164  1.00 98.31           C  
ATOM   3582  N   GLU B 284     -25.047  -3.051 -17.172  1.00 97.75           N  
ATOM   3583  CA  GLU B 284     -24.859  -2.885 -18.609  1.00 97.75           C  
ATOM   3584  C   GLU B 284     -24.469  -1.450 -18.953  1.00 97.75           C  
ATOM   3585  CB  GLU B 284     -26.125  -3.281 -19.375  1.00 97.75           C  
ATOM   3586  O   GLU B 284     -23.594  -1.224 -19.797  1.00 97.75           O  
ATOM   3587  CG  GLU B 284     -26.375  -4.785 -19.438  1.00 97.75           C  
ATOM   3588  CD  GLU B 284     -27.656  -5.160 -20.156  1.00 97.75           C  
ATOM   3589  OE1 GLU B 284     -27.891  -6.371 -20.375  1.00 97.75           O  
ATOM   3590  OE2 GLU B 284     -28.422  -4.238 -20.516  1.00 97.75           O  
ATOM   3591  N   THR B 285     -25.156  -0.560 -18.328  1.00 97.62           N  
ATOM   3592  CA  THR B 285     -24.844   0.846 -18.562  1.00 97.62           C  
ATOM   3593  C   THR B 285     -23.406   1.152 -18.172  1.00 97.62           C  
ATOM   3594  CB  THR B 285     -25.797   1.767 -17.766  1.00 97.62           C  
ATOM   3595  O   THR B 285     -22.703   1.865 -18.906  1.00 97.62           O  
ATOM   3596  CG2 THR B 285     -25.484   3.236 -18.047  1.00 97.62           C  
ATOM   3597  OG1 THR B 285     -27.141   1.497 -18.156  1.00 97.62           O  
ATOM   3598  N   ILE B 286     -22.875   0.643 -17.047  1.00 98.00           N  
ATOM   3599  CA  ILE B 286     -21.500   0.849 -16.609  1.00 98.00           C  
ATOM   3600  C   ILE B 286     -20.531   0.260 -17.625  1.00 98.00           C  
ATOM   3601  CB  ILE B 286     -21.250   0.223 -15.211  1.00 98.00           C  
ATOM   3602  O   ILE B 286     -19.547   0.901 -18.000  1.00 98.00           O  
ATOM   3603  CG1 ILE B 286     -22.047   0.975 -14.141  1.00 98.00           C  
ATOM   3604  CG2 ILE B 286     -19.750   0.215 -14.883  1.00 98.00           C  
ATOM   3605  CD1 ILE B 286     -22.078   0.275 -12.789  1.00 98.00           C  
ATOM   3606  N   LEU B 287     -20.844  -0.905 -18.125  1.00 97.75           N  
ATOM   3607  CA  LEU B 287     -20.000  -1.561 -19.125  1.00 97.75           C  
ATOM   3608  C   LEU B 287     -20.016  -0.785 -20.438  1.00 97.75           C  
ATOM   3609  CB  LEU B 287     -20.469  -2.998 -19.359  1.00 97.75           C  
ATOM   3610  O   LEU B 287     -18.984  -0.675 -21.109  1.00 97.75           O  
ATOM   3611  CG  LEU B 287     -20.156  -4.012 -18.266  1.00 97.75           C  
ATOM   3612  CD1 LEU B 287     -20.969  -5.277 -18.453  1.00 97.75           C  
ATOM   3613  CD2 LEU B 287     -18.656  -4.332 -18.266  1.00 97.75           C  
ATOM   3614  N   ASN B 288     -21.156  -0.217 -20.781  1.00 96.62           N  
ATOM   3615  CA  ASN B 288     -21.234   0.583 -21.984  1.00 96.62           C  
ATOM   3616  C   ASN B 288     -20.422   1.867 -21.875  1.00 96.62           C  
ATOM   3617  CB  ASN B 288     -22.703   0.909 -22.312  1.00 96.62           C  
ATOM   3618  O   ASN B 288     -19.734   2.258 -22.828  1.00 96.62           O  
ATOM   3619  CG  ASN B 288     -23.484  -0.303 -22.781  1.00 96.62           C  
ATOM   3620  ND2 ASN B 288     -24.797  -0.242 -22.672  1.00 96.62           N  
ATOM   3621  OD1 ASN B 288     -22.891  -1.287 -23.250  1.00 96.62           O  
ATOM   3622  N   LYS B 289     -20.516   2.496 -20.781  1.00 95.00           N  
ATOM   3623  CA  LYS B 289     -19.781   3.736 -20.578  1.00 95.00           C  
ATOM   3624  C   LYS B 289     -18.266   3.498 -20.641  1.00 95.00           C  
ATOM   3625  CB  LYS B 289     -20.141   4.355 -19.219  1.00 95.00           C  
ATOM   3626  O   LYS B 289     -17.516   4.402 -21.000  1.00 95.00           O  
ATOM   3627  CG  LYS B 289     -21.500   5.043 -19.203  1.00 95.00           C  
ATOM   3628  CD  LYS B 289     -21.781   5.691 -17.859  1.00 95.00           C  
ATOM   3629  CE  LYS B 289     -23.109   6.445 -17.859  1.00 95.00           C  
ATOM   3630  NZ  LYS B 289     -23.375   7.090 -16.547  1.00 95.00           N  
ATOM   3631  N   ALA B 290     -17.812   2.332 -20.281  1.00 92.94           N  
ATOM   3632  CA  ALA B 290     -16.391   1.990 -20.344  1.00 92.94           C  
ATOM   3633  C   ALA B 290     -15.891   2.000 -21.781  1.00 92.94           C  
ATOM   3634  CB  ALA B 290     -16.141   0.625 -19.703  1.00 92.94           C  
ATOM   3635  O   ALA B 290     -14.711   2.230 -22.031  1.00 92.94           O  
ATOM   3636  N   GLN B 291     -16.781   1.820 -22.719  1.00 93.00           N  
ATOM   3637  CA  GLN B 291     -16.406   1.751 -24.125  1.00 93.00           C  
ATOM   3638  C   GLN B 291     -16.453   3.131 -24.766  1.00 93.00           C  
ATOM   3639  CB  GLN B 291     -17.328   0.783 -24.875  1.00 93.00           C  
ATOM   3640  O   GLN B 291     -15.945   3.320 -25.875  1.00 93.00           O  
ATOM   3641  CG  GLN B 291     -17.266  -0.648 -24.359  1.00 93.00           C  
ATOM   3642  CD  GLN B 291     -15.898  -1.282 -24.547  1.00 93.00           C  
ATOM   3643  NE2 GLN B 291     -15.477  -2.080 -23.562  1.00 93.00           N  
ATOM   3644  OE1 GLN B 291     -15.227  -1.059 -25.562  1.00 93.00           O  
ATOM   3645  N   GLU B 292     -16.984   4.039 -24.094  1.00 92.69           N  
ATOM   3646  CA  GLU B 292     -17.062   5.395 -24.641  1.00 92.69           C  
ATOM   3647  C   GLU B 292     -15.727   6.113 -24.531  1.00 92.69           C  
ATOM   3648  CB  GLU B 292     -18.141   6.199 -23.906  1.00 92.69           C  
ATOM   3649  O   GLU B 292     -14.930   5.840 -23.625  1.00 92.69           O  
ATOM   3650  CG  GLU B 292     -19.562   5.672 -24.125  1.00 92.69           C  
ATOM   3651  CD  GLU B 292     -20.609   6.398 -23.297  1.00 92.69           C  
ATOM   3652  OE1 GLU B 292     -21.781   5.992 -23.328  1.00 92.69           O  
ATOM   3653  OE2 GLU B 292     -20.234   7.383 -22.625  1.00 92.69           O  
ATOM   3654  N   PRO B 293     -15.469   7.020 -25.469  1.00 92.81           N  
ATOM   3655  CA  PRO B 293     -14.250   7.824 -25.359  1.00 92.81           C  
ATOM   3656  C   PRO B 293     -14.211   8.664 -24.078  1.00 92.81           C  
ATOM   3657  CB  PRO B 293     -14.297   8.711 -26.594  1.00 92.81           C  
ATOM   3658  O   PRO B 293     -15.250   9.164 -23.625  1.00 92.81           O  
ATOM   3659  CG  PRO B 293     -15.305   8.062 -27.484  1.00 92.81           C  
ATOM   3660  CD  PRO B 293     -16.234   7.250 -26.641  1.00 92.81           C  
ATOM   3661  N   PRO B 294     -13.008   8.812 -23.578  1.00 90.56           N  
ATOM   3662  CA  PRO B 294     -12.898   9.594 -22.344  1.00 90.56           C  
ATOM   3663  C   PRO B 294     -13.250  11.062 -22.531  1.00 90.56           C  
ATOM   3664  CB  PRO B 294     -11.422   9.438 -21.953  1.00 90.56           C  
ATOM   3665  O   PRO B 294     -12.961  11.641 -23.578  1.00 90.56           O  
ATOM   3666  CG  PRO B 294     -10.727   9.102 -23.234  1.00 90.56           C  
ATOM   3667  CD  PRO B 294     -11.711   8.445 -24.156  1.00 90.56           C  
ATOM   3668  N   LYS B 295     -13.828  11.602 -21.547  1.00 91.56           N  
ATOM   3669  CA  LYS B 295     -14.211  13.008 -21.562  1.00 91.56           C  
ATOM   3670  C   LYS B 295     -13.047  13.906 -21.156  1.00 91.56           C  
ATOM   3671  CB  LYS B 295     -15.406  13.258 -20.641  1.00 91.56           C  
ATOM   3672  O   LYS B 295     -13.094  15.125 -21.359  1.00 91.56           O  
ATOM   3673  CG  LYS B 295     -16.688  12.562 -21.078  1.00 91.56           C  
ATOM   3674  CD  LYS B 295     -17.875  12.992 -20.234  1.00 91.56           C  
ATOM   3675  CE  LYS B 295     -19.172  12.344 -20.703  1.00 91.56           C  
ATOM   3676  NZ  LYS B 295     -20.328  12.719 -19.844  1.00 91.56           N  
ATOM   3677  N   SER B 296     -12.102  13.367 -20.609  1.00 91.38           N  
ATOM   3678  CA  SER B 296     -10.898  14.086 -20.188  1.00 91.38           C  
ATOM   3679  C   SER B 296      -9.648  13.250 -20.422  1.00 91.38           C  
ATOM   3680  CB  SER B 296     -10.992  14.484 -18.719  1.00 91.38           C  
ATOM   3681  O   SER B 296      -9.680  12.023 -20.312  1.00 91.38           O  
ATOM   3682  OG  SER B 296      -9.773  15.047 -18.266  1.00 91.38           O  
ATOM   3683  N   LYS B 297      -8.562  13.969 -20.719  1.00 90.62           N  
ATOM   3684  CA  LYS B 297      -7.293  13.297 -20.922  1.00 90.62           C  
ATOM   3685  C   LYS B 297      -6.574  13.039 -19.609  1.00 90.62           C  
ATOM   3686  CB  LYS B 297      -6.398  14.109 -21.859  1.00 90.62           C  
ATOM   3687  O   LYS B 297      -5.574  12.320 -19.562  1.00 90.62           O  
ATOM   3688  CG  LYS B 297      -6.914  14.203 -23.297  1.00 90.62           C  
ATOM   3689  CD  LYS B 297      -5.938  14.953 -24.188  1.00 90.62           C  
ATOM   3690  CE  LYS B 297      -6.453  15.039 -25.625  1.00 90.62           C  
ATOM   3691  NZ  LYS B 297      -5.500  15.781 -26.500  1.00 90.62           N  
ATOM   3692  N   LYS B 298      -7.129  13.602 -18.594  1.00 92.88           N  
ATOM   3693  CA  LYS B 298      -6.512  13.406 -17.281  1.00 92.88           C  
ATOM   3694  C   LYS B 298      -6.707  11.977 -16.781  1.00 92.88           C  
ATOM   3695  CB  LYS B 298      -7.082  14.398 -16.266  1.00 92.88           C  
ATOM   3696  O   LYS B 298      -7.793  11.414 -16.906  1.00 92.88           O  
ATOM   3697  CG  LYS B 298      -6.746  15.852 -16.562  1.00 92.88           C  
ATOM   3698  CD  LYS B 298      -7.086  16.750 -15.383  1.00 92.88           C  
ATOM   3699  CE  LYS B 298      -6.629  18.188 -15.625  1.00 92.88           C  
ATOM   3700  NZ  LYS B 298      -6.844  19.047 -14.422  1.00 92.88           N  
ATOM   3701  N   VAL B 299      -5.660  11.422 -16.219  1.00 93.69           N  
ATOM   3702  CA  VAL B 299      -5.680  10.023 -15.789  1.00 93.69           C  
ATOM   3703  C   VAL B 299      -6.727   9.836 -14.695  1.00 93.69           C  
ATOM   3704  CB  VAL B 299      -4.293   9.570 -15.281  1.00 93.69           C  
ATOM   3705  O   VAL B 299      -7.273   8.742 -14.531  1.00 93.69           O  
ATOM   3706  CG1 VAL B 299      -3.934  10.273 -13.977  1.00 93.69           C  
ATOM   3707  CG2 VAL B 299      -4.262   8.055 -15.102  1.00 93.69           C  
ATOM   3708  N   GLN B 300      -7.031  10.875 -13.953  1.00 96.12           N  
ATOM   3709  CA  GLN B 300      -8.008  10.812 -12.875  1.00 96.12           C  
ATOM   3710  C   GLN B 300      -9.391  10.430 -13.391  1.00 96.12           C  
ATOM   3711  CB  GLN B 300      -8.078  12.148 -12.133  1.00 96.12           C  
ATOM   3712  O   GLN B 300     -10.125   9.695 -12.734  1.00 96.12           O  
ATOM   3713  CG  GLN B 300      -6.824  12.484 -11.344  1.00 96.12           C  
ATOM   3714  CD  GLN B 300      -5.695  13.008 -12.211  1.00 96.12           C  
ATOM   3715  NE2 GLN B 300      -4.535  13.227 -11.609  1.00 96.12           N  
ATOM   3716  OE1 GLN B 300      -5.871  13.211 -13.414  1.00 96.12           O  
ATOM   3717  N   HIS B 301      -9.742  10.969 -14.578  1.00 96.31           N  
ATOM   3718  CA  HIS B 301     -11.016  10.594 -15.188  1.00 96.31           C  
ATOM   3719  C   HIS B 301     -11.086   9.094 -15.430  1.00 96.31           C  
ATOM   3720  CB  HIS B 301     -11.219  11.359 -16.500  1.00 96.31           C  
ATOM   3721  O   HIS B 301     -12.031   8.438 -14.992  1.00 96.31           O  
ATOM   3722  CG  HIS B 301     -12.445  10.930 -17.250  1.00 96.31           C  
ATOM   3723  CD2 HIS B 301     -12.578  10.320 -18.453  1.00 96.31           C  
ATOM   3724  ND1 HIS B 301     -13.719  11.125 -16.766  1.00 96.31           N  
ATOM   3725  CE1 HIS B 301     -14.594  10.656 -17.641  1.00 96.31           C  
ATOM   3726  NE2 HIS B 301     -13.930  10.164 -18.672  1.00 96.31           N  
ATOM   3727  N   SER B 302     -10.094   8.625 -16.109  1.00 96.50           N  
ATOM   3728  CA  SER B 302     -10.039   7.199 -16.406  1.00 96.50           C  
ATOM   3729  C   SER B 302     -10.031   6.359 -15.133  1.00 96.50           C  
ATOM   3730  CB  SER B 302      -8.805   6.875 -17.250  1.00 96.50           C  
ATOM   3731  O   SER B 302     -10.758   5.371 -15.031  1.00 96.50           O  
ATOM   3732  OG  SER B 302      -8.789   5.504 -17.609  1.00 96.50           O  
ATOM   3733  N   ASN B 303      -9.250   6.691 -14.188  1.00 97.31           N  
ATOM   3734  CA  ASN B 303      -9.180   5.945 -12.938  1.00 97.31           C  
ATOM   3735  C   ASN B 303     -10.531   5.898 -12.227  1.00 97.31           C  
ATOM   3736  CB  ASN B 303      -8.117   6.555 -12.016  1.00 97.31           C  
ATOM   3737  O   ASN B 303     -10.945   4.844 -11.742  1.00 97.31           O  
ATOM   3738  CG  ASN B 303      -6.703   6.234 -12.461  1.00 97.31           C  
ATOM   3739  ND2 ASN B 303      -5.730   6.941 -11.898  1.00 97.31           N  
ATOM   3740  OD1 ASN B 303      -6.488   5.363 -13.305  1.00 97.31           O  
ATOM   3741  N   ALA B 304     -11.242   6.988 -12.156  1.00 97.94           N  
ATOM   3742  CA  ALA B 304     -12.539   7.051 -11.492  1.00 97.94           C  
ATOM   3743  C   ALA B 304     -13.562   6.168 -12.203  1.00 97.94           C  
ATOM   3744  CB  ALA B 304     -13.039   8.492 -11.430  1.00 97.94           C  
ATOM   3745  O   ALA B 304     -14.273   5.391 -11.562  1.00 97.94           O  
ATOM   3746  N   LYS B 305     -13.586   6.348 -13.453  1.00 97.88           N  
ATOM   3747  CA  LYS B 305     -14.492   5.527 -14.250  1.00 97.88           C  
ATOM   3748  C   LYS B 305     -14.195   4.043 -14.062  1.00 97.88           C  
ATOM   3749  CB  LYS B 305     -14.398   5.902 -15.727  1.00 97.88           C  
ATOM   3750  O   LYS B 305     -15.109   3.246 -13.836  1.00 97.88           O  
ATOM   3751  CG  LYS B 305     -15.406   5.191 -16.609  1.00 97.88           C  
ATOM   3752  CD  LYS B 305     -15.281   5.629 -18.062  1.00 97.88           C  
ATOM   3753  CE  LYS B 305     -14.109   4.953 -18.766  1.00 97.88           C  
ATOM   3754  NZ  LYS B 305     -14.047   5.297 -20.219  1.00 97.88           N  
ATOM   3755  N   ASN B 306     -12.977   3.680 -14.164  1.00 98.31           N  
ATOM   3756  CA  ASN B 306     -12.578   2.279 -14.070  1.00 98.31           C  
ATOM   3757  C   ASN B 306     -12.734   1.741 -12.656  1.00 98.31           C  
ATOM   3758  CB  ASN B 306     -11.141   2.098 -14.562  1.00 98.31           C  
ATOM   3759  O   ASN B 306     -12.945   0.543 -12.453  1.00 98.31           O  
ATOM   3760  CG  ASN B 306     -11.000   2.326 -16.047  1.00 98.31           C  
ATOM   3761  ND2 ASN B 306      -9.820   2.785 -16.469  1.00 98.31           N  
ATOM   3762  OD1 ASN B 306     -11.930   2.090 -16.828  1.00 98.31           O  
ATOM   3763  N   ALA B 307     -12.648   2.594 -11.648  1.00 98.69           N  
ATOM   3764  CA  ALA B 307     -12.922   2.152 -10.281  1.00 98.69           C  
ATOM   3765  C   ALA B 307     -14.328   1.574 -10.172  1.00 98.69           C  
ATOM   3766  CB  ALA B 307     -12.742   3.309  -9.305  1.00 98.69           C  
ATOM   3767  O   ALA B 307     -14.523   0.499  -9.594  1.00 98.69           O  
ATOM   3768  N   VAL B 308     -15.242   2.303 -10.742  1.00 98.69           N  
ATOM   3769  CA  VAL B 308     -16.641   1.852 -10.727  1.00 98.69           C  
ATOM   3770  C   VAL B 308     -16.766   0.574 -11.547  1.00 98.69           C  
ATOM   3771  CB  VAL B 308     -17.594   2.939 -11.266  1.00 98.69           C  
ATOM   3772  O   VAL B 308     -17.422  -0.385 -11.117  1.00 98.69           O  
ATOM   3773  CG1 VAL B 308     -19.031   2.447 -11.234  1.00 98.69           C  
ATOM   3774  CG2 VAL B 308     -17.438   4.227 -10.453  1.00 98.69           C  
ATOM   3775  N   LEU B 309     -16.141   0.562 -12.664  1.00 98.69           N  
ATOM   3776  CA  LEU B 309     -16.203  -0.583 -13.570  1.00 98.69           C  
ATOM   3777  C   LEU B 309     -15.680  -1.844 -12.891  1.00 98.69           C  
ATOM   3778  CB  LEU B 309     -15.422  -0.309 -14.852  1.00 98.69           C  
ATOM   3779  O   LEU B 309     -16.328  -2.891 -12.930  1.00 98.69           O  
ATOM   3780  CG  LEU B 309     -15.312  -1.471 -15.836  1.00 98.69           C  
ATOM   3781  CD1 LEU B 309     -16.688  -1.880 -16.328  1.00 98.69           C  
ATOM   3782  CD2 LEU B 309     -14.406  -1.093 -17.016  1.00 98.69           C  
ATOM   3783  N   PHE B 310     -14.531  -1.777 -12.273  1.00 98.56           N  
ATOM   3784  CA  PHE B 310     -13.938  -2.953 -11.648  1.00 98.56           C  
ATOM   3785  C   PHE B 310     -14.820  -3.467 -10.516  1.00 98.56           C  
ATOM   3786  CB  PHE B 310     -12.539  -2.633 -11.109  1.00 98.56           C  
ATOM   3787  O   PHE B 310     -14.914  -4.676 -10.297  1.00 98.56           O  
ATOM   3788  CG  PHE B 310     -11.445  -2.793 -12.133  1.00 98.56           C  
ATOM   3789  CD1 PHE B 310     -11.070  -4.055 -12.578  1.00 98.56           C  
ATOM   3790  CD2 PHE B 310     -10.805  -1.682 -12.664  1.00 98.56           C  
ATOM   3791  CE1 PHE B 310     -10.055  -4.207 -13.523  1.00 98.56           C  
ATOM   3792  CE2 PHE B 310      -9.789  -1.825 -13.609  1.00 98.56           C  
ATOM   3793  CZ  PHE B 310      -9.422  -3.090 -14.039  1.00 98.56           C  
ATOM   3794  N   GLU B 311     -15.453  -2.549  -9.750  1.00 98.62           N  
ATOM   3795  CA  GLU B 311     -16.359  -3.002  -8.695  1.00 98.62           C  
ATOM   3796  C   GLU B 311     -17.594  -3.658  -9.273  1.00 98.62           C  
ATOM   3797  CB  GLU B 311     -16.750  -1.835  -7.785  1.00 98.62           C  
ATOM   3798  O   GLU B 311     -18.125  -4.621  -8.711  1.00 98.62           O  
ATOM   3799  CG  GLU B 311     -17.109  -2.254  -6.367  1.00 98.62           C  
ATOM   3800  CD  GLU B 311     -15.930  -2.793  -5.578  1.00 98.62           C  
ATOM   3801  OE1 GLU B 311     -16.094  -3.775  -4.820  1.00 98.62           O  
ATOM   3802  OE2 GLU B 311     -14.820  -2.229  -5.719  1.00 98.62           O  
ATOM   3803  N   ALA B 312     -18.062  -3.131 -10.398  1.00 98.69           N  
ATOM   3804  CA  ALA B 312     -19.188  -3.744 -11.094  1.00 98.69           C  
ATOM   3805  C   ALA B 312     -18.828  -5.148 -11.570  1.00 98.69           C  
ATOM   3806  CB  ALA B 312     -19.609  -2.877 -12.273  1.00 98.69           C  
ATOM   3807  O   ALA B 312     -19.641  -6.078 -11.438  1.00 98.69           O  
ATOM   3808  N   ILE B 313     -17.672  -5.293 -12.109  1.00 97.88           N  
ATOM   3809  CA  ILE B 313     -17.203  -6.602 -12.562  1.00 97.88           C  
ATOM   3810  C   ILE B 313     -17.141  -7.562 -11.383  1.00 97.88           C  
ATOM   3811  CB  ILE B 313     -15.836  -6.504 -13.266  1.00 97.88           C  
ATOM   3812  O   ILE B 313     -17.531  -8.719 -11.492  1.00 97.88           O  
ATOM   3813  CG1 ILE B 313     -15.969  -5.777 -14.609  1.00 97.88           C  
ATOM   3814  CG2 ILE B 313     -15.234  -7.898 -13.461  1.00 97.88           C  
ATOM   3815  CD1 ILE B 313     -14.641  -5.500 -15.297  1.00 97.88           C  
ATOM   3816  N   SER B 314     -16.641  -7.117 -10.266  1.00 97.50           N  
ATOM   3817  CA  SER B 314     -16.594  -7.949  -9.070  1.00 97.50           C  
ATOM   3818  C   SER B 314     -17.984  -8.438  -8.680  1.00 97.50           C  
ATOM   3819  CB  SER B 314     -15.969  -7.184  -7.906  1.00 97.50           C  
ATOM   3820  O   SER B 314     -18.156  -9.594  -8.297  1.00 97.50           O  
ATOM   3821  OG  SER B 314     -14.586  -6.961  -8.133  1.00 97.50           O  
ATOM   3822  N   LEU B 315     -18.953  -7.559  -8.781  1.00 98.19           N  
ATOM   3823  CA  LEU B 315     -20.312  -7.949  -8.469  1.00 98.19           C  
ATOM   3824  C   LEU B 315     -20.828  -8.984  -9.461  1.00 98.19           C  
ATOM   3825  CB  LEU B 315     -21.234  -6.723  -8.477  1.00 98.19           C  
ATOM   3826  O   LEU B 315     -21.469  -9.961  -9.078  1.00 98.19           O  
ATOM   3827  CG  LEU B 315     -22.719  -6.984  -8.172  1.00 98.19           C  
ATOM   3828  CD1 LEU B 315     -22.875  -7.590  -6.777  1.00 98.19           C  
ATOM   3829  CD2 LEU B 315     -23.516  -5.695  -8.289  1.00 98.19           C  
ATOM   3830  N   ILE B 316     -20.578  -8.781 -10.742  1.00 97.56           N  
ATOM   3831  CA  ILE B 316     -20.984  -9.711 -11.789  1.00 97.56           C  
ATOM   3832  C   ILE B 316     -20.422 -11.094 -11.508  1.00 97.56           C  
ATOM   3833  CB  ILE B 316     -20.547  -9.219 -13.188  1.00 97.56           C  
ATOM   3834  O   ILE B 316     -21.125 -12.102 -11.609  1.00 97.56           O  
ATOM   3835  CG1 ILE B 316     -21.344  -7.977 -13.602  1.00 97.56           C  
ATOM   3836  CG2 ILE B 316     -20.703 -10.336 -14.219  1.00 97.56           C  
ATOM   3837  CD1 ILE B 316     -20.750  -7.238 -14.797  1.00 97.56           C  
ATOM   3838  N   ILE B 317     -19.172 -11.117 -11.125  1.00 95.94           N  
ATOM   3839  CA  ILE B 317     -18.516 -12.391 -10.820  1.00 95.94           C  
ATOM   3840  C   ILE B 317     -19.156 -13.016  -9.578  1.00 95.94           C  
ATOM   3841  CB  ILE B 317     -17.000 -12.203 -10.602  1.00 95.94           C  
ATOM   3842  O   ILE B 317     -19.438 -14.219  -9.555  1.00 95.94           O  
ATOM   3843  CG1 ILE B 317     -16.344 -11.703 -11.891  1.00 95.94           C  
ATOM   3844  CG2 ILE B 317     -16.359 -13.508 -10.125  1.00 95.94           C  
ATOM   3845  CD1 ILE B 317     -14.891 -11.258 -11.711  1.00 95.94           C  
ATOM   3846  N   HIS B 318     -19.422 -12.227  -8.602  1.00 95.56           N  
ATOM   3847  CA  HIS B 318     -20.016 -12.719  -7.359  1.00 95.56           C  
ATOM   3848  C   HIS B 318     -21.391 -13.336  -7.605  1.00 95.56           C  
ATOM   3849  CB  HIS B 318     -20.125 -11.586  -6.340  1.00 95.56           C  
ATOM   3850  O   HIS B 318     -21.688 -14.406  -7.078  1.00 95.56           O  
ATOM   3851  CG  HIS B 318     -20.859 -11.961  -5.098  1.00 95.56           C  
ATOM   3852  CD2 HIS B 318     -22.109 -11.648  -4.676  1.00 95.56           C  
ATOM   3853  ND1 HIS B 318     -20.312 -12.766  -4.121  1.00 95.56           N  
ATOM   3854  CE1 HIS B 318     -21.188 -12.930  -3.146  1.00 95.56           C  
ATOM   3855  NE2 HIS B 318     -22.297 -12.266  -3.459  1.00 95.56           N  
ATOM   3856  N   HIS B 319     -22.188 -12.672  -8.352  1.00 96.00           N  
ATOM   3857  CA  HIS B 319     -23.547 -13.172  -8.617  1.00 96.00           C  
ATOM   3858  C   HIS B 319     -23.500 -14.391  -9.531  1.00 96.00           C  
ATOM   3859  CB  HIS B 319     -24.406 -12.070  -9.242  1.00 96.00           C  
ATOM   3860  O   HIS B 319     -24.312 -15.312  -9.383  1.00 96.00           O  
ATOM   3861  CG  HIS B 319     -24.891 -11.062  -8.250  1.00 96.00           C  
ATOM   3862  CD2 HIS B 319     -24.656 -10.938  -6.922  1.00 96.00           C  
ATOM   3863  ND1 HIS B 319     -25.719 -10.016  -8.602  1.00 96.00           N  
ATOM   3864  CE1 HIS B 319     -25.984  -9.297  -7.527  1.00 96.00           C  
ATOM   3865  NE2 HIS B 319     -25.359  -9.828  -6.496  1.00 96.00           N  
ATOM   3866  N   ASP B 320     -22.562 -14.406 -10.453  1.00 93.62           N  
ATOM   3867  CA  ASP B 320     -22.344 -15.531 -11.359  1.00 93.62           C  
ATOM   3868  C   ASP B 320     -23.672 -16.078 -11.898  1.00 93.62           C  
ATOM   3869  CB  ASP B 320     -21.562 -16.641 -10.656  1.00 93.62           C  
ATOM   3870  O   ASP B 320     -23.906 -17.281 -11.859  1.00 93.62           O  
ATOM   3871  CG  ASP B 320     -21.016 -17.672 -11.617  1.00 93.62           C  
ATOM   3872  OD1 ASP B 320     -20.766 -17.344 -12.797  1.00 93.62           O  
ATOM   3873  OD2 ASP B 320     -20.828 -18.844 -11.195  1.00 93.62           O  
ATOM   3874  N   SER B 321     -24.578 -15.234 -12.359  1.00 91.25           N  
ATOM   3875  CA  SER B 321     -25.906 -15.664 -12.773  1.00 91.25           C  
ATOM   3876  C   SER B 321     -26.219 -15.211 -14.195  1.00 91.25           C  
ATOM   3877  CB  SER B 321     -26.969 -15.141 -11.812  1.00 91.25           C  
ATOM   3878  O   SER B 321     -27.078 -15.789 -14.867  1.00 91.25           O  
ATOM   3879  OG  SER B 321     -26.969 -13.719 -11.805  1.00 91.25           O  
ATOM   3880  N   GLU B 322     -25.562 -14.211 -14.742  1.00 92.94           N  
ATOM   3881  CA  GLU B 322     -25.812 -13.664 -16.078  1.00 92.94           C  
ATOM   3882  C   GLU B 322     -24.625 -13.922 -17.000  1.00 92.94           C  
ATOM   3883  CB  GLU B 322     -26.109 -12.172 -16.000  1.00 92.94           C  
ATOM   3884  O   GLU B 322     -23.672 -13.133 -17.031  1.00 92.94           O  
ATOM   3885  CG  GLU B 322     -27.328 -11.828 -15.148  1.00 92.94           C  
ATOM   3886  CD  GLU B 322     -28.641 -12.250 -15.781  1.00 92.94           C  
ATOM   3887  OE1 GLU B 322     -29.641 -12.391 -15.055  1.00 92.94           O  
ATOM   3888  OE2 GLU B 322     -28.672 -12.438 -17.016  1.00 92.94           O  
ATOM   3889  N   PRO B 323     -24.688 -14.883 -17.875  1.00 93.81           N  
ATOM   3890  CA  PRO B 323     -23.562 -15.234 -18.750  1.00 93.81           C  
ATOM   3891  C   PRO B 323     -23.172 -14.094 -19.672  1.00 93.81           C  
ATOM   3892  CB  PRO B 323     -24.109 -16.422 -19.547  1.00 93.81           C  
ATOM   3893  O   PRO B 323     -21.969 -13.875 -19.922  1.00 93.81           O  
ATOM   3894  CG  PRO B 323     -25.141 -17.047 -18.656  1.00 93.81           C  
ATOM   3895  CD  PRO B 323     -25.781 -15.953 -17.859  1.00 93.81           C  
ATOM   3896  N   ASN B 324     -24.125 -13.375 -20.172  1.00 94.88           N  
ATOM   3897  CA  ASN B 324     -23.812 -12.281 -21.078  1.00 94.88           C  
ATOM   3898  C   ASN B 324     -22.953 -11.211 -20.406  1.00 94.88           C  
ATOM   3899  CB  ASN B 324     -25.109 -11.656 -21.641  1.00 94.88           C  
ATOM   3900  O   ASN B 324     -22.000 -10.711 -21.000  1.00 94.88           O  
ATOM   3901  CG  ASN B 324     -25.766 -12.531 -22.672  1.00 94.88           C  
ATOM   3902  ND2 ASN B 324     -27.016 -12.211 -23.000  1.00 94.88           N  
ATOM   3903  OD1 ASN B 324     -25.172 -13.492 -23.188  1.00 94.88           O  
ATOM   3904  N   LEU B 325     -23.266 -10.898 -19.188  1.00 96.56           N  
ATOM   3905  CA  LEU B 325     -22.500  -9.906 -18.453  1.00 96.56           C  
ATOM   3906  C   LEU B 325     -21.094 -10.422 -18.156  1.00 96.56           C  
ATOM   3907  CB  LEU B 325     -23.188  -9.547 -17.141  1.00 96.56           C  
ATOM   3908  O   LEU B 325     -20.109  -9.664 -18.234  1.00 96.56           O  
ATOM   3909  CG  LEU B 325     -24.484  -8.727 -17.250  1.00 96.56           C  
ATOM   3910  CD1 LEU B 325     -25.062  -8.445 -15.867  1.00 96.56           C  
ATOM   3911  CD2 LEU B 325     -24.219  -7.430 -18.016  1.00 96.56           C  
ATOM   3912  N   LEU B 326     -20.953 -11.672 -17.875  1.00 96.31           N  
ATOM   3913  CA  LEU B 326     -19.656 -12.281 -17.594  1.00 96.31           C  
ATOM   3914  C   LEU B 326     -18.750 -12.227 -18.812  1.00 96.31           C  
ATOM   3915  CB  LEU B 326     -19.828 -13.727 -17.141  1.00 96.31           C  
ATOM   3916  O   LEU B 326     -17.578 -11.859 -18.703  1.00 96.31           O  
ATOM   3917  CG  LEU B 326     -20.375 -13.938 -15.711  1.00 96.31           C  
ATOM   3918  CD1 LEU B 326     -20.891 -15.359 -15.547  1.00 96.31           C  
ATOM   3919  CD2 LEU B 326     -19.281 -13.641 -14.688  1.00 96.31           C  
ATOM   3920  N   VAL B 327     -19.297 -12.508 -19.922  1.00 94.88           N  
ATOM   3921  CA  VAL B 327     -18.516 -12.508 -21.156  1.00 94.88           C  
ATOM   3922  C   VAL B 327     -18.125 -11.078 -21.516  1.00 94.88           C  
ATOM   3923  CB  VAL B 327     -19.297 -13.156 -22.328  1.00 94.88           C  
ATOM   3924  O   VAL B 327     -16.984 -10.820 -21.906  1.00 94.88           O  
ATOM   3925  CG1 VAL B 327     -18.578 -12.938 -23.641  1.00 94.88           C  
ATOM   3926  CG2 VAL B 327     -19.500 -14.648 -22.062  1.00 94.88           C  
ATOM   3927  N   ARG B 328     -19.078 -10.188 -21.406  1.00 96.31           N  
ATOM   3928  CA  ARG B 328     -18.766  -8.789 -21.672  1.00 96.31           C  
ATOM   3929  C   ARG B 328     -17.672  -8.266 -20.734  1.00 96.31           C  
ATOM   3930  CB  ARG B 328     -20.016  -7.922 -21.547  1.00 96.31           C  
ATOM   3931  O   ARG B 328     -16.781  -7.535 -21.156  1.00 96.31           O  
ATOM   3932  CG  ARG B 328     -21.000  -8.086 -22.703  1.00 96.31           C  
ATOM   3933  CD  ARG B 328     -22.188  -7.156 -22.578  1.00 96.31           C  
ATOM   3934  NE  ARG B 328     -21.797  -5.754 -22.719  1.00 96.31           N  
ATOM   3935  NH1 ARG B 328     -23.906  -4.910 -22.297  1.00 96.31           N  
ATOM   3936  NH2 ARG B 328     -22.172  -3.488 -22.750  1.00 96.31           N  
ATOM   3937  CZ  ARG B 328     -22.625  -4.723 -22.594  1.00 96.31           C  
ATOM   3938  N   ALA B 329     -17.781  -8.625 -19.438  1.00 97.00           N  
ATOM   3939  CA  ALA B 329     -16.734  -8.258 -18.469  1.00 97.00           C  
ATOM   3940  C   ALA B 329     -15.383  -8.820 -18.875  1.00 97.00           C  
ATOM   3941  CB  ALA B 329     -17.125  -8.742 -17.078  1.00 97.00           C  
ATOM   3942  O   ALA B 329     -14.375  -8.109 -18.844  1.00 97.00           O  
ATOM   3943  N   CYS B 330     -15.383 -10.062 -19.297  1.00 96.06           N  
ATOM   3944  CA  CYS B 330     -14.148 -10.703 -19.719  1.00 96.06           C  
ATOM   3945  C   CYS B 330     -13.539  -9.977 -20.922  1.00 96.06           C  
ATOM   3946  CB  CYS B 330     -14.406 -12.164 -20.094  1.00 96.06           C  
ATOM   3947  O   CYS B 330     -12.336  -9.719 -20.938  1.00 96.06           O  
ATOM   3948  SG  CYS B 330     -12.914 -13.078 -20.547  1.00 96.06           S  
ATOM   3949  N   ASN B 331     -14.344  -9.633 -21.812  1.00 95.00           N  
ATOM   3950  CA  ASN B 331     -13.859  -8.914 -22.984  1.00 95.00           C  
ATOM   3951  C   ASN B 331     -13.289  -7.551 -22.609  1.00 95.00           C  
ATOM   3952  CB  ASN B 331     -14.977  -8.758 -24.016  1.00 95.00           C  
ATOM   3953  O   ASN B 331     -12.250  -7.141 -23.141  1.00 95.00           O  
ATOM   3954  CG  ASN B 331     -15.336 -10.070 -24.688  1.00 95.00           C  
ATOM   3955  ND2 ASN B 331     -16.547 -10.148 -25.219  1.00 95.00           N  
ATOM   3956  OD1 ASN B 331     -14.531 -11.008 -24.719  1.00 95.00           O  
ATOM   3957  N   GLN B 332     -13.977  -6.867 -21.750  1.00 96.81           N  
ATOM   3958  CA  GLN B 332     -13.477  -5.574 -21.281  1.00 96.81           C  
ATOM   3959  C   GLN B 332     -12.125  -5.723 -20.594  1.00 96.81           C  
ATOM   3960  CB  GLN B 332     -14.477  -4.922 -20.328  1.00 96.81           C  
ATOM   3961  O   GLN B 332     -11.211  -4.930 -20.844  1.00 96.81           O  
ATOM   3962  CG  GLN B 332     -14.062  -3.537 -19.859  1.00 96.81           C  
ATOM   3963  CD  GLN B 332     -13.891  -2.553 -21.000  1.00 96.81           C  
ATOM   3964  NE2 GLN B 332     -12.836  -1.744 -20.938  1.00 96.81           N  
ATOM   3965  OE1 GLN B 332     -14.695  -2.521 -21.938  1.00 96.81           O  
ATOM   3966  N   LEU B 333     -11.961  -6.691 -19.750  1.00 97.38           N  
ATOM   3967  CA  LEU B 333     -10.688  -6.945 -19.078  1.00 97.38           C  
ATOM   3968  C   LEU B 333      -9.602  -7.297 -20.078  1.00 97.38           C  
ATOM   3969  CB  LEU B 333     -10.852  -8.078 -18.047  1.00 97.38           C  
ATOM   3970  O   LEU B 333      -8.445  -6.898 -19.906  1.00 97.38           O  
ATOM   3971  CG  LEU B 333     -11.727  -7.781 -16.844  1.00 97.38           C  
ATOM   3972  CD1 LEU B 333     -11.930  -9.047 -16.016  1.00 97.38           C  
ATOM   3973  CD2 LEU B 333     -11.109  -6.676 -15.992  1.00 97.38           C  
ATOM   3974  N   GLY B 334      -9.984  -8.086 -21.078  1.00 96.25           N  
ATOM   3975  CA  GLY B 334      -9.039  -8.383 -22.141  1.00 96.25           C  
ATOM   3976  C   GLY B 334      -8.469  -7.137 -22.797  1.00 96.25           C  
ATOM   3977  O   GLY B 334      -7.277  -7.086 -23.109  1.00 96.25           O  
ATOM   3978  N   GLN B 335      -9.273  -6.113 -22.969  1.00 96.38           N  
ATOM   3979  CA  GLN B 335      -8.812  -4.848 -23.531  1.00 96.38           C  
ATOM   3980  C   GLN B 335      -7.840  -4.148 -22.578  1.00 96.38           C  
ATOM   3981  CB  GLN B 335     -10.000  -3.932 -23.844  1.00 96.38           C  
ATOM   3982  O   GLN B 335      -6.859  -3.545 -23.031  1.00 96.38           O  
ATOM   3983  CG  GLN B 335     -10.875  -4.422 -24.984  1.00 96.38           C  
ATOM   3984  CD  GLN B 335     -12.102  -3.553 -25.203  1.00 96.38           C  
ATOM   3985  NE2 GLN B 335     -12.984  -3.986 -26.094  1.00 96.38           N  
ATOM   3986  OE1 GLN B 335     -12.250  -2.502 -24.562  1.00 96.38           O  
ATOM   3987  N   PHE B 336      -8.070  -4.258 -21.328  1.00 97.19           N  
ATOM   3988  CA  PHE B 336      -7.227  -3.605 -20.344  1.00 97.19           C  
ATOM   3989  C   PHE B 336      -5.848  -4.258 -20.297  1.00 97.19           C  
ATOM   3990  CB  PHE B 336      -7.879  -3.658 -18.953  1.00 97.19           C  
ATOM   3991  O   PHE B 336      -4.859  -3.602 -19.969  1.00 97.19           O  
ATOM   3992  CG  PHE B 336      -9.000  -2.670 -18.781  1.00 97.19           C  
ATOM   3993  CD1 PHE B 336      -9.078  -1.533 -19.578  1.00 97.19           C  
ATOM   3994  CD2 PHE B 336      -9.977  -2.879 -17.812  1.00 97.19           C  
ATOM   3995  CE1 PHE B 336     -10.117  -0.617 -19.406  1.00 97.19           C  
ATOM   3996  CE2 PHE B 336     -11.016  -1.968 -17.641  1.00 97.19           C  
ATOM   3997  CZ  PHE B 336     -11.086  -0.837 -18.438  1.00 97.19           C  
ATOM   3998  N   LEU B 337      -5.742  -5.555 -20.641  1.00 96.12           N  
ATOM   3999  CA  LEU B 337      -4.469  -6.262 -20.625  1.00 96.12           C  
ATOM   4000  C   LEU B 337      -3.486  -5.621 -21.609  1.00 96.12           C  
ATOM   4001  CB  LEU B 337      -4.668  -7.738 -20.984  1.00 96.12           C  
ATOM   4002  O   LEU B 337      -2.270  -5.750 -21.453  1.00 96.12           O  
ATOM   4003  CG  LEU B 337      -5.324  -8.609 -19.922  1.00 96.12           C  
ATOM   4004  CD1 LEU B 337      -5.543 -10.023 -20.438  1.00 96.12           C  
ATOM   4005  CD2 LEU B 337      -4.477  -8.633 -18.656  1.00 96.12           C  
ATOM   4006  N   GLN B 338      -3.994  -4.902 -22.547  1.00 94.31           N  
ATOM   4007  CA  GLN B 338      -3.150  -4.293 -23.578  1.00 94.31           C  
ATOM   4008  C   GLN B 338      -3.074  -2.781 -23.391  1.00 94.31           C  
ATOM   4009  CB  GLN B 338      -3.670  -4.633 -24.969  1.00 94.31           C  
ATOM   4010  O   GLN B 338      -2.535  -2.076 -24.250  1.00 94.31           O  
ATOM   4011  CG  GLN B 338      -3.684  -6.125 -25.281  1.00 94.31           C  
ATOM   4012  CD  GLN B 338      -4.184  -6.434 -26.672  1.00 94.31           C  
ATOM   4013  NE2 GLN B 338      -4.344  -7.715 -26.984  1.00 94.31           N  
ATOM   4014  OE1 GLN B 338      -4.430  -5.523 -27.469  1.00 94.31           O  
ATOM   4015  N   HIS B 339      -3.635  -2.295 -22.375  1.00 93.75           N  
ATOM   4016  CA  HIS B 339      -3.670  -0.856 -22.141  1.00 93.75           C  
ATOM   4017  C   HIS B 339      -2.287  -0.320 -21.797  1.00 93.75           C  
ATOM   4018  CB  HIS B 339      -4.660  -0.520 -21.031  1.00 93.75           C  
ATOM   4019  O   HIS B 339      -1.423  -1.072 -21.344  1.00 93.75           O  
ATOM   4020  CG  HIS B 339      -5.121   0.904 -21.047  1.00 93.75           C  
ATOM   4021  CD2 HIS B 339      -6.188   1.489 -21.641  1.00 93.75           C  
ATOM   4022  ND1 HIS B 339      -4.441   1.910 -20.391  1.00 93.75           N  
ATOM   4023  CE1 HIS B 339      -5.074   3.055 -20.578  1.00 93.75           C  
ATOM   4024  NE2 HIS B 339      -6.137   2.828 -21.328  1.00 93.75           N  
ATOM   4025  N   ARG B 340      -2.043   0.976 -21.953  1.00 92.44           N  
ATOM   4026  CA  ARG B 340      -0.746   1.595 -21.703  1.00 92.44           C  
ATOM   4027  C   ARG B 340      -0.490   1.743 -20.203  1.00 92.44           C  
ATOM   4028  CB  ARG B 340      -0.661   2.961 -22.391  1.00 92.44           C  
ATOM   4029  O   ARG B 340       0.659   1.693 -19.766  1.00 92.44           O  
ATOM   4030  CG  ARG B 340      -1.640   3.986 -21.844  1.00 92.44           C  
ATOM   4031  CD  ARG B 340      -1.494   5.332 -22.531  1.00 92.44           C  
ATOM   4032  NE  ARG B 340      -2.420   6.324 -22.000  1.00 92.44           N  
ATOM   4033  NH1 ARG B 340      -1.654   8.062 -23.312  1.00 92.44           N  
ATOM   4034  NH2 ARG B 340      -3.357   8.414 -21.812  1.00 92.44           N  
ATOM   4035  CZ  ARG B 340      -2.475   7.598 -22.375  1.00 92.44           C  
ATOM   4036  N   GLU B 341      -1.516   1.937 -19.406  1.00 93.38           N  
ATOM   4037  CA  GLU B 341      -1.381   2.150 -17.969  1.00 93.38           C  
ATOM   4038  C   GLU B 341      -1.124   0.836 -17.234  1.00 93.38           C  
ATOM   4039  CB  GLU B 341      -2.631   2.830 -17.406  1.00 93.38           C  
ATOM   4040  O   GLU B 341      -1.944  -0.082 -17.297  1.00 93.38           O  
ATOM   4041  CG  GLU B 341      -2.809   4.270 -17.875  1.00 93.38           C  
ATOM   4042  CD  GLU B 341      -1.725   5.203 -17.359  1.00 93.38           C  
ATOM   4043  OE1 GLU B 341      -1.303   6.117 -18.109  1.00 93.38           O  
ATOM   4044  OE2 GLU B 341      -1.294   5.020 -16.188  1.00 93.38           O  
ATOM   4045  N   THR B 342      -0.024   0.786 -16.516  1.00 95.44           N  
ATOM   4046  CA  THR B 342       0.377  -0.420 -15.805  1.00 95.44           C  
ATOM   4047  C   THR B 342      -0.667  -0.798 -14.750  1.00 95.44           C  
ATOM   4048  CB  THR B 342       1.747  -0.237 -15.125  1.00 95.44           C  
ATOM   4049  O   THR B 342      -0.948  -1.980 -14.547  1.00 95.44           O  
ATOM   4050  CG2 THR B 342       2.225  -1.539 -14.492  1.00 95.44           C  
ATOM   4051  OG1 THR B 342       2.705   0.185 -16.094  1.00 95.44           O  
ATOM   4052  N   ASN B 343      -1.257   0.182 -14.125  1.00 97.31           N  
ATOM   4053  CA  ASN B 343      -2.273  -0.086 -13.117  1.00 97.31           C  
ATOM   4054  C   ASN B 343      -3.443  -0.878 -13.688  1.00 97.31           C  
ATOM   4055  CB  ASN B 343      -2.771   1.222 -12.492  1.00 97.31           C  
ATOM   4056  O   ASN B 343      -3.932  -1.817 -13.062  1.00 97.31           O  
ATOM   4057  CG  ASN B 343      -1.750   1.857 -11.570  1.00 97.31           C  
ATOM   4058  ND2 ASN B 343      -1.877   3.162 -11.352  1.00 97.31           N  
ATOM   4059  OD1 ASN B 343      -0.853   1.183 -11.062  1.00 97.31           O  
ATOM   4060  N   LEU B 344      -3.838  -0.500 -14.836  1.00 97.50           N  
ATOM   4061  CA  LEU B 344      -4.977  -1.170 -15.461  1.00 97.50           C  
ATOM   4062  C   LEU B 344      -4.621  -2.602 -15.844  1.00 97.50           C  
ATOM   4063  CB  LEU B 344      -5.441  -0.399 -16.703  1.00 97.50           C  
ATOM   4064  O   LEU B 344      -5.418  -3.520 -15.641  1.00 97.50           O  
ATOM   4065  CG  LEU B 344      -6.160   0.926 -16.438  1.00 97.50           C  
ATOM   4066  CD1 LEU B 344      -6.641   1.532 -17.750  1.00 97.50           C  
ATOM   4067  CD2 LEU B 344      -7.328   0.723 -15.477  1.00 97.50           C  
ATOM   4068  N   ARG B 345      -3.467  -2.820 -16.359  1.00 97.44           N  
ATOM   4069  CA  ARG B 345      -3.035  -4.172 -16.703  1.00 97.44           C  
ATOM   4070  C   ARG B 345      -2.977  -5.051 -15.453  1.00 97.44           C  
ATOM   4071  CB  ARG B 345      -1.668  -4.145 -17.391  1.00 97.44           C  
ATOM   4072  O   ARG B 345      -3.449  -6.191 -15.469  1.00 97.44           O  
ATOM   4073  CG  ARG B 345      -1.669  -3.441 -18.734  1.00 97.44           C  
ATOM   4074  CD  ARG B 345      -0.447  -3.811 -19.562  1.00 97.44           C  
ATOM   4075  NE  ARG B 345       0.792  -3.404 -18.906  1.00 97.44           N  
ATOM   4076  NH1 ARG B 345       0.876  -1.318 -19.891  1.00 97.44           N  
ATOM   4077  NH2 ARG B 345       2.518  -1.964 -18.438  1.00 97.44           N  
ATOM   4078  CZ  ARG B 345       1.393  -2.230 -19.078  1.00 97.44           C  
ATOM   4079  N   TYR B 346      -2.420  -4.500 -14.422  1.00 97.69           N  
ATOM   4080  CA  TYR B 346      -2.338  -5.211 -13.148  1.00 97.69           C  
ATOM   4081  C   TYR B 346      -3.725  -5.617 -12.664  1.00 97.69           C  
ATOM   4082  CB  TYR B 346      -1.644  -4.348 -12.094  1.00 97.69           C  
ATOM   4083  O   TYR B 346      -3.957  -6.781 -12.328  1.00 97.69           O  
ATOM   4084  CG  TYR B 346      -1.646  -4.957 -10.711  1.00 97.69           C  
ATOM   4085  CD1 TYR B 346      -2.629  -4.625  -9.781  1.00 97.69           C  
ATOM   4086  CD2 TYR B 346      -0.664  -5.867 -10.336  1.00 97.69           C  
ATOM   4087  CE1 TYR B 346      -2.633  -5.184  -8.508  1.00 97.69           C  
ATOM   4088  CE2 TYR B 346      -0.659  -6.434  -9.062  1.00 97.69           C  
ATOM   4089  OH  TYR B 346      -1.645  -6.641  -6.898  1.00 97.69           O  
ATOM   4090  CZ  TYR B 346      -1.646  -6.086  -8.156  1.00 97.69           C  
ATOM   4091  N   LEU B 347      -4.625  -4.703 -12.680  1.00 98.12           N  
ATOM   4092  CA  LEU B 347      -5.969  -4.949 -12.164  1.00 98.12           C  
ATOM   4093  C   LEU B 347      -6.730  -5.902 -13.078  1.00 98.12           C  
ATOM   4094  CB  LEU B 347      -6.738  -3.633 -12.031  1.00 98.12           C  
ATOM   4095  O   LEU B 347      -7.535  -6.711 -12.609  1.00 98.12           O  
ATOM   4096  CG  LEU B 347      -6.238  -2.664 -10.961  1.00 98.12           C  
ATOM   4097  CD1 LEU B 347      -7.008  -1.352 -11.023  1.00 98.12           C  
ATOM   4098  CD2 LEU B 347      -6.355  -3.289  -9.570  1.00 98.12           C  
ATOM   4099  N   ALA B 348      -6.508  -5.789 -14.367  1.00 98.00           N  
ATOM   4100  CA  ALA B 348      -7.148  -6.695 -15.312  1.00 98.00           C  
ATOM   4101  C   ALA B 348      -6.738  -8.141 -15.047  1.00 98.00           C  
ATOM   4102  CB  ALA B 348      -6.805  -6.301 -16.750  1.00 98.00           C  
ATOM   4103  O   ALA B 348      -7.582  -9.039 -15.031  1.00 98.00           O  
ATOM   4104  N   LEU B 349      -5.473  -8.312 -14.797  1.00 97.56           N  
ATOM   4105  CA  LEU B 349      -4.984  -9.656 -14.500  1.00 97.56           C  
ATOM   4106  C   LEU B 349      -5.613 -10.195 -13.227  1.00 97.56           C  
ATOM   4107  CB  LEU B 349      -3.457  -9.656 -14.367  1.00 97.56           C  
ATOM   4108  O   LEU B 349      -6.059 -11.352 -13.188  1.00 97.56           O  
ATOM   4109  CG  LEU B 349      -2.664  -9.461 -15.664  1.00 97.56           C  
ATOM   4110  CD1 LEU B 349      -1.209  -9.133 -15.352  1.00 97.56           C  
ATOM   4111  CD2 LEU B 349      -2.762 -10.703 -16.547  1.00 97.56           C  
ATOM   4112  N   GLU B 350      -5.668  -9.391 -12.227  1.00 96.38           N  
ATOM   4113  CA  GLU B 350      -6.242  -9.797 -10.945  1.00 96.38           C  
ATOM   4114  C   GLU B 350      -7.719 -10.156 -11.094  1.00 96.38           C  
ATOM   4115  CB  GLU B 350      -6.066  -8.695  -9.898  1.00 96.38           C  
ATOM   4116  O   GLU B 350      -8.164 -11.203 -10.602  1.00 96.38           O  
ATOM   4117  CG  GLU B 350      -6.535  -9.086  -8.508  1.00 96.38           C  
ATOM   4118  CD  GLU B 350      -6.320  -7.992  -7.473  1.00 96.38           C  
ATOM   4119  OE1 GLU B 350      -5.578  -8.227  -6.492  1.00 96.38           O  
ATOM   4120  OE2 GLU B 350      -6.898  -6.898  -7.645  1.00 96.38           O  
ATOM   4121  N   SER B 351      -8.430  -9.336 -11.773  1.00 96.88           N  
ATOM   4122  CA  SER B 351      -9.859  -9.562 -11.945  1.00 96.88           C  
ATOM   4123  C   SER B 351     -10.133 -10.766 -12.852  1.00 96.88           C  
ATOM   4124  CB  SER B 351     -10.531  -8.320 -12.531  1.00 96.88           C  
ATOM   4125  O   SER B 351     -11.078 -11.516 -12.625  1.00 96.88           O  
ATOM   4126  OG  SER B 351     -10.477  -7.238 -11.617  1.00 96.88           O  
ATOM   4127  N   MET B 352      -9.289 -10.922 -13.859  1.00 96.69           N  
ATOM   4128  CA  MET B 352      -9.453 -12.062 -14.758  1.00 96.69           C  
ATOM   4129  C   MET B 352      -9.227 -13.375 -14.016  1.00 96.69           C  
ATOM   4130  CB  MET B 352      -8.492 -11.961 -15.938  1.00 96.69           C  
ATOM   4131  O   MET B 352      -9.852 -14.391 -14.336  1.00 96.69           O  
ATOM   4132  CG  MET B 352      -9.070 -11.219 -17.141  1.00 96.69           C  
ATOM   4133  SD  MET B 352      -8.070 -11.453 -18.656  1.00 96.69           S  
ATOM   4134  CE  MET B 352      -8.617 -10.023 -19.625  1.00 96.69           C  
ATOM   4135  N   CYS B 353      -8.344 -13.312 -13.086  1.00 95.56           N  
ATOM   4136  CA  CYS B 353      -8.102 -14.508 -12.281  1.00 95.56           C  
ATOM   4137  C   CYS B 353      -9.367 -14.945 -11.555  1.00 95.56           C  
ATOM   4138  CB  CYS B 353      -6.980 -14.250 -11.273  1.00 95.56           C  
ATOM   4139  O   CYS B 353      -9.695 -16.125 -11.531  1.00 95.56           O  
ATOM   4140  SG  CYS B 353      -6.367 -15.750 -10.477  1.00 95.56           S  
ATOM   4141  N   THR B 354     -10.078 -14.023 -11.016  1.00 94.44           N  
ATOM   4142  CA  THR B 354     -11.336 -14.336 -10.336  1.00 94.44           C  
ATOM   4143  C   THR B 354     -12.383 -14.805 -11.344  1.00 94.44           C  
ATOM   4144  CB  THR B 354     -11.867 -13.117  -9.562  1.00 94.44           C  
ATOM   4145  O   THR B 354     -13.172 -15.703 -11.047  1.00 94.44           O  
ATOM   4146  CG2 THR B 354     -11.055 -12.867  -8.297  1.00 94.44           C  
ATOM   4147  OG1 THR B 354     -11.797 -11.953 -10.398  1.00 94.44           O  
ATOM   4148  N   LEU B 355     -12.375 -14.258 -12.500  1.00 94.12           N  
ATOM   4149  CA  LEU B 355     -13.305 -14.625 -13.562  1.00 94.12           C  
ATOM   4150  C   LEU B 355     -13.055 -16.047 -14.047  1.00 94.12           C  
ATOM   4151  CB  LEU B 355     -13.195 -13.648 -14.734  1.00 94.12           C  
ATOM   4152  O   LEU B 355     -13.984 -16.734 -14.469  1.00 94.12           O  
ATOM   4153  CG  LEU B 355     -14.289 -12.594 -14.852  1.00 94.12           C  
ATOM   4154  CD1 LEU B 355     -13.727 -11.297 -15.422  1.00 94.12           C  
ATOM   4155  CD2 LEU B 355     -15.438 -13.102 -15.711  1.00 94.12           C  
ATOM   4156  N   ALA B 356     -11.891 -16.500 -13.938  1.00 92.81           N  
ATOM   4157  CA  ALA B 356     -11.500 -17.812 -14.422  1.00 92.81           C  
ATOM   4158  C   ALA B 356     -12.141 -18.922 -13.578  1.00 92.81           C  
ATOM   4159  CB  ALA B 356      -9.984 -17.969 -14.430  1.00 92.81           C  
ATOM   4160  O   ALA B 356     -12.242 -20.062 -14.016  1.00 92.81           O  
ATOM   4161  N   SER B 357     -12.586 -18.547 -12.461  1.00 85.81           N  
ATOM   4162  CA  SER B 357     -13.180 -19.547 -11.562  1.00 85.81           C  
ATOM   4163  C   SER B 357     -14.633 -19.812 -11.938  1.00 85.81           C  
ATOM   4164  CB  SER B 357     -13.094 -19.078 -10.109  1.00 85.81           C  
ATOM   4165  O   SER B 357     -15.211 -20.812 -11.508  1.00 85.81           O  
ATOM   4166  OG  SER B 357     -13.734 -17.828  -9.945  1.00 85.81           O  
ATOM   4167  N   SER B 358     -15.148 -18.969 -12.773  1.00 88.31           N  
ATOM   4168  CA  SER B 358     -16.531 -19.156 -13.203  1.00 88.31           C  
ATOM   4169  C   SER B 358     -16.609 -20.094 -14.406  1.00 88.31           C  
ATOM   4170  CB  SER B 358     -17.172 -17.812 -13.539  1.00 88.31           C  
ATOM   4171  O   SER B 358     -15.820 -19.969 -15.344  1.00 88.31           O  
ATOM   4172  OG  SER B 358     -18.422 -18.000 -14.195  1.00 88.31           O  
ATOM   4173  N   GLU B 359     -17.578 -20.953 -14.398  1.00 85.56           N  
ATOM   4174  CA  GLU B 359     -17.750 -21.891 -15.492  1.00 85.56           C  
ATOM   4175  C   GLU B 359     -18.188 -21.188 -16.766  1.00 85.56           C  
ATOM   4176  CB  GLU B 359     -18.781 -22.969 -15.109  1.00 85.56           C  
ATOM   4177  O   GLU B 359     -17.797 -21.578 -17.875  1.00 85.56           O  
ATOM   4178  CG  GLU B 359     -18.266 -23.984 -14.102  1.00 85.56           C  
ATOM   4179  CD  GLU B 359     -19.250 -25.109 -13.828  1.00 85.56           C  
ATOM   4180  OE1 GLU B 359     -18.906 -26.062 -13.094  1.00 85.56           O  
ATOM   4181  OE2 GLU B 359     -20.391 -25.031 -14.352  1.00 85.56           O  
ATOM   4182  N   PHE B 360     -18.906 -20.094 -16.625  1.00 87.44           N  
ATOM   4183  CA  PHE B 360     -19.469 -19.391 -17.781  1.00 87.44           C  
ATOM   4184  C   PHE B 360     -18.391 -18.594 -18.500  1.00 87.44           C  
ATOM   4185  CB  PHE B 360     -20.609 -18.469 -17.344  1.00 87.44           C  
ATOM   4186  O   PHE B 360     -18.500 -18.344 -19.703  1.00 87.44           O  
ATOM   4187  CG  PHE B 360     -21.812 -19.188 -16.797  1.00 87.44           C  
ATOM   4188  CD1 PHE B 360     -22.578 -20.000 -17.625  1.00 87.44           C  
ATOM   4189  CD2 PHE B 360     -22.172 -19.047 -15.469  1.00 87.44           C  
ATOM   4190  CE1 PHE B 360     -23.688 -20.672 -17.125  1.00 87.44           C  
ATOM   4191  CE2 PHE B 360     -23.297 -19.719 -14.969  1.00 87.44           C  
ATOM   4192  CZ  PHE B 360     -24.047 -20.531 -15.797  1.00 87.44           C  
ATOM   4193  N   SER B 361     -17.359 -18.234 -17.781  1.00 89.62           N  
ATOM   4194  CA  SER B 361     -16.391 -17.312 -18.375  1.00 89.62           C  
ATOM   4195  C   SER B 361     -15.039 -18.000 -18.578  1.00 89.62           C  
ATOM   4196  CB  SER B 361     -16.219 -16.078 -17.500  1.00 89.62           C  
ATOM   4197  O   SER B 361     -14.125 -17.406 -19.141  1.00 89.62           O  
ATOM   4198  OG  SER B 361     -15.836 -16.438 -16.188  1.00 89.62           O  
ATOM   4199  N   HIS B 362     -14.891 -19.172 -18.109  1.00 90.44           N  
ATOM   4200  CA  HIS B 362     -13.617 -19.891 -18.156  1.00 90.44           C  
ATOM   4201  C   HIS B 362     -13.086 -19.984 -19.578  1.00 90.44           C  
ATOM   4202  CB  HIS B 362     -13.758 -21.281 -17.562  1.00 90.44           C  
ATOM   4203  O   HIS B 362     -11.914 -19.703 -19.828  1.00 90.44           O  
ATOM   4204  CG  HIS B 362     -12.461 -22.016 -17.406  1.00 90.44           C  
ATOM   4205  CD2 HIS B 362     -11.898 -23.000 -18.141  1.00 90.44           C  
ATOM   4206  ND1 HIS B 362     -11.586 -21.750 -16.375  1.00 90.44           N  
ATOM   4207  CE1 HIS B 362     -10.523 -22.531 -16.484  1.00 90.44           C  
ATOM   4208  NE2 HIS B 362     -10.695 -23.297 -17.547  1.00 90.44           N  
ATOM   4209  N   GLU B 363     -13.898 -20.281 -20.531  1.00 92.25           N  
ATOM   4210  CA  GLU B 363     -13.484 -20.422 -21.938  1.00 92.25           C  
ATOM   4211  C   GLU B 363     -13.117 -19.078 -22.531  1.00 92.25           C  
ATOM   4212  CB  GLU B 363     -14.586 -21.078 -22.750  1.00 92.25           C  
ATOM   4213  O   GLU B 363     -12.172 -18.969 -23.328  1.00 92.25           O  
ATOM   4214  CG  GLU B 363     -14.734 -22.578 -22.500  1.00 92.25           C  
ATOM   4215  CD  GLU B 363     -13.461 -23.359 -22.781  1.00 92.25           C  
ATOM   4216  OE1 GLU B 363     -13.109 -24.250 -21.969  1.00 92.25           O  
ATOM   4217  OE2 GLU B 363     -12.797 -23.078 -23.797  1.00 92.25           O  
ATOM   4218  N   ALA B 364     -13.844 -18.109 -22.156  1.00 93.69           N  
ATOM   4219  CA  ALA B 364     -13.555 -16.766 -22.656  1.00 93.69           C  
ATOM   4220  C   ALA B 364     -12.188 -16.281 -22.172  1.00 93.69           C  
ATOM   4221  CB  ALA B 364     -14.648 -15.797 -22.234  1.00 93.69           C  
ATOM   4222  O   ALA B 364     -11.453 -15.633 -22.922  1.00 93.69           O  
ATOM   4223  N   VAL B 365     -11.805 -16.609 -20.969  1.00 95.31           N  
ATOM   4224  CA  VAL B 365     -10.539 -16.188 -20.391  1.00 95.31           C  
ATOM   4225  C   VAL B 365      -9.375 -16.859 -21.125  1.00 95.31           C  
ATOM   4226  CB  VAL B 365     -10.469 -16.531 -18.875  1.00 95.31           C  
ATOM   4227  O   VAL B 365      -8.344 -16.219 -21.359  1.00 95.31           O  
ATOM   4228  CG1 VAL B 365      -9.078 -16.266 -18.328  1.00 95.31           C  
ATOM   4229  CG2 VAL B 365     -11.523 -15.727 -18.109  1.00 95.31           C  
ATOM   4230  N   LYS B 366      -9.562 -18.047 -21.547  1.00 94.81           N  
ATOM   4231  CA  LYS B 366      -8.523 -18.812 -22.219  1.00 94.81           C  
ATOM   4232  C   LYS B 366      -8.125 -18.172 -23.531  1.00 94.81           C  
ATOM   4233  CB  LYS B 366      -8.992 -20.250 -22.469  1.00 94.81           C  
ATOM   4234  O   LYS B 366      -7.008 -18.375 -24.016  1.00 94.81           O  
ATOM   4235  CG  LYS B 366      -8.969 -21.125 -21.219  1.00 94.81           C  
ATOM   4236  CD  LYS B 366      -9.414 -22.547 -21.531  1.00 94.81           C  
ATOM   4237  CE  LYS B 366      -9.352 -23.438 -20.297  1.00 94.81           C  
ATOM   4238  NZ  LYS B 366      -9.812 -24.828 -20.594  1.00 94.81           N  
ATOM   4239  N   THR B 367      -8.992 -17.422 -24.109  1.00 95.19           N  
ATOM   4240  CA  THR B 367      -8.711 -16.781 -25.391  1.00 95.19           C  
ATOM   4241  C   THR B 367      -7.617 -15.727 -25.234  1.00 95.19           C  
ATOM   4242  CB  THR B 367      -9.977 -16.125 -25.984  1.00 95.19           C  
ATOM   4243  O   THR B 367      -7.027 -15.289 -26.234  1.00 95.19           O  
ATOM   4244  CG2 THR B 367     -11.117 -17.141 -26.094  1.00 95.19           C  
ATOM   4245  OG1 THR B 367     -10.391 -15.047 -25.141  1.00 95.19           O  
ATOM   4246  N   HIS B 368      -7.336 -15.367 -24.062  1.00 95.75           N  
ATOM   4247  CA  HIS B 368      -6.355 -14.312 -23.828  1.00 95.75           C  
ATOM   4248  C   HIS B 368      -5.027 -14.891 -23.359  1.00 95.75           C  
ATOM   4249  CB  HIS B 368      -6.883 -13.305 -22.812  1.00 95.75           C  
ATOM   4250  O   HIS B 368      -4.172 -14.164 -22.844  1.00 95.75           O  
ATOM   4251  CG  HIS B 368      -8.133 -12.617 -23.234  1.00 95.75           C  
ATOM   4252  CD2 HIS B 368      -9.430 -12.797 -22.875  1.00 95.75           C  
ATOM   4253  ND1 HIS B 368      -8.141 -11.602 -24.172  1.00 95.75           N  
ATOM   4254  CE1 HIS B 368      -9.383 -11.180 -24.359  1.00 95.75           C  
ATOM   4255  NE2 HIS B 368     -10.180 -11.891 -23.578  1.00 95.75           N  
ATOM   4256  N   ILE B 369      -4.766 -16.156 -23.500  1.00 96.19           N  
ATOM   4257  CA  ILE B 369      -3.596 -16.859 -22.984  1.00 96.19           C  
ATOM   4258  C   ILE B 369      -2.328 -16.250 -23.578  1.00 96.19           C  
ATOM   4259  CB  ILE B 369      -3.660 -18.375 -23.297  1.00 96.19           C  
ATOM   4260  O   ILE B 369      -1.351 -16.016 -22.859  1.00 96.19           O  
ATOM   4261  CG1 ILE B 369      -2.568 -19.125 -22.531  1.00 96.19           C  
ATOM   4262  CG2 ILE B 369      -3.537 -18.625 -24.797  1.00 96.19           C  
ATOM   4263  CD1 ILE B 369      -2.732 -20.641 -22.547  1.00 96.19           C  
ATOM   4264  N   GLU B 370      -2.354 -15.859 -24.828  1.00 96.50           N  
ATOM   4265  CA  GLU B 370      -1.164 -15.312 -25.469  1.00 96.50           C  
ATOM   4266  C   GLU B 370      -0.806 -13.945 -24.891  1.00 96.50           C  
ATOM   4267  CB  GLU B 370      -1.369 -15.211 -26.984  1.00 96.50           C  
ATOM   4268  O   GLU B 370       0.369 -13.648 -24.656  1.00 96.50           O  
ATOM   4269  CG  GLU B 370      -1.426 -16.562 -27.688  1.00 96.50           C  
ATOM   4270  CD  GLU B 370      -0.155 -17.375 -27.516  1.00 96.50           C  
ATOM   4271  OE1 GLU B 370      -0.230 -18.625 -27.547  1.00 96.50           O  
ATOM   4272  OE2 GLU B 370       0.925 -16.766 -27.375  1.00 96.50           O  
ATOM   4273  N   THR B 371      -1.811 -13.188 -24.688  1.00 96.69           N  
ATOM   4274  CA  THR B 371      -1.587 -11.859 -24.125  1.00 96.69           C  
ATOM   4275  C   THR B 371      -1.001 -11.969 -22.719  1.00 96.69           C  
ATOM   4276  CB  THR B 371      -2.891 -11.047 -24.078  1.00 96.69           C  
ATOM   4277  O   THR B 371      -0.108 -11.203 -22.344  1.00 96.69           O  
ATOM   4278  CG2 THR B 371      -2.627  -9.609 -23.625  1.00 96.69           C  
ATOM   4279  OG1 THR B 371      -3.482 -11.023 -25.375  1.00 96.69           O  
ATOM   4280  N   VAL B 372      -1.467 -12.930 -21.953  1.00 96.81           N  
ATOM   4281  CA  VAL B 372      -0.995 -13.125 -20.594  1.00 96.81           C  
ATOM   4282  C   VAL B 372       0.451 -13.617 -20.609  1.00 96.81           C  
ATOM   4283  CB  VAL B 372      -1.888 -14.125 -19.812  1.00 96.81           C  
ATOM   4284  O   VAL B 372       1.282 -13.148 -19.828  1.00 96.81           O  
ATOM   4285  CG1 VAL B 372      -1.366 -14.336 -18.406  1.00 96.81           C  
ATOM   4286  CG2 VAL B 372      -3.336 -13.641 -19.797  1.00 96.81           C  
ATOM   4287  N   ILE B 373       0.752 -14.523 -21.516  1.00 96.00           N  
ATOM   4288  CA  ILE B 373       2.113 -15.031 -21.656  1.00 96.00           C  
ATOM   4289  C   ILE B 373       3.053 -13.891 -22.031  1.00 96.00           C  
ATOM   4290  CB  ILE B 373       2.195 -16.156 -22.703  1.00 96.00           C  
ATOM   4291  O   ILE B 373       4.168 -13.797 -21.500  1.00 96.00           O  
ATOM   4292  CG1 ILE B 373       1.531 -17.438 -22.172  1.00 96.00           C  
ATOM   4293  CG2 ILE B 373       3.650 -16.422 -23.094  1.00 96.00           C  
ATOM   4294  CD1 ILE B 373       1.401 -18.547 -23.203  1.00 96.00           C  
ATOM   4295  N   ASN B 374       2.564 -13.016 -22.844  1.00 94.56           N  
ATOM   4296  CA  ASN B 374       3.375 -11.867 -23.234  1.00 94.56           C  
ATOM   4297  C   ASN B 374       3.633 -10.938 -22.062  1.00 94.56           C  
ATOM   4298  CB  ASN B 374       2.707 -11.109 -24.391  1.00 94.56           C  
ATOM   4299  O   ASN B 374       4.715 -10.359 -21.938  1.00 94.56           O  
ATOM   4300  CG  ASN B 374       3.645 -10.125 -25.047  1.00 94.56           C  
ATOM   4301  ND2 ASN B 374       3.086  -9.047 -25.609  1.00 94.56           N  
ATOM   4302  OD1 ASN B 374       4.863 -10.328 -25.078  1.00 94.56           O  
ATOM   4303  N   ALA B 375       2.646 -10.734 -21.266  1.00 92.94           N  
ATOM   4304  CA  ALA B 375       2.814  -9.906 -20.062  1.00 92.94           C  
ATOM   4305  C   ALA B 375       3.900 -10.469 -19.156  1.00 92.94           C  
ATOM   4306  CB  ALA B 375       1.495  -9.789 -19.312  1.00 92.94           C  
ATOM   4307  O   ALA B 375       4.637  -9.711 -18.516  1.00 92.94           O  
ATOM   4308  N   LEU B 376       4.062 -11.766 -19.031  1.00 89.69           N  
ATOM   4309  CA  LEU B 376       5.074 -12.430 -18.219  1.00 89.69           C  
ATOM   4310  C   LEU B 376       6.477 -12.094 -18.719  1.00 89.69           C  
ATOM   4311  CB  LEU B 376       4.863 -13.945 -18.234  1.00 89.69           C  
ATOM   4312  O   LEU B 376       7.406 -11.953 -17.922  1.00 89.69           O  
ATOM   4313  CG  LEU B 376       3.922 -14.508 -17.172  1.00 89.69           C  
ATOM   4314  CD1 LEU B 376       2.900 -15.445 -17.797  1.00 89.69           C  
ATOM   4315  CD2 LEU B 376       4.715 -15.227 -16.078  1.00 89.69           C  
ATOM   4316  N   LYS B 377       6.566 -11.797 -19.938  1.00 89.38           N  
ATOM   4317  CA  LYS B 377       7.875 -11.586 -20.547  1.00 89.38           C  
ATOM   4318  C   LYS B 377       8.211 -10.094 -20.609  1.00 89.38           C  
ATOM   4319  CB  LYS B 377       7.930 -12.195 -21.938  1.00 89.38           C  
ATOM   4320  O   LYS B 377       9.367  -9.703 -20.438  1.00 89.38           O  
ATOM   4321  CG  LYS B 377       7.758 -13.703 -21.969  1.00 89.38           C  
ATOM   4322  CD  LYS B 377       7.758 -14.242 -23.391  1.00 89.38           C  
ATOM   4323  CE  LYS B 377       7.547 -15.750 -23.406  1.00 89.38           C  
ATOM   4324  NZ  LYS B 377       7.469 -16.281 -24.812  1.00 89.38           N  
ATOM   4325  N   THR B 378       7.277  -9.250 -20.766  1.00 90.31           N  
ATOM   4326  CA  THR B 378       7.531  -7.859 -21.125  1.00 90.31           C  
ATOM   4327  C   THR B 378       7.367  -6.945 -19.906  1.00 90.31           C  
ATOM   4328  CB  THR B 378       6.590  -7.395 -22.250  1.00 90.31           C  
ATOM   4329  O   THR B 378       7.980  -5.879 -19.844  1.00 90.31           O  
ATOM   4330  CG2 THR B 378       6.773  -8.250 -23.500  1.00 90.31           C  
ATOM   4331  OG1 THR B 378       5.234  -7.504 -21.812  1.00 90.31           O  
ATOM   4332  N   GLU B 379       6.527  -7.281 -18.984  1.00 91.81           N  
ATOM   4333  CA  GLU B 379       6.238  -6.398 -17.859  1.00 91.81           C  
ATOM   4334  C   GLU B 379       7.461  -6.223 -16.953  1.00 91.81           C  
ATOM   4335  CB  GLU B 379       5.062  -6.938 -17.031  1.00 91.81           C  
ATOM   4336  O   GLU B 379       8.148  -7.195 -16.641  1.00 91.81           O  
ATOM   4337  CG  GLU B 379       3.715  -6.801 -17.734  1.00 91.81           C  
ATOM   4338  CD  GLU B 379       3.164  -5.383 -17.703  1.00 91.81           C  
ATOM   4339  OE1 GLU B 379       2.086  -5.137 -18.281  1.00 91.81           O  
ATOM   4340  OE2 GLU B 379       3.818  -4.512 -17.078  1.00 91.81           O  
ATOM   4341  N   ARG B 380       7.742  -4.961 -16.562  1.00 87.06           N  
ATOM   4342  CA  ARG B 380       8.883  -4.645 -15.711  1.00 87.06           C  
ATOM   4343  C   ARG B 380       8.523  -4.820 -14.234  1.00 87.06           C  
ATOM   4344  CB  ARG B 380       9.367  -3.215 -15.969  1.00 87.06           C  
ATOM   4345  O   ARG B 380       9.391  -5.113 -13.414  1.00 87.06           O  
ATOM   4346  CG  ARG B 380       9.938  -3.000 -17.359  1.00 87.06           C  
ATOM   4347  CD  ARG B 380      10.453  -1.579 -17.531  1.00 87.06           C  
ATOM   4348  NE  ARG B 380      11.055  -1.389 -18.859  1.00 87.06           N  
ATOM   4349  NH1 ARG B 380      11.594   0.832 -18.516  1.00 87.06           N  
ATOM   4350  NH2 ARG B 380      12.094  -0.184 -20.516  1.00 87.06           N  
ATOM   4351  CZ  ARG B 380      11.578  -0.247 -19.297  1.00 87.06           C  
ATOM   4352  N   ASP B 381       7.375  -4.609 -13.938  1.00 91.19           N  
ATOM   4353  CA  ASP B 381       6.910  -4.711 -12.555  1.00 91.19           C  
ATOM   4354  C   ASP B 381       6.656  -6.164 -12.164  1.00 91.19           C  
ATOM   4355  CB  ASP B 381       5.641  -3.881 -12.352  1.00 91.19           C  
ATOM   4356  O   ASP B 381       5.789  -6.824 -12.742  1.00 91.19           O  
ATOM   4357  CG  ASP B 381       5.258  -3.727 -10.891  1.00 91.19           C  
ATOM   4358  OD1 ASP B 381       5.770  -4.488 -10.047  1.00 91.19           O  
ATOM   4359  OD2 ASP B 381       4.434  -2.838 -10.586  1.00 91.19           O  
ATOM   4360  N   VAL B 382       7.406  -6.602 -11.172  1.00 90.88           N  
ATOM   4361  CA  VAL B 382       7.328  -7.988 -10.727  1.00 90.88           C  
ATOM   4362  C   VAL B 382       5.918  -8.289 -10.227  1.00 90.88           C  
ATOM   4363  CB  VAL B 382       8.359  -8.289  -9.617  1.00 90.88           C  
ATOM   4364  O   VAL B 382       5.430  -9.414 -10.367  1.00 90.88           O  
ATOM   4365  CG1 VAL B 382       7.898  -7.711  -8.281  1.00 90.88           C  
ATOM   4366  CG2 VAL B 382       8.594  -9.789  -9.500  1.00 90.88           C  
ATOM   4367  N   SER B 383       5.242  -7.348  -9.688  1.00 92.25           N  
ATOM   4368  CA  SER B 383       3.891  -7.559  -9.188  1.00 92.25           C  
ATOM   4369  C   SER B 383       2.930  -7.914 -10.312  1.00 92.25           C  
ATOM   4370  CB  SER B 383       3.391  -6.312  -8.453  1.00 92.25           C  
ATOM   4371  O   SER B 383       2.035  -8.742 -10.141  1.00 92.25           O  
ATOM   4372  OG  SER B 383       4.301  -5.926  -7.438  1.00 92.25           O  
ATOM   4373  N   VAL B 384       3.139  -7.285 -11.461  1.00 95.25           N  
ATOM   4374  CA  VAL B 384       2.299  -7.586 -12.617  1.00 95.25           C  
ATOM   4375  C   VAL B 384       2.600  -8.992 -13.125  1.00 95.25           C  
ATOM   4376  CB  VAL B 384       2.508  -6.555 -13.750  1.00 95.25           C  
ATOM   4377  O   VAL B 384       1.683  -9.758 -13.430  1.00 95.25           O  
ATOM   4378  CG1 VAL B 384       1.604  -6.871 -14.938  1.00 95.25           C  
ATOM   4379  CG2 VAL B 384       2.248  -5.141 -13.242  1.00 95.25           C  
ATOM   4380  N   ARG B 385       3.809  -9.352 -13.156  1.00 94.81           N  
ATOM   4381  CA  ARG B 385       4.195 -10.688 -13.602  1.00 94.81           C  
ATOM   4382  C   ARG B 385       3.650 -11.758 -12.664  1.00 94.81           C  
ATOM   4383  CB  ARG B 385       5.719 -10.797 -13.695  1.00 94.81           C  
ATOM   4384  O   ARG B 385       3.234 -12.828 -13.109  1.00 94.81           O  
ATOM   4385  CG  ARG B 385       6.336  -9.945 -14.789  1.00 94.81           C  
ATOM   4386  CD  ARG B 385       7.801 -10.281 -15.016  1.00 94.81           C  
ATOM   4387  NE  ARG B 385       8.648  -9.789 -13.930  1.00 94.81           N  
ATOM   4388  NH1 ARG B 385      10.391  -9.156 -15.305  1.00 94.81           N  
ATOM   4389  NH2 ARG B 385      10.539  -8.844 -13.039  1.00 94.81           N  
ATOM   4390  CZ  ARG B 385       9.859  -9.266 -14.094  1.00 94.81           C  
ATOM   4391  N   GLN B 386       3.686 -11.484 -11.445  1.00 93.75           N  
ATOM   4392  CA  GLN B 386       3.123 -12.414 -10.477  1.00 93.75           C  
ATOM   4393  C   GLN B 386       1.637 -12.648 -10.734  1.00 93.75           C  
ATOM   4394  CB  GLN B 386       3.334 -11.906  -9.047  1.00 93.75           C  
ATOM   4395  O   GLN B 386       1.162 -13.789 -10.680  1.00 93.75           O  
ATOM   4396  CG  GLN B 386       2.879 -12.883  -7.969  1.00 93.75           C  
ATOM   4397  CD  GLN B 386       3.703 -14.156  -7.949  1.00 93.75           C  
ATOM   4398  NE2 GLN B 386       3.031 -15.289  -7.805  1.00 93.75           N  
ATOM   4399  OE1 GLN B 386       4.934 -14.117  -8.062  1.00 93.75           O  
ATOM   4400  N   ARG B 387       0.932 -11.602 -11.023  1.00 95.81           N  
ATOM   4401  CA  ARG B 387      -0.488 -11.750 -11.328  1.00 95.81           C  
ATOM   4402  C   ARG B 387      -0.693 -12.531 -12.625  1.00 95.81           C  
ATOM   4403  CB  ARG B 387      -1.161 -10.383 -11.430  1.00 95.81           C  
ATOM   4404  O   ARG B 387      -1.666 -13.273 -12.766  1.00 95.81           O  
ATOM   4405  CG  ARG B 387      -1.237  -9.633 -10.109  1.00 95.81           C  
ATOM   4406  CD  ARG B 387      -1.966 -10.445  -9.047  1.00 95.81           C  
ATOM   4407  NE  ARG B 387      -1.747  -9.898  -7.707  1.00 95.81           N  
ATOM   4408  NH1 ARG B 387      -2.623 -11.727  -6.594  1.00 95.81           N  
ATOM   4409  NH2 ARG B 387      -1.820  -9.930  -5.410  1.00 95.81           N  
ATOM   4410  CZ  ARG B 387      -2.062 -10.523  -6.574  1.00 95.81           C  
ATOM   4411  N   ALA B 388       0.191 -12.336 -13.570  1.00 96.56           N  
ATOM   4412  CA  ALA B 388       0.127 -13.094 -14.812  1.00 96.56           C  
ATOM   4413  C   ALA B 388       0.300 -14.594 -14.555  1.00 96.56           C  
ATOM   4414  CB  ALA B 388       1.189 -12.602 -15.797  1.00 96.56           C  
ATOM   4415  O   ALA B 388      -0.428 -15.414 -15.117  1.00 96.56           O  
ATOM   4416  N   VAL B 389       1.212 -14.906 -13.672  1.00 96.06           N  
ATOM   4417  CA  VAL B 389       1.420 -16.297 -13.305  1.00 96.06           C  
ATOM   4418  C   VAL B 389       0.165 -16.859 -12.633  1.00 96.06           C  
ATOM   4419  CB  VAL B 389       2.641 -16.469 -12.375  1.00 96.06           C  
ATOM   4420  O   VAL B 389      -0.269 -17.969 -12.938  1.00 96.06           O  
ATOM   4421  CG1 VAL B 389       2.691 -17.891 -11.805  1.00 96.06           C  
ATOM   4422  CG2 VAL B 389       3.932 -16.156 -13.125  1.00 96.06           C  
ATOM   4423  N   ASP B 390      -0.396 -16.094 -11.773  1.00 95.81           N  
ATOM   4424  CA  ASP B 390      -1.619 -16.516 -11.102  1.00 95.81           C  
ATOM   4425  C   ASP B 390      -2.732 -16.797 -12.109  1.00 95.81           C  
ATOM   4426  CB  ASP B 390      -2.072 -15.445 -10.102  1.00 95.81           C  
ATOM   4427  O   ASP B 390      -3.473 -17.766 -11.961  1.00 95.81           O  
ATOM   4428  CG  ASP B 390      -1.168 -15.352  -8.883  1.00 95.81           C  
ATOM   4429  OD1 ASP B 390      -0.424 -16.312  -8.602  1.00 95.81           O  
ATOM   4430  OD2 ASP B 390      -1.201 -14.305  -8.195  1.00 95.81           O  
ATOM   4431  N   LEU B 391      -2.832 -15.930 -13.047  1.00 97.06           N  
ATOM   4432  CA  LEU B 391      -3.881 -16.109 -14.047  1.00 97.06           C  
ATOM   4433  C   LEU B 391      -3.611 -17.328 -14.914  1.00 97.06           C  
ATOM   4434  CB  LEU B 391      -3.992 -14.859 -14.930  1.00 97.06           C  
ATOM   4435  O   LEU B 391      -4.527 -18.109 -15.203  1.00 97.06           O  
ATOM   4436  CG  LEU B 391      -5.047 -14.906 -16.047  1.00 97.06           C  
ATOM   4437  CD1 LEU B 391      -6.410 -15.258 -15.461  1.00 97.06           C  
ATOM   4438  CD2 LEU B 391      -5.102 -13.570 -16.781  1.00 97.06           C  
ATOM   4439  N   LEU B 392      -2.373 -17.531 -15.336  1.00 96.81           N  
ATOM   4440  CA  LEU B 392      -2.031 -18.719 -16.109  1.00 96.81           C  
ATOM   4441  C   LEU B 392      -2.369 -19.984 -15.320  1.00 96.81           C  
ATOM   4442  CB  LEU B 392      -0.544 -18.719 -16.469  1.00 96.81           C  
ATOM   4443  O   LEU B 392      -2.916 -20.938 -15.883  1.00 96.81           O  
ATOM   4444  CG  LEU B 392      -0.121 -17.750 -17.562  1.00 96.81           C  
ATOM   4445  CD1 LEU B 392       1.396 -17.766 -17.734  1.00 96.81           C  
ATOM   4446  CD2 LEU B 392      -0.808 -18.094 -18.891  1.00 96.81           C  
ATOM   4447  N   TYR B 393      -2.059 -19.953 -14.047  1.00 96.31           N  
ATOM   4448  CA  TYR B 393      -2.377 -21.078 -13.180  1.00 96.31           C  
ATOM   4449  C   TYR B 393      -3.883 -21.297 -13.109  1.00 96.31           C  
ATOM   4450  CB  TYR B 393      -1.812 -20.859 -11.773  1.00 96.31           C  
ATOM   4451  O   TYR B 393      -4.359 -22.438 -13.219  1.00 96.31           O  
ATOM   4452  CG  TYR B 393      -2.107 -21.984 -10.820  1.00 96.31           C  
ATOM   4453  CD1 TYR B 393      -3.115 -21.875  -9.867  1.00 96.31           C  
ATOM   4454  CD2 TYR B 393      -1.379 -23.172 -10.867  1.00 96.31           C  
ATOM   4455  CE1 TYR B 393      -3.391 -22.906  -8.977  1.00 96.31           C  
ATOM   4456  CE2 TYR B 393      -1.645 -24.219  -9.984  1.00 96.31           C  
ATOM   4457  OH  TYR B 393      -2.918 -25.109  -8.172  1.00 96.31           O  
ATOM   4458  CZ  TYR B 393      -2.650 -24.078  -9.047  1.00 96.31           C  
ATOM   4459  N   ALA B 394      -4.605 -20.266 -13.008  1.00 95.19           N  
ATOM   4460  CA  ALA B 394      -6.055 -20.344 -12.836  1.00 95.19           C  
ATOM   4461  C   ALA B 394      -6.734 -20.797 -14.133  1.00 95.19           C  
ATOM   4462  CB  ALA B 394      -6.613 -19.000 -12.375  1.00 95.19           C  
ATOM   4463  O   ALA B 394      -7.738 -21.500 -14.102  1.00 95.19           O  
ATOM   4464  N   MET B 395      -6.211 -20.422 -15.266  1.00 95.25           N  
ATOM   4465  CA  MET B 395      -6.875 -20.719 -16.531  1.00 95.25           C  
ATOM   4466  C   MET B 395      -6.406 -22.047 -17.094  1.00 95.25           C  
ATOM   4467  CB  MET B 395      -6.621 -19.594 -17.547  1.00 95.25           C  
ATOM   4468  O   MET B 395      -6.895 -22.484 -18.141  1.00 95.25           O  
ATOM   4469  CG  MET B 395      -5.176 -19.516 -18.016  1.00 95.25           C  
ATOM   4470  SD  MET B 395      -4.918 -18.188 -19.266  1.00 95.25           S  
ATOM   4471  CE  MET B 395      -5.383 -16.734 -18.281  1.00 95.25           C  
ATOM   4472  N   CYS B 396      -5.520 -22.703 -16.422  1.00 94.94           N  
ATOM   4473  CA  CYS B 396      -4.949 -23.953 -16.922  1.00 94.94           C  
ATOM   4474  C   CYS B 396      -5.965 -25.078 -16.844  1.00 94.94           C  
ATOM   4475  CB  CYS B 396      -3.699 -24.312 -16.125  1.00 94.94           C  
ATOM   4476  O   CYS B 396      -6.715 -25.188 -15.867  1.00 94.94           O  
ATOM   4477  SG  CYS B 396      -2.828 -25.766 -16.766  1.00 94.94           S  
ATOM   4478  N   ASP B 397      -6.012 -25.797 -17.859  1.00 93.12           N  
ATOM   4479  CA  ASP B 397      -6.797 -27.031 -17.891  1.00 93.12           C  
ATOM   4480  C   ASP B 397      -6.113 -28.094 -18.766  1.00 93.12           C  
ATOM   4481  CB  ASP B 397      -8.203 -26.750 -18.422  1.00 93.12           C  
ATOM   4482  O   ASP B 397      -4.945 -27.938 -19.125  1.00 93.12           O  
ATOM   4483  CG  ASP B 397      -8.219 -26.203 -19.828  1.00 93.12           C  
ATOM   4484  OD1 ASP B 397      -7.223 -26.391 -20.562  1.00 93.12           O  
ATOM   4485  OD2 ASP B 397      -9.227 -25.562 -20.219  1.00 93.12           O  
ATOM   4486  N   ARG B 398      -6.746 -29.141 -19.047  1.00 92.62           N  
ATOM   4487  CA  ARG B 398      -6.148 -30.266 -19.750  1.00 92.62           C  
ATOM   4488  C   ARG B 398      -5.754 -29.875 -21.172  1.00 92.62           C  
ATOM   4489  CB  ARG B 398      -7.109 -31.453 -19.781  1.00 92.62           C  
ATOM   4490  O   ARG B 398      -4.754 -30.375 -21.703  1.00 92.62           O  
ATOM   4491  CG  ARG B 398      -7.230 -32.188 -18.453  1.00 92.62           C  
ATOM   4492  CD  ARG B 398      -8.094 -33.438 -18.562  1.00 92.62           C  
ATOM   4493  NE  ARG B 398      -8.242 -34.094 -17.281  1.00 92.62           N  
ATOM   4494  NH1 ARG B 398      -9.359 -35.938 -18.125  1.00 92.62           N  
ATOM   4495  NH2 ARG B 398      -8.922 -35.812 -15.883  1.00 92.62           N  
ATOM   4496  CZ  ARG B 398      -8.844 -35.281 -17.094  1.00 92.62           C  
ATOM   4497  N   SER B 399      -6.414 -28.938 -21.781  1.00 92.69           N  
ATOM   4498  CA  SER B 399      -6.199 -28.578 -23.188  1.00 92.69           C  
ATOM   4499  C   SER B 399      -4.965 -27.703 -23.344  1.00 92.69           C  
ATOM   4500  CB  SER B 399      -7.430 -27.859 -23.750  1.00 92.69           C  
ATOM   4501  O   SER B 399      -4.320 -27.719 -24.391  1.00 92.69           O  
ATOM   4502  OG  SER B 399      -7.551 -26.562 -23.188  1.00 92.69           O  
ATOM   4503  N   ASN B 400      -4.555 -26.969 -22.359  1.00 94.75           N  
ATOM   4504  CA  ASN B 400      -3.475 -26.000 -22.531  1.00 94.75           C  
ATOM   4505  C   ASN B 400      -2.375 -26.203 -21.500  1.00 94.75           C  
ATOM   4506  CB  ASN B 400      -4.016 -24.578 -22.469  1.00 94.75           C  
ATOM   4507  O   ASN B 400      -1.432 -25.422 -21.438  1.00 94.75           O  
ATOM   4508  CG  ASN B 400      -4.762 -24.297 -21.188  1.00 94.75           C  
ATOM   4509  ND2 ASN B 400      -5.543 -23.219 -21.172  1.00 94.75           N  
ATOM   4510  OD1 ASN B 400      -4.633 -25.031 -20.203  1.00 94.75           O  
ATOM   4511  N   ALA B 401      -2.365 -27.188 -20.672  1.00 95.75           N  
ATOM   4512  CA  ALA B 401      -1.434 -27.422 -19.578  1.00 95.75           C  
ATOM   4513  C   ALA B 401       0.002 -27.516 -20.078  1.00 95.75           C  
ATOM   4514  CB  ALA B 401      -1.816 -28.703 -18.828  1.00 95.75           C  
ATOM   4515  O   ALA B 401       0.902 -26.875 -19.547  1.00 95.75           O  
ATOM   4516  N   PRO B 402       0.269 -28.266 -21.125  1.00 95.19           N  
ATOM   4517  CA  PRO B 402       1.654 -28.359 -21.594  1.00 95.19           C  
ATOM   4518  C   PRO B 402       2.223 -27.000 -22.016  1.00 95.19           C  
ATOM   4519  CB  PRO B 402       1.562 -29.297 -22.781  1.00 95.19           C  
ATOM   4520  O   PRO B 402       3.375 -26.688 -21.703  1.00 95.19           O  
ATOM   4521  CG  PRO B 402       0.390 -30.188 -22.484  1.00 95.19           C  
ATOM   4522  CD  PRO B 402      -0.653 -29.359 -21.781  1.00 95.19           C  
ATOM   4523  N   GLN B 403       1.394 -26.266 -22.641  1.00 95.62           N  
ATOM   4524  CA  GLN B 403       1.844 -24.938 -23.078  1.00 95.62           C  
ATOM   4525  C   GLN B 403       2.139 -24.031 -21.875  1.00 95.62           C  
ATOM   4526  CB  GLN B 403       0.800 -24.281 -23.984  1.00 95.62           C  
ATOM   4527  O   GLN B 403       3.195 -23.406 -21.812  1.00 95.62           O  
ATOM   4528  CG  GLN B 403       1.195 -22.906 -24.469  1.00 95.62           C  
ATOM   4529  CD  GLN B 403       0.085 -22.219 -25.250  1.00 95.62           C  
ATOM   4530  NE2 GLN B 403       0.354 -21.000 -25.719  1.00 95.62           N  
ATOM   4531  OE1 GLN B 403      -1.006 -22.766 -25.422  1.00 95.62           O  
ATOM   4532  N   ILE B 404       1.242 -23.953 -20.938  1.00 96.88           N  
ATOM   4533  CA  ILE B 404       1.359 -23.078 -19.766  1.00 96.88           C  
ATOM   4534  C   ILE B 404       2.562 -23.516 -18.938  1.00 96.88           C  
ATOM   4535  CB  ILE B 404       0.073 -23.109 -18.922  1.00 96.88           C  
ATOM   4536  O   ILE B 404       3.379 -22.672 -18.531  1.00 96.88           O  
ATOM   4537  CG1 ILE B 404      -1.062 -22.375 -19.641  1.00 96.88           C  
ATOM   4538  CG2 ILE B 404       0.330 -22.500 -17.531  1.00 96.88           C  
ATOM   4539  CD1 ILE B 404      -2.396 -22.422 -18.906  1.00 96.88           C  
ATOM   4540  N   VAL B 405       2.713 -24.781 -18.703  1.00 96.75           N  
ATOM   4541  CA  VAL B 405       3.814 -25.281 -17.906  1.00 96.75           C  
ATOM   4542  C   VAL B 405       5.145 -24.984 -18.594  1.00 96.75           C  
ATOM   4543  CB  VAL B 405       3.680 -26.812 -17.656  1.00 96.75           C  
ATOM   4544  O   VAL B 405       6.102 -24.562 -17.938  1.00 96.75           O  
ATOM   4545  CG1 VAL B 405       4.969 -27.375 -17.062  1.00 96.75           C  
ATOM   4546  CG2 VAL B 405       2.498 -27.094 -16.734  1.00 96.75           C  
ATOM   4547  N   ALA B 406       5.172 -25.125 -19.875  1.00 96.06           N  
ATOM   4548  CA  ALA B 406       6.395 -24.828 -20.609  1.00 96.06           C  
ATOM   4549  C   ALA B 406       6.770 -23.359 -20.484  1.00 96.06           C  
ATOM   4550  CB  ALA B 406       6.227 -25.203 -22.094  1.00 96.06           C  
ATOM   4551  O   ALA B 406       7.938 -23.031 -20.266  1.00 96.06           O  
ATOM   4552  N   GLU B 407       5.801 -22.516 -20.609  1.00 95.94           N  
ATOM   4553  CA  GLU B 407       6.055 -21.094 -20.500  1.00 95.94           C  
ATOM   4554  C   GLU B 407       6.484 -20.703 -19.094  1.00 95.94           C  
ATOM   4555  CB  GLU B 407       4.816 -20.281 -20.906  1.00 95.94           C  
ATOM   4556  O   GLU B 407       7.379 -19.875 -18.906  1.00 95.94           O  
ATOM   4557  CG  GLU B 407       4.496 -20.359 -22.391  1.00 95.94           C  
ATOM   4558  CD  GLU B 407       5.539 -19.688 -23.266  1.00 95.94           C  
ATOM   4559  OE1 GLU B 407       5.621 -20.000 -24.484  1.00 95.94           O  
ATOM   4560  OE2 GLU B 407       6.289 -18.828 -22.734  1.00 95.94           O  
ATOM   4561  N   MET B 408       5.883 -21.312 -18.109  1.00 96.12           N  
ATOM   4562  CA  MET B 408       6.238 -21.047 -16.719  1.00 96.12           C  
ATOM   4563  C   MET B 408       7.660 -21.516 -16.406  1.00 96.12           C  
ATOM   4564  CB  MET B 408       5.250 -21.719 -15.758  1.00 96.12           C  
ATOM   4565  O   MET B 408       8.398 -20.844 -15.695  1.00 96.12           O  
ATOM   4566  CG  MET B 408       3.885 -21.062 -15.719  1.00 96.12           C  
ATOM   4567  SD  MET B 408       2.828 -21.703 -14.367  1.00 96.12           S  
ATOM   4568  CE  MET B 408       1.436 -20.547 -14.469  1.00 96.12           C  
ATOM   4569  N   LEU B 409       8.008 -22.594 -16.984  1.00 95.69           N  
ATOM   4570  CA  LEU B 409       9.367 -23.094 -16.812  1.00 95.69           C  
ATOM   4571  C   LEU B 409      10.375 -22.172 -17.484  1.00 95.69           C  
ATOM   4572  CB  LEU B 409       9.492 -24.516 -17.391  1.00 95.69           C  
ATOM   4573  O   LEU B 409      11.430 -21.875 -16.922  1.00 95.69           O  
ATOM   4574  CG  LEU B 409       8.930 -25.641 -16.516  1.00 95.69           C  
ATOM   4575  CD1 LEU B 409       8.922 -26.953 -17.297  1.00 95.69           C  
ATOM   4576  CD2 LEU B 409       9.742 -25.781 -15.234  1.00 95.69           C  
ATOM   4577  N   SER B 410      10.070 -21.766 -18.641  1.00 95.19           N  
ATOM   4578  CA  SER B 410      10.938 -20.828 -19.344  1.00 95.19           C  
ATOM   4579  C   SER B 410      11.109 -19.531 -18.547  1.00 95.19           C  
ATOM   4580  CB  SER B 410      10.375 -20.516 -20.734  1.00 95.19           C  
ATOM   4581  O   SER B 410      12.219 -19.016 -18.422  1.00 95.19           O  
ATOM   4582  OG  SER B 410      11.227 -19.625 -21.422  1.00 95.19           O  
ATOM   4583  N   TYR B 411      10.039 -19.047 -18.062  1.00 94.00           N  
ATOM   4584  CA  TYR B 411      10.078 -17.828 -17.266  1.00 94.00           C  
ATOM   4585  C   TYR B 411      10.875 -18.047 -15.977  1.00 94.00           C  
ATOM   4586  CB  TYR B 411       8.664 -17.359 -16.922  1.00 94.00           C  
ATOM   4587  O   TYR B 411      11.547 -17.125 -15.492  1.00 94.00           O  
ATOM   4588  CG  TYR B 411       8.625 -16.203 -15.961  1.00 94.00           C  
ATOM   4589  CD1 TYR B 411       8.039 -16.328 -14.703  1.00 94.00           C  
ATOM   4590  CD2 TYR B 411       9.164 -14.969 -16.312  1.00 94.00           C  
ATOM   4591  CE1 TYR B 411       7.996 -15.266 -13.812  1.00 94.00           C  
ATOM   4592  CE2 TYR B 411       9.133 -13.891 -15.430  1.00 94.00           C  
ATOM   4593  OH  TYR B 411       8.508 -12.984 -13.312  1.00 94.00           O  
ATOM   4594  CZ  TYR B 411       8.547 -14.047 -14.188  1.00 94.00           C  
ATOM   4595  N   LEU B 412      10.859 -19.172 -15.406  1.00 93.94           N  
ATOM   4596  CA  LEU B 412      11.508 -19.516 -14.141  1.00 93.94           C  
ATOM   4597  C   LEU B 412      13.023 -19.328 -14.242  1.00 93.94           C  
ATOM   4598  CB  LEU B 412      11.180 -20.953 -13.734  1.00 93.94           C  
ATOM   4599  O   LEU B 412      13.680 -19.031 -13.250  1.00 93.94           O  
ATOM   4600  CG  LEU B 412      11.656 -21.391 -12.344  1.00 93.94           C  
ATOM   4601  CD1 LEU B 412      11.047 -20.500 -11.266  1.00 93.94           C  
ATOM   4602  CD2 LEU B 412      11.312 -22.844 -12.102  1.00 93.94           C  
ATOM   4603  N   GLU B 413      13.602 -19.375 -15.344  1.00 92.00           N  
ATOM   4604  CA  GLU B 413      15.047 -19.250 -15.539  1.00 92.00           C  
ATOM   4605  C   GLU B 413      15.523 -17.828 -15.250  1.00 92.00           C  
ATOM   4606  CB  GLU B 413      15.430 -19.656 -16.969  1.00 92.00           C  
ATOM   4607  O   GLU B 413      16.656 -17.625 -14.797  1.00 92.00           O  
ATOM   4608  CG  GLU B 413      15.266 -21.141 -17.250  1.00 92.00           C  
ATOM   4609  CD  GLU B 413      15.750 -21.547 -18.625  1.00 92.00           C  
ATOM   4610  OE1 GLU B 413      15.688 -22.750 -18.953  1.00 92.00           O  
ATOM   4611  OE2 GLU B 413      16.203 -20.656 -19.375  1.00 92.00           O  
ATOM   4612  N   THR B 414      14.695 -16.906 -15.516  1.00 89.38           N  
ATOM   4613  CA  THR B 414      15.109 -15.508 -15.367  1.00 89.38           C  
ATOM   4614  C   THR B 414      14.258 -14.797 -14.320  1.00 89.38           C  
ATOM   4615  CB  THR B 414      15.023 -14.750 -16.703  1.00 89.38           C  
ATOM   4616  O   THR B 414      14.375 -13.586 -14.133  1.00 89.38           O  
ATOM   4617  CG2 THR B 414      15.953 -15.367 -17.750  1.00 89.38           C  
ATOM   4618  OG1 THR B 414      13.672 -14.812 -17.188  1.00 89.38           O  
ATOM   4619  N   ALA B 415      13.398 -15.578 -13.664  1.00 88.06           N  
ATOM   4620  CA  ALA B 415      12.430 -14.977 -12.750  1.00 88.06           C  
ATOM   4621  C   ALA B 415      13.117 -14.430 -11.500  1.00 88.06           C  
ATOM   4622  CB  ALA B 415      11.359 -15.992 -12.359  1.00 88.06           C  
ATOM   4623  O   ALA B 415      14.195 -14.898 -11.125  1.00 88.06           O  
ATOM   4624  N   ASP B 416      12.508 -13.422 -10.969  1.00 84.88           N  
ATOM   4625  CA  ASP B 416      12.961 -12.859  -9.703  1.00 84.88           C  
ATOM   4626  C   ASP B 416      12.930 -13.898  -8.594  1.00 84.88           C  
ATOM   4627  CB  ASP B 416      12.102 -11.648  -9.320  1.00 84.88           C  
ATOM   4628  O   ASP B 416      12.047 -14.766  -8.570  1.00 84.88           O  
ATOM   4629  CG  ASP B 416      12.281 -10.469 -10.258  1.00 84.88           C  
ATOM   4630  OD1 ASP B 416      13.188  -9.648 -10.039  1.00 84.88           O  
ATOM   4631  OD2 ASP B 416      11.492 -10.367 -11.227  1.00 84.88           O  
ATOM   4632  N   TYR B 417      13.844 -13.797  -7.641  1.00 83.62           N  
ATOM   4633  CA  TYR B 417      13.992 -14.758  -6.559  1.00 83.62           C  
ATOM   4634  C   TYR B 417      12.750 -14.797  -5.680  1.00 83.62           C  
ATOM   4635  CB  TYR B 417      15.227 -14.422  -5.707  1.00 83.62           C  
ATOM   4636  O   TYR B 417      12.359 -15.852  -5.184  1.00 83.62           O  
ATOM   4637  CG  TYR B 417      16.531 -14.664  -6.414  1.00 83.62           C  
ATOM   4638  CD1 TYR B 417      17.016 -15.953  -6.609  1.00 83.62           C  
ATOM   4639  CD2 TYR B 417      17.297 -13.594  -6.891  1.00 83.62           C  
ATOM   4640  CE1 TYR B 417      18.234 -16.172  -7.258  1.00 83.62           C  
ATOM   4641  CE2 TYR B 417      18.500 -13.805  -7.539  1.00 83.62           C  
ATOM   4642  OH  TYR B 417      20.156 -15.312  -8.367  1.00 83.62           O  
ATOM   4643  CZ  TYR B 417      18.969 -15.102  -7.723  1.00 83.62           C  
ATOM   4644  N   SER B 418      12.109 -13.703  -5.680  1.00 82.56           N  
ATOM   4645  CA  SER B 418      10.984 -13.578  -4.754  1.00 82.56           C  
ATOM   4646  C   SER B 418       9.789 -14.391  -5.227  1.00 82.56           C  
ATOM   4647  CB  SER B 418      10.578 -12.109  -4.590  1.00 82.56           C  
ATOM   4648  O   SER B 418       8.930 -14.773  -4.426  1.00 82.56           O  
ATOM   4649  OG  SER B 418      10.227 -11.547  -5.840  1.00 82.56           O  
ATOM   4650  N   ILE B 419       9.734 -14.750  -6.426  1.00 88.31           N  
ATOM   4651  CA  ILE B 419       8.531 -15.406  -6.926  1.00 88.31           C  
ATOM   4652  C   ILE B 419       8.859 -16.828  -7.359  1.00 88.31           C  
ATOM   4653  CB  ILE B 419       7.902 -14.625  -8.102  1.00 88.31           C  
ATOM   4654  O   ILE B 419       7.965 -17.609  -7.719  1.00 88.31           O  
ATOM   4655  CG1 ILE B 419       8.898 -14.516  -9.266  1.00 88.31           C  
ATOM   4656  CG2 ILE B 419       7.449 -13.234  -7.645  1.00 88.31           C  
ATOM   4657  CD1 ILE B 419       8.289 -13.992 -10.555  1.00 88.31           C  
ATOM   4658  N   ARG B 420      10.023 -17.250  -7.344  1.00 91.88           N  
ATOM   4659  CA  ARG B 420      10.477 -18.547  -7.852  1.00 91.88           C  
ATOM   4660  C   ARG B 420       9.812 -19.688  -7.094  1.00 91.88           C  
ATOM   4661  CB  ARG B 420      12.000 -18.656  -7.754  1.00 91.88           C  
ATOM   4662  O   ARG B 420       9.328 -20.641  -7.703  1.00 91.88           O  
ATOM   4663  CG  ARG B 420      12.742 -17.844  -8.797  1.00 91.88           C  
ATOM   4664  CD  ARG B 420      14.234 -18.156  -8.797  1.00 91.88           C  
ATOM   4665  NE  ARG B 420      14.945 -17.438  -9.844  1.00 91.88           N  
ATOM   4666  NH1 ARG B 420      16.969 -18.484  -9.492  1.00 91.88           N  
ATOM   4667  NH2 ARG B 420      16.766 -16.891 -11.125  1.00 91.88           N  
ATOM   4668  CZ  ARG B 420      16.219 -17.594 -10.148  1.00 91.88           C  
ATOM   4669  N   GLU B 421       9.812 -19.562  -5.836  1.00 89.94           N  
ATOM   4670  CA  GLU B 421       9.227 -20.625  -5.023  1.00 89.94           C  
ATOM   4671  C   GLU B 421       7.766 -20.859  -5.387  1.00 89.94           C  
ATOM   4672  CB  GLU B 421       9.359 -20.297  -3.533  1.00 89.94           C  
ATOM   4673  O   GLU B 421       7.332 -22.016  -5.508  1.00 89.94           O  
ATOM   4674  CG  GLU B 421       9.055 -21.469  -2.615  1.00 89.94           C  
ATOM   4675  CD  GLU B 421       9.188 -21.125  -1.140  1.00 89.94           C  
ATOM   4676  OE1 GLU B 421       8.852 -21.984  -0.286  1.00 89.94           O  
ATOM   4677  OE2 GLU B 421       9.625 -20.000  -0.834  1.00 89.94           O  
ATOM   4678  N   GLU B 422       7.133 -19.844  -5.551  1.00 90.56           N  
ATOM   4679  CA  GLU B 422       5.715 -19.938  -5.883  1.00 90.56           C  
ATOM   4680  C   GLU B 422       5.516 -20.562  -7.262  1.00 90.56           C  
ATOM   4681  CB  GLU B 422       5.043 -18.578  -5.824  1.00 90.56           C  
ATOM   4682  O   GLU B 422       4.629 -21.406  -7.449  1.00 90.56           O  
ATOM   4683  CG  GLU B 422       3.529 -18.625  -5.988  1.00 90.56           C  
ATOM   4684  CD  GLU B 422       2.871 -17.250  -5.871  1.00 90.56           C  
ATOM   4685  OE1 GLU B 422       1.672 -17.125  -6.211  1.00 90.56           O  
ATOM   4686  OE2 GLU B 422       3.559 -16.297  -5.434  1.00 90.56           O  
ATOM   4687  N   ILE B 423       6.309 -20.219  -8.211  1.00 94.50           N  
ATOM   4688  CA  ILE B 423       6.203 -20.766  -9.562  1.00 94.50           C  
ATOM   4689  C   ILE B 423       6.512 -22.250  -9.547  1.00 94.50           C  
ATOM   4690  CB  ILE B 423       7.156 -20.031 -10.539  1.00 94.50           C  
ATOM   4691  O   ILE B 423       5.824 -23.047 -10.195  1.00 94.50           O  
ATOM   4692  CG1 ILE B 423       6.746 -18.562 -10.688  1.00 94.50           C  
ATOM   4693  CG2 ILE B 423       7.176 -20.734 -11.898  1.00 94.50           C  
ATOM   4694  CD1 ILE B 423       7.703 -17.734 -11.531  1.00 94.50           C  
ATOM   4695  N   VAL B 424       7.457 -22.578  -8.742  1.00 94.50           N  
ATOM   4696  CA  VAL B 424       7.840 -23.984  -8.641  1.00 94.50           C  
ATOM   4697  C   VAL B 424       6.660 -24.797  -8.117  1.00 94.50           C  
ATOM   4698  CB  VAL B 424       9.070 -24.172  -7.719  1.00 94.50           C  
ATOM   4699  O   VAL B 424       6.324 -25.844  -8.672  1.00 94.50           O  
ATOM   4700  CG1 VAL B 424       9.266 -25.641  -7.375  1.00 94.50           C  
ATOM   4701  CG2 VAL B 424      10.320 -23.594  -8.383  1.00 94.50           C  
ATOM   4702  N   LEU B 425       6.051 -24.359  -7.121  1.00 93.81           N  
ATOM   4703  CA  LEU B 425       4.910 -25.047  -6.531  1.00 93.81           C  
ATOM   4704  C   LEU B 425       3.756 -25.141  -7.523  1.00 93.81           C  
ATOM   4705  CB  LEU B 425       4.449 -24.344  -5.254  1.00 93.81           C  
ATOM   4706  O   LEU B 425       3.152 -26.203  -7.691  1.00 93.81           O  
ATOM   4707  CG  LEU B 425       3.438 -25.094  -4.391  1.00 93.81           C  
ATOM   4708  CD1 LEU B 425       4.059 -26.375  -3.830  1.00 93.81           C  
ATOM   4709  CD2 LEU B 425       2.928 -24.203  -3.266  1.00 93.81           C  
ATOM   4710  N   LYS B 426       3.494 -24.062  -8.203  1.00 94.94           N  
ATOM   4711  CA  LYS B 426       2.391 -24.047  -9.156  1.00 94.94           C  
ATOM   4712  C   LYS B 426       2.650 -25.000 -10.320  1.00 94.94           C  
ATOM   4713  CB  LYS B 426       2.168 -22.625  -9.680  1.00 94.94           C  
ATOM   4714  O   LYS B 426       1.749 -25.719 -10.750  1.00 94.94           O  
ATOM   4715  CG  LYS B 426       1.495 -21.688  -8.680  1.00 94.94           C  
ATOM   4716  CD  LYS B 426       1.343 -20.281  -9.242  1.00 94.94           C  
ATOM   4717  CE  LYS B 426       0.545 -19.391  -8.305  1.00 94.94           C  
ATOM   4718  NZ  LYS B 426       0.521 -17.969  -8.773  1.00 94.94           N  
ATOM   4719  N   VAL B 427       3.848 -25.000 -10.812  1.00 95.88           N  
ATOM   4720  CA  VAL B 427       4.203 -25.906 -11.906  1.00 95.88           C  
ATOM   4721  C   VAL B 427       4.086 -27.359 -11.453  1.00 95.88           C  
ATOM   4722  CB  VAL B 427       5.629 -25.609 -12.430  1.00 95.88           C  
ATOM   4723  O   VAL B 427       3.547 -28.188 -12.172  1.00 95.88           O  
ATOM   4724  CG1 VAL B 427       6.086 -26.734 -13.375  1.00 95.88           C  
ATOM   4725  CG2 VAL B 427       5.680 -24.266 -13.133  1.00 95.88           C  
ATOM   4726  N   ALA B 428       4.535 -27.625 -10.250  1.00 94.44           N  
ATOM   4727  CA  ALA B 428       4.457 -28.984  -9.711  1.00 94.44           C  
ATOM   4728  C   ALA B 428       3.008 -29.453  -9.594  1.00 94.44           C  
ATOM   4729  CB  ALA B 428       5.152 -29.078  -8.359  1.00 94.44           C  
ATOM   4730  O   ALA B 428       2.674 -30.578  -9.961  1.00 94.44           O  
ATOM   4731  N   ILE B 429       2.209 -28.609  -9.164  1.00 93.81           N  
ATOM   4732  CA  ILE B 429       0.800 -28.938  -8.977  1.00 93.81           C  
ATOM   4733  C   ILE B 429       0.139 -29.156 -10.336  1.00 93.81           C  
ATOM   4734  CB  ILE B 429       0.059 -27.828  -8.195  1.00 93.81           C  
ATOM   4735  O   ILE B 429      -0.591 -30.125 -10.531  1.00 93.81           O  
ATOM   4736  CG1 ILE B 429       0.545 -27.797  -6.738  1.00 93.81           C  
ATOM   4737  CG2 ILE B 429      -1.456 -28.047  -8.258  1.00 93.81           C  
ATOM   4738  CD1 ILE B 429       0.072 -26.578  -5.961  1.00 93.81           C  
ATOM   4739  N   LEU B 430       0.399 -28.266 -11.289  1.00 95.44           N  
ATOM   4740  CA  LEU B 430      -0.201 -28.375 -12.617  1.00 95.44           C  
ATOM   4741  C   LEU B 430       0.263 -29.656 -13.312  1.00 95.44           C  
ATOM   4742  CB  LEU B 430       0.148 -27.156 -13.469  1.00 95.44           C  
ATOM   4743  O   LEU B 430      -0.529 -30.328 -13.977  1.00 95.44           O  
ATOM   4744  CG  LEU B 430      -0.487 -25.828 -13.055  1.00 95.44           C  
ATOM   4745  CD1 LEU B 430      -0.020 -24.703 -13.969  1.00 95.44           C  
ATOM   4746  CD2 LEU B 430      -2.008 -25.938 -13.062  1.00 95.44           C  
ATOM   4747  N   ALA B 431       1.529 -29.969 -13.156  1.00 93.50           N  
ATOM   4748  CA  ALA B 431       2.068 -31.172 -13.773  1.00 93.50           C  
ATOM   4749  C   ALA B 431       1.397 -32.438 -13.211  1.00 93.50           C  
ATOM   4750  CB  ALA B 431       3.578 -31.250 -13.570  1.00 93.50           C  
ATOM   4751  O   ALA B 431       1.121 -33.375 -13.953  1.00 93.50           O  
ATOM   4752  N   GLU B 432       1.150 -32.406 -11.969  1.00 89.50           N  
ATOM   4753  CA  GLU B 432       0.508 -33.562 -11.336  1.00 89.50           C  
ATOM   4754  C   GLU B 432      -0.973 -33.625 -11.695  1.00 89.50           C  
ATOM   4755  CB  GLU B 432       0.680 -33.500  -9.812  1.00 89.50           C  
ATOM   4756  O   GLU B 432      -1.481 -34.688 -12.047  1.00 89.50           O  
ATOM   4757  CG  GLU B 432       0.031 -34.656  -9.078  1.00 89.50           C  
ATOM   4758  CD  GLU B 432       0.210 -34.594  -7.574  1.00 89.50           C  
ATOM   4759  OE1 GLU B 432      -0.506 -35.312  -6.844  1.00 89.50           O  
ATOM   4760  OE2 GLU B 432       1.073 -33.812  -7.117  1.00 89.50           O  
ATOM   4761  N   LYS B 433      -1.640 -32.531 -11.688  1.00 91.88           N  
ATOM   4762  CA  LYS B 433      -3.088 -32.469 -11.859  1.00 91.88           C  
ATOM   4763  C   LYS B 433      -3.490 -32.781 -13.297  1.00 91.88           C  
ATOM   4764  CB  LYS B 433      -3.619 -31.094 -11.469  1.00 91.88           C  
ATOM   4765  O   LYS B 433      -4.500 -33.469 -13.523  1.00 91.88           O  
ATOM   4766  CG  LYS B 433      -5.137 -30.984 -11.477  1.00 91.88           C  
ATOM   4767  CD  LYS B 433      -5.602 -29.609 -11.008  1.00 91.88           C  
ATOM   4768  CE  LYS B 433      -7.121 -29.484 -11.078  1.00 91.88           C  
ATOM   4769  NZ  LYS B 433      -7.582 -28.125 -10.633  1.00 91.88           N  
ATOM   4770  N   TYR B 434      -2.652 -32.375 -14.281  1.00 92.31           N  
ATOM   4771  CA  TYR B 434      -3.092 -32.469 -15.672  1.00 92.31           C  
ATOM   4772  C   TYR B 434      -2.197 -33.438 -16.453  1.00 92.31           C  
ATOM   4773  CB  TYR B 434      -3.102 -31.109 -16.344  1.00 92.31           C  
ATOM   4774  O   TYR B 434      -2.143 -33.375 -17.688  1.00 92.31           O  
ATOM   4775  CG  TYR B 434      -4.090 -30.141 -15.734  1.00 92.31           C  
ATOM   4776  CD1 TYR B 434      -5.461 -30.391 -15.773  1.00 92.31           C  
ATOM   4777  CD2 TYR B 434      -3.660 -28.969 -15.117  1.00 92.31           C  
ATOM   4778  CE1 TYR B 434      -6.375 -29.516 -15.219  1.00 92.31           C  
ATOM   4779  CE2 TYR B 434      -4.566 -28.078 -14.562  1.00 92.31           C  
ATOM   4780  OH  TYR B 434      -6.824 -27.469 -14.062  1.00 92.31           O  
ATOM   4781  CZ  TYR B 434      -5.922 -28.359 -14.617  1.00 92.31           C  
ATOM   4782  N   ALA B 435      -1.549 -34.281 -15.727  1.00 87.81           N  
ATOM   4783  CA  ALA B 435      -0.716 -35.281 -16.391  1.00 87.81           C  
ATOM   4784  C   ALA B 435      -1.571 -36.312 -17.125  1.00 87.81           C  
ATOM   4785  CB  ALA B 435       0.203 -35.969 -15.383  1.00 87.81           C  
ATOM   4786  O   ALA B 435      -2.406 -36.969 -16.500  1.00 87.81           O  
ATOM   4787  N   VAL B 436      -1.555 -36.250 -18.469  1.00 83.44           N  
ATOM   4788  CA  VAL B 436      -2.213 -37.281 -19.250  1.00 83.44           C  
ATOM   4789  C   VAL B 436      -1.238 -38.438 -19.516  1.00 83.44           C  
ATOM   4790  CB  VAL B 436      -2.758 -36.750 -20.594  1.00 83.44           C  
ATOM   4791  O   VAL B 436      -1.590 -39.594 -19.359  1.00 83.44           O  
ATOM   4792  CG1 VAL B 436      -3.535 -37.812 -21.344  1.00 83.44           C  
ATOM   4793  CG2 VAL B 436      -3.637 -35.500 -20.344  1.00 83.44           C  
ATOM   4794  N   ASP B 437      -0.047 -38.062 -19.828  1.00 86.25           N  
ATOM   4795  CA  ASP B 437       1.106 -38.938 -19.984  1.00 86.25           C  
ATOM   4796  C   ASP B 437       2.152 -38.688 -18.906  1.00 86.25           C  
ATOM   4797  CB  ASP B 437       1.729 -38.781 -21.375  1.00 86.25           C  
ATOM   4798  O   ASP B 437       2.707 -37.594 -18.812  1.00 86.25           O  
ATOM   4799  CG  ASP B 437       2.918 -39.688 -21.609  1.00 86.25           C  
ATOM   4800  OD1 ASP B 437       3.209 -40.531 -20.750  1.00 86.25           O  
ATOM   4801  OD2 ASP B 437       3.572 -39.531 -22.656  1.00 86.25           O  
ATOM   4802  N   TYR B 438       2.387 -39.750 -18.109  1.00 89.38           N  
ATOM   4803  CA  TYR B 438       3.258 -39.562 -16.953  1.00 89.38           C  
ATOM   4804  C   TYR B 438       4.715 -39.469 -17.375  1.00 89.38           C  
ATOM   4805  CB  TYR B 438       3.080 -40.688 -15.945  1.00 89.38           C  
ATOM   4806  O   TYR B 438       5.582 -39.125 -16.578  1.00 89.38           O  
ATOM   4807  CG  TYR B 438       1.867 -40.562 -15.062  1.00 89.38           C  
ATOM   4808  CD1 TYR B 438       1.949 -39.875 -13.844  1.00 89.38           C  
ATOM   4809  CD2 TYR B 438       0.637 -41.062 -15.445  1.00 89.38           C  
ATOM   4810  CE1 TYR B 438       0.834 -39.750 -13.023  1.00 89.38           C  
ATOM   4811  CE2 TYR B 438      -0.485 -40.938 -14.633  1.00 89.38           C  
ATOM   4812  OH  TYR B 438      -1.483 -40.156 -12.617  1.00 89.38           O  
ATOM   4813  CZ  TYR B 438      -0.376 -40.281 -13.430  1.00 89.38           C  
ATOM   4814  N   THR B 439       4.969 -39.812 -18.625  1.00 91.81           N  
ATOM   4815  CA  THR B 439       6.297 -39.469 -19.141  1.00 91.81           C  
ATOM   4816  C   THR B 439       6.516 -37.969 -19.188  1.00 91.81           C  
ATOM   4817  CB  THR B 439       6.508 -40.062 -20.547  1.00 91.81           C  
ATOM   4818  O   THR B 439       7.602 -37.500 -18.875  1.00 91.81           O  
ATOM   4819  CG2 THR B 439       6.352 -41.594 -20.531  1.00 91.81           C  
ATOM   4820  OG1 THR B 439       5.543 -39.531 -21.438  1.00 91.81           O  
ATOM   4821  N   TRP B 440       5.418 -37.375 -19.594  1.00 93.69           N  
ATOM   4822  CA  TRP B 440       5.469 -35.938 -19.609  1.00 93.69           C  
ATOM   4823  C   TRP B 440       5.676 -35.375 -18.203  1.00 93.69           C  
ATOM   4824  CB  TRP B 440       4.188 -35.344 -20.219  1.00 93.69           C  
ATOM   4825  O   TRP B 440       6.434 -34.406 -18.016  1.00 93.69           O  
ATOM   4826  CG  TRP B 440       4.102 -33.844 -20.156  1.00 93.69           C  
ATOM   4827  CD1 TRP B 440       4.762 -32.938 -20.938  1.00 93.69           C  
ATOM   4828  CD2 TRP B 440       3.312 -33.094 -19.234  1.00 93.69           C  
ATOM   4829  CE2 TRP B 440       3.543 -31.719 -19.531  1.00 93.69           C  
ATOM   4830  CE3 TRP B 440       2.432 -33.406 -18.203  1.00 93.69           C  
ATOM   4831  NE1 TRP B 440       4.430 -31.672 -20.562  1.00 93.69           N  
ATOM   4832  CH2 TRP B 440       2.064 -31.047 -17.812  1.00 93.69           C  
ATOM   4833  CZ2 TRP B 440       2.922 -30.688 -18.812  1.00 93.69           C  
ATOM   4834  CZ3 TRP B 440       1.813 -32.375 -17.500  1.00 93.69           C  
ATOM   4835  N   TYR B 441       5.020 -35.969 -17.219  1.00 93.69           N  
ATOM   4836  CA  TYR B 441       5.160 -35.531 -15.836  1.00 93.69           C  
ATOM   4837  C   TYR B 441       6.609 -35.656 -15.375  1.00 93.69           C  
ATOM   4838  CB  TYR B 441       4.250 -36.344 -14.922  1.00 93.69           C  
ATOM   4839  O   TYR B 441       7.176 -34.719 -14.820  1.00 93.69           O  
ATOM   4840  CG  TYR B 441       4.523 -36.156 -13.453  1.00 93.69           C  
ATOM   4841  CD1 TYR B 441       5.277 -37.094 -12.734  1.00 93.69           C  
ATOM   4842  CD2 TYR B 441       4.027 -35.062 -12.773  1.00 93.69           C  
ATOM   4843  CE1 TYR B 441       5.527 -36.906 -11.383  1.00 93.69           C  
ATOM   4844  CE2 TYR B 441       4.277 -34.875 -11.422  1.00 93.69           C  
ATOM   4845  OH  TYR B 441       5.273 -35.625  -9.391  1.00 93.69           O  
ATOM   4846  CZ  TYR B 441       5.027 -35.812 -10.727  1.00 93.69           C  
ATOM   4847  N   VAL B 442       7.195 -36.750 -15.656  1.00 92.81           N  
ATOM   4848  CA  VAL B 442       8.570 -37.031 -15.227  1.00 92.81           C  
ATOM   4849  C   VAL B 442       9.516 -36.031 -15.883  1.00 92.81           C  
ATOM   4850  CB  VAL B 442       8.992 -38.469 -15.578  1.00 92.81           C  
ATOM   4851  O   VAL B 442      10.352 -35.438 -15.211  1.00 92.81           O  
ATOM   4852  CG1 VAL B 442      10.492 -38.688 -15.328  1.00 92.81           C  
ATOM   4853  CG2 VAL B 442       8.180 -39.469 -14.758  1.00 92.81           C  
ATOM   4854  N   ASP B 443       9.344 -35.844 -17.141  1.00 94.25           N  
ATOM   4855  CA  ASP B 443      10.180 -34.875 -17.844  1.00 94.25           C  
ATOM   4856  C   ASP B 443      10.031 -33.469 -17.250  1.00 94.25           C  
ATOM   4857  CB  ASP B 443       9.844 -34.844 -19.328  1.00 94.25           C  
ATOM   4858  O   ASP B 443      11.016 -32.781 -17.031  1.00 94.25           O  
ATOM   4859  CG  ASP B 443      10.312 -36.094 -20.062  1.00 94.25           C  
ATOM   4860  OD1 ASP B 443      11.188 -36.812 -19.547  1.00 94.25           O  
ATOM   4861  OD2 ASP B 443       9.805 -36.344 -21.172  1.00 94.25           O  
ATOM   4862  N   THR B 444       8.844 -33.031 -16.969  1.00 95.00           N  
ATOM   4863  CA  THR B 444       8.539 -31.703 -16.469  1.00 95.00           C  
ATOM   4864  C   THR B 444       9.148 -31.500 -15.078  1.00 95.00           C  
ATOM   4865  CB  THR B 444       7.020 -31.469 -16.391  1.00 95.00           C  
ATOM   4866  O   THR B 444       9.797 -30.484 -14.828  1.00 95.00           O  
ATOM   4867  CG2 THR B 444       6.703 -30.094 -15.812  1.00 95.00           C  
ATOM   4868  OG1 THR B 444       6.469 -31.547 -17.719  1.00 95.00           O  
ATOM   4869  N   ILE B 445       9.000 -32.469 -14.203  1.00 93.19           N  
ATOM   4870  CA  ILE B 445       9.438 -32.312 -12.820  1.00 93.19           C  
ATOM   4871  C   ILE B 445      10.961 -32.344 -12.758  1.00 93.19           C  
ATOM   4872  CB  ILE B 445       8.828 -33.375 -11.898  1.00 93.19           C  
ATOM   4873  O   ILE B 445      11.586 -31.641 -11.961  1.00 93.19           O  
ATOM   4874  CG1 ILE B 445       7.660 -32.812 -11.094  1.00 93.19           C  
ATOM   4875  CG2 ILE B 445       9.898 -33.969 -10.969  1.00 93.19           C  
ATOM   4876  CD1 ILE B 445       7.598 -31.281 -11.109  1.00 93.19           C  
ATOM   4877  N   LEU B 446      11.570 -33.188 -13.570  1.00 92.81           N  
ATOM   4878  CA  LEU B 446      13.031 -33.219 -13.609  1.00 92.81           C  
ATOM   4879  C   LEU B 446      13.586 -31.906 -14.141  1.00 92.81           C  
ATOM   4880  CB  LEU B 446      13.523 -34.375 -14.469  1.00 92.81           C  
ATOM   4881  O   LEU B 446      14.602 -31.406 -13.641  1.00 92.81           O  
ATOM   4882  CG  LEU B 446      13.305 -35.781 -13.898  1.00 92.81           C  
ATOM   4883  CD1 LEU B 446      13.852 -36.844 -14.859  1.00 92.81           C  
ATOM   4884  CD2 LEU B 446      13.961 -35.906 -12.531  1.00 92.81           C  
ATOM   4885  N   ASN B 447      12.938 -31.422 -15.117  1.00 94.12           N  
ATOM   4886  CA  ASN B 447      13.328 -30.109 -15.617  1.00 94.12           C  
ATOM   4887  C   ASN B 447      13.141 -29.031 -14.555  1.00 94.12           C  
ATOM   4888  CB  ASN B 447      12.539 -29.750 -16.875  1.00 94.12           C  
ATOM   4889  O   ASN B 447      13.977 -28.125 -14.422  1.00 94.12           O  
ATOM   4890  CG  ASN B 447      13.211 -28.688 -17.703  1.00 94.12           C  
ATOM   4891  ND2 ASN B 447      12.461 -28.094 -18.641  1.00 94.12           N  
ATOM   4892  OD1 ASN B 447      14.391 -28.391 -17.531  1.00 94.12           O  
ATOM   4893  N   LEU B 448      12.078 -29.141 -13.836  1.00 95.12           N  
ATOM   4894  CA  LEU B 448      11.812 -28.219 -12.742  1.00 95.12           C  
ATOM   4895  C   LEU B 448      12.930 -28.250 -11.711  1.00 95.12           C  
ATOM   4896  CB  LEU B 448      10.469 -28.547 -12.078  1.00 95.12           C  
ATOM   4897  O   LEU B 448      13.414 -27.203 -11.273  1.00 95.12           O  
ATOM   4898  CG  LEU B 448      10.008 -27.594 -10.977  1.00 95.12           C  
ATOM   4899  CD1 LEU B 448       9.773 -26.188 -11.547  1.00 95.12           C  
ATOM   4900  CD2 LEU B 448       8.742 -28.109 -10.312  1.00 95.12           C  
ATOM   4901  N   ILE B 449      13.406 -29.391 -11.344  1.00 92.38           N  
ATOM   4902  CA  ILE B 449      14.469 -29.578 -10.359  1.00 92.38           C  
ATOM   4903  C   ILE B 449      15.781 -29.016 -10.914  1.00 92.38           C  
ATOM   4904  CB  ILE B 449      14.625 -31.062  -9.977  1.00 92.38           C  
ATOM   4905  O   ILE B 449      16.547 -28.391 -10.188  1.00 92.38           O  
ATOM   4906  CG1 ILE B 449      13.398 -31.547  -9.203  1.00 92.38           C  
ATOM   4907  CG2 ILE B 449      15.906 -31.266  -9.156  1.00 92.38           C  
ATOM   4908  CD1 ILE B 449      13.375 -33.062  -8.969  1.00 92.38           C  
ATOM   4909  N   ARG B 450      15.984 -29.234 -12.102  1.00 91.88           N  
ATOM   4910  CA  ARG B 450      17.203 -28.750 -12.734  1.00 91.88           C  
ATOM   4911  C   ARG B 450      17.266 -27.219 -12.719  1.00 91.88           C  
ATOM   4912  CB  ARG B 450      17.312 -29.266 -14.172  1.00 91.88           C  
ATOM   4913  O   ARG B 450      18.297 -26.641 -12.398  1.00 91.88           O  
ATOM   4914  CG  ARG B 450      18.562 -28.812 -14.898  1.00 91.88           C  
ATOM   4915  CD  ARG B 450      18.547 -29.250 -16.359  1.00 91.88           C  
ATOM   4916  NE  ARG B 450      17.438 -28.656 -17.094  1.00 91.88           N  
ATOM   4917  NH1 ARG B 450      18.531 -26.672 -17.547  1.00 91.88           N  
ATOM   4918  NH2 ARG B 450      16.375 -27.000 -18.281  1.00 91.88           N  
ATOM   4919  CZ  ARG B 450      17.453 -27.438 -17.641  1.00 91.88           C  
ATOM   4920  N   ILE B 451      16.188 -26.594 -13.023  1.00 93.00           N  
ATOM   4921  CA  ILE B 451      16.156 -25.141 -13.180  1.00 93.00           C  
ATOM   4922  C   ILE B 451      16.094 -24.469 -11.805  1.00 93.00           C  
ATOM   4923  CB  ILE B 451      14.945 -24.703 -14.039  1.00 93.00           C  
ATOM   4924  O   ILE B 451      16.797 -23.484 -11.555  1.00 93.00           O  
ATOM   4925  CG1 ILE B 451      15.094 -25.219 -15.477  1.00 93.00           C  
ATOM   4926  CG2 ILE B 451      14.789 -23.172 -14.008  1.00 93.00           C  
ATOM   4927  CD1 ILE B 451      13.852 -25.047 -16.328  1.00 93.00           C  
ATOM   4928  N   ALA B 452      15.281 -24.969 -10.867  1.00 92.44           N  
ATOM   4929  CA  ALA B 452      14.977 -24.250  -9.625  1.00 92.44           C  
ATOM   4930  C   ALA B 452      15.883 -24.719  -8.492  1.00 92.44           C  
ATOM   4931  CB  ALA B 452      13.516 -24.438  -9.250  1.00 92.44           C  
ATOM   4932  O   ALA B 452      16.062 -24.016  -7.492  1.00 92.44           O  
ATOM   4933  N   GLY B 453      16.484 -25.781  -8.578  1.00 88.69           N  
ATOM   4934  CA  GLY B 453      17.438 -26.297  -7.613  1.00 88.69           C  
ATOM   4935  C   GLY B 453      16.953 -26.203  -6.180  1.00 88.69           C  
ATOM   4936  O   GLY B 453      16.047 -26.938  -5.777  1.00 88.69           O  
ATOM   4937  N   ASP B 454      17.391 -25.094  -5.516  1.00 87.69           N
[truncated: 204,931 more chars]
