# Supplementary material for: Bi-handed assembly chaperones regulate protein complex assembly through an intramolecular handover mechanism
Source: Sci Adv. 2025 Sep 12;11(37):eadw9158. doi: 10.1126/sciadv.adw9158 (PMC12429027; doi:10.1126/sciadv.adw9158)
Supplement: Supplementary file 2 — Datasets S1 to S5 [file sciadv.adw9158_datasets_s1_to_s5.zip › sciadv.adw9158_dataset_s4.pdb]

MODEL     1                                                                     
ATOM      1  N   MET A   1      -4.906  50.250  24.000  1.00 22.88           N  
ATOM      2  CA  MET A   1      -3.965  49.844  22.969  1.00 22.88           C  
ATOM      3  C   MET A   1      -4.016  48.312  22.766  1.00 22.88           C  
ATOM      4  CB  MET A   1      -2.541  50.250  23.328  1.00 22.88           C  
ATOM      5  O   MET A   1      -3.670  47.562  23.672  1.00 22.88           O  
ATOM      6  CG  MET A   1      -2.201  51.688  22.906  1.00 22.88           C  
ATOM      7  SD  MET A   1      -0.398  52.031  22.953  1.00 22.88           S  
ATOM      8  CE  MET A   1      -0.371  53.719  22.328  1.00 22.88           C  
ATOM      9  N   PRO A   2      -4.938  47.781  22.109  1.00 25.70           N  
ATOM     10  CA  PRO A   2      -5.465  46.438  22.312  1.00 25.70           C  
ATOM     11  C   PRO A   2      -4.469  45.344  21.922  1.00 25.70           C  
ATOM     12  CB  PRO A   2      -6.699  46.406  21.406  1.00 25.70           C  
ATOM     13  O   PRO A   2      -3.615  45.562  21.062  1.00 25.70           O  
ATOM     14  CG  PRO A   2      -6.570  47.594  20.531  1.00 25.70           C  
ATOM     15  CD  PRO A   2      -5.375  48.375  20.984  1.00 25.70           C  
ATOM     16  N   ALA A   3      -4.047  44.562  22.891  1.00 32.56           N  
ATOM     17  CA  ALA A   3      -2.934  43.625  22.953  1.00 32.56           C  
ATOM     18  C   ALA A   3      -2.930  42.719  21.750  1.00 32.56           C  
ATOM     19  CB  ALA A   3      -2.998  42.812  24.250  1.00 32.56           C  
ATOM     20  O   ALA A   3      -3.910  42.000  21.500  1.00 32.56           O  
ATOM     21  N   VAL A   4      -2.477  43.188  20.672  1.00 31.95           N  
ATOM     22  CA  VAL A   4      -2.213  42.531  19.391  1.00 31.95           C  
ATOM     23  C   VAL A   4      -1.773  41.094  19.641  1.00 31.95           C  
ATOM     24  CB  VAL A   4      -1.139  43.281  18.578  1.00 31.95           C  
ATOM     25  O   VAL A   4      -0.786  40.844  20.344  1.00 31.95           O  
ATOM     26  CG1 VAL A   4      -0.970  42.656  17.203  1.00 31.95           C  
ATOM     27  CG2 VAL A   4      -1.503  44.781  18.453  1.00 31.95           C  
ATOM     28  N   SER A   5      -2.699  40.250  19.797  1.00 33.00           N  
ATOM     29  CA  SER A   5      -2.615  38.844  20.109  1.00 33.00           C  
ATOM     30  C   SER A   5      -1.455  38.156  19.375  1.00 33.00           C  
ATOM     31  CB  SER A   5      -3.926  38.125  19.750  1.00 33.00           C  
ATOM     32  O   SER A   5      -1.297  38.344  18.172  1.00 33.00           O  
ATOM     33  OG  SER A   5      -3.988  37.844  18.375  1.00 33.00           O  
ATOM     34  N   LYS A   6      -0.321  38.062  19.891  1.00 40.25           N  
ATOM     35  CA  LYS A   6       0.946  37.375  19.656  1.00 40.25           C  
ATOM     36  C   LYS A   6       0.736  36.094  18.859  1.00 40.25           C  
ATOM     37  CB  LYS A   6       1.638  37.062  20.984  1.00 40.25           C  
ATOM     38  O   LYS A   6      -0.023  35.219  19.266  1.00 40.25           O  
ATOM     39  CG  LYS A   6       2.553  38.188  21.484  1.00 40.25           C  
ATOM     40  CD  LYS A   6       3.275  37.781  22.750  1.00 40.25           C  
ATOM     41  CE  LYS A   6       4.180  38.875  23.266  1.00 40.25           C  
ATOM     42  NZ  LYS A   6       4.883  38.500  24.531  1.00 40.25           N  
ATOM     43  N   GLY A   7       0.534  36.094  17.609  1.00 40.47           N  
ATOM     44  CA  GLY A   7       0.417  35.000  16.672  1.00 40.47           C  
ATOM     45  C   GLY A   7       1.100  33.719  17.156  1.00 40.47           C  
ATOM     46  O   GLY A   7       2.307  33.719  17.406  1.00 40.47           O  
ATOM     47  N   ASP A   8       0.479  32.906  17.984  1.00 45.44           N  
ATOM     48  CA  ASP A   8       0.625  31.750  18.875  1.00 45.44           C  
ATOM     49  C   ASP A   8       1.384  30.609  18.203  1.00 45.44           C  
ATOM     50  CB  ASP A   8      -0.746  31.266  19.359  1.00 45.44           C  
ATOM     51  O   ASP A   8       1.313  29.469  18.641  1.00 45.44           O  
ATOM     52  CG  ASP A   8      -0.933  31.375  20.859  1.00 45.44           C  
ATOM     53  OD1 ASP A   8       0.031  31.734  21.562  1.00 45.44           O  
ATOM     54  OD2 ASP A   8      -2.053  31.094  21.328  1.00 45.44           O  
ATOM     55  N   GLY A   9       1.894  30.719  16.938  1.00 55.03           N  
ATOM     56  CA  GLY A   9       2.666  29.531  16.609  1.00 55.03           C  
ATOM     57  C   GLY A   9       3.691  29.172  17.672  1.00 55.03           C  
ATOM     58  O   GLY A   9       4.168  30.047  18.406  1.00 55.03           O  
ATOM     59  N   MET A  10       3.662  27.922  18.219  1.00 67.62           N  
ATOM     60  CA  MET A  10       4.570  27.469  19.281  1.00 67.62           C  
ATOM     61  C   MET A  10       6.023  27.672  18.859  1.00 67.62           C  
ATOM     62  CB  MET A  10       4.320  26.000  19.609  1.00 67.62           C  
ATOM     63  O   MET A  10       6.633  26.766  18.266  1.00 67.62           O  
ATOM     64  CG  MET A  10       3.043  25.766  20.406  1.00 67.62           C  
ATOM     65  SD  MET A  10       2.836  24.000  20.891  1.00 67.62           S  
ATOM     66  CE  MET A  10       1.671  23.453  19.609  1.00 67.62           C  
ATOM     67  N   ARG A  11       6.543  28.938  18.797  1.00 71.69           N  
ATOM     68  CA  ARG A  11       7.938  29.234  18.484  1.00 71.69           C  
ATOM     69  C   ARG A  11       8.875  28.266  19.188  1.00 71.69           C  
ATOM     70  CB  ARG A  11       8.281  30.672  18.891  1.00 71.69           C  
ATOM     71  O   ARG A  11       9.875  27.828  18.609  1.00 71.69           O  
ATOM     72  CG  ARG A  11       9.484  31.250  18.156  1.00 71.69           C  
ATOM     73  CD  ARG A  11       9.750  32.688  18.547  1.00 71.69           C  
ATOM     74  NE  ARG A  11      10.938  33.219  17.891  1.00 71.69           N  
ATOM     75  NH1 ARG A  11      10.766  35.344  18.812  1.00 71.69           N  
ATOM     76  NH2 ARG A  11      12.484  34.844  17.375  1.00 71.69           N  
ATOM     77  CZ  ARG A  11      11.391  34.469  18.031  1.00 71.69           C  
ATOM     78  N   GLY A  12       8.500  27.984  20.391  1.00 77.69           N  
ATOM     79  CA  GLY A  12       9.320  27.031  21.125  1.00 77.69           C  
ATOM     80  C   GLY A  12       9.375  25.672  20.453  1.00 77.69           C  
ATOM     81  O   GLY A  12      10.430  25.031  20.422  1.00 77.69           O  
ATOM     82  N   LEU A  13       8.305  25.312  19.953  1.00 80.81           N  
ATOM     83  CA  LEU A  13       8.250  24.031  19.266  1.00 80.81           C  
ATOM     84  C   LEU A  13       9.070  24.078  17.984  1.00 80.81           C  
ATOM     85  CB  LEU A  13       6.797  23.656  18.938  1.00 80.81           C  
ATOM     86  O   LEU A  13       9.828  23.141  17.688  1.00 80.81           O  
ATOM     87  CG  LEU A  13       6.586  22.359  18.172  1.00 80.81           C  
ATOM     88  CD1 LEU A  13       7.035  21.172  19.016  1.00 80.81           C  
ATOM     89  CD2 LEU A  13       5.125  22.203  17.766  1.00 80.81           C  
ATOM     90  N   ALA A  14       8.914  25.156  17.250  1.00 79.31           N  
ATOM     91  CA  ALA A  14       9.648  25.297  16.000  1.00 79.31           C  
ATOM     92  C   ALA A  14      11.156  25.281  16.250  1.00 79.31           C  
ATOM     93  CB  ALA A  14       9.250  26.578  15.289  1.00 79.31           C  
ATOM     94  O   ALA A  14      11.906  24.641  15.500  1.00 79.31           O  
ATOM     95  N   VAL A  15      11.547  25.922  17.281  1.00 79.38           N  
ATOM     96  CA  VAL A  15      12.953  25.953  17.641  1.00 79.38           C  
ATOM     97  C   VAL A  15      13.414  24.562  18.062  1.00 79.38           C  
ATOM     98  CB  VAL A  15      13.227  26.969  18.766  1.00 79.38           C  
ATOM     99  O   VAL A  15      14.500  24.125  17.672  1.00 79.38           O  
ATOM    100  CG1 VAL A  15      14.656  26.844  19.297  1.00 79.38           C  
ATOM    101  CG2 VAL A  15      12.969  28.406  18.281  1.00 79.38           C  
ATOM    102  N   PHE A  16      12.625  23.938  18.766  1.00 84.44           N  
ATOM    103  CA  PHE A  16      12.945  22.578  19.203  1.00 84.44           C  
ATOM    104  C   PHE A  16      13.070  21.641  18.000  1.00 84.44           C  
ATOM    105  CB  PHE A  16      11.875  22.062  20.156  1.00 84.44           C  
ATOM    106  O   PHE A  16      14.016  20.844  17.922  1.00 84.44           O  
ATOM    107  CG  PHE A  16      12.070  20.625  20.578  1.00 84.44           C  
ATOM    108  CD1 PHE A  16      11.195  19.641  20.156  1.00 84.44           C  
ATOM    109  CD2 PHE A  16      13.148  20.266  21.375  1.00 84.44           C  
ATOM    110  CE1 PHE A  16      11.375  18.312  20.531  1.00 84.44           C  
ATOM    111  CE2 PHE A  16      13.336  18.938  21.766  1.00 84.44           C  
ATOM    112  CZ  PHE A  16      12.445  17.969  21.344  1.00 84.44           C  
ATOM    113  N   ILE A  17      12.172  21.734  17.156  1.00 81.31           N  
ATOM    114  CA  ILE A  17      12.211  20.906  15.953  1.00 81.31           C  
ATOM    115  C   ILE A  17      13.500  21.172  15.180  1.00 81.31           C  
ATOM    116  CB  ILE A  17      10.977  21.141  15.055  1.00 81.31           C  
ATOM    117  O   ILE A  17      14.164  20.250  14.719  1.00 81.31           O  
ATOM    118  CG1 ILE A  17       9.703  20.672  15.766  1.00 81.31           C  
ATOM    119  CG2 ILE A  17      11.141  20.438  13.711  1.00 81.31           C  
ATOM    120  CD1 ILE A  17       8.422  21.031  15.023  1.00 81.31           C  
ATOM    121  N   SER A  18      13.750  22.391  15.172  1.00 77.81           N  
ATOM    122  CA  SER A  18      14.977  22.781  14.477  1.00 77.81           C  
ATOM    123  C   SER A  18      16.219  22.234  15.188  1.00 77.81           C  
ATOM    124  CB  SER A  18      15.062  24.297  14.367  1.00 77.81           C  
ATOM    125  O   SER A  18      17.156  21.766  14.539  1.00 77.81           O  
ATOM    126  OG  SER A  18      16.266  24.688  13.727  1.00 77.81           O  
ATOM    127  N   ASP A  19      16.172  22.234  16.469  1.00 80.00           N  
ATOM    128  CA  ASP A  19      17.297  21.734  17.266  1.00 80.00           C  
ATOM    129  C   ASP A  19      17.500  20.234  17.031  1.00 80.00           C  
ATOM    130  CB  ASP A  19      17.062  22.016  18.750  1.00 80.00           C  
ATOM    131  O   ASP A  19      18.625  19.781  16.922  1.00 80.00           O  
ATOM    132  CG  ASP A  19      17.297  23.469  19.125  1.00 80.00           C  
ATOM    133  OD1 ASP A  19      17.828  24.234  18.297  1.00 80.00           O  
ATOM    134  OD2 ASP A  19      16.953  23.844  20.266  1.00 80.00           O  
ATOM    135  N   ILE A  20      16.469  19.500  17.031  1.00 79.62           N  
ATOM    136  CA  ILE A  20      16.531  18.047  16.844  1.00 79.62           C  
ATOM    137  C   ILE A  20      17.062  17.719  15.461  1.00 79.62           C  
ATOM    138  CB  ILE A  20      15.148  17.391  17.062  1.00 79.62           C  
ATOM    139  O   ILE A  20      17.891  16.828  15.297  1.00 79.62           O  
ATOM    140  CG1 ILE A  20      14.734  17.484  18.547  1.00 79.62           C  
ATOM    141  CG2 ILE A  20      15.156  15.938  16.594  1.00 79.62           C  
ATOM    142  CD1 ILE A  20      15.562  16.609  19.469  1.00 79.62           C  
ATOM    143  N   ARG A  21      16.625  18.438  14.648  1.00 72.94           N  
ATOM    144  CA  ARG A  21      17.047  18.188  13.266  1.00 72.94           C  
ATOM    145  C   ARG A  21      18.500  18.594  13.055  1.00 72.94           C  
ATOM    146  CB  ARG A  21      16.141  18.953  12.289  1.00 72.94           C  
ATOM    147  O   ARG A  21      19.156  18.094  12.133  1.00 72.94           O  
ATOM    148  CG  ARG A  21      14.734  18.375  12.188  1.00 72.94           C  
ATOM    149  CD  ARG A  21      13.945  19.031  11.055  1.00 72.94           C  
ATOM    150  NE  ARG A  21      14.422  18.578   9.750  1.00 72.94           N  
ATOM    151  NH1 ARG A  21      12.719  19.594   8.562  1.00 72.94           N  
ATOM    152  NH2 ARG A  21      14.344  18.406   7.461  1.00 72.94           N  
ATOM    153  CZ  ARG A  21      13.828  18.859   8.594  1.00 72.94           C  
ATOM    154  N   ASN A  22      19.000  19.422  13.961  1.00 69.12           N  
ATOM    155  CA  ASN A  22      20.375  19.906  13.883  1.00 69.12           C  
ATOM    156  C   ASN A  22      21.344  18.969  14.594  1.00 69.12           C  
ATOM    157  CB  ASN A  22      20.484  21.312  14.461  1.00 69.12           C  
ATOM    158  O   ASN A  22      22.562  19.141  14.508  1.00 69.12           O  
ATOM    159  CG  ASN A  22      19.891  22.375  13.547  1.00 69.12           C  
ATOM    160  ND2 ASN A  22      19.578  23.531  14.102  1.00 69.12           N  
ATOM    161  OD1 ASN A  22      19.719  22.141  12.344  1.00 69.12           O  
ATOM    162  N   CYS A  23      20.766  18.078  15.266  1.00 75.00           N  
ATOM    163  CA  CYS A  23      21.641  17.141  15.969  1.00 75.00           C  
ATOM    164  C   CYS A  23      22.453  16.312  14.977  1.00 75.00           C  
ATOM    165  CB  CYS A  23      20.828  16.203  16.859  1.00 75.00           C  
ATOM    166  O   CYS A  23      21.922  15.820  13.984  1.00 75.00           O  
ATOM    167  SG  CYS A  23      20.141  17.016  18.328  1.00 75.00           S  
ATOM    168  N   LYS A  24      23.750  16.234  15.109  1.00 63.72           N  
ATOM    169  CA  LYS A  24      24.688  15.633  14.172  1.00 63.72           C  
ATOM    170  C   LYS A  24      24.719  14.109  14.328  1.00 63.72           C  
ATOM    171  CB  LYS A  24      26.094  16.219  14.367  1.00 63.72           C  
ATOM    172  O   LYS A  24      25.094  13.398  13.391  1.00 63.72           O  
ATOM    173  CG  LYS A  24      26.188  17.703  14.055  1.00 63.72           C  
ATOM    174  CD  LYS A  24      27.641  18.172  14.070  1.00 63.72           C  
ATOM    175  CE  LYS A  24      27.734  19.656  13.734  1.00 63.72           C  
ATOM    176  NZ  LYS A  24      29.156  20.125  13.719  1.00 63.72           N  
ATOM    177  N   SER A  25      24.500  13.727  15.523  1.00 66.94           N  
ATOM    178  CA  SER A  25      24.531  12.297  15.789  1.00 66.94           C  
ATOM    179  C   SER A  25      23.266  11.828  16.484  1.00 66.94           C  
ATOM    180  CB  SER A  25      25.750  11.930  16.641  1.00 66.94           C  
ATOM    181  O   SER A  25      22.516  12.648  17.031  1.00 66.94           O  
ATOM    182  OG  SER A  25      25.547  12.320  17.984  1.00 66.94           O  
ATOM    183  N   LYS A  26      22.984  10.586  16.125  1.00 76.06           N  
ATOM    184  CA  LYS A  26      21.828  10.000  16.828  1.00 76.06           C  
ATOM    185  C   LYS A  26      21.969  10.133  18.328  1.00 76.06           C  
ATOM    186  CB  LYS A  26      21.672   8.531  16.438  1.00 76.06           C  
ATOM    187  O   LYS A  26      20.984  10.352  19.047  1.00 76.06           O  
ATOM    188  CG  LYS A  26      20.234   8.031  16.516  1.00 76.06           C  
ATOM    189  CD  LYS A  26      20.078   6.648  15.898  1.00 76.06           C  
ATOM    190  CE  LYS A  26      18.672   6.113  16.047  1.00 76.06           C  
ATOM    191  NZ  LYS A  26      18.500   4.801  15.359  1.00 76.06           N  
ATOM    192  N   GLU A  27      23.234  10.031  18.734  1.00 78.75           N  
ATOM    193  CA  GLU A  27      23.469  10.164  20.172  1.00 78.75           C  
ATOM    194  C   GLU A  27      23.188  11.586  20.641  1.00 78.75           C  
ATOM    195  CB  GLU A  27      24.906   9.773  20.516  1.00 78.75           C  
ATOM    196  O   GLU A  27      22.609  11.781  21.719  1.00 78.75           O  
ATOM    197  CG  GLU A  27      25.156   8.273  20.531  1.00 78.75           C  
ATOM    198  CD  GLU A  27      26.609   7.898  20.266  1.00 78.75           C  
ATOM    199  OE1 GLU A  27      26.922   6.688  20.234  1.00 78.75           O  
ATOM    200  OE2 GLU A  27      27.438   8.820  20.078  1.00 78.75           O  
ATOM    201  N   ALA A  28      23.594  12.516  19.812  1.00 81.19           N  
ATOM    202  CA  ALA A  28      23.312  13.914  20.156  1.00 81.19           C  
ATOM    203  C   ALA A  28      21.812  14.188  20.156  1.00 81.19           C  
ATOM    204  CB  ALA A  28      24.031  14.852  19.188  1.00 81.19           C  
ATOM    205  O   ALA A  28      21.312  14.938  21.000  1.00 81.19           O  
ATOM    206  N   GLU A  29      21.203  13.586  19.188  1.00 82.75           N  
ATOM    207  CA  GLU A  29      19.750  13.719  19.125  1.00 82.75           C  
ATOM    208  C   GLU A  29      19.078  13.156  20.375  1.00 82.75           C  
ATOM    209  CB  GLU A  29      19.188  13.023  17.875  1.00 82.75           C  
ATOM    210  O   GLU A  29      18.219  13.805  20.984  1.00 82.75           O  
ATOM    211  CG  GLU A  29      17.688  13.227  17.672  1.00 82.75           C  
ATOM    212  CD  GLU A  29      17.141  12.477  16.469  1.00 82.75           C  
ATOM    213  OE1 GLU A  29      15.906  12.406  16.312  1.00 82.75           O  
ATOM    214  OE2 GLU A  29      17.969  11.953  15.680  1.00 82.75           O  
ATOM    215  N   ILE A  30      19.547  12.062  20.734  1.00 85.56           N  
ATOM    216  CA  ILE A  30      18.984  11.422  21.922  1.00 85.56           C  
ATOM    217  C   ILE A  30      19.281  12.266  23.156  1.00 85.56           C  
ATOM    218  CB  ILE A  30      19.531   9.992  22.109  1.00 85.56           C  
ATOM    219  O   ILE A  30      18.438  12.438  24.031  1.00 85.56           O  
ATOM    220  CG1 ILE A  30      19.031   9.086  20.984  1.00 85.56           C  
ATOM    221  CG2 ILE A  30      19.125   9.430  23.469  1.00 85.56           C  
ATOM    222  CD1 ILE A  30      19.688   7.711  20.953  1.00 85.56           C  
ATOM    223  N   LYS A  31      20.438  12.781  23.125  1.00 87.88           N  
ATOM    224  CA  LYS A  31      20.828  13.625  24.250  1.00 87.88           C  
ATOM    225  C   LYS A  31      19.953  14.875  24.328  1.00 87.88           C  
ATOM    226  CB  LYS A  31      22.297  14.031  24.156  1.00 87.88           C  
ATOM    227  O   LYS A  31      19.500  15.258  25.406  1.00 87.88           O  
ATOM    228  CG  LYS A  31      22.844  14.688  25.406  1.00 87.88           C  
ATOM    229  CD  LYS A  31      24.328  15.008  25.266  1.00 87.88           C  
ATOM    230  CE  LYS A  31      24.875  15.727  26.500  1.00 87.88           C  
ATOM    231  NZ  LYS A  31      26.328  16.016  26.375  1.00 87.88           N  
ATOM    232  N   ARG A  32      19.812  15.492  23.219  1.00 88.75           N  
ATOM    233  CA  ARG A  32      18.984  16.688  23.172  1.00 88.75           C  
ATOM    234  C   ARG A  32      17.547  16.359  23.578  1.00 88.75           C  
ATOM    235  CB  ARG A  32      19.016  17.328  21.781  1.00 88.75           C  
ATOM    236  O   ARG A  32      16.891  17.141  24.266  1.00 88.75           O  
ATOM    237  CG  ARG A  32      18.141  18.562  21.656  1.00 88.75           C  
ATOM    238  CD  ARG A  32      18.609  19.688  22.562  1.00 88.75           C  
ATOM    239  NE  ARG A  32      17.750  20.859  22.453  1.00 88.75           N  
ATOM    240  NH1 ARG A  32      16.812  20.641  24.547  1.00 88.75           N  
ATOM    241  NH2 ARG A  32      16.188  22.375  23.172  1.00 88.75           N  
ATOM    242  CZ  ARG A  32      16.922  21.297  23.391  1.00 88.75           C  
ATOM    243  N   ILE A  33      17.078  15.297  23.094  1.00 89.56           N  
ATOM    244  CA  ILE A  33      15.727  14.844  23.422  1.00 89.56           C  
ATOM    245  C   ILE A  33      15.633  14.570  24.922  1.00 89.56           C  
ATOM    246  CB  ILE A  33      15.336  13.586  22.625  1.00 89.56           C  
ATOM    247  O   ILE A  33      14.672  14.992  25.578  1.00 89.56           O  
ATOM    248  CG1 ILE A  33      15.102  13.945  21.141  1.00 89.56           C  
ATOM    249  CG2 ILE A  33      14.102  12.914  23.234  1.00 89.56           C  
ATOM    250  CD1 ILE A  33      14.898  12.734  20.250  1.00 89.56           C  
ATOM    251  N   ASN A  34      16.625  13.953  25.438  1.00 90.19           N  
ATOM    252  CA  ASN A  34      16.609  13.648  26.859  1.00 90.19           C  
ATOM    253  C   ASN A  34      16.672  14.922  27.703  1.00 90.19           C  
ATOM    254  CB  ASN A  34      17.766  12.719  27.219  1.00 90.19           C  
ATOM    255  O   ASN A  34      16.031  15.008  28.750  1.00 90.19           O  
ATOM    256  CG  ASN A  34      17.547  11.297  26.750  1.00 90.19           C  
ATOM    257  ND2 ASN A  34      18.625  10.547  26.562  1.00 90.19           N  
ATOM    258  OD1 ASN A  34      16.406  10.867  26.547  1.00 90.19           O  
ATOM    259  N   LYS A  35      17.422  15.789  27.203  1.00 90.56           N  
ATOM    260  CA  LYS A  35      17.484  17.078  27.891  1.00 90.56           C  
ATOM    261  C   LYS A  35      16.125  17.750  27.922  1.00 90.56           C  
ATOM    262  CB  LYS A  35      18.516  17.984  27.234  1.00 90.56           C  
ATOM    263  O   LYS A  35      15.711  18.281  28.953  1.00 90.56           O  
ATOM    264  CG  LYS A  35      18.797  19.266  28.000  1.00 90.56           C  
ATOM    265  CD  LYS A  35      19.828  20.125  27.312  1.00 90.56           C  
ATOM    266  CE  LYS A  35      20.047  21.453  28.031  1.00 90.56           C  
ATOM    267  NZ  LYS A  35      21.078  22.297  27.359  1.00 90.56           N  
ATOM    268  N   GLU A  36      15.508  17.781  26.781  1.00 89.62           N  
ATOM    269  CA  GLU A  36      14.188  18.375  26.703  1.00 89.62           C  
ATOM    270  C   GLU A  36      13.172  17.609  27.547  1.00 89.62           C  
ATOM    271  CB  GLU A  36      13.711  18.453  25.250  1.00 89.62           C  
ATOM    272  O   GLU A  36      12.320  18.203  28.203  1.00 89.62           O  
ATOM    273  CG  GLU A  36      12.438  19.266  25.047  1.00 89.62           C  
ATOM    274  CD  GLU A  36      12.609  20.734  25.359  1.00 89.62           C  
ATOM    275  OE1 GLU A  36      11.594  21.422  25.641  1.00 89.62           O  
ATOM    276  OE2 GLU A  36      13.766  21.219  25.328  1.00 89.62           O  
ATOM    277  N   LEU A  37      13.266  16.312  27.562  1.00 90.88           N  
ATOM    278  CA  LEU A  37      12.375  15.492  28.375  1.00 90.88           C  
ATOM    279  C   LEU A  37      12.547  15.797  29.859  1.00 90.88           C  
ATOM    280  CB  LEU A  37      12.633  14.008  28.109  1.00 90.88           C  
ATOM    281  O   LEU A  37      11.562  15.891  30.594  1.00 90.88           O  
ATOM    282  CG  LEU A  37      12.133  13.453  26.781  1.00 90.88           C  
ATOM    283  CD1 LEU A  37      12.578  12.008  26.594  1.00 90.88           C  
ATOM    284  CD2 LEU A  37      10.617  13.570  26.688  1.00 90.88           C  
ATOM    285  N   ALA A  38      13.781  15.945  30.172  1.00 91.12           N  
ATOM    286  CA  ALA A  38      14.055  16.297  31.562  1.00 91.12           C  
ATOM    287  C   ALA A  38      13.484  17.672  31.891  1.00 91.12           C  
ATOM    288  CB  ALA A  38      15.562  16.266  31.828  1.00 91.12           C  
ATOM    289  O   ALA A  38      12.930  17.875  32.969  1.00 91.12           O  
ATOM    290  N   ASN A  39      13.641  18.547  31.000  1.00 90.19           N  
ATOM    291  CA  ASN A  39      13.086  19.875  31.172  1.00 90.19           C  
ATOM    292  C   ASN A  39      11.562  19.844  31.312  1.00 90.19           C  
ATOM    293  CB  ASN A  39      13.484  20.781  30.016  1.00 90.19           C  
ATOM    294  O   ASN A  39      11.008  20.469  32.219  1.00 90.19           O  
ATOM    295  CG  ASN A  39      13.055  22.234  30.219  1.00 90.19           C  
ATOM    296  ND2 ASN A  39      13.062  23.016  29.141  1.00 90.19           N  
ATOM    297  OD1 ASN A  39      12.719  22.625  31.328  1.00 90.19           O  
ATOM    298  N   ILE A  40      10.922  19.156  30.484  1.00 90.88           N  
ATOM    299  CA  ILE A  40       9.469  19.062  30.516  1.00 90.88           C  
ATOM    300  C   ILE A  40       9.016  18.375  31.797  1.00 90.88           C  
ATOM    301  CB  ILE A  40       8.930  18.297  29.281  1.00 90.88           C  
ATOM    302  O   ILE A  40       8.047  18.797  32.438  1.00 90.88           O  
ATOM    303  CG1 ILE A  40       9.281  19.047  27.984  1.00 90.88           C  
ATOM    304  CG2 ILE A  40       7.414  18.094  29.391  1.00 90.88           C  
ATOM    305  CD1 ILE A  40       8.938  18.297  26.719  1.00 90.88           C  
ATOM    306  N   ARG A  41       9.758  17.328  32.156  1.00 90.69           N  
ATOM    307  CA  ARG A  41       9.430  16.625  33.406  1.00 90.69           C  
ATOM    308  C   ARG A  41       9.523  17.562  34.594  1.00 90.69           C  
ATOM    309  CB  ARG A  41      10.359  15.430  33.594  1.00 90.69           C  
ATOM    310  O   ARG A  41       8.664  17.531  35.500  1.00 90.69           O  
ATOM    311  CG  ARG A  41       9.805  14.375  34.531  1.00 90.69           C  
ATOM    312  CD  ARG A  41      10.742  13.180  34.656  1.00 90.69           C  
ATOM    313  NE  ARG A  41      10.477  12.188  33.625  1.00 90.69           N  
ATOM    314  NH1 ARG A  41      12.328  10.883  34.094  1.00 90.69           N  
ATOM    315  NH2 ARG A  41      10.906  10.281  32.406  1.00 90.69           N  
ATOM    316  CZ  ARG A  41      11.242  11.117  33.375  1.00 90.69           C  
ATOM    317  N   SER A  42      10.523  18.375  34.562  1.00 90.12           N  
ATOM    318  CA  SER A  42      10.711  19.328  35.656  1.00 90.12           C  
ATOM    319  C   SER A  42       9.602  20.359  35.688  1.00 90.12           C  
ATOM    320  CB  SER A  42      12.070  20.016  35.562  1.00 90.12           C  
ATOM    321  O   SER A  42       9.141  20.781  36.750  1.00 90.12           O  
ATOM    322  OG  SER A  42      11.914  21.391  35.281  1.00 90.12           O  
ATOM    323  N   LYS A  43       9.203  20.797  34.531  1.00 89.69           N  
ATOM    324  CA  LYS A  43       8.141  21.797  34.438  1.00 89.69           C  
ATOM    325  C   LYS A  43       6.801  21.203  34.844  1.00 89.69           C  
ATOM    326  CB  LYS A  43       8.047  22.344  33.000  1.00 89.69           C  
ATOM    327  O   LYS A  43       5.980  21.891  35.469  1.00 89.69           O  
ATOM    328  CG  LYS A  43       9.242  23.203  32.594  1.00 89.69           C  
ATOM    329  CD  LYS A  43       9.250  24.547  33.312  1.00 89.69           C  
ATOM    330  CE  LYS A  43      10.398  25.422  32.844  1.00 89.69           C  
ATOM    331  NZ  LYS A  43      10.438  26.719  33.562  1.00 89.69           N  
ATOM    332  N   PHE A  44       6.566  19.938  34.562  1.00 89.19           N  
ATOM    333  CA  PHE A  44       5.309  19.281  34.875  1.00 89.19           C  
ATOM    334  C   PHE A  44       5.238  18.984  36.375  1.00 89.19           C  
ATOM    335  CB  PHE A  44       5.141  17.984  34.094  1.00 89.19           C  
ATOM    336  O   PHE A  44       4.160  19.000  36.969  1.00 89.19           O  
ATOM    337  CG  PHE A  44       4.719  18.219  32.656  1.00 89.19           C  
ATOM    338  CD1 PHE A  44       4.301  19.469  32.219  1.00 89.19           C  
ATOM    339  CD2 PHE A  44       4.734  17.172  31.750  1.00 89.19           C  
ATOM    340  CE1 PHE A  44       3.910  19.672  30.906  1.00 89.19           C  
ATOM    341  CE2 PHE A  44       4.344  17.375  30.422  1.00 89.19           C  
ATOM    342  CZ  PHE A  44       3.932  18.625  30.016  1.00 89.19           C  
ATOM    343  N   LYS A  45       6.387  18.609  36.969  1.00 83.81           N  
ATOM    344  CA  LYS A  45       6.441  18.281  38.406  1.00 83.81           C  
ATOM    345  C   LYS A  45       6.461  19.547  39.250  1.00 83.81           C  
ATOM    346  CB  LYS A  45       7.664  17.422  38.719  1.00 83.81           C  
ATOM    347  O   LYS A  45       6.098  19.516  40.438  1.00 83.81           O  
ATOM    348  CG  LYS A  45       7.516  15.961  38.312  1.00 83.81           C  
ATOM    349  CD  LYS A  45       8.711  15.133  38.750  1.00 83.81           C  
ATOM    350  CE  LYS A  45       8.562  13.672  38.344  1.00 83.81           C  
ATOM    351  NZ  LYS A  45       9.750  12.859  38.750  1.00 83.81           N  
ATOM    352  N   GLY A  46       6.879  20.594  38.688  1.00 74.19           N  
ATOM    353  CA  GLY A  46       7.051  21.812  39.469  1.00 74.19           C  
ATOM    354  C   GLY A  46       5.746  22.344  40.031  1.00 74.19           C  
ATOM    355  O   GLY A  46       4.668  21.984  39.562  1.00 74.19           O  
ATOM    356  N   ASP A  47       5.816  23.000  41.125  1.00 62.38           N  
ATOM    357  CA  ASP A  47       4.738  23.469  42.000  1.00 62.38           C  
ATOM    358  C   ASP A  47       3.889  24.516  41.312  1.00 62.38           C  
ATOM    359  CB  ASP A  47       5.309  24.031  43.312  1.00 62.38           C  
ATOM    360  O   ASP A  47       2.725  24.719  41.656  1.00 62.38           O  
ATOM    361  CG  ASP A  47       5.602  22.953  44.344  1.00 62.38           C  
ATOM    362  OD1 ASP A  47       5.105  21.812  44.188  1.00 62.38           O  
ATOM    363  OD2 ASP A  47       6.336  23.250  45.312  1.00 62.38           O  
ATOM    364  N   LYS A  48       4.457  25.188  40.344  1.00 68.38           N  
ATOM    365  CA  LYS A  48       3.670  26.266  39.750  1.00 68.38           C  
ATOM    366  C   LYS A  48       2.768  25.734  38.625  1.00 68.38           C  
ATOM    367  CB  LYS A  48       4.586  27.359  39.219  1.00 68.38           C  
ATOM    368  O   LYS A  48       3.211  24.969  37.781  1.00 68.38           O  
ATOM    369  CG  LYS A  48       5.031  28.375  40.250  1.00 68.38           C  
ATOM    370  CD  LYS A  48       5.816  29.516  39.625  1.00 68.38           C  
ATOM    371  CE  LYS A  48       6.281  30.516  40.688  1.00 68.38           C  
ATOM    372  NZ  LYS A  48       7.062  31.641  40.062  1.00 68.38           N  
ATOM    373  N   ALA A  49       1.538  25.938  38.781  1.00 75.69           N  
ATOM    374  CA  ALA A  49       0.527  25.562  37.812  1.00 75.69           C  
ATOM    375  C   ALA A  49       0.856  26.125  36.438  1.00 75.69           C  
ATOM    376  CB  ALA A  49      -0.855  26.016  38.250  1.00 75.69           C  
ATOM    377  O   ALA A  49       1.008  27.344  36.281  1.00 75.69           O  
ATOM    378  N   LEU A  50       1.236  25.359  35.438  1.00 81.62           N  
ATOM    379  CA  LEU A  50       1.539  25.781  34.062  1.00 81.62           C  
ATOM    380  C   LEU A  50       0.301  26.359  33.406  1.00 81.62           C  
ATOM    381  CB  LEU A  50       2.082  24.609  33.250  1.00 81.62           C  
ATOM    382  O   LEU A  50      -0.811  25.875  33.594  1.00 81.62           O  
ATOM    383  CG  LEU A  50       3.555  24.250  33.469  1.00 81.62           C  
ATOM    384  CD1 LEU A  50       3.789  22.766  33.219  1.00 81.62           C  
ATOM    385  CD2 LEU A  50       4.445  25.109  32.594  1.00 81.62           C  
ATOM    386  N   ASP A  51       0.460  27.516  32.812  1.00 84.06           N  
ATOM    387  CA  ASP A  51      -0.628  28.094  32.031  1.00 84.06           C  
ATOM    388  C   ASP A  51      -0.997  27.172  30.859  1.00 84.06           C  
ATOM    389  CB  ASP A  51      -0.245  29.484  31.516  1.00 84.06           C  
ATOM    390  O   ASP A  51      -0.248  26.250  30.531  1.00 84.06           O  
ATOM    391  CG  ASP A  51       0.933  29.453  30.562  1.00 84.06           C  
ATOM    392  OD1 ASP A  51       1.646  28.422  30.500  1.00 84.06           O  
ATOM    393  OD2 ASP A  51       1.149  30.469  29.859  1.00 84.06           O  
ATOM    394  N   GLY A  52      -2.182  27.281  30.391  1.00 83.38           N  
ATOM    395  CA  GLY A  52      -2.688  26.453  29.312  1.00 83.38           C  
ATOM    396  C   GLY A  52      -1.793  26.469  28.078  1.00 83.38           C  
ATOM    397  O   GLY A  52      -1.568  25.438  27.469  1.00 83.38           O  
ATOM    398  N   TYR A  53      -1.232  27.578  27.797  1.00 83.19           N  
ATOM    399  CA  TYR A  53      -0.364  27.719  26.641  1.00 83.19           C  
ATOM    400  C   TYR A  53       0.917  26.922  26.812  1.00 83.19           C  
ATOM    401  CB  TYR A  53      -0.024  29.203  26.391  1.00 83.19           C  
ATOM    402  O   TYR A  53       1.349  26.219  25.891  1.00 83.19           O  
ATOM    403  CG  TYR A  53       0.950  29.406  25.250  1.00 83.19           C  
ATOM    404  CD1 TYR A  53       2.311  29.578  25.500  1.00 83.19           C  
ATOM    405  CD2 TYR A  53       0.512  29.453  23.938  1.00 83.19           C  
ATOM    406  CE1 TYR A  53       3.211  29.781  24.469  1.00 83.19           C  
ATOM    407  CE2 TYR A  53       1.404  29.656  22.891  1.00 83.19           C  
ATOM    408  OH  TYR A  53       3.637  30.016  22.125  1.00 83.19           O  
ATOM    409  CZ  TYR A  53       2.750  29.812  23.156  1.00 83.19           C  
ATOM    410  N   SER A  54       1.520  27.078  27.938  1.00 84.81           N  
ATOM    411  CA  SER A  54       2.758  26.359  28.188  1.00 84.81           C  
ATOM    412  C   SER A  54       2.525  24.844  28.203  1.00 84.81           C  
ATOM    413  CB  SER A  54       3.369  26.797  29.531  1.00 84.81           C  
ATOM    414  O   SER A  54       3.336  24.078  27.672  1.00 84.81           O  
ATOM    415  OG  SER A  54       3.756  28.156  29.484  1.00 84.81           O  
ATOM    416  N   LYS A  55       1.446  24.516  28.828  1.00 86.62           N  
ATOM    417  CA  LYS A  55       1.109  23.094  28.828  1.00 86.62           C  
ATOM    418  C   LYS A  55       0.949  22.547  27.422  1.00 86.62           C  
ATOM    419  CB  LYS A  55      -0.171  22.844  29.641  1.00 86.62           C  
ATOM    420  O   LYS A  55       1.476  21.484  27.094  1.00 86.62           O  
ATOM    421  CG  LYS A  55       0.056  22.672  31.125  1.00 86.62           C  
ATOM    422  CD  LYS A  55      -1.246  22.391  31.859  1.00 86.62           C  
ATOM    423  CE  LYS A  55      -1.127  22.688  33.344  1.00 86.62           C  
ATOM    424  NZ  LYS A  55      -2.426  22.484  34.062  1.00 86.62           N  
ATOM    425  N   LYS A  56       0.217  23.312  26.656  1.00 87.81           N  
ATOM    426  CA  LYS A  56       0.007  22.922  25.250  1.00 87.81           C  
ATOM    427  C   LYS A  56       1.335  22.812  24.516  1.00 87.81           C  
ATOM    428  CB  LYS A  56      -0.898  23.938  24.547  1.00 87.81           C  
ATOM    429  O   LYS A  56       1.547  21.859  23.750  1.00 87.81           O  
ATOM    430  CG  LYS A  56      -1.089  23.672  23.062  1.00 87.81           C  
ATOM    431  CD  LYS A  56      -1.751  24.844  22.359  1.00 87.81           C  
ATOM    432  CE  LYS A  56      -1.138  25.109  21.000  1.00 87.81           C  
ATOM    433  NZ  LYS A  56      -1.798  26.250  20.297  1.00 87.81           N  
ATOM    434  N   LYS A  57       2.170  23.703  24.734  1.00 86.81           N  
ATOM    435  CA  LYS A  57       3.477  23.719  24.078  1.00 86.81           C  
ATOM    436  C   LYS A  57       4.289  22.469  24.438  1.00 86.81           C  
ATOM    437  CB  LYS A  57       4.250  24.984  24.453  1.00 86.81           C  
ATOM    438  O   LYS A  57       4.832  21.797  23.562  1.00 86.81           O  
ATOM    439  CG  LYS A  57       5.633  25.062  23.828  1.00 86.81           C  
ATOM    440  CD  LYS A  57       6.406  26.266  24.344  1.00 86.81           C  
ATOM    441  CE  LYS A  57       7.906  26.094  24.188  1.00 86.81           C  
ATOM    442  NZ  LYS A  57       8.672  27.266  24.688  1.00 86.81           N  
ATOM    443  N   TYR A  58       4.363  22.141  25.672  1.00 89.31           N  
ATOM    444  CA  TYR A  58       5.168  21.016  26.141  1.00 89.31           C  
ATOM    445  C   TYR A  58       4.551  19.688  25.688  1.00 89.31           C  
ATOM    446  CB  TYR A  58       5.309  21.031  27.656  1.00 89.31           C  
ATOM    447  O   TYR A  58       5.270  18.766  25.312  1.00 89.31           O  
ATOM    448  CG  TYR A  58       6.188  22.141  28.172  1.00 89.31           C  
ATOM    449  CD1 TYR A  58       7.461  22.359  27.641  1.00 89.31           C  
ATOM    450  CD2 TYR A  58       5.750  22.984  29.188  1.00 89.31           C  
ATOM    451  CE1 TYR A  58       8.273  23.375  28.109  1.00 89.31           C  
ATOM    452  CE2 TYR A  58       6.559  24.016  29.672  1.00 89.31           C  
ATOM    453  OH  TYR A  58       8.617  25.219  29.594  1.00 89.31           O  
ATOM    454  CZ  TYR A  58       7.816  24.203  29.125  1.00 89.31           C  
ATOM    455  N   VAL A  59       3.234  19.641  25.719  1.00 89.38           N  
ATOM    456  CA  VAL A  59       2.559  18.438  25.250  1.00 89.38           C  
ATOM    457  C   VAL A  59       2.811  18.266  23.750  1.00 89.38           C  
ATOM    458  CB  VAL A  59       1.041  18.500  25.531  1.00 89.38           C  
ATOM    459  O   VAL A  59       2.998  17.141  23.281  1.00 89.38           O  
ATOM    460  CG1 VAL A  59       0.315  17.375  24.797  1.00 89.38           C  
ATOM    461  CG2 VAL A  59       0.776  18.406  27.031  1.00 89.38           C  
ATOM    462  N   CYS A  60       2.818  19.312  23.047  1.00 89.62           N  
ATOM    463  CA  CYS A  60       3.094  19.250  21.625  1.00 89.62           C  
ATOM    464  C   CYS A  60       4.520  18.797  21.359  1.00 89.62           C  
ATOM    465  CB  CYS A  60       2.865  20.625  20.984  1.00 89.62           C  
ATOM    466  O   CYS A  60       4.770  18.047  20.422  1.00 89.62           O  
ATOM    467  SG  CYS A  60       2.461  20.547  19.219  1.00 89.62           S  
ATOM    468  N   LYS A  61       5.414  19.250  22.188  1.00 89.94           N  
ATOM    469  CA  LYS A  61       6.797  18.797  22.062  1.00 89.94           C  
ATOM    470  C   LYS A  61       6.910  17.297  22.312  1.00 89.94           C  
ATOM    471  CB  LYS A  61       7.703  19.562  23.031  1.00 89.94           C  
ATOM    472  O   LYS A  61       7.633  16.609  21.594  1.00 89.94           O  
ATOM    473  CG  LYS A  61       7.992  21.000  22.609  1.00 89.94           C  
ATOM    474  CD  LYS A  61       8.945  21.688  23.578  1.00 89.94           C  
ATOM    475  CE  LYS A  61       9.297  23.094  23.109  1.00 89.94           C  
ATOM    476  NZ  LYS A  61      10.289  23.750  24.016  1.00 89.94           N  
ATOM    477  N   LEU A  62       6.188  16.859  23.250  1.00 89.25           N  
ATOM    478  CA  LEU A  62       6.172  15.422  23.531  1.00 89.25           C  
ATOM    479  C   LEU A  62       5.621  14.641  22.344  1.00 89.25           C  
ATOM    480  CB  LEU A  62       5.340  15.125  24.781  1.00 89.25           C  
ATOM    481  O   LEU A  62       6.148  13.578  22.000  1.00 89.25           O  
ATOM    482  CG  LEU A  62       5.945  15.570  26.125  1.00 89.25           C  
ATOM    483  CD1 LEU A  62       4.980  15.266  27.266  1.00 89.25           C  
ATOM    484  CD2 LEU A  62       7.289  14.883  26.344  1.00 89.25           C  
ATOM    485  N   LEU A  63       4.594  15.172  21.828  1.00 87.88           N  
ATOM    486  CA  LEU A  63       3.988  14.547  20.656  1.00 87.88           C  
ATOM    487  C   LEU A  63       4.992  14.453  19.516  1.00 87.88           C  
ATOM    488  CB  LEU A  63       2.758  15.336  20.203  1.00 87.88           C  
ATOM    489  O   LEU A  63       5.098  13.406  18.859  1.00 87.88           O  
ATOM    490  CG  LEU A  63       1.879  14.672  19.156  1.00 87.88           C  
ATOM    491  CD1 LEU A  63       0.566  14.203  19.766  1.00 87.88           C  
ATOM    492  CD2 LEU A  63       1.618  15.633  18.000  1.00 87.88           C  
ATOM    493  N   PHE A  64       5.699  15.453  19.281  1.00 87.12           N  
ATOM    494  CA  PHE A  64       6.691  15.461  18.219  1.00 87.12           C  
ATOM    495  C   PHE A  64       7.777  14.422  18.484  1.00 87.12           C  
ATOM    496  CB  PHE A  64       7.316  16.859  18.078  1.00 87.12           C  
ATOM    497  O   PHE A  64       8.211  13.727  17.562  1.00 87.12           O  
ATOM    498  CG  PHE A  64       8.289  16.969  16.922  1.00 87.12           C  
ATOM    499  CD1 PHE A  64       9.656  17.000  17.156  1.00 87.12           C  
ATOM    500  CD2 PHE A  64       7.832  17.031  15.617  1.00 87.12           C  
ATOM    501  CE1 PHE A  64      10.562  17.094  16.109  1.00 87.12           C  
ATOM    502  CE2 PHE A  64       8.727  17.125  14.555  1.00 87.12           C  
ATOM    503  CZ  PHE A  64      10.094  17.172  14.805  1.00 87.12           C  
ATOM    504  N   ILE A  65       8.242  14.375  19.688  1.00 86.56           N  
ATOM    505  CA  ILE A  65       9.266  13.406  20.078  1.00 86.56           C  
ATOM    506  C   ILE A  65       8.766  11.992  19.828  1.00 86.56           C  
ATOM    507  CB  ILE A  65       9.680  13.578  21.562  1.00 86.56           C  
ATOM    508  O   ILE A  65       9.508  11.141  19.328  1.00 86.56           O  
ATOM    509  CG1 ILE A  65      10.383  14.922  21.766  1.00 86.56           C  
ATOM    510  CG2 ILE A  65      10.570  12.414  22.000  1.00 86.56           C  
ATOM    511  CD1 ILE A  65      10.625  15.273  23.234  1.00 86.56           C  
ATOM    512  N   PHE A  66       7.586  11.750  20.109  1.00 83.44           N  
ATOM    513  CA  PHE A  66       6.984  10.445  19.875  1.00 83.44           C  
ATOM    514  C   PHE A  66       6.930  10.141  18.375  1.00 83.44           C  
ATOM    515  CB  PHE A  66       5.578  10.383  20.469  1.00 83.44           C  
ATOM    516  O   PHE A  66       7.191   9.008  17.969  1.00 83.44           O  
ATOM    517  CG  PHE A  66       4.898   9.055  20.297  1.00 83.44           C  
ATOM    518  CD1 PHE A  66       3.938   8.875  19.297  1.00 83.44           C  
ATOM    519  CD2 PHE A  66       5.219   7.980  21.109  1.00 83.44           C  
ATOM    520  CE1 PHE A  66       3.309   7.648  19.141  1.00 83.44           C  
ATOM    521  CE2 PHE A  66       4.594   6.750  20.953  1.00 83.44           C  
ATOM    522  CZ  PHE A  66       3.637   6.582  19.969  1.00 83.44           C  
ATOM    523  N   LEU A  67       6.574  11.078  17.609  1.00 81.06           N  
ATOM    524  CA  LEU A  67       6.477  10.891  16.156  1.00 81.06           C  
ATOM    525  C   LEU A  67       7.844  10.578  15.555  1.00 81.06           C  
ATOM    526  CB  LEU A  67       5.887  12.141  15.500  1.00 81.06           C  
ATOM    527  O   LEU A  67       7.930   9.961  14.492  1.00 81.06           O  
ATOM    528  CG  LEU A  67       4.398  12.398  15.742  1.00 81.06           C  
ATOM    529  CD1 LEU A  67       3.992  13.750  15.164  1.00 81.06           C  
ATOM    530  CD2 LEU A  67       3.555  11.281  15.141  1.00 81.06           C  
ATOM    531  N   LEU A  68       8.844  11.016  16.281  1.00 79.00           N  
ATOM    532  CA  LEU A  68      10.195  10.711  15.828  1.00 79.00           C  
ATOM    533  C   LEU A  68      10.578   9.273  16.172  1.00 79.00           C  
ATOM    534  CB  LEU A  68      11.203  11.680  16.453  1.00 79.00           C  
ATOM    535  O   LEU A  68      11.625   8.781  15.734  1.00 79.00           O  
ATOM    536  CG  LEU A  68      11.164  13.125  15.945  1.00 79.00           C  
ATOM    537  CD1 LEU A  68      12.141  13.992  16.734  1.00 79.00           C  
ATOM    538  CD2 LEU A  68      11.484  13.164  14.453  1.00 79.00           C  
ATOM    539  N   GLY A  69       9.727   8.602  16.922  1.00 76.00           N  
ATOM    540  CA  GLY A  69       9.961   7.195  17.203  1.00 76.00           C  
ATOM    541  C   GLY A  69      10.430   6.934  18.625  1.00 76.00           C  
ATOM    542  O   GLY A  69      10.773   5.805  18.969  1.00 76.00           O  
ATOM    543  N   HIS A  70      10.477   7.961  19.453  1.00 80.94           N  
ATOM    544  CA  HIS A  70      10.906   7.785  20.828  1.00 80.94           C  
ATOM    545  C   HIS A  70       9.727   7.488  21.750  1.00 80.94           C  
ATOM    546  CB  HIS A  70      11.656   9.023  21.328  1.00 80.94           C  
ATOM    547  O   HIS A  70       8.625   8.000  21.531  1.00 80.94           O  
ATOM    548  CG  HIS A  70      12.898   9.320  20.547  1.00 80.94           C  
ATOM    549  CD2 HIS A  70      13.125  10.148  19.500  1.00 80.94           C  
ATOM    550  ND1 HIS A  70      14.109   8.719  20.828  1.00 80.94           N  
ATOM    551  CE1 HIS A  70      15.023   9.172  19.984  1.00 80.94           C  
ATOM    552  NE2 HIS A  70      14.453  10.039  19.172  1.00 80.94           N  
ATOM    553  N   ASP A  71       9.945   6.715  22.703  1.00 82.44           N  
ATOM    554  CA  ASP A  71       8.875   6.363  23.625  1.00 82.44           C  
ATOM    555  C   ASP A  71       8.695   7.449  24.688  1.00 82.44           C  
ATOM    556  CB  ASP A  71       9.164   5.020  24.297  1.00 82.44           C  
ATOM    557  O   ASP A  71       9.672   8.023  25.172  1.00 82.44           O  
ATOM    558  CG  ASP A  71       8.859   3.832  23.406  1.00 82.44           C  
ATOM    559  OD1 ASP A  71       8.070   3.980  22.453  1.00 82.44           O  
ATOM    560  OD2 ASP A  71       9.406   2.738  23.672  1.00 82.44           O  
ATOM    561  N   ILE A  72       7.535   7.699  24.938  1.00 84.88           N  
ATOM    562  CA  ILE A  72       7.160   8.688  25.938  1.00 84.88           C  
ATOM    563  C   ILE A  72       6.348   8.016  27.047  1.00 84.88           C  
ATOM    564  CB  ILE A  72       6.359   9.852  25.312  1.00 84.88           C  
ATOM    565  O   ILE A  72       5.367   7.320  26.766  1.00 84.88           O  
ATOM    566  CG1 ILE A  72       7.176  10.531  24.203  1.00 84.88           C  
ATOM    567  CG2 ILE A  72       5.953  10.859  26.391  1.00 84.88           C  
ATOM    568  CD1 ILE A  72       6.555  11.812  23.688  1.00 84.88           C  
ATOM    569  N   ASP A  73       6.762   8.242  28.312  1.00 82.50           N  
ATOM    570  CA  ASP A  73       6.098   7.559  29.422  1.00 82.50           C  
ATOM    571  C   ASP A  73       5.371   8.555  30.312  1.00 82.50           C  
ATOM    572  CB  ASP A  73       7.109   6.750  30.234  1.00 82.50           C  
ATOM    573  O   ASP A  73       4.797   8.164  31.344  1.00 82.50           O  
ATOM    574  CG  ASP A  73       8.266   7.590  30.734  1.00 82.50           C  
ATOM    575  OD1 ASP A  73       8.391   8.766  30.344  1.00 82.50           O  
ATOM    576  OD2 ASP A  73       9.070   7.066  31.547  1.00 82.50           O  
ATOM    577  N   PHE A  74       5.465   9.766  30.031  1.00 85.19           N  
ATOM    578  CA  PHE A  74       4.789  10.742  30.875  1.00 85.19           C  
ATOM    579  C   PHE A  74       4.082  11.789  30.031  1.00 85.19           C  
ATOM    580  CB  PHE A  74       5.785  11.414  31.828  1.00 85.19           C  
ATOM    581  O   PHE A  74       4.207  11.789  28.797  1.00 85.19           O  
ATOM    582  CG  PHE A  74       6.820  12.258  31.125  1.00 85.19           C  
ATOM    583  CD1 PHE A  74       7.965  11.672  30.594  1.00 85.19           C  
ATOM    584  CD2 PHE A  74       6.645  13.625  30.984  1.00 85.19           C  
ATOM    585  CE1 PHE A  74       8.922  12.445  29.938  1.00 85.19           C  
ATOM    586  CE2 PHE A  74       7.598  14.406  30.344  1.00 85.19           C  
ATOM    587  CZ  PHE A  74       8.734  13.812  29.812  1.00 85.19           C  
ATOM    588  N   GLY A  75       3.262  12.711  30.656  1.00 87.94           N  
ATOM    589  CA  GLY A  75       2.555  13.773  29.953  1.00 87.94           C  
ATOM    590  C   GLY A  75       1.090  13.453  29.719  1.00 87.94           C  
ATOM    591  O   GLY A  75       0.328  14.312  29.281  1.00 87.94           O  
ATOM    592  N   HIS A  76       0.661  12.297  30.094  1.00 86.94           N  
ATOM    593  CA  HIS A  76      -0.713  11.875  29.859  1.00 86.94           C  
ATOM    594  C   HIS A  76      -1.691  12.664  30.734  1.00 86.94           C  
ATOM    595  CB  HIS A  76      -0.864  10.375  30.141  1.00 86.94           C  
ATOM    596  O   HIS A  76      -2.752  13.078  30.250  1.00 86.94           O  
ATOM    597  CG  HIS A  76      -0.019   9.516  29.266  1.00 86.94           C  
ATOM    598  CD2 HIS A  76      -0.323   8.828  28.125  1.00 86.94           C  
ATOM    599  ND1 HIS A  76       1.315   9.273  29.516  1.00 86.94           N  
ATOM    600  CE1 HIS A  76       1.797   8.477  28.562  1.00 86.94           C  
ATOM    601  NE2 HIS A  76       0.824   8.195  27.719  1.00 86.94           N  
ATOM    602  N   MET A  77      -1.234  12.914  31.953  1.00 85.94           N  
ATOM    603  CA  MET A  77      -2.111  13.664  32.844  1.00 85.94           C  
ATOM    604  C   MET A  77      -2.260  15.109  32.375  1.00 85.94           C  
ATOM    605  CB  MET A  77      -1.577  13.633  34.281  1.00 85.94           C  
ATOM    606  O   MET A  77      -3.350  15.680  32.438  1.00 85.94           O  
ATOM    607  CG  MET A  77      -1.931  12.359  35.031  1.00 85.94           C  
ATOM    608  SD  MET A  77      -3.738  12.047  35.062  1.00 85.94           S  
ATOM    609  CE  MET A  77      -4.219  13.102  36.469  1.00 85.94           C  
ATOM    610  N   GLU A  78      -1.215  15.664  31.906  1.00 88.06           N  
ATOM    611  CA  GLU A  78      -1.253  17.031  31.391  1.00 88.06           C  
ATOM    612  C   GLU A  78      -2.111  17.125  30.141  1.00 88.06           C  
ATOM    613  CB  GLU A  78       0.162  17.531  31.109  1.00 88.06           C  
ATOM    614  O   GLU A  78      -2.789  18.125  29.906  1.00 88.06           O  
ATOM    615  CG  GLU A  78       0.993  17.797  32.344  1.00 88.06           C  
ATOM    616  CD  GLU A  78       1.527  16.516  33.000  1.00 88.06           C  
ATOM    617  OE1 GLU A  78       2.113  16.594  34.094  1.00 88.06           O  
ATOM    618  OE2 GLU A  78       1.360  15.438  32.375  1.00 88.06           O  
ATOM    619  N   ALA A  79      -2.008  16.094  29.359  1.00 89.62           N  
ATOM    620  CA  ALA A  79      -2.850  16.047  28.156  1.00 89.62           C  
ATOM    621  C   ALA A  79      -4.328  15.977  28.531  1.00 89.62           C  
ATOM    622  CB  ALA A  79      -2.471  14.852  27.281  1.00 89.62           C  
ATOM    623  O   ALA A  79      -5.164  16.641  27.906  1.00 89.62           O  
ATOM    624  N   VAL A  80      -4.629  15.219  29.562  1.00 89.69           N  
ATOM    625  CA  VAL A  80      -6.008  15.109  30.031  1.00 89.69           C  
ATOM    626  C   VAL A  80      -6.473  16.453  30.594  1.00 89.69           C  
ATOM    627  CB  VAL A  80      -6.164  14.000  31.094  1.00 89.69           C  
ATOM    628  O   VAL A  80      -7.629  16.844  30.406  1.00 89.69           O  
ATOM    629  CG1 VAL A  80      -7.555  14.055  31.734  1.00 89.69           C  
ATOM    630  CG2 VAL A  80      -5.914  12.625  30.469  1.00 89.69           C  
ATOM    631  N   ASN A  81      -5.609  17.109  31.203  1.00 90.75           N  
ATOM    632  CA  ASN A  81      -5.938  18.438  31.734  1.00 90.75           C  
ATOM    633  C   ASN A  81      -6.266  19.422  30.625  1.00 90.75           C  
ATOM    634  CB  ASN A  81      -4.785  18.969  32.594  1.00 90.75           C  
ATOM    635  O   ASN A  81      -7.078  20.328  30.812  1.00 90.75           O  
ATOM    636  CG  ASN A  81      -4.785  18.375  34.000  1.00 90.75           C  
ATOM    637  ND2 ASN A  81      -3.668  18.531  34.688  1.00 90.75           N  
ATOM    638  OD1 ASN A  81      -5.777  17.797  34.438  1.00 90.75           O  
ATOM    639  N   LEU A  82      -5.629  19.266  29.594  1.00 91.88           N  
ATOM    640  CA  LEU A  82      -5.887  20.141  28.453  1.00 91.88           C  
ATOM    641  C   LEU A  82      -7.301  19.938  27.922  1.00 91.88           C  
ATOM    642  CB  LEU A  82      -4.867  19.875  27.344  1.00 91.88           C  
ATOM    643  O   LEU A  82      -7.859  20.828  27.281  1.00 91.88           O  
ATOM    644  CG  LEU A  82      -3.451  20.406  27.578  1.00 91.88           C  
ATOM    645  CD1 LEU A  82      -2.527  19.969  26.438  1.00 91.88           C  
ATOM    646  CD2 LEU A  82      -3.459  21.922  27.719  1.00 91.88           C  
ATOM    647  N   LEU A  83      -7.918  18.812  28.188  1.00 92.94           N  
ATOM    648  CA  LEU A  83      -9.266  18.516  27.719  1.00 92.94           C  
ATOM    649  C   LEU A  83     -10.297  19.359  28.469  1.00 92.94           C  
ATOM    650  CB  LEU A  83      -9.594  17.031  27.891  1.00 92.94           C  
ATOM    651  O   LEU A  83     -11.406  19.578  27.984  1.00 92.94           O  
ATOM    652  CG  LEU A  83      -8.742  16.062  27.078  1.00 92.94           C  
ATOM    653  CD1 LEU A  83      -9.164  14.617  27.359  1.00 92.94           C  
ATOM    654  CD2 LEU A  83      -8.852  16.359  25.594  1.00 92.94           C  
ATOM    655  N   SER A  84      -9.938  19.781  29.594  1.00 90.62           N  
ATOM    656  CA  SER A  84     -10.867  20.578  30.406  1.00 90.62           C  
ATOM    657  C   SER A  84     -10.797  22.047  30.047  1.00 90.62           C  
ATOM    658  CB  SER A  84     -10.570  20.391  31.891  1.00 90.62           C  
ATOM    659  O   SER A  84     -11.594  22.844  30.516  1.00 90.62           O  
ATOM    660  OG  SER A  84     -10.555  19.016  32.250  1.00 90.62           O  
ATOM    661  N   SER A  85      -9.922  22.344  29.188  1.00 90.62           N  
ATOM    662  CA  SER A  85      -9.773  23.750  28.781  1.00 90.62           C  
ATOM    663  C   SER A  85     -10.914  24.188  27.875  1.00 90.62           C  
ATOM    664  CB  SER A  85      -8.430  23.969  28.078  1.00 90.62           C  
ATOM    665  O   SER A  85     -11.531  23.359  27.203  1.00 90.62           O  
ATOM    666  OG  SER A  85      -8.352  25.266  27.531  1.00 90.62           O  
ATOM    667  N   ASN A  86     -11.234  25.531  27.828  1.00 89.25           N  
ATOM    668  CA  ASN A  86     -12.266  26.062  26.953  1.00 89.25           C  
ATOM    669  C   ASN A  86     -11.664  26.688  25.688  1.00 89.25           C  
ATOM    670  CB  ASN A  86     -13.109  27.109  27.688  1.00 89.25           C  
ATOM    671  O   ASN A  86     -12.391  27.188  24.828  1.00 89.25           O  
ATOM    672  CG  ASN A  86     -14.062  26.484  28.688  1.00 89.25           C  
ATOM    673  ND2 ASN A  86     -14.445  27.250  29.703  1.00 89.25           N  
ATOM    674  OD1 ASN A  86     -14.445  25.312  28.562  1.00 89.25           O  
ATOM    675  N   ARG A  87     -10.375  26.625  25.641  1.00 91.00           N  
ATOM    676  CA  ARG A  87      -9.703  27.078  24.422  1.00 91.00           C  
ATOM    677  C   ARG A  87      -9.555  25.938  23.422  1.00 91.00           C  
ATOM    678  CB  ARG A  87      -8.336  27.672  24.750  1.00 91.00           C  
ATOM    679  O   ARG A  87      -9.062  24.859  23.766  1.00 91.00           O  
ATOM    680  CG  ARG A  87      -8.398  28.969  25.547  1.00 91.00           C  
ATOM    681  CD  ARG A  87      -7.027  29.594  25.703  1.00 91.00           C  
ATOM    682  NE  ARG A  87      -7.090  30.844  26.469  1.00 91.00           N  
ATOM    683  NH1 ARG A  87      -4.820  31.250  26.391  1.00 91.00           N  
ATOM    684  NH2 ARG A  87      -6.215  32.719  27.484  1.00 91.00           N  
ATOM    685  CZ  ARG A  87      -6.039  31.594  26.781  1.00 91.00           C  
ATOM    686  N   TYR A  88      -9.930  26.188  22.250  1.00 91.62           N  
ATOM    687  CA  TYR A  88      -9.930  25.172  21.203  1.00 91.62           C  
ATOM    688  C   TYR A  88      -8.531  24.594  21.000  1.00 91.62           C  
ATOM    689  CB  TYR A  88     -10.461  25.734  19.891  1.00 91.62           C  
ATOM    690  O   TYR A  88      -8.359  23.375  20.938  1.00 91.62           O  
ATOM    691  CG  TYR A  88     -10.227  24.828  18.703  1.00 91.62           C  
ATOM    692  CD1 TYR A  88      -9.203  25.094  17.797  1.00 91.62           C  
ATOM    693  CD2 TYR A  88     -11.031  23.719  18.484  1.00 91.62           C  
ATOM    694  CE1 TYR A  88      -8.984  24.266  16.703  1.00 91.62           C  
ATOM    695  CE2 TYR A  88     -10.820  22.891  17.391  1.00 91.62           C  
ATOM    696  OH  TYR A  88      -9.578  22.344  15.422  1.00 91.62           O  
ATOM    697  CZ  TYR A  88      -9.797  23.172  16.500  1.00 91.62           C  
ATOM    698  N   THR A  89      -7.508  25.438  20.875  1.00 90.69           N  
ATOM    699  CA  THR A  89      -6.152  25.000  20.547  1.00 90.69           C  
ATOM    700  C   THR A  89      -5.613  24.062  21.625  1.00 90.69           C  
ATOM    701  CB  THR A  89      -5.203  26.203  20.406  1.00 90.69           C  
ATOM    702  O   THR A  89      -4.922  23.078  21.297  1.00 90.69           O  
ATOM    703  CG2 THR A  89      -5.574  27.062  19.188  1.00 90.69           C  
ATOM    704  OG1 THR A  89      -5.281  27.016  21.578  1.00 90.69           O  
ATOM    705  N   GLU A  90      -5.941  24.359  22.828  1.00 91.62           N  
ATOM    706  CA  GLU A  90      -5.488  23.516  23.922  1.00 91.62           C  
ATOM    707  C   GLU A  90      -6.191  22.156  23.891  1.00 91.62           C  
ATOM    708  CB  GLU A  90      -5.727  24.203  25.266  1.00 91.62           C  
ATOM    709  O   GLU A  90      -5.543  21.109  24.016  1.00 91.62           O  
ATOM    710  CG  GLU A  90      -4.895  25.453  25.469  1.00 91.62           C  
ATOM    711  CD  GLU A  90      -5.184  26.156  26.797  1.00 91.62           C  
ATOM    712  OE1 GLU A  90      -4.684  27.281  27.000  1.00 91.62           O  
ATOM    713  OE2 GLU A  90      -5.922  25.578  27.625  1.00 91.62           O  
ATOM    714  N   LYS A  91      -7.473  22.203  23.703  1.00 93.12           N  
ATOM    715  CA  LYS A  91      -8.234  20.953  23.625  1.00 93.12           C  
ATOM    716  C   LYS A  91      -7.789  20.109  22.438  1.00 93.12           C  
ATOM    717  CB  LYS A  91      -9.734  21.250  23.531  1.00 93.12           C  
ATOM    718  O   LYS A  91      -7.684  18.891  22.547  1.00 93.12           O  
ATOM    719  CG  LYS A  91     -10.414  21.484  24.859  1.00 93.12           C  
ATOM    720  CD  LYS A  91     -11.922  21.562  24.719  1.00 93.12           C  
ATOM    721  CE  LYS A  91     -12.594  21.938  26.047  1.00 93.12           C  
ATOM    722  NZ  LYS A  91     -13.391  20.797  26.594  1.00 93.12           N  
ATOM    723  N   GLN A  92      -7.543  20.781  21.375  1.00 93.69           N  
ATOM    724  CA  GLN A  92      -7.125  20.094  20.172  1.00 93.69           C  
ATOM    725  C   GLN A  92      -5.840  19.297  20.406  1.00 93.69           C  
ATOM    726  CB  GLN A  92      -6.938  21.078  19.016  1.00 93.69           C  
ATOM    727  O   GLN A  92      -5.734  18.141  20.000  1.00 93.69           O  
ATOM    728  CG  GLN A  92      -6.469  20.438  17.719  1.00 93.69           C  
ATOM    729  CD  GLN A  92      -5.711  21.406  16.828  1.00 93.69           C  
ATOM    730  NE2 GLN A  92      -5.305  20.922  15.656  1.00 93.69           N  
ATOM    731  OE1 GLN A  92      -5.492  22.562  17.188  1.00 93.69           O  
ATOM    732  N   ILE A  93      -4.863  19.891  20.984  1.00 92.69           N  
ATOM    733  CA  ILE A  93      -3.574  19.250  21.219  1.00 92.69           C  
ATOM    734  C   ILE A  93      -3.742  18.125  22.234  1.00 92.69           C  
ATOM    735  CB  ILE A  93      -2.520  20.266  21.719  1.00 92.69           C  
ATOM    736  O   ILE A  93      -3.117  17.062  22.094  1.00 92.69           O  
ATOM    737  CG1 ILE A  93      -2.205  21.297  20.625  1.00 92.69           C  
ATOM    738  CG2 ILE A  93      -1.249  19.547  22.172  1.00 92.69           C  
ATOM    739  CD1 ILE A  93      -1.684  20.688  19.328  1.00 92.69           C  
ATOM    740  N   GLY A  94      -4.566  18.359  23.188  1.00 92.44           N  
ATOM    741  CA  GLY A  94      -4.852  17.297  24.141  1.00 92.44           C  
ATOM    742  C   GLY A  94      -5.449  16.062  23.500  1.00 92.44           C  
ATOM    743  O   GLY A  94      -4.973  14.945  23.719  1.00 92.44           O  
ATOM    744  N   TYR A  95      -6.438  16.250  22.688  1.00 93.56           N  
ATOM    745  CA  TYR A  95      -7.090  15.141  22.016  1.00 93.56           C  
ATOM    746  C   TYR A  95      -6.137  14.469  21.031  1.00 93.56           C  
ATOM    747  CB  TYR A  95      -8.336  15.633  21.266  1.00 93.56           C  
ATOM    748  O   TYR A  95      -6.148  13.242  20.906  1.00 93.56           O  
ATOM    749  CG  TYR A  95      -9.578  15.680  22.125  1.00 93.56           C  
ATOM    750  CD1 TYR A  95     -10.086  14.523  22.719  1.00 93.56           C  
ATOM    751  CD2 TYR A  95     -10.242  16.875  22.344  1.00 93.56           C  
ATOM    752  CE1 TYR A  95     -11.227  14.562  23.516  1.00 93.56           C  
ATOM    753  CE2 TYR A  95     -11.391  16.938  23.141  1.00 93.56           C  
ATOM    754  OH  TYR A  95     -13.000  15.820  24.500  1.00 93.56           O  
ATOM    755  CZ  TYR A  95     -11.875  15.773  23.719  1.00 93.56           C  
ATOM    756  N   LEU A  96      -5.359  15.250  20.344  1.00 92.19           N  
ATOM    757  CA  LEU A  96      -4.395  14.680  19.406  1.00 92.19           C  
ATOM    758  C   LEU A  96      -3.393  13.789  20.141  1.00 92.19           C  
ATOM    759  CB  LEU A  96      -3.656  15.789  18.656  1.00 92.19           C  
ATOM    760  O   LEU A  96      -3.078  12.688  19.672  1.00 92.19           O  
ATOM    761  CG  LEU A  96      -2.611  15.336  17.625  1.00 92.19           C  
ATOM    762  CD1 LEU A  96      -3.258  14.469  16.562  1.00 92.19           C  
ATOM    763  CD2 LEU A  96      -1.918  16.547  17.000  1.00 92.19           C  
ATOM    764  N   PHE A  97      -2.977  14.258  21.234  1.00 90.44           N  
ATOM    765  CA  PHE A  97      -2.021  13.500  22.031  1.00 90.44           C  
ATOM    766  C   PHE A  97      -2.605  12.156  22.453  1.00 90.44           C  
ATOM    767  CB  PHE A  97      -1.604  14.297  23.281  1.00 90.44           C  
ATOM    768  O   PHE A  97      -1.945  11.125  22.328  1.00 90.44           O  
ATOM    769  CG  PHE A  97      -0.522  13.633  24.094  1.00 90.44           C  
ATOM    770  CD1 PHE A  97      -0.843  12.750  25.109  1.00 90.44           C  
ATOM    771  CD2 PHE A  97       0.816  13.898  23.828  1.00 90.44           C  
ATOM    772  CE1 PHE A  97       0.156  12.133  25.859  1.00 90.44           C  
ATOM    773  CE2 PHE A  97       1.820  13.289  24.578  1.00 90.44           C  
ATOM    774  CZ  PHE A  97       1.488  12.406  25.594  1.00 90.44           C  
ATOM    775  N   ILE A  98      -3.775  12.195  22.844  1.00 88.69           N  
ATOM    776  CA  ILE A  98      -4.441  10.977  23.297  1.00 88.69           C  
ATOM    777  C   ILE A  98      -4.664  10.039  22.125  1.00 88.69           C  
ATOM    778  CB  ILE A  98      -5.781  11.297  23.984  1.00 88.69           C  
ATOM    779  O   ILE A  98      -4.496   8.820  22.250  1.00 88.69           O  
ATOM    780  CG1 ILE A  98      -5.539  12.078  25.297  1.00 88.69           C  
ATOM    781  CG2 ILE A  98      -6.570  10.016  24.266  1.00 88.69           C  
ATOM    782  CD1 ILE A  98      -6.801  12.680  25.891  1.00 88.69           C  
ATOM    783  N   SER A  99      -5.008  10.539  21.031  1.00 88.06           N  
ATOM    784  CA  SER A  99      -5.301   9.734  19.844  1.00 88.06           C  
ATOM    785  C   SER A  99      -4.047   9.031  19.328  1.00 88.06           C  
ATOM    786  CB  SER A  99      -5.898  10.602  18.734  1.00 88.06           C  
ATOM    787  O   SER A  99      -4.125   7.938  18.766  1.00 88.06           O  
ATOM    788  OG  SER A  99      -4.926  11.484  18.203  1.00 88.06           O  
ATOM    789  N   VAL A 100      -2.965   9.617  19.594  1.00 82.75           N  
ATOM    790  CA  VAL A 100      -1.736   9.078  19.016  1.00 82.75           C  
ATOM    791  C   VAL A 100      -1.045   8.172  20.031  1.00 82.75           C  
ATOM    792  CB  VAL A 100      -0.778  10.203  18.562  1.00 82.75           C  
ATOM    793  O   VAL A 100      -0.459   7.148  19.672  1.00 82.75           O  
ATOM    794  CG1 VAL A 100       0.587   9.625  18.188  1.00 82.75           C  
ATOM    795  CG2 VAL A 100      -1.379  10.969  17.391  1.00 82.75           C  
ATOM    796  N   LEU A 101      -1.071   8.492  21.328  1.00 76.62           N  
ATOM    797  CA  LEU A 101      -0.229   7.809  22.297  1.00 76.62           C  
ATOM    798  C   LEU A 101      -1.053   6.848  23.156  1.00 76.62           C  
ATOM    799  CB  LEU A 101       0.476   8.828  23.203  1.00 76.62           C  
ATOM    800  O   LEU A 101      -0.495   6.023  23.875  1.00 76.62           O  
ATOM    801  CG  LEU A 101       1.779   9.422  22.672  1.00 76.62           C  
ATOM    802  CD1 LEU A 101       1.635  10.930  22.469  1.00 76.62           C  
ATOM    803  CD2 LEU A 101       2.938   9.109  23.609  1.00 76.62           C  
ATOM    804  N   VAL A 102      -2.330   6.945  23.250  1.00 66.50           N  
ATOM    805  CA  VAL A 102      -3.059   6.246  24.312  1.00 66.50           C  
ATOM    806  C   VAL A 102      -2.943   4.738  24.094  1.00 66.50           C  
ATOM    807  CB  VAL A 102      -4.543   6.668  24.344  1.00 66.50           C  
ATOM    808  O   VAL A 102      -3.242   4.230  23.016  1.00 66.50           O  
ATOM    809  CG1 VAL A 102      -5.355   5.703  25.203  1.00 66.50           C  
ATOM    810  CG2 VAL A 102      -4.680   8.102  24.859  1.00 66.50           C  
ATOM    811  N   ASN A 103      -2.062   4.324  24.953  1.00 62.59           N  
ATOM    812  CA  ASN A 103      -2.008   2.881  25.172  1.00 62.59           C  
ATOM    813  C   ASN A 103      -2.994   2.445  26.250  1.00 62.59           C  
ATOM    814  CB  ASN A 103      -0.588   2.449  25.547  1.00 62.59           C  
ATOM    815  O   ASN A 103      -3.586   3.283  26.938  1.00 62.59           O  
ATOM    816  CG  ASN A 103       0.270   2.156  24.328  1.00 62.59           C  
ATOM    817  ND2 ASN A 103       1.556   1.915  24.562  1.00 62.59           N  
ATOM    818  OD1 ASN A 103      -0.219   2.145  23.203  1.00 62.59           O  
ATOM    819  N   SER A 104      -3.301   1.150  26.359  1.00 56.56           N  
ATOM    820  CA  SER A 104      -4.348   0.454  27.094  1.00 56.56           C  
ATOM    821  C   SER A 104      -4.223   0.699  28.594  1.00 56.56           C  
ATOM    822  CB  SER A 104      -4.301  -1.047  26.812  1.00 56.56           C  
ATOM    823  O   SER A 104      -4.555  -0.173  29.406  1.00 56.56           O  
ATOM    824  OG  SER A 104      -2.959  -1.501  26.734  1.00 56.56           O  
ATOM    825  N   ASN A 105      -3.654   1.841  29.047  1.00 62.12           N  
ATOM    826  CA  ASN A 105      -3.725   1.948  30.500  1.00 62.12           C  
ATOM    827  C   ASN A 105      -5.129   2.314  30.969  1.00 62.12           C  
ATOM    828  CB  ASN A 105      -2.711   2.973  31.000  1.00 62.12           C  
ATOM    829  O   ASN A 105      -5.703   3.305  30.500  1.00 62.12           O  
ATOM    830  CG  ASN A 105      -1.761   2.393  32.031  1.00 62.12           C  
ATOM    831  ND2 ASN A 105      -0.703   3.131  32.344  1.00 62.12           N  
ATOM    832  OD1 ASN A 105      -1.976   1.288  32.531  1.00 62.12           O  
ATOM    833  N   SER A 106      -5.688   1.622  31.875  1.00 64.62           N  
ATOM    834  CA  SER A 106      -7.090   1.604  32.281  1.00 64.62           C  
ATOM    835  C   SER A 106      -7.473   2.889  33.000  1.00 64.62           C  
ATOM    836  CB  SER A 106      -7.379   0.396  33.156  1.00 64.62           C  
ATOM    837  O   SER A 106      -8.523   3.475  32.719  1.00 64.62           O  
ATOM    838  OG  SER A 106      -7.863   0.810  34.438  1.00 64.62           O  
ATOM    839  N   GLU A 107      -6.664   3.439  34.000  1.00 76.81           N  
ATOM    840  CA  GLU A 107      -7.074   4.598  34.781  1.00 76.81           C  
ATOM    841  C   GLU A 107      -7.133   5.859  33.938  1.00 76.81           C  
ATOM    842  CB  GLU A 107      -6.125   4.812  35.969  1.00 76.81           C  
ATOM    843  O   GLU A 107      -8.031   6.684  34.094  1.00 76.81           O  
ATOM    844  CG  GLU A 107      -6.438   3.939  37.188  1.00 76.81           C  
ATOM    845  CD  GLU A 107      -5.770   4.422  38.469  1.00 76.81           C  
ATOM    846  OE1 GLU A 107      -6.059   3.863  39.531  1.00 76.81           O  
ATOM    847  OE2 GLU A 107      -4.949   5.363  38.375  1.00 76.81           O  
ATOM    848  N   LEU A 108      -6.305   6.000  33.125  1.00 81.75           N  
ATOM    849  CA  LEU A 108      -6.250   7.145  32.219  1.00 81.75           C  
ATOM    850  C   LEU A 108      -7.445   7.148  31.281  1.00 81.75           C  
ATOM    851  CB  LEU A 108      -4.945   7.133  31.422  1.00 81.75           C  
ATOM    852  O   LEU A 108      -8.000   8.203  30.984  1.00 81.75           O  
ATOM    853  CG  LEU A 108      -4.145   8.438  31.422  1.00 81.75           C  
ATOM    854  CD1 LEU A 108      -2.783   8.227  32.062  1.00 81.75           C  
ATOM    855  CD2 LEU A 108      -3.990   8.961  29.984  1.00 81.75           C  
ATOM    856  N   ILE A 109      -7.898   6.035  31.062  1.00 86.00           N  
ATOM    857  CA  ILE A 109      -9.000   5.906  30.109  1.00 86.00           C  
ATOM    858  C   ILE A 109     -10.289   6.418  30.750  1.00 86.00           C  
ATOM    859  CB  ILE A 109      -9.180   4.445  29.641  1.00 86.00           C  
ATOM    860  O   ILE A 109     -11.125   7.035  30.078  1.00 86.00           O  
ATOM    861  CG1 ILE A 109      -8.000   4.023  28.766  1.00 86.00           C  
ATOM    862  CG2 ILE A 109     -10.508   4.270  28.906  1.00 86.00           C  
ATOM    863  CD1 ILE A 109      -8.016   2.551  28.375  1.00 86.00           C  
ATOM    864  N   ARG A 110     -10.398   6.223  32.062  1.00 87.56           N  
ATOM    865  CA  ARG A 110     -11.586   6.695  32.781  1.00 87.56           C  
ATOM    866  C   ARG A 110     -11.656   8.219  32.781  1.00 87.56           C  
ATOM    867  CB  ARG A 110     -11.609   6.164  34.188  1.00 87.56           C  
ATOM    868  O   ARG A 110     -12.719   8.805  32.531  1.00 87.56           O  
ATOM    869  CG  ARG A 110     -12.984   6.211  34.844  1.00 87.56           C  
ATOM    870  CD  ARG A 110     -12.953   5.621  36.250  1.00 87.56           C  
ATOM    871  NE  ARG A 110     -14.195   5.898  36.969  1.00 87.56           N  
ATOM    872  NH1 ARG A 110     -13.570   4.777  38.906  1.00 87.56           N  
ATOM    873  NH2 ARG A 110     -15.617   5.801  38.781  1.00 87.56           N  
ATOM    874  CZ  ARG A 110     -14.461   5.492  38.219  1.00 87.56           C  
ATOM    875  N   LEU A 111     -10.562   8.789  33.031  1.00 90.00           N  
ATOM    876  CA  LEU A 111     -10.500  10.242  33.031  1.00 90.00           C  
ATOM    877  C   LEU A 111     -10.773  10.797  31.625  1.00 90.00           C  
ATOM    878  CB  LEU A 111      -9.125  10.719  33.500  1.00 90.00           C  
ATOM    879  O   LEU A 111     -11.484  11.797  31.469  1.00 90.00           O  
ATOM    880  CG  LEU A 111      -8.820  10.508  35.000  1.00 90.00           C  
ATOM    881  CD1 LEU A 111      -7.363  10.859  35.281  1.00 90.00           C  
ATOM    882  CD2 LEU A 111      -9.766  11.328  35.844  1.00 90.00           C  
ATOM    883  N   ILE A 112     -10.234  10.164  30.734  1.00 92.00           N  
ATOM    884  CA  ILE A 112     -10.438  10.570  29.344  1.00 92.00           C  
ATOM    885  C   ILE A 112     -11.914  10.438  28.969  1.00 92.00           C  
ATOM    886  CB  ILE A 112      -9.570   9.727  28.375  1.00 92.00           C  
ATOM    887  O   ILE A 112     -12.492  11.352  28.375  1.00 92.00           O  
ATOM    888  CG1 ILE A 112      -8.086   9.992  28.625  1.00 92.00           C  
ATOM    889  CG2 ILE A 112      -9.945  10.031  26.922  1.00 92.00           C  
ATOM    890  CD1 ILE A 112      -7.156   8.984  27.953  1.00 92.00           C  
ATOM    891  N   ASN A 113     -12.500   9.352  29.391  1.00 93.31           N  
ATOM    892  CA  ASN A 113     -13.914   9.125  29.094  1.00 93.31           C  
ATOM    893  C   ASN A 113     -14.797  10.195  29.719  1.00 93.31           C  
ATOM    894  CB  ASN A 113     -14.344   7.734  29.562  1.00 93.31           C  
ATOM    895  O   ASN A 113     -15.781  10.641  29.125  1.00 93.31           O  
ATOM    896  CG  ASN A 113     -13.812   6.633  28.672  1.00 93.31           C  
ATOM    897  ND2 ASN A 113     -13.953   5.391  29.109  1.00 93.31           N  
ATOM    898  OD1 ASN A 113     -13.273   6.895  27.594  1.00 93.31           O  
ATOM    899  N   ASN A 114     -14.430  10.602  30.844  1.00 93.62           N  
ATOM    900  CA  ASN A 114     -15.203  11.648  31.516  1.00 93.62           C  
ATOM    901  C   ASN A 114     -15.094  12.977  30.766  1.00 93.62           C  
ATOM    902  CB  ASN A 114     -14.750  11.812  32.969  1.00 93.62           C  
ATOM    903  O   ASN A 114     -16.078  13.688  30.609  1.00 93.62           O  
ATOM    904  CG  ASN A 114     -15.359  10.773  33.875  1.00 93.62           C  
ATOM    905  ND2 ASN A 114     -14.789  10.625  35.062  1.00 93.62           N  
ATOM    906  OD1 ASN A 114     -16.328  10.102  33.531  1.00 93.62           O  
ATOM    907  N   ALA A 115     -13.938  13.266  30.391  1.00 93.56           N  
ATOM    908  CA  ALA A 115     -13.742  14.500  29.641  1.00 93.56           C  
ATOM    909  C   ALA A 115     -14.508  14.461  28.312  1.00 93.56           C  
ATOM    910  CB  ALA A 115     -12.258  14.727  29.375  1.00 93.56           C  
ATOM    911  O   ALA A 115     -15.109  15.461  27.906  1.00 93.56           O  
ATOM    912  N   ILE A 116     -14.484  13.359  27.672  1.00 94.94           N  
ATOM    913  CA  ILE A 116     -15.195  13.180  26.406  1.00 94.94           C  
ATOM    914  C   ILE A 116     -16.703  13.320  26.641  1.00 94.94           C  
ATOM    915  CB  ILE A 116     -14.875  11.812  25.766  1.00 94.94           C  
ATOM    916  O   ILE A 116     -17.406  13.953  25.844  1.00 94.94           O  
ATOM    917  CG1 ILE A 116     -13.430  11.789  25.250  1.00 94.94           C  
ATOM    918  CG2 ILE A 116     -15.859  11.508  24.625  1.00 94.94           C  
ATOM    919  CD1 ILE A 116     -12.992  10.438  24.703  1.00 94.94           C  
ATOM    920  N   LYS A 117     -17.172  12.773  27.750  1.00 94.88           N  
ATOM    921  CA  LYS A 117     -18.594  12.875  28.078  1.00 94.88           C  
ATOM    922  C   LYS A 117     -19.016  14.328  28.266  1.00 94.88           C  
ATOM    923  CB  LYS A 117     -18.906  12.070  29.344  1.00 94.88           C  
ATOM    924  O   LYS A 117     -20.078  14.734  27.797  1.00 94.88           O  
ATOM    925  CG  LYS A 117     -20.391  11.789  29.547  1.00 94.88           C  
ATOM    926  CD  LYS A 117     -20.625  10.930  30.781  1.00 94.88           C  
ATOM    927  CE  LYS A 117     -22.109  10.680  31.016  1.00 94.88           C  
ATOM    928  NZ  LYS A 117     -22.344   9.797  32.188  1.00 94.88           N  
ATOM    929  N   ASN A 118     -18.203  15.047  28.859  1.00 94.81           N  
ATOM    930  CA  ASN A 118     -18.484  16.469  29.078  1.00 94.81           C  
ATOM    931  C   ASN A 118     -18.516  17.234  27.750  1.00 94.81           C  
ATOM    932  CB  ASN A 118     -17.438  17.078  30.016  1.00 94.81           C  
ATOM    933  O   ASN A 118     -19.375  18.094  27.562  1.00 94.81           O  
ATOM    934  CG  ASN A 118     -17.641  16.656  31.453  1.00 94.81           C  
ATOM    935  ND2 ASN A 118     -16.609  16.844  32.281  1.00 94.81           N  
ATOM    936  OD1 ASN A 118     -18.719  16.188  31.828  1.00 94.81           O  
ATOM    937  N   ASP A 119     -17.641  16.969  26.922  1.00 94.56           N  
ATOM    938  CA  ASP A 119     -17.578  17.641  25.641  1.00 94.56           C  
ATOM    939  C   ASP A 119     -18.750  17.234  24.750  1.00 94.56           C  
ATOM    940  CB  ASP A 119     -16.266  17.359  24.922  1.00 94.56           C  
ATOM    941  O   ASP A 119     -19.281  18.047  23.984  1.00 94.56           O  
ATOM    942  CG  ASP A 119     -15.102  18.172  25.484  1.00 94.56           C  
ATOM    943  OD1 ASP A 119     -15.344  19.250  26.078  1.00 94.56           O  
ATOM    944  OD2 ASP A 119     -13.945  17.750  25.312  1.00 94.56           O  
ATOM    945  N   LEU A 120     -19.219  16.016  24.812  1.00 93.44           N  
ATOM    946  CA  LEU A 120     -20.375  15.570  24.047  1.00 93.44           C  
ATOM    947  C   LEU A 120     -21.656  16.203  24.578  1.00 93.44           C  
ATOM    948  CB  LEU A 120     -20.484  14.039  24.109  1.00 93.44           C  
ATOM    949  O   LEU A 120     -22.578  16.484  23.797  1.00 93.44           O  
ATOM    950  CG  LEU A 120     -19.516  13.250  23.234  1.00 93.44           C  
ATOM    951  CD1 LEU A 120     -19.656  11.758  23.484  1.00 93.44           C  
ATOM    952  CD2 LEU A 120     -19.750  13.570  21.750  1.00 93.44           C  
ATOM    953  N   ALA A 121     -21.609  16.531  25.875  1.00 90.81           N  
ATOM    954  CA  ALA A 121     -22.781  17.125  26.500  1.00 90.81           C  
ATOM    955  C   ALA A 121     -22.797  18.641  26.312  1.00 90.81           C  
ATOM    956  CB  ALA A 121     -22.812  16.781  27.984  1.00 90.81           C  
ATOM    957  O   ALA A 121     -23.844  19.281  26.453  1.00 90.81           O  
ATOM    958  N   SER A 122     -21.688  19.312  26.125  1.00 88.31           N  
ATOM    959  CA  SER A 122     -21.578  20.766  26.016  1.00 88.31           C  
ATOM    960  C   SER A 122     -22.328  21.312  24.812  1.00 88.31           C  
ATOM    961  CB  SER A 122     -20.109  21.188  25.938  1.00 88.31           C  
ATOM    962  O   SER A 122     -22.672  22.484  24.750  1.00 88.31           O  
ATOM    963  OG  SER A 122     -19.625  21.078  24.609  1.00 88.31           O  
ATOM    964  N   ARG A 123     -22.766  20.688  23.797  1.00 82.44           N  
ATOM    965  CA  ARG A 123     -23.484  21.000  22.562  1.00 82.44           C  
ATOM    966  C   ARG A 123     -22.688  21.938  21.672  1.00 82.44           C  
ATOM    967  CB  ARG A 123     -24.844  21.625  22.891  1.00 82.44           C  
ATOM    968  O   ARG A 123     -23.203  22.453  20.688  1.00 82.44           O  
ATOM    969  CG  ARG A 123     -25.828  20.672  23.547  1.00 82.44           C  
ATOM    970  CD  ARG A 123     -27.234  21.266  23.625  1.00 82.44           C  
ATOM    971  NE  ARG A 123     -28.188  20.328  24.188  1.00 82.44           N  
ATOM    972  NH1 ARG A 123     -30.047  21.625  23.766  1.00 82.44           N  
ATOM    973  NH2 ARG A 123     -30.281  19.594  24.781  1.00 82.44           N  
ATOM    974  CZ  ARG A 123     -29.500  20.516  24.250  1.00 82.44           C  
ATOM    975  N   ASN A 124     -21.422  22.391  22.109  1.00 91.94           N  
ATOM    976  CA  ASN A 124     -20.516  23.062  21.188  1.00 91.94           C  
ATOM    977  C   ASN A 124     -20.047  22.109  20.078  1.00 91.94           C  
ATOM    978  CB  ASN A 124     -19.312  23.625  21.922  1.00 91.94           C  
ATOM    979  O   ASN A 124     -19.359  21.125  20.344  1.00 91.94           O  
ATOM    980  CG  ASN A 124     -18.422  24.484  21.047  1.00 91.94           C  
ATOM    981  ND2 ASN A 124     -17.781  25.484  21.625  1.00 91.94           N  
ATOM    982  OD1 ASN A 124     -18.344  24.266  19.828  1.00 91.94           O  
ATOM    983  N   PRO A 125     -20.391  22.438  18.891  1.00 93.19           N  
ATOM    984  CA  PRO A 125     -20.109  21.500  17.797  1.00 93.19           C  
ATOM    985  C   PRO A 125     -18.609  21.250  17.594  1.00 93.19           C  
ATOM    986  CB  PRO A 125     -20.703  22.188  16.562  1.00 93.19           C  
ATOM    987  O   PRO A 125     -18.203  20.141  17.219  1.00 93.19           O  
ATOM    988  CG  PRO A 125     -20.844  23.625  16.969  1.00 93.19           C  
ATOM    989  CD  PRO A 125     -21.000  23.688  18.469  1.00 93.19           C  
ATOM    990  N   THR A 126     -17.781  22.234  17.859  1.00 94.31           N  
ATOM    991  CA  THR A 126     -16.344  22.078  17.672  1.00 94.31           C  
ATOM    992  C   THR A 126     -15.773  21.094  18.703  1.00 94.31           C  
ATOM    993  CB  THR A 126     -15.609  23.438  17.797  1.00 94.31           C  
ATOM    994  O   THR A 126     -14.977  20.219  18.359  1.00 94.31           O  
ATOM    995  CG2 THR A 126     -14.148  23.312  17.375  1.00 94.31           C  
ATOM    996  OG1 THR A 126     -16.266  24.391  16.969  1.00 94.31           O  
ATOM    997  N   PHE A 127     -16.234  21.234  19.938  1.00 95.06           N  
ATOM    998  CA  PHE A 127     -15.750  20.359  20.984  1.00 95.06           C  
ATOM    999  C   PHE A 127     -16.297  18.938  20.812  1.00 95.06           C  
ATOM   1000  CB  PHE A 127     -16.141  20.891  22.359  1.00 95.06           C  
ATOM   1001  O   PHE A 127     -15.586  17.969  21.047  1.00 95.06           O  
ATOM   1002  CG  PHE A 127     -15.461  22.188  22.734  1.00 95.06           C  
ATOM   1003  CD1 PHE A 127     -14.352  22.625  22.016  1.00 95.06           C  
ATOM   1004  CD2 PHE A 127     -15.922  22.969  23.781  1.00 95.06           C  
ATOM   1005  CE1 PHE A 127     -13.711  23.812  22.344  1.00 95.06           C  
ATOM   1006  CE2 PHE A 127     -15.289  24.156  24.125  1.00 95.06           C  
ATOM   1007  CZ  PHE A 127     -14.188  24.578  23.406  1.00 95.06           C  
ATOM   1008  N   MET A 128     -17.562  18.891  20.359  1.00 94.81           N  
ATOM   1009  CA  MET A 128     -18.125  17.578  20.047  1.00 94.81           C  
ATOM   1010  C   MET A 128     -17.344  16.875  18.953  1.00 94.81           C  
ATOM   1011  CB  MET A 128     -19.594  17.719  19.641  1.00 94.81           C  
ATOM   1012  O   MET A 128     -17.062  15.680  19.047  1.00 94.81           O  
ATOM   1013  CG  MET A 128     -20.500  18.188  20.766  1.00 94.81           C  
ATOM   1014  SD  MET A 128     -22.250  18.344  20.219  1.00 94.81           S  
ATOM   1015  CE  MET A 128     -22.688  16.594  20.000  1.00 94.81           C  
ATOM   1016  N   GLY A 129     -16.969  17.688  17.953  1.00 94.75           N  
ATOM   1017  CA  GLY A 129     -16.172  17.141  16.859  1.00 94.75           C  
ATOM   1018  C   GLY A 129     -14.844  16.562  17.312  1.00 94.75           C  
ATOM   1019  O   GLY A 129     -14.461  15.477  16.891  1.00 94.75           O  
ATOM   1020  N   LEU A 130     -14.133  17.250  18.156  1.00 95.25           N  
ATOM   1021  CA  LEU A 130     -12.844  16.797  18.672  1.00 95.25           C  
ATOM   1022  C   LEU A 130     -12.992  15.500  19.453  1.00 95.25           C  
ATOM   1023  CB  LEU A 130     -12.211  17.875  19.547  1.00 95.25           C  
ATOM   1024  O   LEU A 130     -12.188  14.578  19.297  1.00 95.25           O  
ATOM   1025  CG  LEU A 130     -11.641  19.094  18.828  1.00 95.25           C  
ATOM   1026  CD1 LEU A 130     -11.164  20.141  19.844  1.00 95.25           C  
ATOM   1027  CD2 LEU A 130     -10.508  18.688  17.906  1.00 95.25           C  
ATOM   1028  N   ALA A 131     -14.016  15.469  20.266  1.00 95.62           N  
ATOM   1029  CA  ALA A 131     -14.273  14.281  21.062  1.00 95.62           C  
ATOM   1030  C   ALA A 131     -14.578  13.078  20.172  1.00 95.62           C  
ATOM   1031  CB  ALA A 131     -15.438  14.531  22.031  1.00 95.62           C  
ATOM   1032  O   ALA A 131     -14.023  11.992  20.375  1.00 95.62           O  
ATOM   1033  N   LEU A 132     -15.398  13.297  19.203  1.00 96.50           N  
ATOM   1034  CA  LEU A 132     -15.773  12.219  18.281  1.00 96.50           C  
ATOM   1035  C   LEU A 132     -14.570  11.742  17.484  1.00 96.50           C  
ATOM   1036  CB  LEU A 132     -16.875  12.688  17.344  1.00 96.50           C  
ATOM   1037  O   LEU A 132     -14.422  10.539  17.234  1.00 96.50           O  
ATOM   1038  CG  LEU A 132     -18.266  12.906  17.953  1.00 96.50           C  
ATOM   1039  CD1 LEU A 132     -19.188  13.594  16.969  1.00 96.50           C  
ATOM   1040  CD2 LEU A 132     -18.859  11.578  18.422  1.00 96.50           C  
ATOM   1041  N   HIS A 133     -13.742  12.648  17.047  1.00 95.44           N  
ATOM   1042  CA  HIS A 133     -12.531  12.289  16.312  1.00 95.44           C  
ATOM   1043  C   HIS A 133     -11.625  11.398  17.172  1.00 95.44           C  
ATOM   1044  CB  HIS A 133     -11.773  13.539  15.875  1.00 95.44           C  
ATOM   1045  O   HIS A 133     -11.023  10.445  16.656  1.00 95.44           O  
ATOM   1046  CG  HIS A 133     -12.422  14.258  14.734  1.00 95.44           C  
ATOM   1047  CD2 HIS A 133     -13.578  14.016  14.070  1.00 95.44           C  
ATOM   1048  ND1 HIS A 133     -11.875  15.383  14.156  1.00 95.44           N  
ATOM   1049  CE1 HIS A 133     -12.664  15.805  13.188  1.00 95.44           C  
ATOM   1050  NE2 HIS A 133     -13.703  14.984  13.109  1.00 95.44           N  
ATOM   1051  N   CYS A 134     -11.555  11.742  18.391  1.00 93.81           N  
ATOM   1052  CA  CYS A 134     -10.719  10.961  19.297  1.00 93.81           C  
ATOM   1053  C   CYS A 134     -11.242   9.539  19.438  1.00 93.81           C  
ATOM   1054  CB  CYS A 134     -10.641  11.633  20.656  1.00 93.81           C  
ATOM   1055  O   CYS A 134     -10.484   8.578  19.344  1.00 93.81           O  
ATOM   1056  SG  CYS A 134      -9.602  10.758  21.844  1.00 93.81           S  
ATOM   1057  N   ILE A 135     -12.555   9.422  19.641  1.00 94.31           N  
ATOM   1058  CA  ILE A 135     -13.172   8.109  19.766  1.00 94.31           C  
ATOM   1059  C   ILE A 135     -12.969   7.312  18.484  1.00 94.31           C  
ATOM   1060  CB  ILE A 135     -14.672   8.219  20.109  1.00 94.31           C  
ATOM   1061  O   ILE A 135     -12.656   6.117  18.531  1.00 94.31           O  
ATOM   1062  CG1 ILE A 135     -14.875   8.969  21.422  1.00 94.31           C  
ATOM   1063  CG2 ILE A 135     -15.320   6.832  20.156  1.00 94.31           C  
ATOM   1064  CD1 ILE A 135     -16.328   9.336  21.719  1.00 94.31           C  
ATOM   1065  N   ALA A 136     -13.125   7.973  17.375  1.00 94.81           N  
ATOM   1066  CA  ALA A 136     -13.008   7.316  16.078  1.00 94.81           C  
ATOM   1067  C   ALA A 136     -11.578   6.859  15.820  1.00 94.81           C  
ATOM   1068  CB  ALA A 136     -13.469   8.250  14.961  1.00 94.81           C  
ATOM   1069  O   ALA A 136     -11.344   5.906  15.070  1.00 94.81           O  
ATOM   1070  N   SER A 137     -10.625   7.496  16.406  1.00 90.19           N  
ATOM   1071  CA  SER A 137      -9.219   7.160  16.203  1.00 90.19           C  
ATOM   1072  C   SER A 137      -8.773   6.047  17.141  1.00 90.19           C  
ATOM   1073  CB  SER A 137      -8.336   8.391  16.406  1.00 90.19           C  
ATOM   1074  O   SER A 137      -8.094   5.105  16.734  1.00 90.19           O  
ATOM   1075  OG  SER A 137      -8.633   9.383  15.445  1.00 90.19           O  
ATOM   1076  N   VAL A 138      -9.180   6.105  18.391  1.00 88.50           N  
ATOM   1077  CA  VAL A 138      -8.727   5.148  19.406  1.00 88.50           C  
ATOM   1078  C   VAL A 138      -9.633   3.918  19.391  1.00 88.50           C  
ATOM   1079  CB  VAL A 138      -8.703   5.773  20.812  1.00 88.50           C  
ATOM   1080  O   VAL A 138      -9.164   2.793  19.203  1.00 88.50           O  
ATOM   1081  CG1 VAL A 138      -8.289   4.738  21.859  1.00 88.50           C  
ATOM   1082  CG2 VAL A 138      -7.766   6.977  20.844  1.00 88.50           C  
ATOM   1083  N   GLY A 139     -10.977   4.062  19.531  1.00 89.12           N  
ATOM   1084  CA  GLY A 139     -11.977   3.012  19.453  1.00 89.12           C  
ATOM   1085  C   GLY A 139     -11.711   1.861  20.406  1.00 89.12           C  
ATOM   1086  O   GLY A 139     -11.836   0.694  20.016  1.00 89.12           O  
ATOM   1087  N   SER A 140     -11.250   2.109  21.594  1.00 86.81           N  
ATOM   1088  CA  SER A 140     -10.984   1.060  22.578  1.00 86.81           C  
ATOM   1089  C   SER A 140     -12.281   0.451  23.109  1.00 86.81           C  
ATOM   1090  CB  SER A 140     -10.156   1.607  23.734  1.00 86.81           C  
ATOM   1091  O   SER A 140     -13.359   1.012  22.906  1.00 86.81           O  
ATOM   1092  OG  SER A 140     -10.930   2.490  24.531  1.00 86.81           O  
ATOM   1093  N   ARG A 141     -12.195  -0.695  23.719  1.00 89.56           N  
ATOM   1094  CA  ARG A 141     -13.367  -1.366  24.266  1.00 89.56           C  
ATOM   1095  C   ARG A 141     -13.984  -0.551  25.391  1.00 89.56           C  
ATOM   1096  CB  ARG A 141     -13.008  -2.766  24.766  1.00 89.56           C  
ATOM   1097  O   ARG A 141     -15.211  -0.508  25.547  1.00 89.56           O  
ATOM   1098  CG  ARG A 141     -14.195  -3.582  25.234  1.00 89.56           C  
ATOM   1099  CD  ARG A 141     -13.805  -5.020  25.547  1.00 89.56           C  
ATOM   1100  NE  ARG A 141     -14.953  -5.797  26.016  1.00 89.56           N  
ATOM   1101  NH1 ARG A 141     -15.031  -7.180  24.156  1.00 89.56           N  
ATOM   1102  NH2 ARG A 141     -16.547  -7.445  25.859  1.00 89.56           N  
ATOM   1103  CZ  ARG A 141     -15.508  -6.805  25.344  1.00 89.56           C  
ATOM   1104  N   GLU A 142     -13.164   0.076  26.156  1.00 90.06           N  
ATOM   1105  CA  GLU A 142     -13.641   0.914  27.250  1.00 90.06           C  
ATOM   1106  C   GLU A 142     -14.469   2.088  26.734  1.00 90.06           C  
ATOM   1107  CB  GLU A 142     -12.469   1.427  28.094  1.00 90.06           C  
ATOM   1108  O   GLU A 142     -15.477   2.463  27.328  1.00 90.06           O  
ATOM   1109  CG  GLU A 142     -11.750   0.337  28.859  1.00 90.06           C  
ATOM   1110  CD  GLU A 142     -10.648  -0.339  28.062  1.00 90.06           C  
ATOM   1111  OE1 GLU A 142      -9.922  -1.188  28.625  1.00 90.06           O  
ATOM   1112  OE2 GLU A 142     -10.508  -0.014  26.859  1.00 90.06           O  
ATOM   1113  N   MET A 143     -13.977   2.584  25.641  1.00 91.88           N  
ATOM   1114  CA  MET A 143     -14.727   3.678  25.031  1.00 91.88           C  
ATOM   1115  C   MET A 143     -16.062   3.180  24.469  1.00 91.88           C  
ATOM   1116  CB  MET A 143     -13.906   4.336  23.922  1.00 91.88           C  
ATOM   1117  O   MET A 143     -17.062   3.891  24.516  1.00 91.88           O  
ATOM   1118  CG  MET A 143     -12.781   5.219  24.438  1.00 91.88           C  
ATOM   1119  SD  MET A 143     -11.930   6.129  23.094  1.00 91.88           S  
ATOM   1120  CE  MET A 143     -10.805   7.168  24.062  1.00 91.88           C  
ATOM   1121  N   ALA A 144     -16.000   1.991  23.953  1.00 93.38           N  
ATOM   1122  CA  ALA A 144     -17.234   1.407  23.422  1.00 93.38           C  
ATOM   1123  C   ALA A 144     -18.266   1.199  24.531  1.00 93.38           C  
ATOM   1124  CB  ALA A 144     -16.938   0.084  22.719  1.00 93.38           C  
ATOM   1125  O   ALA A 144     -19.453   1.448  24.328  1.00 93.38           O  
ATOM   1126  N   GLU A 145     -17.812   0.781  25.656  1.00 93.44           N  
ATOM   1127  CA  GLU A 145     -18.703   0.576  26.797  1.00 93.44           C  
ATOM   1128  C   GLU A 145     -19.312   1.896  27.266  1.00 93.44           C  
ATOM   1129  CB  GLU A 145     -17.969  -0.105  27.953  1.00 93.44           C  
ATOM   1130  O   GLU A 145     -20.484   1.947  27.656  1.00 93.44           O  
ATOM   1131  CG  GLU A 145     -17.859  -1.617  27.812  1.00 93.44           C  
ATOM   1132  CD  GLU A 145     -17.078  -2.275  28.938  1.00 93.44           C  
ATOM   1133  OE1 GLU A 145     -16.922  -3.518  28.922  1.00 93.44           O  
ATOM   1134  OE2 GLU A 145     -16.625  -1.544  29.844  1.00 93.44           O  
ATOM   1135  N   ALA A 146     -18.547   2.865  27.141  1.00 93.31           N  
ATOM   1136  CA  ALA A 146     -18.953   4.156  27.672  1.00 93.31           C  
ATOM   1137  C   ALA A 146     -19.859   4.895  26.688  1.00 93.31           C  
ATOM   1138  CB  ALA A 146     -17.750   5.012  28.031  1.00 93.31           C  
ATOM   1139  O   ALA A 146     -20.812   5.562  27.094  1.00 93.31           O  
ATOM   1140  N   PHE A 147     -19.625   4.746  25.344  1.00 94.75           N  
ATOM   1141  CA  PHE A 147     -20.219   5.711  24.438  1.00 94.75           C  
ATOM   1142  C   PHE A 147     -21.047   5.008  23.375  1.00 94.75           C  
ATOM   1143  CB  PHE A 147     -19.141   6.574  23.781  1.00 94.75           C  
ATOM   1144  O   PHE A 147     -21.734   5.656  22.578  1.00 94.75           O  
ATOM   1145  CG  PHE A 147     -18.328   7.379  24.750  1.00 94.75           C  
ATOM   1146  CD1 PHE A 147     -18.906   8.383  25.516  1.00 94.75           C  
ATOM   1147  CD2 PHE A 147     -16.969   7.125  24.922  1.00 94.75           C  
ATOM   1148  CE1 PHE A 147     -18.156   9.133  26.406  1.00 94.75           C  
ATOM   1149  CE2 PHE A 147     -16.203   7.867  25.812  1.00 94.75           C  
ATOM   1150  CZ  PHE A 147     -16.812   8.867  26.562  1.00 94.75           C  
ATOM   1151  N   ALA A 148     -21.062   3.791  23.234  1.00 93.56           N  
ATOM   1152  CA  ALA A 148     -21.781   3.059  22.203  1.00 93.56           C  
ATOM   1153  C   ALA A 148     -23.281   3.357  22.250  1.00 93.56           C  
ATOM   1154  CB  ALA A 148     -21.547   1.559  22.344  1.00 93.56           C  
ATOM   1155  O   ALA A 148     -23.969   3.330  21.219  1.00 93.56           O  
ATOM   1156  N   GLY A 149     -23.766   3.654  23.453  1.00 91.69           N  
ATOM   1157  CA  GLY A 149     -25.188   3.957  23.609  1.00 91.69           C  
ATOM   1158  C   GLY A 149     -25.500   5.426  23.422  1.00 91.69           C  
ATOM   1159  O   GLY A 149     -26.641   5.781  23.094  1.00 91.69           O  
ATOM   1160  N   GLU A 150     -24.562   6.309  23.484  1.00 92.56           N  
ATOM   1161  CA  GLU A 150     -24.781   7.750  23.422  1.00 92.56           C  
ATOM   1162  C   GLU A 150     -24.609   8.281  22.000  1.00 92.56           C  
ATOM   1163  CB  GLU A 150     -23.828   8.477  24.375  1.00 92.56           C  
ATOM   1164  O   GLU A 150     -25.281   9.227  21.609  1.00 92.56           O  
ATOM   1165  CG  GLU A 150     -24.234   8.367  25.844  1.00 92.56           C  
ATOM   1166  CD  GLU A 150     -24.625   9.703  26.469  1.00 92.56           C  
ATOM   1167  OE1 GLU A 150     -25.312   9.711  27.500  1.00 92.56           O  
ATOM   1168  OE2 GLU A 150     -24.234  10.750  25.891  1.00 92.56           O  
ATOM   1169  N   ILE A 151     -23.766   7.672  21.203  1.00 95.06           N  
ATOM   1170  CA  ILE A 151     -23.375   8.195  19.906  1.00 95.06           C  
ATOM   1171  C   ILE A 151     -24.562   8.109  18.938  1.00 95.06           C  
ATOM   1172  CB  ILE A 151     -22.156   7.438  19.328  1.00 95.06           C  
ATOM   1173  O   ILE A 151     -24.828   9.047  18.188  1.00 95.06           O  
ATOM   1174  CG1 ILE A 151     -20.906   7.699  20.172  1.00 95.06           C  
ATOM   1175  CG2 ILE A 151     -21.922   7.840  17.859  1.00 95.06           C  
ATOM   1176  CD1 ILE A 151     -20.484   9.164  20.219  1.00 95.06           C  
ATOM   1177  N   PRO A 152     -25.359   7.008  19.000  1.00 94.69           N  
ATOM   1178  CA  PRO A 152     -26.516   6.957  18.094  1.00 94.69           C  
ATOM   1179  C   PRO A 152     -27.531   8.070  18.359  1.00 94.69           C  
ATOM   1180  CB  PRO A 152     -27.141   5.586  18.391  1.00 94.69           C  
ATOM   1181  O   PRO A 152     -28.188   8.555  17.438  1.00 94.69           O  
ATOM   1182  CG  PRO A 152     -26.000   4.758  18.906  1.00 94.69           C  
ATOM   1183  CD  PRO A 152     -25.078   5.648  19.672  1.00 94.69           C  
ATOM   1184  N   LYS A 153     -27.594   8.516  19.578  1.00 91.69           N  
ATOM   1185  CA  LYS A 153     -28.500   9.609  19.906  1.00 91.69           C  
ATOM   1186  C   LYS A 153     -28.062  10.914  19.250  1.00 91.69           C  
ATOM   1187  CB  LYS A 153     -28.578   9.789  21.422  1.00 91.69           C  
ATOM   1188  O   LYS A 153     -28.891  11.680  18.766  1.00 91.69           O  
ATOM   1189  CG  LYS A 153     -29.156   8.586  22.156  1.00 91.69           C  
ATOM   1190  CD  LYS A 153     -29.188   8.820  23.672  1.00 91.69           C  
ATOM   1191  CE  LYS A 153     -29.656   7.586  24.422  1.00 91.69           C  
ATOM   1192  NZ  LYS A 153     -29.547   7.754  25.891  1.00 91.69           N  
ATOM   1193  N   VAL A 154     -26.781  11.125  19.234  1.00 92.50           N  
ATOM   1194  CA  VAL A 154     -26.219  12.312  18.594  1.00 92.50           C  
ATOM   1195  C   VAL A 154     -26.422  12.227  17.078  1.00 92.50           C  
ATOM   1196  CB  VAL A 154     -24.719  12.469  18.922  1.00 92.50           C  
ATOM   1197  O   VAL A 154     -26.719  13.234  16.438  1.00 92.50           O  
ATOM   1198  CG1 VAL A 154     -24.125  13.648  18.156  1.00 92.50           C  
ATOM   1199  CG2 VAL A 154     -24.516  12.664  20.438  1.00 92.50           C  
ATOM   1200  N   LEU A 155     -26.359  11.070  16.531  1.00 94.19           N  
ATOM   1201  CA  LEU A 155     -26.422  10.836  15.094  1.00 94.19           C  
ATOM   1202  C   LEU A 155     -27.828  11.094  14.570  1.00 94.19           C  
ATOM   1203  CB  LEU A 155     -26.016   9.398  14.766  1.00 94.19           C  
ATOM   1204  O   LEU A 155     -28.000  11.672  13.492  1.00 94.19           O  
ATOM   1205  CG  LEU A 155     -26.047   9.000  13.289  1.00 94.19           C  
ATOM   1206  CD1 LEU A 155     -25.188   9.945  12.469  1.00 94.19           C  
ATOM   1207  CD2 LEU A 155     -25.578   7.555  13.117  1.00 94.19           C  
ATOM   1208  N   VAL A 156     -28.859  10.742  15.375  1.00 91.62           N  
ATOM   1209  CA  VAL A 156     -30.234  10.805  14.891  1.00 91.62           C  
ATOM   1210  C   VAL A 156     -30.906  12.094  15.375  1.00 91.62           C  
ATOM   1211  CB  VAL A 156     -31.062   9.578  15.352  1.00 91.62           C  
ATOM   1212  O   VAL A 156     -31.984  12.445  14.922  1.00 91.62           O  
ATOM   1213  CG1 VAL A 156     -30.547   8.305  14.680  1.00 91.62           C  
ATOM   1214  CG2 VAL A 156     -31.000   9.438  16.875  1.00 91.62           C  
ATOM   1215  N   ALA A 157     -30.219  12.805  16.172  1.00 89.56           N  
ATOM   1216  CA  ALA A 157     -30.812  14.039  16.688  1.00 89.56           C  
ATOM   1217  C   ALA A 157     -31.000  15.062  15.586  1.00 89.56           C  
ATOM   1218  CB  ALA A 157     -29.922  14.609  17.797  1.00 89.56           C  
ATOM   1219  O   ALA A 157     -30.141  15.227  14.719  1.00 89.56           O  
ATOM   1220  N   GLY A 158     -32.125  15.820  15.516  1.00 86.69           N  
ATOM   1221  CA  GLY A 158     -32.469  16.750  14.453  1.00 86.69           C  
ATOM   1222  C   GLY A 158     -31.688  18.047  14.508  1.00 86.69           C  
ATOM   1223  O   GLY A 158     -31.500  18.703  13.484  1.00 86.69           O  
ATOM   1224  N   ASP A 159     -31.203  18.438  15.672  1.00 88.50           N  
ATOM   1225  CA  ASP A 159     -30.547  19.734  15.828  1.00 88.50           C  
ATOM   1226  C   ASP A 159     -29.031  19.609  15.703  1.00 88.50           C  
ATOM   1227  CB  ASP A 159     -30.922  20.359  17.188  1.00 88.50           C  
ATOM   1228  O   ASP A 159     -28.312  20.609  15.812  1.00 88.50           O  
ATOM   1229  CG  ASP A 159     -30.562  19.469  18.359  1.00 88.50           C  
ATOM   1230  OD1 ASP A 159     -30.391  18.250  18.172  1.00 88.50           O  
ATOM   1231  OD2 ASP A 159     -30.469  19.984  19.484  1.00 88.50           O  
ATOM   1232  N   THR A 160     -28.562  18.469  15.383  1.00 91.50           N  
ATOM   1233  CA  THR A 160     -27.109  18.250  15.297  1.00 91.50           C  
ATOM   1234  C   THR A 160     -26.562  18.781  13.977  1.00 91.50           C  
ATOM   1235  CB  THR A 160     -26.766  16.750  15.438  1.00 91.50           C  
ATOM   1236  O   THR A 160     -27.203  18.625  12.930  1.00 91.50           O  
ATOM   1237  CG2 THR A 160     -25.250  16.547  15.508  1.00 91.50           C  
ATOM   1238  OG1 THR A 160     -27.359  16.234  16.641  1.00 91.50           O  
ATOM   1239  N   MET A 161     -25.469  19.484  14.070  1.00 94.31           N  
ATOM   1240  CA  MET A 161     -24.812  20.016  12.883  1.00 94.31           C  
ATOM   1241  C   MET A 161     -24.344  18.891  11.969  1.00 94.31           C  
ATOM   1242  CB  MET A 161     -23.625  20.891  13.273  1.00 94.31           C  
ATOM   1243  O   MET A 161     -24.047  17.781  12.438  1.00 94.31           O  
ATOM   1244  CG  MET A 161     -24.016  22.281  13.781  1.00 94.31           C  
ATOM   1245  SD  MET A 161     -22.812  23.578  13.289  1.00 94.31           S  
ATOM   1246  CE  MET A 161     -23.828  25.062  13.555  1.00 94.31           C  
ATOM   1247  N   ASP A 162     -24.266  19.156  10.688  1.00 94.69           N  
ATOM   1248  CA  ASP A 162     -23.906  18.156   9.688  1.00 94.69           C  
ATOM   1249  C   ASP A 162     -22.516  17.578   9.961  1.00 94.69           C  
ATOM   1250  CB  ASP A 162     -23.969  18.750   8.281  1.00 94.69           C  
ATOM   1251  O   ASP A 162     -22.312  16.359   9.867  1.00 94.69           O  
ATOM   1252  CG  ASP A 162     -25.359  19.203   7.883  1.00 94.69           C  
ATOM   1253  OD1 ASP A 162     -26.344  18.516   8.227  1.00 94.69           O  
ATOM   1254  OD2 ASP A 162     -25.469  20.266   7.215  1.00 94.69           O  
ATOM   1255  N   SER A 163     -21.562  18.406  10.312  1.00 94.50           N  
ATOM   1256  CA  SER A 163     -20.188  17.953  10.562  1.00 94.50           C  
ATOM   1257  C   SER A 163     -20.141  16.984  11.734  1.00 94.50           C  
ATOM   1258  CB  SER A 163     -19.281  19.156  10.852  1.00 94.50           C  
ATOM   1259  O   SER A 163     -19.406  16.000  11.703  1.00 94.50           O  
ATOM   1260  OG  SER A 163     -19.703  19.844  12.016  1.00 94.50           O  
ATOM   1261  N   VAL A 164     -20.969  17.234  12.711  1.00 95.88           N  
ATOM   1262  CA  VAL A 164     -21.016  16.375  13.883  1.00 95.88           C  
ATOM   1263  C   VAL A 164     -21.703  15.055  13.516  1.00 95.88           C  
ATOM   1264  CB  VAL A 164     -21.766  17.047  15.055  1.00 95.88           C  
ATOM   1265  O   VAL A 164     -21.281  13.984  13.961  1.00 95.88           O  
ATOM   1266  CG1 VAL A 164     -21.906  16.094  16.234  1.00 95.88           C  
ATOM   1267  CG2 VAL A 164     -21.047  18.328  15.477  1.00 95.88           C  
ATOM   1268  N   LYS A 165     -22.719  15.133  12.711  1.00 96.25           N  
ATOM   1269  CA  LYS A 165     -23.406  13.922  12.258  1.00 96.25           C  
ATOM   1270  C   LYS A 165     -22.453  13.008  11.492  1.00 96.25           C  
ATOM   1271  CB  LYS A 165     -24.609  14.281  11.383  1.00 96.25           C  
ATOM   1272  O   LYS A 165     -22.469  11.789  11.695  1.00 96.25           O  
ATOM   1273  CG  LYS A 165     -25.797  14.836  12.156  1.00 96.25           C  
ATOM   1274  CD  LYS A 165     -27.000  15.055  11.250  1.00 96.25           C  
ATOM   1275  CE  LYS A 165     -28.172  15.680  12.008  1.00 96.25           C  
ATOM   1276  NZ  LYS A 165     -29.328  15.953  11.102  1.00 96.25           N  
ATOM   1277  N   GLN A 166     -21.641  13.586  10.617  1.00 96.81           N  
ATOM   1278  CA  GLN A 166     -20.656  12.828   9.875  1.00 96.81           C  
ATOM   1279  C   GLN A 166     -19.703  12.078  10.812  1.00 96.81           C  
ATOM   1280  CB  GLN A 166     -19.844  13.750   8.953  1.00 96.81           C  
ATOM   1281  O   GLN A 166     -19.500  10.875  10.664  1.00 96.81           O  
ATOM   1282  CG  GLN A 166     -20.641  14.281   7.770  1.00 96.81           C  
ATOM   1283  CD  GLN A 166     -19.859  15.273   6.934  1.00 96.81           C  
ATOM   1284  NE2 GLN A 166     -20.203  15.375   5.656  1.00 96.81           N  
ATOM   1285  OE1 GLN A 166     -18.953  15.953   7.438  1.00 96.81           O  
ATOM   1286  N   SER A 167     -19.172  12.836  11.742  1.00 97.25           N  
ATOM   1287  CA  SER A 167     -18.203  12.273  12.672  1.00 97.25           C  
ATOM   1288  C   SER A 167     -18.844  11.219  13.578  1.00 97.25           C  
ATOM   1289  CB  SER A 167     -17.578  13.375  13.523  1.00 97.25           C  
ATOM   1290  O   SER A 167     -18.203  10.219  13.914  1.00 97.25           O  
ATOM   1291  OG  SER A 167     -16.922  14.336  12.711  1.00 97.25           O  
ATOM   1292  N   ALA A 168     -20.094  11.469  13.953  1.00 97.25           N  
ATOM   1293  CA  ALA A 168     -20.797  10.523  14.812  1.00 97.25           C  
ATOM   1294  C   ALA A 168     -21.031   9.195  14.086  1.00 97.25           C  
ATOM   1295  CB  ALA A 168     -22.125  11.109  15.281  1.00 97.25           C  
ATOM   1296  O   ALA A 168     -20.891   8.125  14.680  1.00 97.25           O  
ATOM   1297  N   ALA A 169     -21.406   9.281  12.852  1.00 97.75           N  
ATOM   1298  CA  ALA A 169     -21.625   8.070  12.062  1.00 97.75           C  
ATOM   1299  C   ALA A 169     -20.359   7.230  11.977  1.00 97.75           C  
ATOM   1300  CB  ALA A 169     -22.125   8.438  10.664  1.00 97.75           C  
ATOM   1301  O   ALA A 169     -20.391   6.016  12.188  1.00 97.75           O  
ATOM   1302  N   LEU A 170     -19.250   7.848  11.711  1.00 97.69           N  
ATOM   1303  CA  LEU A 170     -17.984   7.141  11.547  1.00 97.69           C  
ATOM   1304  C   LEU A 170     -17.438   6.684  12.898  1.00 97.69           C  
ATOM   1305  CB  LEU A 170     -16.953   8.039  10.852  1.00 97.69           C  
ATOM   1306  O   LEU A 170     -16.781   5.648  12.992  1.00 97.69           O  
ATOM   1307  CG  LEU A 170     -17.250   8.406   9.398  1.00 97.69           C  
ATOM   1308  CD1 LEU A 170     -16.172   9.336   8.859  1.00 97.69           C  
ATOM   1309  CD2 LEU A 170     -17.375   7.156   8.539  1.00 97.69           C  
ATOM   1310  N   CYS A 171     -17.750   7.492  13.883  1.00 96.75           N  
ATOM   1311  CA  CYS A 171     -17.391   7.066  15.227  1.00 96.75           C  
ATOM   1312  C   CYS A 171     -18.109   5.773  15.602  1.00 96.75           C  
ATOM   1313  CB  CYS A 171     -17.734   8.156  16.250  1.00 96.75           C  
ATOM   1314  O   CYS A 171     -17.484   4.840  16.109  1.00 96.75           O  
ATOM   1315  SG  CYS A 171     -17.219   7.770  17.938  1.00 96.75           S  
ATOM   1316  N   LEU A 172     -19.359   5.793  15.344  1.00 96.38           N  
ATOM   1317  CA  LEU A 172     -20.156   4.594  15.617  1.00 96.38           C  
ATOM   1318  C   LEU A 172     -19.625   3.410  14.805  1.00 96.38           C  
ATOM   1319  CB  LEU A 172     -21.625   4.836  15.297  1.00 96.38           C  
ATOM   1320  O   LEU A 172     -19.594   2.279  15.297  1.00 96.38           O  
ATOM   1321  CG  LEU A 172     -22.594   3.705  15.656  1.00 96.38           C  
ATOM   1322  CD1 LEU A 172     -22.516   3.391  17.141  1.00 96.38           C  
ATOM   1323  CD2 LEU A 172     -24.016   4.074  15.258  1.00 96.38           C  
ATOM   1324  N   LEU A 173     -19.266   3.682  13.625  1.00 96.94           N  
ATOM   1325  CA  LEU A 173     -18.672   2.656  12.773  1.00 96.94           C  
ATOM   1326  C   LEU A 173     -17.422   2.064  13.406  1.00 96.94           C  
ATOM   1327  CB  LEU A 173     -18.344   3.236  11.398  1.00 96.94           C  
ATOM   1328  O   LEU A 173     -17.266   0.843  13.453  1.00 96.94           O  
ATOM   1329  CG  LEU A 173     -17.562   2.320  10.445  1.00 96.94           C  
ATOM   1330  CD1 LEU A 173     -18.406   1.090  10.102  1.00 96.94           C  
ATOM   1331  CD2 LEU A 173     -17.172   3.072   9.180  1.00 96.94           C  
ATOM   1332  N   ARG A 174     -16.547   2.887  13.883  1.00 96.12           N  
ATOM   1333  CA  ARG A 174     -15.312   2.434  14.523  1.00 96.12           C  
ATOM   1334  C   ARG A 174     -15.617   1.571  15.742  1.00 96.12           C  
ATOM   1335  CB  ARG A 174     -14.445   3.629  14.930  1.00 96.12           C  
ATOM   1336  O   ARG A 174     -15.000   0.521  15.938  1.00 96.12           O  
ATOM   1337  CG  ARG A 174     -13.172   3.244  15.664  1.00 96.12           C  
ATOM   1338  CD  ARG A 174     -12.219   2.465  14.766  1.00 96.12           C  
ATOM   1339  NE  ARG A 174     -10.961   2.180  15.445  1.00 96.12           N  
ATOM   1340  NH1 ARG A 174      -9.898   1.340  13.570  1.00 96.12           N  
ATOM   1341  NH2 ARG A 174      -8.789   1.434  15.570  1.00 96.12           N  
ATOM   1342  CZ  ARG A 174      -9.883   1.651  14.859  1.00 96.12           C  
ATOM   1343  N   LEU A 175     -16.531   1.989  16.531  1.00 95.38           N  
ATOM   1344  CA  LEU A 175     -16.906   1.250  17.734  1.00 95.38           C  
ATOM   1345  C   LEU A 175     -17.516  -0.098  17.375  1.00 95.38           C  
ATOM   1346  CB  LEU A 175     -17.875   2.062  18.594  1.00 95.38           C  
ATOM   1347  O   LEU A 175     -17.266  -1.097  18.062  1.00 95.38           O  
ATOM   1348  CG  LEU A 175     -17.328   3.340  19.219  1.00 95.38           C  
ATOM   1349  CD1 LEU A 175     -18.422   4.039  20.031  1.00 95.38           C  
ATOM   1350  CD2 LEU A 175     -16.125   3.023  20.094  1.00 95.38           C  
ATOM   1351  N   TYR A 176     -18.250  -0.087  16.328  1.00 95.06           N  
ATOM   1352  CA  TYR A 176     -18.859  -1.337  15.891  1.00 95.06           C  
ATOM   1353  C   TYR A 176     -17.812  -2.303  15.367  1.00 95.06           C  
ATOM   1354  CB  TYR A 176     -19.906  -1.070  14.812  1.00 95.06           C  
ATOM   1355  O   TYR A 176     -17.922  -3.518  15.547  1.00 95.06           O  
ATOM   1356  CG  TYR A 176     -20.688  -2.299  14.398  1.00 95.06           C  
ATOM   1357  CD1 TYR A 176     -20.406  -2.957  13.203  1.00 95.06           C  
ATOM   1358  CD2 TYR A 176     -21.703  -2.805  15.211  1.00 95.06           C  
ATOM   1359  CE1 TYR A 176     -21.125  -4.090  12.820  1.00 95.06           C  
ATOM   1360  CE2 TYR A 176     -22.422  -3.936  14.836  1.00 95.06           C  
ATOM   1361  OH  TYR A 176     -22.828  -5.688  13.273  1.00 95.06           O  
ATOM   1362  CZ  TYR A 176     -22.125  -4.570  13.641  1.00 95.06           C  
ATOM   1363  N   ARG A 177     -16.844  -1.867  14.711  1.00 94.00           N  
ATOM   1364  CA  ARG A 177     -15.781  -2.705  14.172  1.00 94.00           C  
ATOM   1365  C   ARG A 177     -14.938  -3.312  15.289  1.00 94.00           C  
ATOM   1366  CB  ARG A 177     -14.883  -1.898  13.227  1.00 94.00           C  
ATOM   1367  O   ARG A 177     -14.492  -4.457  15.188  1.00 94.00           O  
ATOM   1368  CG  ARG A 177     -15.484  -1.688  11.844  1.00 94.00           C  
ATOM   1369  CD  ARG A 177     -14.594  -0.816  10.969  1.00 94.00           C  
ATOM   1370  NE  ARG A 177     -15.117  -0.710   9.609  1.00 94.00           N  
ATOM   1371  NH1 ARG A 177     -13.867   1.155   9.055  1.00 94.00           N  
ATOM   1372  NH2 ARG A 177     -15.289   0.227   7.520  1.00 94.00           N  
ATOM   1373  CZ  ARG A 177     -14.758   0.224   8.734  1.00 94.00           C  
ATOM   1374  N   THR A 178     -14.781  -2.580  16.328  1.00 91.75           N  
ATOM   1375  CA  THR A 178     -13.922  -3.039  17.406  1.00 91.75           C  
ATOM   1376  C   THR A 178     -14.711  -3.889  18.406  1.00 91.75           C  
ATOM   1377  CB  THR A 178     -13.273  -1.853  18.156  1.00 91.75           C  
ATOM   1378  O   THR A 178     -14.219  -4.922  18.875  1.00 91.75           O  
ATOM   1379  CG2 THR A 178     -11.867  -2.203  18.625  1.00 91.75           C  
ATOM   1380  OG1 THR A 178     -13.195  -0.729  17.266  1.00 91.75           O  
ATOM   1381  N   SER A 179     -15.875  -3.424  18.734  1.00 93.69           N  
ATOM   1382  CA  SER A 179     -16.719  -4.125  19.703  1.00 93.69           C  
ATOM   1383  C   SER A 179     -18.172  -4.191  19.234  1.00 93.69           C  
ATOM   1384  CB  SER A 179     -16.641  -3.445  21.062  1.00 93.69           C  
ATOM   1385  O   SER A 179     -19.031  -3.529  19.797  1.00 93.69           O  
ATOM   1386  OG  SER A 179     -15.297  -3.264  21.469  1.00 93.69           O  
ATOM   1387  N   PRO A 180     -18.391  -5.148  18.344  1.00 93.00           N  
ATOM   1388  CA  PRO A 180     -19.750  -5.230  17.781  1.00 93.00           C  
ATOM   1389  C   PRO A 180     -20.781  -5.664  18.828  1.00 93.00           C  
ATOM   1390  CB  PRO A 180     -19.609  -6.277  16.688  1.00 93.00           C  
ATOM   1391  O   PRO A 180     -21.953  -5.312  18.719  1.00 93.00           O  
ATOM   1392  CG  PRO A 180     -18.391  -7.062  17.047  1.00 93.00           C  
ATOM   1393  CD  PRO A 180     -17.469  -6.168  17.812  1.00 93.00           C  
ATOM   1394  N   ASP A 181     -20.344  -6.305  19.859  1.00 92.75           N  
ATOM   1395  CA  ASP A 181     -21.234  -6.844  20.891  1.00 92.75           C  
ATOM   1396  C   ASP A 181     -21.750  -5.734  21.797  1.00 92.75           C  
ATOM   1397  CB  ASP A 181     -20.516  -7.910  21.719  1.00 92.75           C  
ATOM   1398  O   ASP A 181     -22.797  -5.898  22.438  1.00 92.75           O  
ATOM   1399  CG  ASP A 181     -19.188  -7.422  22.297  1.00 92.75           C  
ATOM   1400  OD1 ASP A 181     -18.359  -6.891  21.531  1.00 92.75           O  
ATOM   1401  OD2 ASP A 181     -18.984  -7.574  23.516  1.00 92.75           O  
ATOM   1402  N   LEU A 182     -21.172  -4.625  21.812  1.00 93.31           N  
ATOM   1403  CA  LEU A 182     -21.516  -3.564  22.750  1.00 93.31           C  
ATOM   1404  C   LEU A 182     -22.438  -2.543  22.094  1.00 93.31           C  
ATOM   1405  CB  LEU A 182     -20.266  -2.869  23.281  1.00 93.31           C  
ATOM   1406  O   LEU A 182     -22.969  -1.654  22.766  1.00 93.31           O  
ATOM   1407  CG  LEU A 182     -19.344  -3.717  24.156  1.00 93.31           C  
ATOM   1408  CD1 LEU A 182     -18.078  -2.936  24.500  1.00 93.31           C  
ATOM   1409  CD2 LEU A 182     -20.062  -4.164  25.422  1.00 93.31           C  
ATOM   1410  N   VAL A 183     -22.594  -2.633  20.797  1.00 91.94           N  
ATOM   1411  CA  VAL A 183     -23.453  -1.686  20.094  1.00 91.94           C  
ATOM   1412  C   VAL A 183     -24.875  -2.219  20.047  1.00 91.94           C  
ATOM   1413  CB  VAL A 183     -22.938  -1.411  18.672  1.00 91.94           C  
ATOM   1414  O   VAL A 183     -25.156  -3.195  19.344  1.00 91.94           O  
ATOM   1415  CG1 VAL A 183     -23.828  -0.407  17.953  1.00 91.94           C  
ATOM   1416  CG2 VAL A 183     -21.484  -0.905  18.703  1.00 91.94           C  
ATOM   1417  N   PRO A 184     -25.703  -1.569  20.812  1.00 85.06           N  
ATOM   1418  CA  PRO A 184     -27.078  -2.061  20.859  1.00 85.06           C  
ATOM   1419  C   PRO A 184     -27.844  -1.801  19.547  1.00 85.06           C  
ATOM   1420  CB  PRO A 184     -27.703  -1.274  22.016  1.00 85.06           C  
ATOM   1421  O   PRO A 184     -27.766  -0.702  19.000  1.00 85.06           O  
ATOM   1422  CG  PRO A 184     -26.875  -0.035  22.125  1.00 85.06           C  
ATOM   1423  CD  PRO A 184     -25.516  -0.316  21.531  1.00 85.06           C  
ATOM   1424  N   MET A 185     -28.438  -2.986  19.047  1.00 85.12           N  
ATOM   1425  CA  MET A 185     -29.312  -2.809  17.891  1.00 85.12           C  
ATOM   1426  C   MET A 185     -30.719  -2.424  18.312  1.00 85.12           C  
ATOM   1427  CB  MET A 185     -29.344  -4.082  17.047  1.00 85.12           C  
ATOM   1428  O   MET A 185     -31.203  -2.875  19.359  1.00 85.12           O  
ATOM   1429  CG  MET A 185     -28.000  -4.492  16.484  1.00 85.12           C  
ATOM   1430  SD  MET A 185     -27.344  -3.291  15.258  1.00 85.12           S  
ATOM   1431  CE  MET A 185     -25.625  -3.844  15.141  1.00 85.12           C  
ATOM   1432  N   GLY A 186     -31.234  -1.215  17.828  1.00 82.44           N  
ATOM   1433  CA  GLY A 186     -32.562  -0.762  18.250  1.00 82.44           C  
ATOM   1434  C   GLY A 186     -33.219   0.189  17.281  1.00 82.44           C  
ATOM   1435  O   GLY A 186     -33.062   0.028  16.062  1.00 82.44           O  
ATOM   1436  N   ASP A 187     -33.906   1.180  17.859  1.00 86.12           N  
ATOM   1437  CA  ASP A 187     -34.750   2.092  17.094  1.00 86.12           C  
ATOM   1438  C   ASP A 187     -33.906   3.020  16.219  1.00 86.12           C  
ATOM   1439  CB  ASP A 187     -35.625   2.914  18.031  1.00 86.12           C  
ATOM   1440  O   ASP A 187     -34.375   3.496  15.180  1.00 86.12           O  
ATOM   1441  CG  ASP A 187     -36.688   2.080  18.703  1.00 86.12           C  
ATOM   1442  OD1 ASP A 187     -36.969   0.948  18.250  1.00 86.12           O  
ATOM   1443  OD2 ASP A 187     -37.281   2.561  19.703  1.00 86.12           O  
ATOM   1444  N   TRP A 188     -32.656   3.146  16.594  1.00 90.94           N  
ATOM   1445  CA  TRP A 188     -31.828   4.098  15.859  1.00 90.94           C  
ATOM   1446  C   TRP A 188     -31.438   3.545  14.484  1.00 90.94           C  
ATOM   1447  CB  TRP A 188     -30.562   4.441  16.656  1.00 90.94           C  
ATOM   1448  O   TRP A 188     -31.125   4.309  13.570  1.00 90.94           O  
ATOM   1449  CG  TRP A 188     -29.656   3.268  16.906  1.00 90.94           C  
ATOM   1450  CD1 TRP A 188     -29.641   2.461  18.000  1.00 90.94           C  
ATOM   1451  CD2 TRP A 188     -28.641   2.773  16.031  1.00 90.94           C  
ATOM   1452  CE2 TRP A 188     -28.047   1.661  16.672  1.00 90.94           C  
ATOM   1453  CE3 TRP A 188     -28.172   3.160  14.766  1.00 90.94           C  
ATOM   1454  NE1 TRP A 188     -28.672   1.492  17.875  1.00 90.94           N  
ATOM   1455  CH2 TRP A 188     -26.562   1.335  14.852  1.00 90.94           C  
ATOM   1456  CZ2 TRP A 188     -27.000   0.934  16.094  1.00 90.94           C  
ATOM   1457  CZ3 TRP A 188     -27.125   2.436  14.195  1.00 90.94           C  
ATOM   1458  N   THR A 189     -31.531   2.219  14.266  1.00 92.44           N  
ATOM   1459  CA  THR A 189     -31.094   1.580  13.023  1.00 92.44           C  
ATOM   1460  C   THR A 189     -31.969   2.035  11.852  1.00 92.44           C  
ATOM   1461  CB  THR A 189     -31.156   0.046  13.141  1.00 92.44           C  
ATOM   1462  O   THR A 189     -31.453   2.336  10.773  1.00 92.44           O  
ATOM   1463  CG2 THR A 189     -30.156  -0.462  14.180  1.00 92.44           C  
ATOM   1464  OG1 THR A 189     -32.469  -0.354  13.523  1.00 92.44           O  
ATOM   1465  N   SER A 190     -33.281   2.111  12.133  1.00 91.88           N  
ATOM   1466  CA  SER A 190     -34.188   2.557  11.078  1.00 91.88           C  
ATOM   1467  C   SER A 190     -33.938   4.020  10.719  1.00 91.88           C  
ATOM   1468  CB  SER A 190     -35.625   2.365  11.508  1.00 91.88           C  
ATOM   1469  O   SER A 190     -34.000   4.395   9.547  1.00 91.88           O  
ATOM   1470  OG  SER A 190     -36.031   3.420  12.359  1.00 91.88           O  
ATOM   1471  N   ARG A 191     -33.625   4.773  11.688  1.00 93.50           N  
ATOM   1472  CA  ARG A 191     -33.406   6.195  11.469  1.00 93.50           C  
ATOM   1473  C   ARG A 191     -32.094   6.438  10.727  1.00 93.50           C  
ATOM   1474  CB  ARG A 191     -33.406   6.949  12.805  1.00 93.50           C  
ATOM   1475  O   ARG A 191     -32.000   7.367   9.922  1.00 93.50           O  
ATOM   1476  CG  ARG A 191     -34.750   6.988  13.500  1.00 93.50           C  
ATOM   1477  CD  ARG A 191     -34.719   7.879  14.734  1.00 93.50           C  
ATOM   1478  NE  ARG A 191     -36.000   7.887  15.422  1.00 93.50           N  
ATOM   1479  NH1 ARG A 191     -35.406   9.500  16.969  1.00 93.50           N  
ATOM   1480  NH2 ARG A 191     -37.500   8.586  17.016  1.00 93.50           N  
ATOM   1481  CZ  ARG A 191     -36.312   8.656  16.469  1.00 93.50           C  
ATOM   1482  N   VAL A 192     -31.109   5.652  11.000  1.00 95.00           N  
ATOM   1483  CA  VAL A 192     -29.812   5.797  10.359  1.00 95.00           C  
ATOM   1484  C   VAL A 192     -29.938   5.477   8.867  1.00 95.00           C  
ATOM   1485  CB  VAL A 192     -28.750   4.883  11.016  1.00 95.00           C  
ATOM   1486  O   VAL A 192     -29.281   6.117   8.039  1.00 95.00           O  
ATOM   1487  CG1 VAL A 192     -27.516   4.754  10.117  1.00 95.00           C  
ATOM   1488  CG2 VAL A 192     -28.359   5.422  12.391  1.00 95.00           C  
ATOM   1489  N   VAL A 193     -30.766   4.535   8.508  1.00 96.31           N  
ATOM   1490  CA  VAL A 193     -30.969   4.160   7.113  1.00 96.31           C  
ATOM   1491  C   VAL A 193     -31.562   5.336   6.340  1.00 96.31           C  
ATOM   1492  CB  VAL A 193     -31.875   2.918   6.980  1.00 96.31           C  
ATOM   1493  O   VAL A 193     -31.203   5.566   5.180  1.00 96.31           O  
ATOM   1494  CG1 VAL A 193     -32.250   2.676   5.516  1.00 96.31           C  
ATOM   1495  CG2 VAL A 193     -31.188   1.688   7.570  1.00 96.31           C  
ATOM   1496  N   HIS A 194     -32.312   6.152   7.008  1.00 95.19           N  
ATOM   1497  CA  HIS A 194     -32.969   7.277   6.355  1.00 95.19           C  
ATOM   1498  C   HIS A 194     -32.000   8.438   6.145  1.00 95.19           C  
ATOM   1499  CB  HIS A 194     -34.156   7.742   7.172  1.00 95.19           C  
ATOM   1500  O   HIS A 194     -32.312   9.391   5.430  1.00 95.19           O  
ATOM   1501  CG  HIS A 194     -35.375   6.871   7.020  1.00 95.19           C  
ATOM   1502  CD2 HIS A 194     -36.031   6.105   7.918  1.00 95.19           C  
ATOM   1503  ND1 HIS A 194     -36.031   6.711   5.816  1.00 95.19           N  
ATOM   1504  CE1 HIS A 194     -37.062   5.883   5.984  1.00 95.19           C  
ATOM   1505  NE2 HIS A 194     -37.062   5.504   7.250  1.00 95.19           N  
ATOM   1506  N   LEU A 195     -30.844   8.312   6.789  1.00 96.19           N  
ATOM   1507  CA  LEU A 195     -29.812   9.320   6.547  1.00 96.19           C  
ATOM   1508  C   LEU A 195     -29.344   9.273   5.098  1.00 96.19           C  
ATOM   1509  CB  LEU A 195     -28.625   9.102   7.488  1.00 96.19           C  
ATOM   1510  O   LEU A 195     -28.703  10.211   4.617  1.00 96.19           O  
ATOM   1511  CG  LEU A 195     -28.859   9.438   8.961  1.00 96.19           C  
ATOM   1512  CD1 LEU A 195     -27.609   9.109   9.781  1.00 96.19           C  
ATOM   1513  CD2 LEU A 195     -29.234  10.906   9.125  1.00 96.19           C  
ATOM   1514  N   LEU A 196     -29.641   8.211   4.320  1.00 97.44           N  
ATOM   1515  CA  LEU A 196     -29.297   8.094   2.908  1.00 97.44           C  
ATOM   1516  C   LEU A 196     -30.016   9.156   2.088  1.00 97.44           C  
ATOM   1517  CB  LEU A 196     -29.656   6.703   2.383  1.00 97.44           C  
ATOM   1518  O   LEU A 196     -29.609   9.453   0.959  1.00 97.44           O  
ATOM   1519  CG  LEU A 196     -28.750   5.555   2.842  1.00 97.44           C  
ATOM   1520  CD1 LEU A 196     -29.328   4.215   2.398  1.00 97.44           C  
ATOM   1521  CD2 LEU A 196     -27.328   5.738   2.299  1.00 97.44           C  
ATOM   1522  N   ASN A 197     -31.047   9.719   2.711  1.00 95.31           N  
ATOM   1523  CA  ASN A 197     -31.812  10.766   2.035  1.00 95.31           C  
ATOM   1524  C   ASN A 197     -31.453  12.148   2.564  1.00 95.31           C  
ATOM   1525  CB  ASN A 197     -33.312  10.508   2.182  1.00 95.31           C  
ATOM   1526  O   ASN A 197     -32.094  13.141   2.217  1.00 95.31           O  
ATOM   1527  CG  ASN A 197     -33.844   9.516   1.166  1.00 95.31           C  
ATOM   1528  ND2 ASN A 197     -34.969   8.898   1.471  1.00 95.31           N  
ATOM   1529  OD1 ASN A 197     -33.219   9.297   0.118  1.00 95.31           O  
ATOM   1530  N   ASP A 198     -30.469  12.219   3.352  1.00 94.75           N  
ATOM   1531  CA  ASP A 198     -30.062  13.500   3.918  1.00 94.75           C  
ATOM   1532  C   ASP A 198     -29.688  14.492   2.820  1.00 94.75           C  
ATOM   1533  CB  ASP A 198     -28.906  13.328   4.891  1.00 94.75           C  
ATOM   1534  O   ASP A 198     -29.203  14.094   1.756  1.00 94.75           O  
ATOM   1535  CG  ASP A 198     -28.719  14.516   5.816  1.00 94.75           C  
ATOM   1536  OD1 ASP A 198     -28.078  15.508   5.410  1.00 94.75           O  
ATOM   1537  OD2 ASP A 198     -29.203  14.453   6.965  1.00 94.75           O  
ATOM   1538  N   GLN A 199     -29.891  15.766   3.119  1.00 92.81           N  
ATOM   1539  CA  GLN A 199     -29.594  16.812   2.146  1.00 92.81           C  
ATOM   1540  C   GLN A 199     -28.094  17.016   1.987  1.00 92.81           C  
ATOM   1541  CB  GLN A 199     -30.266  18.125   2.559  1.00 92.81           C  
ATOM   1542  O   GLN A 199     -27.609  17.297   0.887  1.00 92.81           O  
ATOM   1543  CG  GLN A 199     -31.766  18.156   2.350  1.00 92.81           C  
ATOM   1544  CD  GLN A 199     -32.375  19.531   2.529  1.00 92.81           C  
ATOM   1545  NE2 GLN A 199     -33.625  19.688   2.152  1.00 92.81           N  
ATOM   1546  OE1 GLN A 199     -31.703  20.453   3.002  1.00 92.81           O  
ATOM   1547  N   HIS A 200     -27.422  16.938   3.090  1.00 94.44           N  
ATOM   1548  CA  HIS A 200     -25.969  17.078   3.062  1.00 94.44           C  
ATOM   1549  C   HIS A 200     -25.312  15.805   2.572  1.00 94.44           C  
ATOM   1550  CB  HIS A 200     -25.453  17.453   4.449  1.00 94.44           C  
ATOM   1551  O   HIS A 200     -25.312  14.789   3.270  1.00 94.44           O  
ATOM   1552  CG  HIS A 200     -24.047  17.969   4.438  1.00 94.44           C  
ATOM   1553  CD2 HIS A 200     -23.531  19.188   4.742  1.00 94.44           C  
ATOM   1554  ND1 HIS A 200     -22.969  17.188   4.078  1.00 94.44           N  
ATOM   1555  CE1 HIS A 200     -21.859  17.891   4.160  1.00 94.44           C  
ATOM   1556  NE2 HIS A 200     -22.172  19.109   4.562  1.00 94.44           N  
ATOM   1557  N   LEU A 201     -24.641  15.859   1.424  1.00 96.06           N  
ATOM   1558  CA  LEU A 201     -24.078  14.672   0.792  1.00 96.06           C  
ATOM   1559  C   LEU A 201     -22.906  14.125   1.608  1.00 96.06           C  
ATOM   1560  CB  LEU A 201     -23.609  14.992  -0.631  1.00 96.06           C  
ATOM   1561  O   LEU A 201     -22.594  12.938   1.531  1.00 96.06           O  
ATOM   1562  CG  LEU A 201     -24.703  15.305  -1.648  1.00 96.06           C  
ATOM   1563  CD1 LEU A 201     -24.094  15.547  -3.027  1.00 96.06           C  
ATOM   1564  CD2 LEU A 201     -25.734  14.180  -1.697  1.00 96.06           C  
ATOM   1565  N   GLY A 202     -22.219  14.953   2.379  1.00 96.06           N  
ATOM   1566  CA  GLY A 202     -21.188  14.477   3.283  1.00 96.06           C  
ATOM   1567  C   GLY A 202     -21.719  13.539   4.352  1.00 96.06           C  
ATOM   1568  O   GLY A 202     -21.078  12.539   4.680  1.00 96.06           O  
ATOM   1569  N   VAL A 203     -22.891  13.914   4.887  1.00 96.94           N  
ATOM   1570  CA  VAL A 203     -23.531  13.070   5.887  1.00 96.94           C  
ATOM   1571  C   VAL A 203     -23.938  11.734   5.254  1.00 96.94           C  
ATOM   1572  CB  VAL A 203     -24.766  13.766   6.500  1.00 96.94           C  
ATOM   1573  O   VAL A 203     -23.750  10.672   5.852  1.00 96.94           O  
ATOM   1574  CG1 VAL A 203     -25.562  12.789   7.367  1.00 96.94           C  
ATOM   1575  CG2 VAL A 203     -24.344  14.984   7.312  1.00 96.94           C  
ATOM   1576  N   VAL A 204     -24.422  11.805   4.031  1.00 97.75           N  
ATOM   1577  CA  VAL A 204     -24.828  10.602   3.322  1.00 97.75           C  
ATOM   1578  C   VAL A 204     -23.609   9.688   3.113  1.00 97.75           C  
ATOM   1579  CB  VAL A 204     -25.484  10.930   1.963  1.00 97.75           C  
ATOM   1580  O   VAL A 204     -23.703   8.477   3.287  1.00 97.75           O  
ATOM   1581  CG1 VAL A 204     -25.969   9.656   1.273  1.00 97.75           C  
ATOM   1582  CG2 VAL A 204     -26.641  11.906   2.156  1.00 97.75           C  
ATOM   1583  N   THR A 205     -22.469  10.242   2.738  1.00 97.88           N  
ATOM   1584  CA  THR A 205     -21.250   9.484   2.488  1.00 97.88           C  
ATOM   1585  C   THR A 205     -20.797   8.766   3.752  1.00 97.88           C  
ATOM   1586  CB  THR A 205     -20.125  10.398   1.979  1.00 97.88           C  
ATOM   1587  O   THR A 205     -20.484   7.570   3.713  1.00 97.88           O  
ATOM   1588  CG2 THR A 205     -18.859   9.602   1.670  1.00 97.88           C  
ATOM   1589  OG1 THR A 205     -20.562  11.070   0.788  1.00 97.88           O  
ATOM   1590  N   ALA A 206     -20.766   9.445   4.871  1.00 97.62           N  
ATOM   1591  CA  ALA A 206     -20.344   8.852   6.141  1.00 97.62           C  
ATOM   1592  C   ALA A 206     -21.344   7.793   6.598  1.00 97.62           C  
ATOM   1593  CB  ALA A 206     -20.188   9.930   7.207  1.00 97.62           C  
ATOM   1594  O   ALA A 206     -20.953   6.707   7.035  1.00 97.62           O  
ATOM   1595  N   ALA A 207     -22.609   8.133   6.477  1.00 97.62           N  
ATOM   1596  CA  ALA A 207     -23.656   7.207   6.895  1.00 97.62           C  
ATOM   1597  C   ALA A 207     -23.641   5.938   6.047  1.00 97.62           C  
ATOM   1598  CB  ALA A 207     -25.031   7.875   6.809  1.00 97.62           C  
ATOM   1599  O   ALA A 207     -23.906   4.844   6.547  1.00 97.62           O  
ATOM   1600  N   THR A 208     -23.359   6.074   4.762  1.00 98.25           N  
ATOM   1601  CA  THR A 208     -23.328   4.918   3.871  1.00 98.25           C  
ATOM   1602  C   THR A 208     -22.266   3.922   4.324  1.00 98.25           C  
ATOM   1603  CB  THR A 208     -23.047   5.348   2.418  1.00 98.25           C  
ATOM   1604  O   THR A 208     -22.469   2.709   4.258  1.00 98.25           O  
ATOM   1605  CG2 THR A 208     -23.125   4.152   1.471  1.00 98.25           C  
ATOM   1606  OG1 THR A 208     -24.016   6.320   2.016  1.00 98.25           O  
ATOM   1607  N   SER A 209     -21.125   4.375   4.762  1.00 97.94           N  
ATOM   1608  CA  SER A 209     -20.078   3.486   5.258  1.00 97.94           C  
ATOM   1609  C   SER A 209     -20.547   2.705   6.480  1.00 97.94           C  
ATOM   1610  CB  SER A 209     -18.812   4.281   5.605  1.00 97.94           C  
ATOM   1611  O   SER A 209     -20.281   1.508   6.602  1.00 97.94           O  
ATOM   1612  OG  SER A 209     -18.281   4.906   4.453  1.00 97.94           O  
ATOM   1613  N   LEU A 210     -21.234   3.404   7.328  1.00 97.44           N  
ATOM   1614  CA  LEU A 210     -21.781   2.760   8.516  1.00 97.44           C  
ATOM   1615  C   LEU A 210     -22.812   1.713   8.141  1.00 97.44           C  
ATOM   1616  CB  LEU A 210     -22.391   3.801   9.453  1.00 97.44           C  
ATOM   1617  O   LEU A 210     -22.750   0.567   8.594  1.00 97.44           O  
ATOM   1618  CG  LEU A 210     -23.156   3.256  10.664  1.00 97.44           C  
ATOM   1619  CD1 LEU A 210     -22.219   2.455  11.562  1.00 97.44           C  
ATOM   1620  CD2 LEU A 210     -23.797   4.395  11.445  1.00 97.44           C  
ATOM   1621  N   ILE A 211     -23.750   2.090   7.301  1.00 97.81           N  
ATOM   1622  CA  ILE A 211     -24.844   1.212   6.902  1.00 97.81           C  
ATOM   1623  C   ILE A 211     -24.281  -0.012   6.180  1.00 97.81           C  
ATOM   1624  CB  ILE A 211     -25.859   1.951   6.000  1.00 97.81           C  
ATOM   1625  O   ILE A 211     -24.781  -1.126   6.359  1.00 97.81           O  
ATOM   1626  CG1 ILE A 211     -26.547   3.066   6.785  1.00 97.81           C  
ATOM   1627  CG2 ILE A 211     -26.875   0.968   5.418  1.00 97.81           C  
ATOM   1628  CD1 ILE A 211     -27.344   4.035   5.914  1.00 97.81           C  
ATOM   1629  N   THR A 212     -23.266   0.150   5.359  1.00 97.69           N  
ATOM   1630  CA  THR A 212     -22.656  -0.958   4.633  1.00 97.69           C  
ATOM   1631  C   THR A 212     -22.109  -2.000   5.605  1.00 97.69           C  
ATOM   1632  CB  THR A 212     -21.531  -0.466   3.713  1.00 97.69           C  
ATOM   1633  O   THR A 212     -22.344  -3.197   5.438  1.00 97.69           O  
ATOM   1634  CG2 THR A 212     -20.906  -1.625   2.945  1.00 97.69           C  
ATOM   1635  OG1 THR A 212     -22.062   0.478   2.775  1.00 97.69           O  
ATOM   1636  N   THR A 213     -21.422  -1.527   6.617  1.00 96.38           N  
ATOM   1637  CA  THR A 213     -20.844  -2.445   7.590  1.00 96.38           C  
ATOM   1638  C   THR A 213     -21.922  -3.146   8.391  1.00 96.38           C  
ATOM   1639  CB  THR A 213     -19.875  -1.709   8.547  1.00 96.38           C  
ATOM   1640  O   THR A 213     -21.812  -4.340   8.688  1.00 96.38           O  
ATOM   1641  CG2 THR A 213     -19.219  -2.682   9.516  1.00 96.38           C  
ATOM   1642  OG1 THR A 213     -18.875  -1.043   7.781  1.00 96.38           O  
ATOM   1643  N   LEU A 214     -22.969  -2.473   8.734  1.00 95.75           N  
ATOM   1644  CA  LEU A 214     -24.078  -3.059   9.461  1.00 95.75           C  
ATOM   1645  C   LEU A 214     -24.828  -4.059   8.594  1.00 95.75           C  
ATOM   1646  CB  LEU A 214     -25.031  -1.966   9.953  1.00 95.75           C  
ATOM   1647  O   LEU A 214     -25.234  -5.121   9.070  1.00 95.75           O  
ATOM   1648  CG  LEU A 214     -24.484  -1.003  11.000  1.00 95.75           C  
ATOM   1649  CD1 LEU A 214     -25.453   0.142  11.242  1.00 95.75           C  
ATOM   1650  CD2 LEU A 214     -24.188  -1.742  12.305  1.00 95.75           C  
ATOM   1651  N   ALA A 215     -24.984  -3.721   7.359  1.00 96.25           N  
ATOM   1652  CA  ALA A 215     -25.703  -4.566   6.418  1.00 96.25           C  
ATOM   1653  C   ALA A 215     -24.938  -5.852   6.125  1.00 96.25           C  
ATOM   1654  CB  ALA A 215     -25.984  -3.807   5.125  1.00 96.25           C  
ATOM   1655  O   ALA A 215     -25.531  -6.891   5.836  1.00 96.25           O  
ATOM   1656  N   GLN A 216     -23.688  -5.848   6.168  1.00 94.88           N  
ATOM   1657  CA  GLN A 216     -22.859  -7.031   5.938  1.00 94.88           C  
ATOM   1658  C   GLN A 216     -23.125  -8.094   7.004  1.00 94.88           C  
ATOM   1659  CB  GLN A 216     -21.375  -6.660   5.914  1.00 94.88           C  
ATOM   1660  O   GLN A 216     -23.109  -9.289   6.707  1.00 94.88           O  
ATOM   1661  CG  GLN A 216     -20.922  -6.023   4.609  1.00 94.88           C  
ATOM   1662  CD  GLN A 216     -19.500  -5.520   4.664  1.00 94.88           C  
ATOM   1663  NE2 GLN A 216     -18.922  -5.215   3.504  1.00 94.88           N  
ATOM   1664  OE1 GLN A 216     -18.906  -5.406   5.746  1.00 94.88           O  
ATOM   1665  N   LYS A 217     -23.422  -7.645   8.164  1.00 92.00           N  
ATOM   1666  CA  LYS A 217     -23.672  -8.586   9.250  1.00 92.00           C  
ATOM   1667  C   LYS A 217     -25.141  -8.984   9.312  1.00 92.00           C  
ATOM   1668  CB  LYS A 217     -23.234  -7.980  10.586  1.00 92.00           C  
ATOM   1669  O   LYS A 217     -25.453 -10.148   9.547  1.00 92.00           O  
ATOM   1670  CG  LYS A 217     -22.047  -8.695  11.234  1.00 92.00           C  
ATOM   1671  CD  LYS A 217     -21.891  -8.289  12.695  1.00 92.00           C  
ATOM   1672  CE  LYS A 217     -20.734  -9.047  13.359  1.00 92.00           C  
ATOM   1673  NZ  LYS A 217     -20.578  -8.664  14.789  1.00 92.00           N  
ATOM   1674  N   ASN A 218     -25.953  -7.977   9.125  1.00 92.31           N  
ATOM   1675  CA  ASN A 218     -27.375  -8.234   9.172  1.00 92.31           C  
ATOM   1676  C   ASN A 218     -28.094  -7.629   7.961  1.00 92.31           C  
ATOM   1677  CB  ASN A 218     -27.984  -7.688  10.469  1.00 92.31           C  
ATOM   1678  O   ASN A 218     -28.812  -6.633   8.086  1.00 92.31           O  
ATOM   1679  CG  ASN A 218     -28.062  -8.734  11.562  1.00 92.31           C  
ATOM   1680  ND2 ASN A 218     -28.203  -8.281  12.805  1.00 92.31           N  
ATOM   1681  OD1 ASN A 218     -27.984  -9.938  11.297  1.00 92.31           O  
ATOM   1682  N   PRO A 219     -28.031  -8.320   6.855  1.00 93.81           N  
ATOM   1683  CA  PRO A 219     -28.609  -7.762   5.625  1.00 93.81           C  
ATOM   1684  C   PRO A 219     -30.125  -7.629   5.684  1.00 93.81           C  
ATOM   1685  CB  PRO A 219     -28.188  -8.766   4.555  1.00 93.81           C  
ATOM   1686  O   PRO A 219     -30.688  -6.699   5.105  1.00 93.81           O  
ATOM   1687  CG  PRO A 219     -27.781  -9.992   5.312  1.00 93.81           C  
ATOM   1688  CD  PRO A 219     -27.422  -9.578   6.715  1.00 93.81           C  
ATOM   1689  N   GLU A 220     -30.781  -8.484   6.395  1.00 93.06           N  
ATOM   1690  CA  GLU A 220     -32.250  -8.484   6.422  1.00 93.06           C  
ATOM   1691  C   GLU A 220     -32.781  -7.258   7.160  1.00 93.06           C  
ATOM   1692  CB  GLU A 220     -32.781  -9.766   7.074  1.00 93.06           C  
ATOM   1693  O   GLU A 220     -33.750  -6.652   6.730  1.00 93.06           O  
ATOM   1694  CG  GLU A 220     -32.969 -10.914   6.102  1.00 93.06           C  
ATOM   1695  CD  GLU A 220     -33.875 -10.578   4.938  1.00 93.06           C  
ATOM   1696  OE1 GLU A 220     -33.844 -11.281   3.904  1.00 93.06           O  
ATOM   1697  OE2 GLU A 220     -34.656  -9.602   5.062  1.00 93.06           O  
ATOM   1698  N   GLU A 221     -32.156  -6.914   8.164  1.00 92.31           N  
ATOM   1699  CA  GLU A 221     -32.594  -5.781   8.969  1.00 92.31           C  
ATOM   1700  C   GLU A 221     -32.406  -4.465   8.219  1.00 92.31           C  
ATOM   1701  CB  GLU A 221     -31.812  -5.730  10.289  1.00 92.31           C  
ATOM   1702  O   GLU A 221     -33.156  -3.504   8.461  1.00 92.31           O  
ATOM   1703  CG  GLU A 221     -32.562  -5.051  11.422  1.00 92.31           C  
ATOM   1704  CD  GLU A 221     -31.828  -5.102  12.750  1.00 92.31           C  
ATOM   1705  OE1 GLU A 221     -32.344  -4.547  13.750  1.00 92.31           O  
ATOM   1706  OE2 GLU A 221     -30.734  -5.703  12.797  1.00 92.31           O  
ATOM   1707  N   PHE A 222     -31.516  -4.469   7.281  1.00 95.19           N  
ATOM   1708  CA  PHE A 222     -31.203  -3.219   6.598  1.00 95.19           C  
ATOM   1709  C   PHE A 222     -31.609  -3.287   5.133  1.00 95.19           C  
ATOM   1710  CB  PHE A 222     -29.703  -2.900   6.711  1.00 95.19           C  
ATOM   1711  O   PHE A 222     -31.094  -2.545   4.301  1.00 95.19           O  
ATOM   1712  CG  PHE A 222     -29.266  -2.570   8.109  1.00 95.19           C  
ATOM   1713  CD1 PHE A 222     -29.359  -1.273   8.594  1.00 95.19           C  
ATOM   1714  CD2 PHE A 222     -28.734  -3.559   8.938  1.00 95.19           C  
ATOM   1715  CE1 PHE A 222     -28.953  -0.965   9.891  1.00 95.19           C  
ATOM   1716  CE2 PHE A 222     -28.328  -3.258  10.227  1.00 95.19           C  
ATOM   1717  CZ  PHE A 222     -28.422  -1.961  10.703  1.00 95.19           C  
ATOM   1718  N   LYS A 223     -32.531  -3.992   4.773  1.00 95.06           N  
ATOM   1719  CA  LYS A 223     -32.969  -4.211   3.404  1.00 95.06           C  
ATOM   1720  C   LYS A 223     -33.594  -2.938   2.816  1.00 95.06           C  
ATOM   1721  CB  LYS A 223     -34.000  -5.348   3.354  1.00 95.06           C  
ATOM   1722  O   LYS A 223     -33.500  -2.715   1.605  1.00 95.06           O  
ATOM   1723  CG  LYS A 223     -34.312  -5.848   1.948  1.00 95.06           C  
ATOM   1724  CD  LYS A 223     -35.281  -7.023   1.968  1.00 95.06           C  
ATOM   1725  CE  LYS A 223     -35.625  -7.492   0.560  1.00 95.06           C  
ATOM   1726  NZ  LYS A 223     -36.531  -8.656   0.575  1.00 95.06           N  
ATOM   1727  N   THR A 224     -34.125  -2.113   3.682  1.00 94.88           N  
ATOM   1728  CA  THR A 224     -34.719  -0.856   3.250  1.00 94.88           C  
ATOM   1729  C   THR A 224     -33.656   0.061   2.635  1.00 94.88           C  
ATOM   1730  CB  THR A 224     -35.406  -0.135   4.422  1.00 94.88           C  
ATOM   1731  O   THR A 224     -34.000   0.977   1.880  1.00 94.88           O  
ATOM   1732  CG2 THR A 224     -36.688  -0.833   4.805  1.00 94.88           C  
ATOM   1733  OG1 THR A 224     -34.531  -0.125   5.555  1.00 94.88           O  
ATOM   1734  N   SER A 225     -32.406  -0.184   2.963  1.00 96.94           N  
ATOM   1735  CA  SER A 225     -31.328   0.659   2.455  1.00 96.94           C  
ATOM   1736  C   SER A 225     -31.156   0.488   0.949  1.00 96.94           C  
ATOM   1737  CB  SER A 225     -30.016   0.337   3.168  1.00 96.94           C  
ATOM   1738  O   SER A 225     -30.625   1.377   0.274  1.00 96.94           O  
ATOM   1739  OG  SER A 225     -29.562  -0.958   2.818  1.00 96.94           O  
ATOM   1740  N   VAL A 226     -31.625  -0.607   0.361  1.00 97.44           N  
ATOM   1741  CA  VAL A 226     -31.438  -0.896  -1.058  1.00 97.44           C  
ATOM   1742  C   VAL A 226     -32.219   0.106  -1.896  1.00 97.44           C  
ATOM   1743  CB  VAL A 226     -31.875  -2.340  -1.403  1.00 97.44           C  
ATOM   1744  O   VAL A 226     -31.672   0.760  -2.781  1.00 97.44           O  
ATOM   1745  CG1 VAL A 226     -31.812  -2.576  -2.910  1.00 97.44           C  
ATOM   1746  CG2 VAL A 226     -31.000  -3.350  -0.661  1.00 97.44           C  
ATOM   1747  N   SER A 227     -33.531   0.282  -1.559  1.00 97.00           N  
ATOM   1748  CA  SER A 227     -34.375   1.188  -2.318  1.00 97.00           C  
ATOM   1749  C   SER A 227     -33.906   2.631  -2.193  1.00 97.00           C  
ATOM   1750  CB  SER A 227     -35.844   1.077  -1.845  1.00 97.00           C  
ATOM   1751  O   SER A 227     -33.906   3.375  -3.176  1.00 97.00           O  
ATOM   1752  OG  SER A 227     -35.969   1.540  -0.511  1.00 97.00           O  
ATOM   1753  N   LEU A 228     -33.500   2.994  -1.044  1.00 97.62           N  
ATOM   1754  CA  LEU A 228     -33.031   4.359  -0.807  1.00 97.62           C  
ATOM   1755  C   LEU A 228     -31.703   4.617  -1.514  1.00 97.62           C  
ATOM   1756  CB  LEU A 228     -32.875   4.621   0.694  1.00 97.62           C  
ATOM   1757  O   LEU A 228     -31.500   5.695  -2.070  1.00 97.62           O  
ATOM   1758  CG  LEU A 228     -34.156   4.594   1.519  1.00 97.62           C  
ATOM   1759  CD1 LEU A 228     -33.844   4.738   3.004  1.00 97.62           C  
ATOM   1760  CD2 LEU A 228     -35.125   5.699   1.062  1.00 97.62           C  
ATOM   1761  N   ALA A 229     -30.797   3.631  -1.458  1.00 98.25           N  
ATOM   1762  CA  ALA A 229     -29.500   3.752  -2.115  1.00 98.25           C  
ATOM   1763  C   ALA A 229     -29.656   3.889  -3.627  1.00 98.25           C  
ATOM   1764  CB  ALA A 229     -28.625   2.549  -1.783  1.00 98.25           C  
ATOM   1765  O   ALA A 229     -28.984   4.711  -4.258  1.00 98.25           O  
ATOM   1766  N   VAL A 230     -30.578   3.109  -4.234  1.00 98.12           N  
ATOM   1767  CA  VAL A 230     -30.797   3.158  -5.676  1.00 98.12           C  
ATOM   1768  C   VAL A 230     -31.406   4.512  -6.059  1.00 98.12           C  
ATOM   1769  CB  VAL A 230     -31.734   2.016  -6.141  1.00 98.12           C  
ATOM   1770  O   VAL A 230     -31.016   5.098  -7.074  1.00 98.12           O  
ATOM   1771  CG1 VAL A 230     -32.125   2.207  -7.602  1.00 98.12           C  
ATOM   1772  CG2 VAL A 230     -31.062   0.662  -5.941  1.00 98.12           C  
ATOM   1773  N   SER A 231     -32.312   4.949  -5.250  1.00 97.12           N  
ATOM   1774  CA  SER A 231     -32.906   6.250  -5.508  1.00 97.12           C  
ATOM   1775  C   SER A 231     -31.875   7.363  -5.469  1.00 97.12           C  
ATOM   1776  CB  SER A 231     -34.031   6.539  -4.488  1.00 97.12           C  
ATOM   1777  O   SER A 231     -31.859   8.227  -6.352  1.00 97.12           O  
ATOM   1778  OG  SER A 231     -34.688   7.750  -4.797  1.00 97.12           O  
ATOM   1779  N   ARG A 232     -31.000   7.363  -4.426  1.00 97.19           N  
ATOM   1780  CA  ARG A 232     -29.938   8.359  -4.305  1.00 97.19           C  
ATOM   1781  C   ARG A 232     -28.953   8.258  -5.465  1.00 97.19           C  
ATOM   1782  CB  ARG A 232     -29.203   8.203  -2.975  1.00 97.19           C  
ATOM   1783  O   ARG A 232     -28.547   9.266  -6.039  1.00 97.19           O  
ATOM   1784  CG  ARG A 232     -28.094   9.227  -2.758  1.00 97.19           C  
ATOM   1785  CD  ARG A 232     -28.625  10.648  -2.764  1.00 97.19           C  
ATOM   1786  NE  ARG A 232     -29.422  10.938  -1.565  1.00 97.19           N  
ATOM   1787  NH1 ARG A 232     -29.812  13.148  -2.102  1.00 97.19           N  
ATOM   1788  NH2 ARG A 232     -30.656  12.258  -0.160  1.00 97.19           N  
ATOM   1789  CZ  ARG A 232     -29.969  12.109  -1.279  1.00 97.19           C  
ATOM   1790  N   LEU A 233     -28.578   7.066  -5.809  1.00 97.88           N  
ATOM   1791  CA  LEU A 233     -27.641   6.832  -6.910  1.00 97.88           C  
ATOM   1792  C   LEU A 233     -28.219   7.352  -8.227  1.00 97.88           C  
ATOM   1793  CB  LEU A 233     -27.328   5.340  -7.035  1.00 97.88           C  
ATOM   1794  O   LEU A 233     -27.516   7.984  -9.008  1.00 97.88           O  
ATOM   1795  CG  LEU A 233     -26.297   4.953  -8.094  1.00 97.88           C  
ATOM   1796  CD1 LEU A 233     -24.938   5.527  -7.738  1.00 97.88           C  
ATOM   1797  CD2 LEU A 233     -26.219   3.436  -8.242  1.00 97.88           C  
ATOM   1798  N   SER A 234     -29.516   7.094  -8.461  1.00 96.94           N  
ATOM   1799  CA  SER A 234     -30.172   7.551  -9.672  1.00 96.94           C  
ATOM   1800  C   SER A 234     -30.156   9.070  -9.781  1.00 96.94           C  
ATOM   1801  CB  SER A 234     -31.625   7.055  -9.711  1.00 96.94           C  
ATOM   1802  O   SER A 234     -29.891   9.617 -10.852  1.00 96.94           O  
ATOM   1803  OG  SER A 234     -32.312   7.578 -10.836  1.00 96.94           O  
ATOM   1804  N   ARG A 235     -30.359   9.742  -8.695  1.00 95.44           N  
ATOM   1805  CA  ARG A 235     -30.328  11.203  -8.672  1.00 95.44           C  
ATOM   1806  C   ARG A 235     -28.938  11.727  -8.992  1.00 95.44           C  
ATOM   1807  CB  ARG A 235     -30.781  11.727  -7.305  1.00 95.44           C  
ATOM   1808  O   ARG A 235     -28.797  12.711  -9.719  1.00 95.44           O  
ATOM   1809  CG  ARG A 235     -32.281  11.695  -7.102  1.00 95.44           C  
ATOM   1810  CD  ARG A 235     -32.688  12.227  -5.730  1.00 95.44           C  
ATOM   1811  NE  ARG A 235     -34.094  11.992  -5.453  1.00 95.44           N  
ATOM   1812  NH1 ARG A 235     -34.031  12.852  -3.309  1.00 95.44           N  
ATOM   1813  NH2 ARG A 235     -36.000  12.047  -4.164  1.00 95.44           N  
ATOM   1814  CZ  ARG A 235     -34.719  12.297  -4.309  1.00 95.44           C  
ATOM   1815  N   ILE A 236     -27.906  11.078  -8.508  1.00 96.38           N  
ATOM   1816  CA  ILE A 236     -26.531  11.516  -8.695  1.00 96.38           C  
ATOM   1817  C   ILE A 236     -26.109  11.289 -10.141  1.00 96.38           C  
ATOM   1818  CB  ILE A 236     -25.562  10.789  -7.730  1.00 96.38           C  
ATOM   1819  O   ILE A 236     -25.531  12.172 -10.773  1.00 96.38           O  
ATOM   1820  CG1 ILE A 236     -25.859  11.195  -6.281  1.00 96.38           C  
ATOM   1821  CG2 ILE A 236     -24.109  11.086  -8.102  1.00 96.38           C  
ATOM   1822  CD1 ILE A 236     -25.109  10.359  -5.250  1.00 96.38           C  
ATOM   1823  N   VAL A 237     -26.453  10.148 -10.695  1.00 94.94           N  
ATOM   1824  CA  VAL A 237     -26.000   9.750 -12.016  1.00 94.94           C  
ATOM   1825  C   VAL A 237     -26.688  10.602 -13.086  1.00 94.94           C  
ATOM   1826  CB  VAL A 237     -26.266   8.250 -12.281  1.00 94.94           C  
ATOM   1827  O   VAL A 237     -26.094  10.906 -14.125  1.00 94.94           O  
ATOM   1828  CG1 VAL A 237     -26.000   7.902 -13.742  1.00 94.94           C  
ATOM   1829  CG2 VAL A 237     -25.406   7.387 -11.359  1.00 94.94           C  
ATOM   1830  N   THR A 238     -27.922  11.039 -12.789  1.00 92.38           N  
ATOM   1831  CA  THR A 238     -28.672  11.820 -13.758  1.00 92.38           C  
ATOM   1832  C   THR A 238     -28.422  13.312 -13.562  1.00 92.38           C  
ATOM   1833  CB  THR A 238     -30.172  11.539 -13.656  1.00 92.38           C  
ATOM   1834  O   THR A 238     -28.812  14.133 -14.391  1.00 92.38           O  
ATOM   1835  CG2 THR A 238     -30.484  10.086 -14.008  1.00 92.38           C  
ATOM   1836  OG1 THR A 238     -30.625  11.797 -12.312  1.00 92.38           O  
ATOM   1837  N   SER A 239     -27.781  13.648 -12.508  1.00 89.75           N  
ATOM   1838  CA  SER A 239     -27.516  15.055 -12.219  1.00 89.75           C  
ATOM   1839  C   SER A 239     -26.438  15.617 -13.133  1.00 89.75           C  
ATOM   1840  CB  SER A 239     -27.109  15.234 -10.758  1.00 89.75           C  
ATOM   1841  O   SER A 239     -25.562  14.883 -13.586  1.00 89.75           O  
ATOM   1842  OG  SER A 239     -25.875  14.578 -10.508  1.00 89.75           O  
ATOM   1843  N   ALA A 240     -26.625  16.922 -13.398  1.00 83.69           N  
ATOM   1844  CA  ALA A 240     -25.578  17.625 -14.133  1.00 83.69           C  
ATOM   1845  C   ALA A 240     -24.438  18.047 -13.211  1.00 83.69           C  
ATOM   1846  CB  ALA A 240     -26.156  18.844 -14.852  1.00 83.69           C  
ATOM   1847  O   ALA A 240     -24.594  18.047 -11.984  1.00 83.69           O  
ATOM   1848  N   SER A 241     -23.297  18.312 -13.773  1.00 77.06           N  
ATOM   1849  CA  SER A 241     -22.109  18.672 -13.008  1.00 77.06           C  
ATOM   1850  C   SER A 241     -22.344  19.938 -12.188  1.00 77.06           C  
ATOM   1851  CB  SER A 241     -20.906  18.891 -13.938  1.00 77.06           C  
ATOM   1852  O   SER A 241     -21.719  20.141 -11.148  1.00 77.06           O  
ATOM   1853  OG  SER A 241     -21.203  19.844 -14.938  1.00 77.06           O  
ATOM   1854  N   THR A 242     -23.297  20.672 -12.508  1.00 80.62           N  
ATOM   1855  CA  THR A 242     -23.531  21.969 -11.859  1.00 80.62           C  
ATOM   1856  C   THR A 242     -24.516  21.812 -10.703  1.00 80.62           C  
ATOM   1857  CB  THR A 242     -24.047  23.000 -12.859  1.00 80.62           C  
ATOM   1858  O   THR A 242     -24.625  22.703  -9.859  1.00 80.62           O  
ATOM   1859  CG2 THR A 242     -23.000  23.359 -13.898  1.00 80.62           C  
ATOM   1860  OG1 THR A 242     -25.203  22.484 -13.523  1.00 80.62           O  
ATOM   1861  N   ASP A 243     -25.109  20.734 -10.594  1.00 81.00           N  
ATOM   1862  CA  ASP A 243     -26.188  20.562  -9.617  1.00 81.00           C  
ATOM   1863  C   ASP A 243     -25.625  20.359  -8.219  1.00 81.00           C  
ATOM   1864  CB  ASP A 243     -27.094  19.391 -10.000  1.00 81.00           C  
ATOM   1865  O   ASP A 243     -26.188  20.859  -7.238  1.00 81.00           O  
ATOM   1866  CG  ASP A 243     -27.906  19.656 -11.258  1.00 81.00           C  
ATOM   1867  OD1 ASP A 243     -28.031  20.828 -11.672  1.00 81.00           O  
ATOM   1868  OD2 ASP A 243     -28.422  18.672 -11.844  1.00 81.00           O  
ATOM   1869  N   LEU A 244     -24.547  19.672  -8.172  1.00 84.31           N  
ATOM   1870  CA  LEU A 244     -23.953  19.344  -6.879  1.00 84.31           C  
ATOM   1871  C   LEU A 244     -22.656  20.109  -6.656  1.00 84.31           C  
ATOM   1872  CB  LEU A 244     -23.703  17.844  -6.781  1.00 84.31           C  
ATOM   1873  O   LEU A 244     -21.734  19.609  -6.016  1.00 84.31           O  
ATOM   1874  CG  LEU A 244     -24.922  16.922  -6.883  1.00 84.31           C  
ATOM   1875  CD1 LEU A 244     -24.484  15.469  -6.984  1.00 84.31           C  
ATOM   1876  CD2 LEU A 244     -25.844  17.125  -5.688  1.00 84.31           C  
ATOM   1877  N   GLN A 245     -22.609  21.281  -7.020  1.00 78.81           N  
ATOM   1878  CA  GLN A 245     -21.391  22.078  -7.184  1.00 78.81           C  
ATOM   1879  C   GLN A 245     -20.375  21.750  -6.094  1.00 78.81           C  
ATOM   1880  CB  GLN A 245     -21.734  23.562  -7.172  1.00 78.81           C  
ATOM   1881  O   GLN A 245     -19.250  21.359  -6.391  1.00 78.81           O  
ATOM   1882  CG  GLN A 245     -22.406  24.047  -8.445  1.00 78.81           C  
ATOM   1883  CD  GLN A 245     -22.672  25.547  -8.438  1.00 78.81           C  
ATOM   1884  NE2 GLN A 245     -23.125  26.078  -9.562  1.00 78.81           N  
ATOM   1885  OE1 GLN A 245     -22.453  26.219  -7.422  1.00 78.81           O  
ATOM   1886  N   ASP A 246     -20.609  21.594  -4.918  1.00 90.38           N  
ATOM   1887  CA  ASP A 246     -19.625  21.391  -3.861  1.00 90.38           C  
ATOM   1888  C   ASP A 246     -19.125  19.938  -3.846  1.00 90.38           C  
ATOM   1889  CB  ASP A 246     -20.203  21.750  -2.498  1.00 90.38           C  
ATOM   1890  O   ASP A 246     -18.016  19.672  -3.375  1.00 90.38           O  
ATOM   1891  CG  ASP A 246     -20.531  23.234  -2.369  1.00 90.38           C  
ATOM   1892  OD1 ASP A 246     -19.922  24.062  -3.092  1.00 90.38           O  
ATOM   1893  OD2 ASP A 246     -21.391  23.578  -1.536  1.00 90.38           O  
ATOM   1894  N   TYR A 247     -19.922  19.062  -4.367  1.00 95.62           N  
ATOM   1895  CA  TYR A 247     -19.547  17.656  -4.305  1.00 95.62           C  
ATOM   1896  C   TYR A 247     -19.219  17.109  -5.691  1.00 95.62           C  
ATOM   1897  CB  TYR A 247     -20.672  16.828  -3.666  1.00 95.62           C  
ATOM   1898  O   TYR A 247     -19.141  15.891  -5.883  1.00 95.62           O  
ATOM   1899  CG  TYR A 247     -20.781  17.016  -2.172  1.00 95.62           C  
ATOM   1900  CD1 TYR A 247     -19.953  16.312  -1.301  1.00 95.62           C  
ATOM   1901  CD2 TYR A 247     -21.719  17.875  -1.628  1.00 95.62           C  
ATOM   1902  CE1 TYR A 247     -20.047  16.469   0.077  1.00 95.62           C  
ATOM   1903  CE2 TYR A 247     -21.828  18.047  -0.251  1.00 95.62           C  
ATOM   1904  OH  TYR A 247     -21.094  17.500   1.954  1.00 95.62           O  
ATOM   1905  CZ  TYR A 247     -20.984  17.344   0.591  1.00 95.62           C  
ATOM   1906  N   THR A 248     -19.047  18.062  -6.660  1.00 95.94           N  
ATOM   1907  CA  THR A 248     -18.547  17.703  -7.984  1.00 95.94           C  
ATOM   1908  C   THR A 248     -17.016  17.703  -8.008  1.00 95.94           C  
ATOM   1909  CB  THR A 248     -19.078  18.656  -9.070  1.00 95.94           C  
ATOM   1910  O   THR A 248     -16.391  18.641  -7.535  1.00 95.94           O  
ATOM   1911  CG2 THR A 248     -18.609  18.234 -10.453  1.00 95.94           C  
ATOM   1912  OG1 THR A 248     -20.516  18.641  -9.039  1.00 95.94           O  
ATOM   1913  N   TYR A 249     -16.438  16.609  -8.414  1.00 95.88           N  
ATOM   1914  CA  TYR A 249     -14.984  16.453  -8.492  1.00 95.88           C  
ATOM   1915  C   TYR A 249     -14.539  16.266  -9.945  1.00 95.88           C  
ATOM   1916  CB  TYR A 249     -14.523  15.258  -7.652  1.00 95.88           C  
ATOM   1917  O   TYR A 249     -14.789  15.219 -10.547  1.00 95.88           O  
ATOM   1918  CG  TYR A 249     -13.023  15.078  -7.633  1.00 95.88           C  
ATOM   1919  CD1 TYR A 249     -12.422  14.039  -8.352  1.00 95.88           C  
ATOM   1920  CD2 TYR A 249     -12.211  15.930  -6.902  1.00 95.88           C  
ATOM   1921  CE1 TYR A 249     -11.047  13.867  -8.336  1.00 95.88           C  
ATOM   1922  CE2 TYR A 249     -10.828  15.766  -6.879  1.00 95.88           C  
ATOM   1923  OH  TYR A 249      -8.891  14.562  -7.582  1.00 95.88           O  
ATOM   1924  CZ  TYR A 249     -10.258  14.727  -7.602  1.00 95.88           C  
ATOM   1925  N   TYR A 250     -13.891  17.297 -10.562  1.00 94.31           N  
ATOM   1926  CA  TYR A 250     -13.453  17.312 -11.953  1.00 94.31           C  
ATOM   1927  C   TYR A 250     -14.586  16.906 -12.883  1.00 94.31           C  
ATOM   1928  CB  TYR A 250     -12.250  16.391 -12.156  1.00 94.31           C  
ATOM   1929  O   TYR A 250     -14.422  16.000 -13.711  1.00 94.31           O  
ATOM   1930  CG  TYR A 250     -10.953  16.969 -11.625  1.00 94.31           C  
ATOM   1931  CD1 TYR A 250     -10.180  17.828 -12.398  1.00 94.31           C  
ATOM   1932  CD2 TYR A 250     -10.500  16.641 -10.352  1.00 94.31           C  
ATOM   1933  CE1 TYR A 250      -8.984  18.344 -11.914  1.00 94.31           C  
ATOM   1934  CE2 TYR A 250      -9.312  17.156  -9.852  1.00 94.31           C  
ATOM   1935  OH  TYR A 250      -7.379  18.516 -10.164  1.00 94.31           O  
ATOM   1936  CZ  TYR A 250      -8.562  18.016 -10.641  1.00 94.31           C  
ATOM   1937  N   PHE A 251     -15.805  17.469 -12.719  1.00 93.88           N  
ATOM   1938  CA  PHE A 251     -17.000  17.375 -13.555  1.00 93.88           C  
ATOM   1939  C   PHE A 251     -17.719  16.047 -13.320  1.00 93.88           C  
ATOM   1940  CB  PHE A 251     -16.641  17.516 -15.031  1.00 93.88           C  
ATOM   1941  O   PHE A 251     -18.578  15.648 -14.102  1.00 93.88           O  
ATOM   1942  CG  PHE A 251     -16.031  18.844 -15.375  1.00 93.88           C  
ATOM   1943  CD1 PHE A 251     -16.828  19.969 -15.562  1.00 93.88           C  
ATOM   1944  CD2 PHE A 251     -14.648  18.984 -15.516  1.00 93.88           C  
ATOM   1945  CE1 PHE A 251     -16.266  21.203 -15.875  1.00 93.88           C  
ATOM   1946  CE2 PHE A 251     -14.078  20.203 -15.836  1.00 93.88           C  
ATOM   1947  CZ  PHE A 251     -14.883  21.312 -16.016  1.00 93.88           C  
ATOM   1948  N   VAL A 252     -17.312  15.211 -12.375  1.00 95.81           N  
ATOM   1949  CA  VAL A 252     -18.016  13.992 -11.992  1.00 95.81           C  
ATOM   1950  C   VAL A 252     -18.766  14.219 -10.688  1.00 95.81           C  
ATOM   1951  CB  VAL A 252     -17.031  12.805 -11.836  1.00 95.81           C  
ATOM   1952  O   VAL A 252     -18.172  14.523  -9.656  1.00 95.81           O  
ATOM   1953  CG1 VAL A 252     -17.797  11.516 -11.531  1.00 95.81           C  
ATOM   1954  CG2 VAL A 252     -16.188  12.641 -13.102  1.00 95.81           C  
ATOM   1955  N   PRO A 253     -20.047  14.047 -10.758  1.00 96.00           N  
ATOM   1956  CA  PRO A 253     -20.828  14.312  -9.555  1.00 96.00           C  
ATOM   1957  C   PRO A 253     -20.609  13.273  -8.461  1.00 96.00           C  
ATOM   1958  CB  PRO A 253     -22.281  14.289 -10.062  1.00 96.00           C  
ATOM   1959  O   PRO A 253     -20.844  12.078  -8.688  1.00 96.00           O  
ATOM   1960  CG  PRO A 253     -22.234  13.430 -11.281  1.00 96.00           C  
ATOM   1961  CD  PRO A 253     -20.859  13.523 -11.883  1.00 96.00           C  
ATOM   1962  N   ALA A 254     -20.266  13.617  -7.312  1.00 96.81           N  
ATOM   1963  CA  ALA A 254     -20.109  12.852  -6.078  1.00 96.81           C  
ATOM   1964  C   ALA A 254     -19.578  11.453  -6.371  1.00 96.81           C  
ATOM   1965  CB  ALA A 254     -21.438  12.766  -5.332  1.00 96.81           C  
ATOM   1966  O   ALA A 254     -20.203  10.453  -6.035  1.00 96.81           O  
ATOM   1967  N   PRO A 255     -18.406  11.320  -6.922  1.00 97.50           N  
ATOM   1968  CA  PRO A 255     -17.891  10.008  -7.305  1.00 97.50           C  
ATOM   1969  C   PRO A 255     -17.703   9.078  -6.105  1.00 97.50           C  
ATOM   1970  CB  PRO A 255     -16.531  10.344  -7.949  1.00 97.50           C  
ATOM   1971  O   PRO A 255     -18.031   7.895  -6.184  1.00 97.50           O  
ATOM   1972  CG  PRO A 255     -16.172  11.688  -7.398  1.00 97.50           C  
ATOM   1973  CD  PRO A 255     -17.438  12.453  -7.137  1.00 97.50           C  
ATOM   1974  N   TRP A 256     -17.203   9.578  -4.984  1.00 98.38           N  
ATOM   1975  CA  TRP A 256     -16.953   8.727  -3.824  1.00 98.38           C  
ATOM   1976  C   TRP A 256     -18.250   8.188  -3.246  1.00 98.38           C  
ATOM   1977  CB  TRP A 256     -16.188   9.508  -2.748  1.00 98.38           C  
ATOM   1978  O   TRP A 256     -18.312   7.023  -2.838  1.00 98.38           O  
ATOM   1979  CG  TRP A 256     -14.750   9.789  -3.102  1.00 98.38           C  
ATOM   1980  CD1 TRP A 256     -13.688   8.930  -2.979  1.00 98.38           C  
ATOM   1981  CD2 TRP A 256     -14.227  11.008  -3.631  1.00 98.38           C  
ATOM   1982  CE2 TRP A 256     -12.836  10.820  -3.805  1.00 98.38           C  
ATOM   1983  CE3 TRP A 256     -14.797  12.242  -3.975  1.00 98.38           C  
ATOM   1984  NE1 TRP A 256     -12.531   9.547  -3.400  1.00 98.38           N  
ATOM   1985  CH2 TRP A 256     -12.586  13.023  -4.641  1.00 98.38           C  
ATOM   1986  CZ2 TRP A 256     -12.008  11.828  -4.312  1.00 98.38           C  
ATOM   1987  CZ3 TRP A 256     -13.969  13.234  -4.477  1.00 98.38           C  
ATOM   1988  N   LEU A 257     -19.250   9.039  -3.184  1.00 98.19           N  
ATOM   1989  CA  LEU A 257     -20.547   8.578  -2.695  1.00 98.19           C  
ATOM   1990  C   LEU A 257     -21.125   7.520  -3.619  1.00 98.19           C  
ATOM   1991  CB  LEU A 257     -21.516   9.758  -2.572  1.00 98.19           C  
ATOM   1992  O   LEU A 257     -21.672   6.516  -3.152  1.00 98.19           O  
ATOM   1993  CG  LEU A 257     -22.938   9.422  -2.133  1.00 98.19           C  
ATOM   1994  CD1 LEU A 257     -22.922   8.656  -0.810  1.00 98.19           C  
ATOM   1995  CD2 LEU A 257     -23.781  10.688  -2.014  1.00 98.19           C  
ATOM   1996  N   SER A 258     -21.016   7.777  -4.949  1.00 98.31           N  
ATOM   1997  CA  SER A 258     -21.500   6.789  -5.906  1.00 98.31           C  
ATOM   1998  C   SER A 258     -20.828   5.438  -5.691  1.00 98.31           C  
ATOM   1999  CB  SER A 258     -21.250   7.266  -7.340  1.00 98.31           C  
ATOM   2000  O   SER A 258     -21.484   4.398  -5.691  1.00 98.31           O  
ATOM   2001  OG  SER A 258     -21.969   8.461  -7.605  1.00 98.31           O  
ATOM   2002  N   VAL A 259     -19.531   5.414  -5.473  1.00 98.44           N  
ATOM   2003  CA  VAL A 259     -18.766   4.191  -5.246  1.00 98.44           C  
ATOM   2004  C   VAL A 259     -19.266   3.500  -3.979  1.00 98.44           C  
ATOM   2005  CB  VAL A 259     -17.250   4.484  -5.141  1.00 98.44           C  
ATOM   2006  O   VAL A 259     -19.469   2.283  -3.967  1.00 98.44           O  
ATOM   2007  CG1 VAL A 259     -16.500   3.266  -4.602  1.00 98.44           C  
ATOM   2008  CG2 VAL A 259     -16.703   4.895  -6.504  1.00 98.44           C  
ATOM   2009  N   LYS A 260     -19.500   4.262  -2.941  1.00 98.50           N  
ATOM   2010  CA  LYS A 260     -19.922   3.693  -1.668  1.00 98.50           C  
ATOM   2011  C   LYS A 260     -21.344   3.127  -1.774  1.00 98.50           C  
ATOM   2012  CB  LYS A 260     -19.875   4.746  -0.561  1.00 98.50           C  
ATOM   2013  O   LYS A 260     -21.656   2.098  -1.171  1.00 98.50           O  
ATOM   2014  CG  LYS A 260     -18.453   5.059  -0.079  1.00 98.50           C  
ATOM   2015  CD  LYS A 260     -18.469   5.984   1.130  1.00 98.50           C  
ATOM   2016  CE  LYS A 260     -17.062   6.230   1.662  1.00 98.50           C  
ATOM   2017  NZ  LYS A 260     -16.719   5.273   2.752  1.00 98.50           N  
ATOM   2018  N   LEU A 261     -22.188   3.828  -2.521  1.00 98.62           N  
ATOM   2019  CA  LEU A 261     -23.547   3.328  -2.719  1.00 98.62           C  
ATOM   2020  C   LEU A 261     -23.531   2.018  -3.498  1.00 98.62           C  
ATOM   2021  CB  LEU A 261     -24.391   4.367  -3.455  1.00 98.62           C  
ATOM   2022  O   LEU A 261     -24.266   1.084  -3.162  1.00 98.62           O  
ATOM   2023  CG  LEU A 261     -24.750   5.629  -2.670  1.00 98.62           C  
ATOM   2024  CD1 LEU A 261     -25.406   6.652  -3.588  1.00 98.62           C  
ATOM   2025  CD2 LEU A 261     -25.672   5.285  -1.499  1.00 98.62           C  
ATOM   2026  N   LEU A 262     -22.734   1.988  -4.508  1.00 98.50           N  
ATOM   2027  CA  LEU A 262     -22.609   0.770  -5.301  1.00 98.50           C  
ATOM   2028  C   LEU A 262     -22.047  -0.369  -4.457  1.00 98.50           C  
ATOM   2029  CB  LEU A 262     -21.719   1.012  -6.516  1.00 98.50           C  
ATOM   2030  O   LEU A 262     -22.453  -1.523  -4.613  1.00 98.50           O  
ATOM   2031  CG  LEU A 262     -22.297   1.888  -7.625  1.00 98.50           C  
ATOM   2032  CD1 LEU A 262     -21.203   2.326  -8.594  1.00 98.50           C  
ATOM   2033  CD2 LEU A 262     -23.406   1.143  -8.367  1.00 98.50           C  
ATOM   2034  N   ARG A 263     -21.125  -0.077  -3.594  1.00 98.00           N  
ATOM   2035  CA  ARG A 263     -20.578  -1.075  -2.689  1.00 98.00           C  
ATOM   2036  C   ARG A 263     -21.625  -1.593  -1.722  1.00 98.00           C  
ATOM   2037  CB  ARG A 263     -19.391  -0.491  -1.912  1.00 98.00           C  
ATOM   2038  O   ARG A 263     -21.672  -2.789  -1.431  1.00 98.00           O  
ATOM   2039  CG  ARG A 263     -18.719  -1.485  -0.981  1.00 98.00           C  
ATOM   2040  CD  ARG A 263     -18.109  -2.654  -1.747  1.00 98.00           C  
ATOM   2041  NE  ARG A 263     -16.812  -2.314  -2.311  1.00 98.00           N  
ATOM   2042  NH1 ARG A 263     -16.156  -4.504  -2.664  1.00 98.00           N  
ATOM   2043  NH2 ARG A 263     -14.750  -2.779  -3.227  1.00 98.00           N  
ATOM   2044  CZ  ARG A 263     -15.906  -3.199  -2.732  1.00 98.00           C  
ATOM   2045  N   LEU A 264     -22.453  -0.701  -1.234  1.00 98.25           N  
ATOM   2046  CA  LEU A 264     -23.547  -1.081  -0.342  1.00 98.25           C  
ATOM   2047  C   LEU A 264     -24.484  -2.076  -1.020  1.00 98.25           C  
ATOM   2048  CB  LEU A 264     -24.328   0.156   0.103  1.00 98.25           C  
ATOM   2049  O   LEU A 264     -24.906  -3.057  -0.403  1.00 98.25           O  
ATOM   2050  CG  LEU A 264     -25.609  -0.104   0.883  1.00 98.25           C  
ATOM   2051  CD1 LEU A 264     -25.312  -0.860   2.172  1.00 98.25           C  
ATOM   2052  CD2 LEU A 264     -26.328   1.208   1.183  1.00 98.25           C  
ATOM   2053  N   LEU A 265     -24.734  -1.860  -2.264  1.00 97.94           N  
ATOM   2054  CA  LEU A 265     -25.656  -2.707  -3.010  1.00 97.94           C  
ATOM   2055  C   LEU A 265     -25.047  -4.090  -3.242  1.00 97.94           C  
ATOM   2056  CB  LEU A 265     -26.000  -2.061  -4.352  1.00 97.94           C  
ATOM   2057  O   LEU A 265     -25.781  -5.051  -3.506  1.00 97.94           O  
ATOM   2058  CG  LEU A 265     -26.859  -0.792  -4.289  1.00 97.94           C  
ATOM   2059  CD1 LEU A 265     -26.984  -0.168  -5.676  1.00 97.94           C  
ATOM   2060  CD2 LEU A 265     -28.234  -1.103  -3.713  1.00 97.94           C  
ATOM   2061  N   GLN A 266     -23.781  -4.270  -3.141  1.00 96.50           N  
ATOM   2062  CA  GLN A 266     -23.125  -5.555  -3.318  1.00 96.50           C  
ATOM   2063  C   GLN A 266     -23.312  -6.449  -2.096  1.00 96.50           C  
ATOM   2064  CB  GLN A 266     -21.625  -5.352  -3.594  1.00 96.50           C  
ATOM   2065  O   GLN A 266     -22.953  -7.629  -2.123  1.00 96.50           O  
ATOM   2066  CG  GLN A 266     -21.328  -4.785  -4.973  1.00 96.50           C  
ATOM   2067  CD  GLN A 266     -19.859  -4.488  -5.180  1.00 96.50           C  
ATOM   2068  NE2 GLN A 266     -19.562  -3.432  -5.934  1.00 96.50           N  
ATOM   2069  OE1 GLN A 266     -18.984  -5.199  -4.668  1.00 96.50           O  
ATOM   2070  N   CYS A 267     -23.875  -5.887  -1.039  1.00 96.00           N  
ATOM   2071  CA  CYS A 267     -24.156  -6.672   0.158  1.00 96.00           C  
ATOM   2072  C   CYS A 267     -25.453  -7.445   0.013  1.00 96.00           C  
ATOM   2073  CB  CYS A 267     -24.219  -5.770   1.389  1.00 96.00           C  
ATOM   2074  O   CYS A 267     -25.781  -8.281   0.853  1.00 96.00           O  
ATOM   2075  SG  CYS A 267     -22.656  -4.918   1.748  1.00 96.00           S  
ATOM   2076  N   TYR A 268     -26.125  -7.172  -1.107  1.00 96.38           N  
ATOM   2077  CA  TYR A 268     -27.453  -7.734  -1.277  1.00 96.38           C  
ATOM   2078  C   TYR A 268     -27.578  -8.461  -2.611  1.00 96.38           C  
ATOM   2079  CB  TYR A 268     -28.516  -6.637  -1.182  1.00 96.38           C  
ATOM   2080  O   TYR A 268     -26.844  -8.164  -3.555  1.00 96.38           O  
ATOM   2081  CG  TYR A 268     -28.547  -5.930   0.152  1.00 96.38           C  
ATOM   2082  CD1 TYR A 268     -29.234  -6.469   1.233  1.00 96.38           C  
ATOM   2083  CD2 TYR A 268     -27.875  -4.723   0.335  1.00 96.38           C  
ATOM   2084  CE1 TYR A 268     -29.266  -5.824   2.465  1.00 96.38           C  
ATOM   2085  CE2 TYR A 268     -27.906  -4.066   1.562  1.00 96.38           C  
ATOM   2086  OH  TYR A 268     -28.625  -3.980   3.836  1.00 96.38           O  
ATOM   2087  CZ  TYR A 268     -28.594  -4.625   2.619  1.00 96.38           C  
ATOM   2088  N   PRO A 269     -28.438  -9.430  -2.641  1.00 94.56           N  
ATOM   2089  CA  PRO A 269     -28.797  -9.984  -3.945  1.00 94.56           C  
ATOM   2090  C   PRO A 269     -29.609  -9.008  -4.805  1.00 94.56           C  
ATOM   2091  CB  PRO A 269     -29.641 -11.211  -3.584  1.00 94.56           C  
ATOM   2092  O   PRO A 269     -29.969  -7.926  -4.344  1.00 94.56           O  
ATOM   2093  CG  PRO A 269     -30.297 -10.859  -2.291  1.00 94.56           C  
ATOM   2094  CD  PRO A 269     -29.375  -9.961  -1.518  1.00 94.56           C  
ATOM   2095  N   PRO A 270     -29.797  -9.305  -6.062  1.00 93.19           N  
ATOM   2096  CA  PRO A 270     -30.562  -8.383  -6.902  1.00 93.19           C  
ATOM   2097  C   PRO A 270     -31.922  -8.039  -6.301  1.00 93.19           C  
ATOM   2098  CB  PRO A 270     -30.734  -9.156  -8.211  1.00 93.19           C  
ATOM   2099  O   PRO A 270     -32.625  -8.922  -5.801  1.00 93.19           O  
ATOM   2100  CG  PRO A 270     -29.625 -10.172  -8.203  1.00 93.19           C  
ATOM   2101  CD  PRO A 270     -29.312 -10.508  -6.773  1.00 93.19           C  
ATOM   2102  N   PRO A 271     -32.219  -6.789  -6.363  1.00 92.81           N  
ATOM   2103  CA  PRO A 271     -33.438  -6.324  -5.695  1.00 92.81           C  
ATOM   2104  C   PRO A 271     -34.688  -6.754  -6.418  1.00 92.81           C  
ATOM   2105  CB  PRO A 271     -33.281  -4.801  -5.715  1.00 92.81           C  
ATOM   2106  O   PRO A 271     -34.625  -7.441  -7.438  1.00 92.81           O  
ATOM   2107  CG  PRO A 271     -32.406  -4.516  -6.902  1.00 92.81           C  
ATOM   2108  CD  PRO A 271     -31.547  -5.715  -7.156  1.00 92.81           C  
ATOM   2109  N   ASP A 272     -35.812  -6.305  -5.867  1.00 91.44           N  
ATOM   2110  CA  ASP A 272     -37.125  -6.598  -6.426  1.00 91.44           C  
ATOM   2111  C   ASP A 272     -37.281  -5.996  -7.820  1.00 91.44           C  
ATOM   2112  CB  ASP A 272     -38.219  -6.070  -5.504  1.00 91.44           C  
ATOM   2113  O   ASP A 272     -36.562  -5.051  -8.172  1.00 91.44           O  
ATOM   2114  CG  ASP A 272     -37.938  -6.340  -4.035  1.00 91.44           C  
ATOM   2115  OD1 ASP A 272     -37.125  -7.238  -3.719  1.00 91.44           O  
ATOM   2116  OD2 ASP A 272     -38.562  -5.648  -3.182  1.00 91.44           O  
ATOM   2117  N   PRO A 273     -38.125  -6.457  -8.586  1.00 91.12           N  
ATOM   2118  CA  PRO A 273     -38.250  -6.070  -9.992  1.00 91.12           C  
ATOM   2119  C   PRO A 273     -38.438  -4.570 -10.180  1.00 91.12           C  
ATOM   2120  CB  PRO A 273     -39.469  -6.848 -10.477  1.00 91.12           C  
ATOM   2121  O   PRO A 273     -37.875  -3.982 -11.117  1.00 91.12           O  
ATOM   2122  CG  PRO A 273     -39.562  -8.023  -9.562  1.00 91.12           C  
ATOM   2123  CD  PRO A 273     -39.000  -7.637  -8.227  1.00 91.12           C  
ATOM   2124  N   ALA A 274     -39.188  -3.959  -9.297  1.00 91.12           N  
ATOM   2125  CA  ALA A 274     -39.406  -2.521  -9.445  1.00 91.12           C  
ATOM   2126  C   ALA A 274     -38.125  -1.750  -9.234  1.00 91.12           C  
ATOM   2127  CB  ALA A 274     -40.469  -2.039  -8.461  1.00 91.12           C  
ATOM   2128  O   ALA A 274     -37.781  -0.870 -10.023  1.00 91.12           O  
ATOM   2129  N   VAL A 275     -37.438  -2.053  -8.211  1.00 94.81           N  
ATOM   2130  CA  VAL A 275     -36.156  -1.397  -7.895  1.00 94.81           C  
ATOM   2131  C   VAL A 275     -35.094  -1.854  -8.875  1.00 94.81           C  
ATOM   2132  CB  VAL A 275     -35.719  -1.689  -6.441  1.00 94.81           C  
ATOM   2133  O   VAL A 275     -34.156  -1.088  -9.211  1.00 94.81           O  
ATOM   2134  CG1 VAL A 275     -34.406  -0.979  -6.125  1.00 94.81           C  
ATOM   2135  CG2 VAL A 275     -36.812  -1.268  -5.457  1.00 94.81           C  
ATOM   2136  N   ARG A 276     -35.219  -3.010  -9.375  1.00 94.88           N  
ATOM   2137  CA  ARG A 276     -34.281  -3.582 -10.312  1.00 94.88           C  
ATOM   2138  C   ARG A 276     -34.250  -2.809 -11.625  1.00 94.88           C  
ATOM   2139  CB  ARG A 276     -34.594  -5.055 -10.570  1.00 94.88           C  
ATOM   2140  O   ARG A 276     -33.188  -2.578 -12.211  1.00 94.88           O  
ATOM   2141  CG  ARG A 276     -33.500  -5.785 -11.359  1.00 94.88           C  
ATOM   2142  CD  ARG A 276     -33.844  -7.266 -11.523  1.00 94.88           C  
ATOM   2143  NE  ARG A 276     -35.031  -7.637 -10.773  1.00 94.88           N  
ATOM   2144  NH1 ARG A 276     -35.031  -9.836 -11.492  1.00 94.88           N  
ATOM   2145  NH2 ARG A 276     -36.656  -9.078 -10.062  1.00 94.88           N  
ATOM   2146  CZ  ARG A 276     -35.594  -8.852 -10.781  1.00 94.88           C  
ATOM   2147  N   GLY A 277     -35.438  -2.449 -12.062  1.00 94.69           N  
ATOM   2148  CA  GLY A 277     -35.531  -1.655 -13.273  1.00 94.69           C  
ATOM   2149  C   GLY A 277     -34.781  -0.328 -13.172  1.00 94.69           C  
ATOM   2150  O   GLY A 277     -34.031   0.045 -14.070  1.00 94.69           O  
ATOM   2151  N   ARG A 278     -35.000   0.342 -12.094  1.00 95.69           N  
ATOM   2152  CA  ARG A 278     -34.344   1.623 -11.852  1.00 95.69           C  
ATOM   2153  C   ARG A 278     -32.812   1.454 -11.742  1.00 95.69           C  
ATOM   2154  CB  ARG A 278     -34.875   2.277 -10.586  1.00 95.69           C  
ATOM   2155  O   ARG A 278     -32.062   2.275 -12.258  1.00 95.69           O  
ATOM   2156  CG  ARG A 278     -35.562   3.615 -10.820  1.00 95.69           C  
ATOM   2157  CD  ARG A 278     -36.000   4.258  -9.516  1.00 95.69           C  
ATOM   2158  NE  ARG A 278     -37.469   4.113  -9.320  1.00 95.69           N  
ATOM   2159  NH1 ARG A 278     -37.438   4.855  -7.133  1.00 95.69           N  
ATOM   2160  NH2 ARG A 278     -39.406   4.230  -8.125  1.00 95.69           N  
ATOM   2161  CZ  ARG A 278     -38.094   4.398  -8.195  1.00 95.69           C  
ATOM   2162  N   LEU A 279     -32.406   0.441 -11.055  1.00 97.00           N  
ATOM   2163  CA  LEU A 279     -30.984   0.153 -10.898  1.00 97.00           C  
ATOM   2164  C   LEU A 279     -30.328  -0.135 -12.242  1.00 97.00           C  
ATOM   2165  CB  LEU A 279     -30.781  -1.035  -9.953  1.00 97.00           C  
ATOM   2166  O   LEU A 279     -29.250   0.371 -12.531  1.00 97.00           O  
ATOM   2167  CG  LEU A 279     -29.328  -1.479  -9.727  1.00 97.00           C  
ATOM   2168  CD1 LEU A 279     -28.516  -0.328  -9.156  1.00 97.00           C  
ATOM   2169  CD2 LEU A 279     -29.281  -2.688  -8.797  1.00 97.00           C  
ATOM   2170  N   THR A 280     -30.969  -0.918 -13.070  1.00 96.44           N  
ATOM   2171  CA  THR A 280     -30.453  -1.256 -14.391  1.00 96.44           C  
ATOM   2172  C   THR A 280     -30.281  -0.002 -15.242  1.00 96.44           C  
ATOM   2173  CB  THR A 280     -31.375  -2.252 -15.117  1.00 96.44           C  
ATOM   2174  O   THR A 280     -29.281   0.148 -15.945  1.00 96.44           O  
ATOM   2175  CG2 THR A 280     -30.766  -2.693 -16.438  1.00 96.44           C  
ATOM   2176  OG1 THR A 280     -31.578  -3.404 -14.289  1.00 96.44           O  
ATOM   2177  N   GLU A 281     -31.250   0.845 -15.102  1.00 95.81           N  
ATOM   2178  CA  GLU A 281     -31.156   2.111 -15.820  1.00 95.81           C  
ATOM   2179  C   GLU A 281     -29.938   2.920 -15.359  1.00 95.81           C  
ATOM   2180  CB  GLU A 281     -32.438   2.930 -15.641  1.00 95.81           C  
ATOM   2181  O   GLU A 281     -29.250   3.535 -16.172  1.00 95.81           O  
ATOM   2182  CG  GLU A 281     -32.812   3.770 -16.859  1.00 95.81           C  
ATOM   2183  CD  GLU A 281     -34.062   4.598 -16.656  1.00 95.81           C  
ATOM   2184  OE1 GLU A 281     -34.469   5.320 -17.594  1.00 95.81           O  
ATOM   2185  OE2 GLU A 281     -34.625   4.523 -15.555  1.00 95.81           O  
ATOM   2186  N   CYS A 282     -29.688   2.916 -14.094  1.00 96.50           N  
ATOM   2187  CA  CYS A 282     -28.547   3.611 -13.523  1.00 96.50           C  
ATOM   2188  C   CYS A 282     -27.234   3.023 -14.047  1.00 96.50           C  
ATOM   2189  CB  CYS A 282     -28.578   3.541 -12.000  1.00 96.50           C  
ATOM   2190  O   CYS A 282     -26.344   3.760 -14.453  1.00 96.50           O  
ATOM   2191  SG  CYS A 282     -29.719   4.719 -11.242  1.00 96.50           S  
ATOM   2192  N   LEU A 283     -27.125   1.737 -14.023  1.00 97.69           N  
ATOM   2193  CA  LEU A 283     -25.922   1.052 -14.461  1.00 97.69           C  
ATOM   2194  C   LEU A 283     -25.672   1.279 -15.945  1.00 97.69           C  
ATOM   2195  CB  LEU A 283     -26.016  -0.448 -14.164  1.00 97.69           C  
ATOM   2196  O   LEU A 283     -24.531   1.496 -16.359  1.00 97.69           O  
ATOM   2197  CG  LEU A 283     -26.078  -0.851 -12.695  1.00 97.69           C  
ATOM   2198  CD1 LEU A 283     -26.312  -2.352 -12.562  1.00 97.69           C  
ATOM   2199  CD2 LEU A 283     -24.812  -0.436 -11.969  1.00 97.69           C  
ATOM   2200  N   GLU A 284     -26.734   1.311 -16.719  1.00 96.69           N  
ATOM   2201  CA  GLU A 284     -26.609   1.596 -18.141  1.00 96.69           C  
ATOM   2202  C   GLU A 284     -26.141   3.023 -18.375  1.00 96.69           C  
ATOM   2203  CB  GLU A 284     -27.953   1.365 -18.844  1.00 96.69           C  
ATOM   2204  O   GLU A 284     -25.312   3.268 -19.266  1.00 96.69           O  
ATOM   2205  CG  GLU A 284     -28.281  -0.102 -19.078  1.00 96.69           C  
ATOM   2206  CD  GLU A 284     -29.609  -0.315 -19.781  1.00 96.69           C  
ATOM   2207  OE1 GLU A 284     -29.953  -1.477 -20.109  1.00 96.69           O  
ATOM   2208  OE2 GLU A 284     -30.328   0.688 -20.016  1.00 96.69           O  
ATOM   2209  N   THR A 285     -26.703   3.887 -17.609  1.00 96.94           N  
ATOM   2210  CA  THR A 285     -26.297   5.281 -17.719  1.00 96.94           C  
ATOM   2211  C   THR A 285     -24.812   5.441 -17.406  1.00 96.94           C  
ATOM   2212  CB  THR A 285     -27.125   6.188 -16.797  1.00 96.94           C  
ATOM   2213  O   THR A 285     -24.094   6.180 -18.094  1.00 96.94           O  
ATOM   2214  CG2 THR A 285     -26.781   7.660 -17.016  1.00 96.94           C  
ATOM   2215  OG1 THR A 285     -28.516   5.984 -17.062  1.00 96.94           O  
ATOM   2216  N   ILE A 286     -24.297   4.773 -16.375  1.00 97.38           N  
ATOM   2217  CA  ILE A 286     -22.891   4.832 -15.992  1.00 97.38           C  
ATOM   2218  C   ILE A 286     -22.016   4.273 -17.109  1.00 97.38           C  
ATOM   2219  CB  ILE A 286     -22.625   4.059 -14.680  1.00 97.38           C  
ATOM   2220  O   ILE A 286     -20.984   4.855 -17.469  1.00 97.38           O  
ATOM   2221  CG1 ILE A 286     -23.297   4.766 -13.500  1.00 97.38           C  
ATOM   2222  CG2 ILE A 286     -21.125   3.902 -14.430  1.00 97.38           C  
ATOM   2223  CD1 ILE A 286     -23.297   3.955 -12.211  1.00 97.38           C  
ATOM   2224  N   LEU A 287     -22.438   3.184 -17.734  1.00 96.88           N  
ATOM   2225  CA  LEU A 287     -21.703   2.555 -18.828  1.00 96.88           C  
ATOM   2226  C   LEU A 287     -21.703   3.449 -20.062  1.00 96.88           C  
ATOM   2227  CB  LEU A 287     -22.312   1.193 -19.172  1.00 96.88           C  
ATOM   2228  O   LEU A 287     -20.703   3.531 -20.766  1.00 96.88           O  
ATOM   2229  CG  LEU A 287     -22.047   0.061 -18.172  1.00 96.88           C  
ATOM   2230  CD1 LEU A 287     -22.984  -1.114 -18.453  1.00 96.88           C  
ATOM   2231  CD2 LEU A 287     -20.594  -0.379 -18.250  1.00 96.88           C  
ATOM   2232  N   ASN A 288     -22.797   4.148 -20.250  1.00 95.69           N  
ATOM   2233  CA  ASN A 288     -22.891   5.066 -21.391  1.00 95.69           C  
ATOM   2234  C   ASN A 288     -21.984   6.277 -21.188  1.00 95.69           C  
ATOM   2235  CB  ASN A 288     -24.328   5.512 -21.609  1.00 95.69           C  
ATOM   2236  O   ASN A 288     -21.344   6.734 -22.141  1.00 95.69           O  
ATOM   2237  CG  ASN A 288     -25.219   4.395 -22.125  1.00 95.69           C  
ATOM   2238  ND2 ASN A 288     -26.531   4.555 -21.969  1.00 95.69           N  
ATOM   2239  OD1 ASN A 288     -24.734   3.393 -22.656  1.00 95.69           O  
ATOM   2240  N   LYS A 289     -21.953   6.785 -20.062  1.00 93.69           N  
ATOM   2241  CA  LYS A 289     -21.109   7.941 -19.750  1.00 93.69           C  
ATOM   2242  C   LYS A 289     -19.641   7.605 -19.922  1.00 93.69           C  
ATOM   2243  CB  LYS A 289     -21.375   8.438 -18.328  1.00 93.69           C  
ATOM   2244  O   LYS A 289     -18.828   8.477 -20.250  1.00 93.69           O  
ATOM   2245  CG  LYS A 289     -22.656   9.242 -18.188  1.00 93.69           C  
ATOM   2246  CD  LYS A 289     -22.812   9.789 -16.766  1.00 93.69           C  
ATOM   2247  CE  LYS A 289     -24.078  10.648 -16.641  1.00 93.69           C  
ATOM   2248  NZ  LYS A 289     -24.234  11.172 -15.250  1.00 93.69           N  
ATOM   2249  N   ALA A 290     -19.266   6.379 -19.656  1.00 91.31           N  
ATOM   2250  CA  ALA A 290     -17.891   5.941 -19.797  1.00 91.31           C  
ATOM   2251  C   ALA A 290     -17.438   6.004 -21.266  1.00 91.31           C  
ATOM   2252  CB  ALA A 290     -17.719   4.527 -19.250  1.00 91.31           C  
ATOM   2253  O   ALA A 290     -16.250   6.172 -21.547  1.00 91.31           O  
ATOM   2254  N   GLN A 291     -18.375   5.949 -22.203  1.00 91.38           N  
ATOM   2255  CA  GLN A 291     -18.062   5.941 -23.625  1.00 91.38           C  
ATOM   2256  C   GLN A 291     -18.047   7.359 -24.188  1.00 91.38           C  
ATOM   2257  CB  GLN A 291     -19.062   5.082 -24.391  1.00 91.38           C  
ATOM   2258  O   GLN A 291     -17.547   7.586 -25.297  1.00 91.38           O  
ATOM   2259  CG  GLN A 291     -19.078   3.619 -23.969  1.00 91.38           C  
ATOM   2260  CD  GLN A 291     -17.781   2.908 -24.312  1.00 91.38           C  
ATOM   2261  NE2 GLN A 291     -17.453   1.872 -23.562  1.00 91.38           N  
ATOM   2262  OE1 GLN A 291     -17.078   3.287 -25.266  1.00 91.38           O  
ATOM   2263  N   GLU A 292     -18.469   8.266 -23.438  1.00 92.25           N  
ATOM   2264  CA  GLU A 292     -18.453   9.656 -23.875  1.00 92.25           C  
ATOM   2265  C   GLU A 292     -17.062  10.266 -23.766  1.00 92.25           C  
ATOM   2266  CB  GLU A 292     -19.453  10.484 -23.062  1.00 92.25           C  
ATOM   2267  O   GLU A 292     -16.266   9.867 -22.906  1.00 92.25           O  
ATOM   2268  CG  GLU A 292     -20.906  10.094 -23.281  1.00 92.25           C  
ATOM   2269  CD  GLU A 292     -21.875  10.852 -22.391  1.00 92.25           C  
ATOM   2270  OE1 GLU A 292     -23.078  10.531 -22.391  1.00 92.25           O  
ATOM   2271  OE2 GLU A 292     -21.422  11.766 -21.672  1.00 92.25           O  
ATOM   2272  N   PRO A 293     -16.750  11.219 -24.609  1.00 92.44           N  
ATOM   2273  CA  PRO A 293     -15.453  11.891 -24.500  1.00 92.44           C  
ATOM   2274  C   PRO A 293     -15.289  12.633 -23.172  1.00 92.44           C  
ATOM   2275  CB  PRO A 293     -15.461  12.875 -25.672  1.00 92.44           C  
ATOM   2276  O   PRO A 293     -16.266  13.188 -22.641  1.00 92.44           O  
ATOM   2277  CG  PRO A 293     -16.906  13.047 -26.000  1.00 92.44           C  
ATOM   2278  CD  PRO A 293     -17.656  11.828 -25.562  1.00 92.44           C  
ATOM   2279  N   PRO A 294     -14.109  12.641 -22.719  1.00 90.50           N  
ATOM   2280  CA  PRO A 294     -13.891  13.305 -21.438  1.00 90.50           C  
ATOM   2281  C   PRO A 294     -14.117  14.812 -21.500  1.00 90.50           C  
ATOM   2282  CB  PRO A 294     -12.422  12.992 -21.125  1.00 90.50           C  
ATOM   2283  O   PRO A 294     -13.797  15.445 -22.516  1.00 90.50           O  
ATOM   2284  CG  PRO A 294     -11.805  12.711 -22.453  1.00 90.50           C  
ATOM   2285  CD  PRO A 294     -12.875  12.219 -23.391  1.00 90.50           C  
ATOM   2286  N   LYS A 295     -14.617  15.352 -20.484  1.00 90.56           N  
ATOM   2287  CA  LYS A 295     -14.906  16.781 -20.391  1.00 90.56           C  
ATOM   2288  C   LYS A 295     -13.656  17.562 -20.016  1.00 90.56           C  
ATOM   2289  CB  LYS A 295     -16.016  17.031 -19.359  1.00 90.56           C  
ATOM   2290  O   LYS A 295     -13.594  18.781 -20.219  1.00 90.56           O  
ATOM   2291  CG  LYS A 295     -17.375  16.500 -19.781  1.00 90.56           C  
ATOM   2292  CD  LYS A 295     -18.469  16.891 -18.781  1.00 90.56           C  
ATOM   2293  CE  LYS A 295     -19.828  16.375 -19.219  1.00 90.56           C  
ATOM   2294  NZ  LYS A 295     -20.891  16.766 -18.250  1.00 90.56           N  
ATOM   2295  N   SER A 296     -12.773  16.859 -19.359  1.00 90.81           N  
ATOM   2296  CA  SER A 296     -11.516  17.469 -18.969  1.00 90.81           C  
ATOM   2297  C   SER A 296     -10.328  16.609 -19.391  1.00 90.81           C  
ATOM   2298  CB  SER A 296     -11.477  17.688 -17.453  1.00 90.81           C  
ATOM   2299  O   SER A 296     -10.406  15.383 -19.391  1.00 90.81           O  
ATOM   2300  OG  SER A 296     -10.180  18.094 -17.047  1.00 90.81           O  
ATOM   2301  N   LYS A 297      -9.250  17.344 -19.734  1.00 89.00           N  
ATOM   2302  CA  LYS A 297      -8.031  16.641 -20.125  1.00 89.00           C  
ATOM   2303  C   LYS A 297      -7.246  16.172 -18.906  1.00 89.00           C  
ATOM   2304  CB  LYS A 297      -7.152  17.547 -21.000  1.00 89.00           C  
ATOM   2305  O   LYS A 297      -6.324  15.367 -19.031  1.00 89.00           O  
ATOM   2306  CG  LYS A 297      -7.734  17.844 -22.375  1.00 89.00           C  
ATOM   2307  CD  LYS A 297      -6.781  18.672 -23.219  1.00 89.00           C  
ATOM   2308  CE  LYS A 297      -7.367  18.969 -24.594  1.00 89.00           C  
ATOM   2309  NZ  LYS A 297      -6.445  19.812 -25.422  1.00 89.00           N  
ATOM   2310  N   LYS A 298      -7.680  16.609 -17.812  1.00 91.94           N  
ATOM   2311  CA  LYS A 298      -6.992  16.219 -16.594  1.00 91.94           C  
ATOM   2312  C   LYS A 298      -7.277  14.750 -16.234  1.00 91.94           C  
ATOM   2313  CB  LYS A 298      -7.414  17.109 -15.422  1.00 91.94           C  
ATOM   2314  O   LYS A 298      -8.414  14.289 -16.359  1.00 91.94           O  
ATOM   2315  CG  LYS A 298      -6.984  18.562 -15.586  1.00 91.94           C  
ATOM   2316  CD  LYS A 298      -7.258  19.375 -14.320  1.00 91.94           C  
ATOM   2317  CE  LYS A 298      -6.750  20.797 -14.445  1.00 91.94           C  
ATOM   2318  NZ  LYS A 298      -6.977  21.578 -13.195  1.00 91.94           N  
ATOM   2319  N   VAL A 299      -6.246  14.055 -15.812  1.00 93.12           N  
ATOM   2320  CA  VAL A 299      -6.332  12.617 -15.539  1.00 93.12           C  
ATOM   2321  C   VAL A 299      -7.312  12.375 -14.398  1.00 93.12           C  
ATOM   2322  CB  VAL A 299      -4.949  12.023 -15.195  1.00 93.12           C  
ATOM   2323  O   VAL A 299      -7.922  11.305 -14.312  1.00 93.12           O  
ATOM   2324  CG1 VAL A 299      -4.426  12.602 -13.875  1.00 93.12           C  
ATOM   2325  CG2 VAL A 299      -5.027  10.500 -15.117  1.00 93.12           C  
ATOM   2326  N   GLN A 300      -7.477  13.359 -13.531  1.00 95.19           N  
ATOM   2327  CA  GLN A 300      -8.367  13.242 -12.375  1.00 95.19           C  
ATOM   2328  C   GLN A 300      -9.805  13.000 -12.812  1.00 95.19           C  
ATOM   2329  CB  GLN A 300      -8.281  14.492 -11.500  1.00 95.19           C  
ATOM   2330  O   GLN A 300     -10.547  12.258 -12.164  1.00 95.19           O  
ATOM   2331  CG  GLN A 300      -6.930  14.688 -10.836  1.00 95.19           C  
ATOM   2332  CD  GLN A 300      -5.891  15.273 -11.766  1.00 95.19           C  
ATOM   2333  NE2 GLN A 300      -4.648  15.344 -11.305  1.00 95.19           N  
ATOM   2334  OE1 GLN A 300      -6.203  15.664 -12.898  1.00 95.19           O  
ATOM   2335  N   HIS A 301     -10.195  13.656 -13.898  1.00 95.69           N  
ATOM   2336  CA  HIS A 301     -11.539  13.453 -14.422  1.00 95.69           C  
ATOM   2337  C   HIS A 301     -11.758  12.000 -14.828  1.00 95.69           C  
ATOM   2338  CB  HIS A 301     -11.789  14.375 -15.625  1.00 95.69           C  
ATOM   2339  O   HIS A 301     -12.734  11.375 -14.406  1.00 95.69           O  
ATOM   2340  CG  HIS A 301     -13.102  14.141 -16.297  1.00 95.69           C  
ATOM   2341  CD2 HIS A 301     -13.398  13.617 -17.516  1.00 95.69           C  
ATOM   2342  ND1 HIS A 301     -14.312  14.453 -15.711  1.00 95.69           N  
ATOM   2343  CE1 HIS A 301     -15.289  14.133 -16.531  1.00 95.69           C  
ATOM   2344  NE2 HIS A 301     -14.766  13.625 -17.641  1.00 95.69           N  
ATOM   2345  N   SER A 302     -10.852  11.500 -15.617  1.00 95.94           N  
ATOM   2346  CA  SER A 302     -10.938  10.117 -16.078  1.00 95.94           C  
ATOM   2347  C   SER A 302     -10.883   9.141 -14.906  1.00 95.94           C  
ATOM   2348  CB  SER A 302      -9.805   9.805 -17.062  1.00 95.94           C  
ATOM   2349  O   SER A 302     -11.641   8.172 -14.859  1.00 95.94           O  
ATOM   2350  OG  SER A 302     -10.070   8.602 -17.766  1.00 95.94           O  
ATOM   2351  N   ASN A 303     -10.016   9.359 -13.984  1.00 97.12           N  
ATOM   2352  CA  ASN A 303      -9.891   8.492 -12.820  1.00 97.12           C  
ATOM   2353  C   ASN A 303     -11.180   8.445 -12.008  1.00 97.12           C  
ATOM   2354  CB  ASN A 303      -8.719   8.938 -11.938  1.00 97.12           C  
ATOM   2355  O   ASN A 303     -11.609   7.379 -11.570  1.00 97.12           O  
ATOM   2356  CG  ASN A 303      -7.371   8.602 -12.547  1.00 97.12           C  
ATOM   2357  ND2 ASN A 303      -6.312   9.203 -12.016  1.00 97.12           N  
ATOM   2358  OD1 ASN A 303      -7.277   7.809 -13.492  1.00 97.12           O  
ATOM   2359  N   ALA A 304     -11.781   9.578 -11.789  1.00 97.56           N  
ATOM   2360  CA  ALA A 304     -13.023   9.656 -11.016  1.00 97.56           C  
ATOM   2361  C   ALA A 304     -14.156   8.922 -11.734  1.00 97.56           C  
ATOM   2362  CB  ALA A 304     -13.406  11.109 -10.758  1.00 97.56           C  
ATOM   2363  O   ALA A 304     -14.891   8.148 -11.117  1.00 97.56           O  
ATOM   2364  N   LYS A 305     -14.266   9.250 -12.969  1.00 97.31           N  
ATOM   2365  CA  LYS A 305     -15.289   8.594 -13.773  1.00 97.31           C  
ATOM   2366  C   LYS A 305     -15.109   7.082 -13.766  1.00 97.31           C  
ATOM   2367  CB  LYS A 305     -15.266   9.125 -15.203  1.00 97.31           C  
ATOM   2368  O   LYS A 305     -16.062   6.332 -13.578  1.00 97.31           O  
ATOM   2369  CG  LYS A 305     -16.422   8.641 -16.062  1.00 97.31           C  
ATOM   2370  CD  LYS A 305     -16.359   9.211 -17.469  1.00 97.31           C  
ATOM   2371  CE  LYS A 305     -15.320   8.484 -18.328  1.00 97.31           C  
ATOM   2372  NZ  LYS A 305     -15.367   8.930 -19.750  1.00 97.31           N  
ATOM   2373  N   ASN A 306     -13.906   6.625 -13.992  1.00 98.00           N  
ATOM   2374  CA  ASN A 306     -13.609   5.199 -14.062  1.00 98.00           C  
ATOM   2375  C   ASN A 306     -13.742   4.531 -12.695  1.00 98.00           C  
ATOM   2376  CB  ASN A 306     -12.203   4.973 -14.625  1.00 98.00           C  
ATOM   2377  O   ASN A 306     -14.031   3.336 -12.609  1.00 98.00           O  
ATOM   2378  CG  ASN A 306     -12.102   5.332 -16.094  1.00 98.00           C  
ATOM   2379  ND2 ASN A 306     -10.898   5.703 -16.531  1.00 98.00           N  
ATOM   2380  OD1 ASN A 306     -13.086   5.285 -16.828  1.00 98.00           O  
ATOM   2381  N   ALA A 307     -13.500   5.266 -11.633  1.00 98.38           N  
ATOM   2382  CA  ALA A 307     -13.719   4.711 -10.297  1.00 98.38           C  
ATOM   2383  C   ALA A 307     -15.164   4.254 -10.117  1.00 98.38           C  
ATOM   2384  CB  ALA A 307     -13.352   5.738  -9.227  1.00 98.38           C  
ATOM   2385  O   ALA A 307     -15.414   3.156  -9.617  1.00 98.38           O  
ATOM   2386  N   VAL A 308     -16.062   5.133 -10.539  1.00 98.31           N  
ATOM   2387  CA  VAL A 308     -17.484   4.809 -10.453  1.00 98.31           C  
ATOM   2388  C   VAL A 308     -17.812   3.635 -11.375  1.00 98.31           C  
ATOM   2389  CB  VAL A 308     -18.375   6.023 -10.812  1.00 98.31           C  
ATOM   2390  O   VAL A 308     -18.531   2.715 -10.992  1.00 98.31           O  
ATOM   2391  CG1 VAL A 308     -19.844   5.656 -10.750  1.00 98.31           C  
ATOM   2392  CG2 VAL A 308     -18.062   7.195  -9.883  1.00 98.31           C  
ATOM   2393  N   LEU A 309     -17.234   3.676 -12.523  1.00 98.38           N  
ATOM   2394  CA  LEU A 309     -17.469   2.635 -13.516  1.00 98.38           C  
ATOM   2395  C   LEU A 309     -17.016   1.273 -13.000  1.00 98.38           C  
ATOM   2396  CB  LEU A 309     -16.734   2.963 -14.820  1.00 98.38           C  
ATOM   2397  O   LEU A 309     -17.766   0.292 -13.102  1.00 98.38           O  
ATOM   2398  CG  LEU A 309     -16.812   1.903 -15.922  1.00 98.38           C  
ATOM   2399  CD1 LEU A 309     -18.250   1.715 -16.391  1.00 98.38           C  
ATOM   2400  CD2 LEU A 309     -15.914   2.287 -17.094  1.00 98.38           C  
ATOM   2401  N   PHE A 310     -15.852   1.145 -12.453  1.00 98.00           N  
ATOM   2402  CA  PHE A 310     -15.320  -0.129 -11.977  1.00 98.00           C  
ATOM   2403  C   PHE A 310     -16.172  -0.683 -10.844  1.00 98.00           C  
ATOM   2404  CB  PHE A 310     -13.867   0.030 -11.516  1.00 98.00           C  
ATOM   2405  O   PHE A 310     -16.359  -1.896 -10.734  1.00 98.00           O  
ATOM   2406  CG  PHE A 310     -12.859  -0.134 -12.609  1.00 98.00           C  
ATOM   2407  CD1 PHE A 310     -12.633  -1.378 -13.188  1.00 98.00           C  
ATOM   2408  CD2 PHE A 310     -12.133   0.958 -13.070  1.00 98.00           C  
ATOM   2409  CE1 PHE A 310     -11.695  -1.532 -14.211  1.00 98.00           C  
ATOM   2410  CE2 PHE A 310     -11.195   0.811 -14.086  1.00 98.00           C  
ATOM   2411  CZ  PHE A 310     -10.977  -0.435 -14.656  1.00 98.00           C  
ATOM   2412  N   GLU A 311     -16.656   0.195  -9.992  1.00 98.12           N  
ATOM   2413  CA  GLU A 311     -17.531  -0.276  -8.922  1.00 98.12           C  
ATOM   2414  C   GLU A 311     -18.859  -0.767  -9.477  1.00 98.12           C  
ATOM   2415  CB  GLU A 311     -17.766   0.831  -7.895  1.00 98.12           C  
ATOM   2416  O   GLU A 311     -19.453  -1.715  -8.953  1.00 98.12           O  
ATOM   2417  CG  GLU A 311     -18.156   0.317  -6.520  1.00 98.12           C  
ATOM   2418  CD  GLU A 311     -17.062  -0.470  -5.828  1.00 98.12           C  
ATOM   2419  OE1 GLU A 311     -17.375  -1.337  -4.980  1.00 98.12           O  
ATOM   2420  OE2 GLU A 311     -15.875  -0.217  -6.137  1.00 98.12           O  
ATOM   2421  N   ALA A 312     -19.344  -0.044 -10.508  1.00 98.31           N  
ATOM   2422  CA  ALA A 312     -20.562  -0.489 -11.180  1.00 98.31           C  
ATOM   2423  C   ALA A 312     -20.375  -1.863 -11.812  1.00 98.31           C  
ATOM   2424  CB  ALA A 312     -20.984   0.527 -12.234  1.00 98.31           C  
ATOM   2425  O   ALA A 312     -21.250  -2.725 -11.727  1.00 98.31           O  
ATOM   2426  N   ILE A 313     -19.297  -2.062 -12.430  1.00 96.88           N  
ATOM   2427  CA  ILE A 313     -18.984  -3.350 -13.047  1.00 96.88           C  
ATOM   2428  C   ILE A 313     -18.906  -4.430 -11.969  1.00 96.88           C  
ATOM   2429  CB  ILE A 313     -17.656  -3.291 -13.836  1.00 96.88           C  
ATOM   2430  O   ILE A 313     -19.406  -5.543 -12.164  1.00 96.88           O  
ATOM   2431  CG1 ILE A 313     -17.812  -2.410 -15.078  1.00 96.88           C  
ATOM   2432  CG2 ILE A 313     -17.188  -4.699 -14.219  1.00 96.88           C  
ATOM   2433  CD1 ILE A 313     -16.531  -2.180 -15.852  1.00 96.88           C  
ATOM   2434  N   SER A 314     -18.297  -4.137 -10.883  1.00 96.19           N  
ATOM   2435  CA  SER A 314     -18.234  -5.090  -9.773  1.00 96.19           C  
ATOM   2436  C   SER A 314     -19.625  -5.500  -9.320  1.00 96.19           C  
ATOM   2437  CB  SER A 314     -17.453  -4.496  -8.602  1.00 96.19           C  
ATOM   2438  O   SER A 314     -19.875  -6.668  -9.016  1.00 96.19           O  
ATOM   2439  OG  SER A 314     -17.219  -5.480  -7.605  1.00 96.19           O  
ATOM   2440  N   LEU A 315     -20.500  -4.559  -9.258  1.00 97.19           N  
ATOM   2441  CA  LEU A 315     -21.875  -4.855  -8.875  1.00 97.19           C  
ATOM   2442  C   LEU A 315     -22.547  -5.742  -9.914  1.00 97.19           C  
ATOM   2443  CB  LEU A 315     -22.672  -3.559  -8.703  1.00 97.19           C  
ATOM   2444  O   LEU A 315     -23.250  -6.688  -9.562  1.00 97.19           O  
ATOM   2445  CG  LEU A 315     -24.141  -3.715  -8.297  1.00 97.19           C  
ATOM   2446  CD1 LEU A 315     -24.250  -4.414  -6.949  1.00 97.19           C  
ATOM   2447  CD2 LEU A 315     -24.828  -2.357  -8.266  1.00 97.19           C  
ATOM   2448  N   ILE A 316     -22.359  -5.449 -11.188  1.00 96.06           N  
ATOM   2449  CA  ILE A 316     -22.938  -6.230 -12.281  1.00 96.06           C  
ATOM   2450  C   ILE A 316     -22.469  -7.680 -12.180  1.00 96.06           C  
ATOM   2451  CB  ILE A 316     -22.562  -5.637 -13.656  1.00 96.06           C  
ATOM   2452  O   ILE A 316     -23.250  -8.609 -12.352  1.00 96.06           O  
ATOM   2453  CG1 ILE A 316     -23.250  -4.285 -13.867  1.00 96.06           C  
ATOM   2454  CG2 ILE A 316     -22.906  -6.613 -14.781  1.00 96.06           C  
ATOM   2455  CD1 ILE A 316     -22.719  -3.482 -15.039  1.00 96.06           C  
ATOM   2456  N   ILE A 317     -21.203  -7.844 -11.898  1.00 93.31           N  
ATOM   2457  CA  ILE A 317     -20.641  -9.180 -11.766  1.00 93.31           C  
ATOM   2458  C   ILE A 317     -21.250  -9.891 -10.562  1.00 93.31           C  
ATOM   2459  CB  ILE A 317     -19.094  -9.133 -11.633  1.00 93.31           C  
ATOM   2460  O   ILE A 317     -21.594 -11.070 -10.633  1.00 93.31           O  
ATOM   2461  CG1 ILE A 317     -18.469  -8.555 -12.914  1.00 93.31           C  
ATOM   2462  CG2 ILE A 317     -18.531 -10.516 -11.328  1.00 93.31           C  
ATOM   2463  CD1 ILE A 317     -16.984  -8.258 -12.789  1.00 93.31           C  
ATOM   2464  N   HIS A 318     -21.391  -9.164  -9.484  1.00 92.94           N  
ATOM   2465  CA  HIS A 318     -21.938  -9.734  -8.258  1.00 92.94           C  
ATOM   2466  C   HIS A 318     -23.359 -10.219  -8.445  1.00 92.94           C  
ATOM   2467  CB  HIS A 318     -21.875  -8.719  -7.117  1.00 92.94           C  
ATOM   2468  O   HIS A 318     -23.734 -11.305  -7.996  1.00 92.94           O  
ATOM   2469  CG  HIS A 318     -22.500  -9.188  -5.848  1.00 92.94           C  
ATOM   2470  CD2 HIS A 318     -23.641  -8.812  -5.230  1.00 92.94           C  
ATOM   2471  ND1 HIS A 318     -21.938 -10.172  -5.059  1.00 92.94           N  
ATOM   2472  CE1 HIS A 318     -22.719 -10.383  -4.008  1.00 92.94           C  
ATOM   2473  NE2 HIS A 318     -23.750  -9.570  -4.086  1.00 92.94           N  
ATOM   2474  N   HIS A 319     -24.188  -9.438  -9.086  1.00 92.44           N  
ATOM   2475  CA  HIS A 319     -25.594  -9.789  -9.281  1.00 92.44           C  
ATOM   2476  C   HIS A 319     -25.750 -10.898 -10.320  1.00 92.44           C  
ATOM   2477  CB  HIS A 319     -26.406  -8.562  -9.703  1.00 92.44           C  
ATOM   2478  O   HIS A 319     -26.656 -11.727 -10.227  1.00 92.44           O  
ATOM   2479  CG  HIS A 319     -26.750  -7.652  -8.570  1.00 92.44           C  
ATOM   2480  CD2 HIS A 319     -26.406  -7.695  -7.262  1.00 92.44           C  
ATOM   2481  ND1 HIS A 319     -27.547  -6.539  -8.727  1.00 92.44           N  
ATOM   2482  CE1 HIS A 319     -27.688  -5.934  -7.559  1.00 92.44           C  
ATOM   2483  NE2 HIS A 319     -27.000  -6.617  -6.652  1.00 92.44           N  
ATOM   2484  N   ASP A 320     -24.891 -10.922 -11.281  1.00 89.00           N  
ATOM   2485  CA  ASP A 320     -24.844 -11.953 -12.312  1.00 89.00           C  
ATOM   2486  C   ASP A 320     -26.250 -12.281 -12.820  1.00 89.00           C  
ATOM   2487  CB  ASP A 320     -24.156 -13.219 -11.789  1.00 89.00           C  
ATOM   2488  O   ASP A 320     -26.609 -13.453 -12.930  1.00 89.00           O  
ATOM   2489  CG  ASP A 320     -23.672 -14.133 -12.891  1.00 89.00           C  
ATOM   2490  OD1 ASP A 320     -23.453 -13.656 -14.031  1.00 89.00           O  
ATOM   2491  OD2 ASP A 320     -23.516 -15.344 -12.633  1.00 89.00           O  
ATOM   2492  N   SER A 321     -27.109 -11.328 -13.047  1.00 86.38           N  
ATOM   2493  CA  SER A 321     -28.500 -11.586 -13.398  1.00 86.38           C  
ATOM   2494  C   SER A 321     -28.844 -11.039 -14.781  1.00 86.38           C  
ATOM   2495  CB  SER A 321     -29.453 -10.977 -12.359  1.00 86.38           C  
ATOM   2496  O   SER A 321     -29.750 -11.523 -15.445  1.00 86.38           O  
ATOM   2497  OG  SER A 321     -29.281  -9.578 -12.289  1.00 86.38           O  
ATOM   2498  N   GLU A 322     -28.078 -10.086 -15.250  1.00 89.69           N  
ATOM   2499  CA  GLU A 322     -28.359  -9.445 -16.531  1.00 89.69           C  
ATOM   2500  C   GLU A 322     -27.250  -9.719 -17.531  1.00 89.69           C  
ATOM   2501  CB  GLU A 322     -28.562  -7.941 -16.359  1.00 89.69           C  
ATOM   2502  O   GLU A 322     -26.234  -9.008 -17.562  1.00 89.69           O  
ATOM   2503  CG  GLU A 322     -29.719  -7.574 -15.445  1.00 89.69           C  
ATOM   2504  CD  GLU A 322     -31.078  -7.797 -16.094  1.00 89.69           C  
ATOM   2505  OE1 GLU A 322     -32.094  -7.879 -15.367  1.00 89.69           O  
ATOM   2506  OE2 GLU A 322     -31.125  -7.895 -17.344  1.00 89.69           O  
ATOM   2507  N   PRO A 323     -27.438 -10.547 -18.453  1.00 89.56           N  
ATOM   2508  CA  PRO A 323     -26.391 -10.906 -19.422  1.00 89.56           C  
ATOM   2509  C   PRO A 323     -25.969  -9.734 -20.297  1.00 89.56           C  
ATOM   2510  CB  PRO A 323     -27.047 -12.008 -20.250  1.00 89.56           C  
ATOM   2511  O   PRO A 323     -24.781  -9.617 -20.641  1.00 89.56           O  
ATOM   2512  CG  PRO A 323     -28.188 -12.500 -19.422  1.00 89.56           C  
ATOM   2513  CD  PRO A 323     -28.594 -11.406 -18.469  1.00 89.56           C  
ATOM   2514  N   ASN A 324     -26.906  -8.914 -20.641  1.00 91.88           N  
ATOM   2515  CA  ASN A 324     -26.562  -7.770 -21.484  1.00 91.88           C  
ATOM   2516  C   ASN A 324     -25.578  -6.840 -20.797  1.00 91.88           C  
ATOM   2517  CB  ASN A 324     -27.828  -7.004 -21.891  1.00 91.88           C  
ATOM   2518  O   ASN A 324     -24.625  -6.363 -21.422  1.00 91.88           O  
ATOM   2519  CG  ASN A 324     -28.578  -7.664 -23.031  1.00 91.88           C  
ATOM   2520  ND2 ASN A 324     -29.828  -7.242 -23.234  1.00 91.88           N  
ATOM   2521  OD1 ASN A 324     -28.047  -8.547 -23.703  1.00 91.88           O  
ATOM   2522  N   LEU A 325     -25.812  -6.613 -19.547  1.00 94.00           N  
ATOM   2523  CA  LEU A 325     -24.906  -5.762 -18.781  1.00 94.00           C  
ATOM   2524  C   LEU A 325     -23.547  -6.414 -18.641  1.00 94.00           C  
ATOM   2525  CB  LEU A 325     -25.500  -5.461 -17.406  1.00 94.00           C  
ATOM   2526  O   LEU A 325     -22.516  -5.734 -18.688  1.00 94.00           O  
ATOM   2527  CG  LEU A 325     -26.703  -4.508 -17.375  1.00 94.00           C  
ATOM   2528  CD1 LEU A 325     -27.203  -4.344 -15.938  1.00 94.00           C  
ATOM   2529  CD2 LEU A 325     -26.328  -3.158 -17.969  1.00 94.00           C  
ATOM   2530  N   LEU A 326     -23.500  -7.691 -18.516  1.00 93.44           N  
ATOM   2531  CA  LEU A 326     -22.250  -8.430 -18.359  1.00 93.44           C  
ATOM   2532  C   LEU A 326     -21.406  -8.344 -19.625  1.00 93.44           C  
ATOM   2533  CB  LEU A 326     -22.531  -9.898 -18.031  1.00 93.44           C  
ATOM   2534  O   LEU A 326     -20.203  -8.117 -19.562  1.00 93.44           O  
ATOM   2535  CG  LEU A 326     -22.953 -10.188 -16.578  1.00 93.44           C  
ATOM   2536  CD1 LEU A 326     -23.562 -11.586 -16.484  1.00 93.44           C  
ATOM   2537  CD2 LEU A 326     -21.781 -10.047 -15.633  1.00 93.44           C  
ATOM   2538  N   VAL A 327     -22.062  -8.461 -20.719  1.00 91.94           N  
ATOM   2539  CA  VAL A 327     -21.359  -8.398 -22.000  1.00 91.94           C  
ATOM   2540  C   VAL A 327     -20.828  -6.984 -22.219  1.00 91.94           C  
ATOM   2541  CB  VAL A 327     -22.281  -8.812 -23.172  1.00 91.94           C  
ATOM   2542  O   VAL A 327     -19.688  -6.809 -22.672  1.00 91.94           O  
ATOM   2543  CG1 VAL A 327     -21.609  -8.508 -24.516  1.00 91.94           C  
ATOM   2544  CG2 VAL A 327     -22.625 -10.297 -23.062  1.00 91.94           C  
ATOM   2545  N   ARG A 328     -21.641  -6.023 -21.938  1.00 94.31           N  
ATOM   2546  CA  ARG A 328     -21.203  -4.641 -22.078  1.00 94.31           C  
ATOM   2547  C   ARG A 328     -20.031  -4.336 -21.172  1.00 94.31           C  
ATOM   2548  CB  ARG A 328     -22.359  -3.680 -21.797  1.00 94.31           C  
ATOM   2549  O   ARG A 328     -19.094  -3.641 -21.562  1.00 94.31           O  
ATOM   2550  CG  ARG A 328     -23.422  -3.637 -22.875  1.00 94.31           C  
ATOM   2551  CD  ARG A 328     -24.484  -2.588 -22.594  1.00 94.31           C  
ATOM   2552  NE  ARG A 328     -23.953  -1.232 -22.719  1.00 94.31           N  
ATOM   2553  NH1 ARG A 328     -25.891  -0.188 -21.984  1.00 94.31           N  
ATOM   2554  NH2 ARG A 328     -24.047   1.058 -22.578  1.00 94.31           N  
ATOM   2555  CZ  ARG A 328     -24.625  -0.124 -22.438  1.00 94.31           C  
ATOM   2556  N   ALA A 329     -20.125  -4.840 -19.922  1.00 95.00           N  
ATOM   2557  CA  ALA A 329     -19.016  -4.668 -18.969  1.00 95.00           C  
ATOM   2558  C   ALA A 329     -17.750  -5.316 -19.500  1.00 95.00           C  
ATOM   2559  CB  ALA A 329     -19.391  -5.250 -17.609  1.00 95.00           C  
ATOM   2560  O   ALA A 329     -16.656  -4.727 -19.422  1.00 95.00           O  
ATOM   2561  N   CYS A 330     -17.875  -6.488 -20.031  1.00 94.12           N  
ATOM   2562  CA  CYS A 330     -16.719  -7.203 -20.578  1.00 94.12           C  
ATOM   2563  C   CYS A 330     -16.094  -6.422 -21.734  1.00 94.12           C  
ATOM   2564  CB  CYS A 330     -17.141  -8.594 -21.062  1.00 94.12           C  
ATOM   2565  O   CYS A 330     -14.875  -6.305 -21.812  1.00 94.12           O  
ATOM   2566  SG  CYS A 330     -15.758  -9.609 -21.625  1.00 94.12           S  
ATOM   2567  N   ASN A 331     -16.938  -5.871 -22.531  1.00 93.44           N  
ATOM   2568  CA  ASN A 331     -16.453  -5.090 -23.672  1.00 93.44           C  
ATOM   2569  C   ASN A 331     -15.719  -3.836 -23.203  1.00 93.44           C  
ATOM   2570  CB  ASN A 331     -17.609  -4.719 -24.609  1.00 93.44           C  
ATOM   2571  O   ASN A 331     -14.688  -3.473 -23.766  1.00 93.44           O  
ATOM   2572  CG  ASN A 331     -18.078  -5.891 -25.438  1.00 93.44           C  
ATOM   2573  ND2 ASN A 331     -19.297  -5.781 -25.969  1.00 93.44           N  
ATOM   2574  OD1 ASN A 331     -17.375  -6.883 -25.594  1.00 93.44           O  
ATOM   2575  N   GLN A 332     -16.281  -3.213 -22.203  1.00 95.81           N  
ATOM   2576  CA  GLN A 332     -15.633  -2.029 -21.641  1.00 95.81           C  
ATOM   2577  C   GLN A 332     -14.266  -2.373 -21.062  1.00 95.81           C  
ATOM   2578  CB  GLN A 332     -16.516  -1.396 -20.578  1.00 95.81           C  
ATOM   2579  O   GLN A 332     -13.297  -1.635 -21.250  1.00 95.81           O  
ATOM   2580  CG  GLN A 332     -16.031  -0.029 -20.109  1.00 95.81           C  
ATOM   2581  CD  GLN A 332     -16.031   1.004 -21.219  1.00 95.81           C  
ATOM   2582  NE2 GLN A 332     -15.055   1.904 -21.188  1.00 95.81           N  
ATOM   2583  OE1 GLN A 332     -16.891   0.993 -22.094  1.00 95.81           O  
ATOM   2584  N   LEU A 333     -14.141  -3.430 -20.359  1.00 96.19           N  
ATOM   2585  CA  LEU A 333     -12.883  -3.875 -19.781  1.00 96.19           C  
ATOM   2586  C   LEU A 333     -11.875  -4.223 -20.875  1.00 96.19           C  
ATOM   2587  CB  LEU A 333     -13.109  -5.086 -18.875  1.00 96.19           C  
ATOM   2588  O   LEU A 333     -10.680  -3.957 -20.734  1.00 96.19           O  
ATOM   2589  CG  LEU A 333     -13.875  -4.828 -17.578  1.00 96.19           C  
ATOM   2590  CD1 LEU A 333     -14.148  -6.145 -16.859  1.00 96.19           C  
ATOM   2591  CD2 LEU A 333     -13.109  -3.865 -16.688  1.00 96.19           C  
ATOM   2592  N   GLY A 334     -12.367  -4.828 -21.953  1.00 94.69           N  
ATOM   2593  CA  GLY A 334     -11.508  -5.109 -23.094  1.00 94.69           C  
ATOM   2594  C   GLY A 334     -10.867  -3.865 -23.672  1.00 94.69           C  
ATOM   2595  O   GLY A 334      -9.703  -3.895 -24.078  1.00 94.69           O  
ATOM   2596  N   GLN A 335     -11.586  -2.793 -23.656  1.00 95.00           N  
ATOM   2597  CA  GLN A 335     -11.055  -1.522 -24.141  1.00 95.00           C  
ATOM   2598  C   GLN A 335      -9.977  -0.992 -23.203  1.00 95.00           C  
ATOM   2599  CB  GLN A 335     -12.172  -0.490 -24.297  1.00 95.00           C  
ATOM   2600  O   GLN A 335      -8.977  -0.430 -23.656  1.00 95.00           O  
ATOM   2601  CG  GLN A 335     -13.078  -0.733 -25.484  1.00 95.00           C  
ATOM   2602  CD  GLN A 335     -14.195   0.284 -25.594  1.00 95.00           C  
ATOM   2603  NE2 GLN A 335     -15.031   0.149 -26.625  1.00 95.00           N  
ATOM   2604  OE1 GLN A 335     -14.320   1.185 -24.766  1.00 95.00           O  
ATOM   2605  N   PHE A 336     -10.156  -1.195 -21.969  1.00 96.62           N  
ATOM   2606  CA  PHE A 336      -9.195  -0.723 -20.969  1.00 96.62           C  
ATOM   2607  C   PHE A 336      -7.902  -1.523 -21.047  1.00 96.62           C  
ATOM   2608  CB  PHE A 336      -9.797  -0.813 -19.562  1.00 96.62           C  
ATOM   2609  O   PHE A 336      -6.828  -1.008 -20.719  1.00 96.62           O  
ATOM   2610  CG  PHE A 336     -10.797   0.268 -19.266  1.00 96.62           C  
ATOM   2611  CD1 PHE A 336     -10.727   1.498 -19.906  1.00 96.62           C  
ATOM   2612  CD2 PHE A 336     -11.812   0.053 -18.328  1.00 96.62           C  
ATOM   2613  CE1 PHE A 336     -11.656   2.500 -19.625  1.00 96.62           C  
ATOM   2614  CE2 PHE A 336     -12.734   1.050 -18.047  1.00 96.62           C  
ATOM   2615  CZ  PHE A 336     -12.656   2.273 -18.688  1.00 96.62           C  
ATOM   2616  N   LEU A 337      -7.938  -2.773 -21.484  1.00 95.38           N  
ATOM   2617  CA  LEU A 337      -6.750  -3.607 -21.609  1.00 95.38           C  
ATOM   2618  C   LEU A 337      -5.770  -3.018 -22.609  1.00 95.38           C  
ATOM   2619  CB  LEU A 337      -7.129  -5.031 -22.016  1.00 95.38           C  
ATOM   2620  O   LEU A 337      -4.559  -3.246 -22.516  1.00 95.38           O  
ATOM   2621  CG  LEU A 337      -7.773  -5.902 -20.938  1.00 95.38           C  
ATOM   2622  CD1 LEU A 337      -8.180  -7.254 -21.516  1.00 95.38           C  
ATOM   2623  CD2 LEU A 337      -6.824  -6.082 -19.766  1.00 95.38           C  
ATOM   2624  N   GLN A 338      -6.305  -2.223 -23.500  1.00 93.25           N  
ATOM   2625  CA  GLN A 338      -5.473  -1.653 -24.547  1.00 93.25           C  
ATOM   2626  C   GLN A 338      -5.227  -0.166 -24.312  1.00 93.25           C  
ATOM   2627  CB  GLN A 338      -6.117  -1.866 -25.922  1.00 93.25           C  
ATOM   2628  O   GLN A 338      -4.633   0.512 -25.156  1.00 93.25           O  
ATOM   2629  CG  GLN A 338      -6.320  -3.332 -26.281  1.00 93.25           C  
ATOM   2630  CD  GLN A 338      -6.840  -3.520 -27.703  1.00 93.25           C  
ATOM   2631  NE2 GLN A 338      -6.984  -4.773 -28.109  1.00 93.25           N  
ATOM   2632  OE1 GLN A 338      -7.109  -2.547 -28.406  1.00 93.25           O  
ATOM   2633  N   HIS A 339      -5.637   0.333 -23.219  1.00 93.19           N  
ATOM   2634  CA  HIS A 339      -5.508   1.753 -22.906  1.00 93.19           C  
ATOM   2635  C   HIS A 339      -4.059   2.127 -22.625  1.00 93.19           C  
ATOM   2636  CB  HIS A 339      -6.391   2.123 -21.719  1.00 93.19           C  
ATOM   2637  O   HIS A 339      -3.256   1.271 -22.250  1.00 93.19           O  
ATOM   2638  CG  HIS A 339      -6.711   3.582 -21.641  1.00 93.19           C  
ATOM   2639  CD2 HIS A 339      -7.762   4.289 -22.109  1.00 93.19           C  
ATOM   2640  ND1 HIS A 339      -5.887   4.488 -21.016  1.00 93.19           N  
ATOM   2641  CE1 HIS A 339      -6.422   5.695 -21.094  1.00 93.19           C  
ATOM   2642  NE2 HIS A 339      -7.559   5.602 -21.766  1.00 93.19           N  
ATOM   2643  N   ARG A 340      -3.689   3.379 -22.750  1.00 90.94           N  
ATOM   2644  CA  ARG A 340      -2.326   3.861 -22.547  1.00 90.94           C  
ATOM   2645  C   ARG A 340      -1.973   3.896 -21.078  1.00 90.94           C  
ATOM   2646  CB  ARG A 340      -2.152   5.254 -23.172  1.00 90.94           C  
ATOM   2647  O   ARG A 340      -0.820   3.670 -20.703  1.00 90.94           O  
ATOM   2648  CG  ARG A 340      -0.732   5.789 -23.078  1.00 90.94           C  
ATOM   2649  CD  ARG A 340      -0.625   7.191 -23.656  1.00 90.94           C  
ATOM   2650  NE  ARG A 340       0.707   7.758 -23.469  1.00 90.94           N  
ATOM   2651  NH1 ARG A 340       0.176   9.844 -24.297  1.00 90.94           N  
ATOM   2652  NH2 ARG A 340       2.297   9.414 -23.547  1.00 90.94           N  
ATOM   2653  CZ  ARG A 340       1.057   9.000 -23.766  1.00 90.94           C  
ATOM   2654  N   GLU A 341      -2.912   4.160 -20.297  1.00 92.56           N  
ATOM   2655  CA  GLU A 341      -2.670   4.273 -18.859  1.00 92.56           C  
ATOM   2656  C   GLU A 341      -2.506   2.896 -18.234  1.00 92.56           C  
ATOM   2657  CB  GLU A 341      -3.807   5.039 -18.188  1.00 92.56           C  
ATOM   2658  O   GLU A 341      -3.402   2.055 -18.312  1.00 92.56           O  
ATOM   2659  CG  GLU A 341      -3.740   6.547 -18.391  1.00 92.56           C  
ATOM   2660  CD  GLU A 341      -4.363   7.332 -17.250  1.00 92.56           C  
ATOM   2661  OE1 GLU A 341      -4.254   8.578 -17.234  1.00 92.56           O  
ATOM   2662  OE2 GLU A 341      -4.965   6.695 -16.344  1.00 92.56           O  
ATOM   2663  N   THR A 342      -1.413   2.713 -17.531  1.00 94.75           N  
ATOM   2664  CA  THR A 342      -1.088   1.437 -16.891  1.00 94.75           C  
ATOM   2665  C   THR A 342      -2.078   1.111 -15.781  1.00 94.75           C  
ATOM   2666  CB  THR A 342       0.344   1.441 -16.328  1.00 94.75           C  
ATOM   2667  O   THR A 342      -2.436  -0.051 -15.586  1.00 94.75           O  
ATOM   2668  CG2 THR A 342       0.766   0.043 -15.891  1.00 94.75           C  
ATOM   2669  OG1 THR A 342       1.250   1.905 -17.344  1.00 94.75           O  
ATOM   2670  N   ASN A 343      -2.562   2.113 -15.070  1.00 96.69           N  
ATOM   2671  CA  ASN A 343      -3.527   1.898 -14.000  1.00 96.69           C  
ATOM   2672  C   ASN A 343      -4.801   1.234 -14.516  1.00 96.69           C  
ATOM   2673  CB  ASN A 343      -3.861   3.221 -13.305  1.00 96.69           C  
ATOM   2674  O   ASN A 343      -5.336   0.324 -13.883  1.00 96.69           O  
ATOM   2675  CG  ASN A 343      -2.709   3.754 -12.477  1.00 96.69           C  
ATOM   2676  ND2 ASN A 343      -2.727   5.051 -12.203  1.00 96.69           N  
ATOM   2677  OD1 ASN A 343      -1.809   3.004 -12.094  1.00 96.69           O  
ATOM   2678  N   LEU A 344      -5.246   1.711 -15.617  1.00 96.94           N  
ATOM   2679  CA  LEU A 344      -6.469   1.163 -16.188  1.00 96.94           C  
ATOM   2680  C   LEU A 344      -6.258  -0.272 -16.656  1.00 96.94           C  
ATOM   2681  CB  LEU A 344      -6.945   2.027 -17.359  1.00 96.94           C  
ATOM   2682  O   LEU A 344      -7.125  -1.127 -16.469  1.00 96.94           O  
ATOM   2683  CG  LEU A 344      -7.477   3.416 -17.000  1.00 96.94           C  
ATOM   2684  CD1 LEU A 344      -7.918   4.156 -18.266  1.00 96.94           C  
ATOM   2685  CD2 LEU A 344      -8.633   3.309 -16.016  1.00 96.94           C  
ATOM   2686  N   ARG A 345      -5.133  -0.553 -17.234  1.00 96.88           N  
ATOM   2687  CA  ARG A 345      -4.836  -1.916 -17.656  1.00 96.88           C  
ATOM   2688  C   ARG A 345      -4.785  -2.863 -16.469  1.00 96.88           C  
ATOM   2689  CB  ARG A 345      -3.510  -1.962 -18.422  1.00 96.88           C  
ATOM   2690  O   ARG A 345      -5.340  -3.963 -16.516  1.00 96.88           O  
ATOM   2691  CG  ARG A 345      -3.539  -1.225 -19.750  1.00 96.88           C  
ATOM   2692  CD  ARG A 345      -2.352  -1.596 -20.625  1.00 96.88           C  
ATOM   2693  NE  ARG A 345      -1.088  -1.185 -20.031  1.00 96.88           N  
ATOM   2694  NH1 ARG A 345      -0.817   0.679 -21.359  1.00 96.88           N  
ATOM   2695  NH2 ARG A 345       0.751   0.169 -19.766  1.00 96.88           N  
ATOM   2696  CZ  ARG A 345      -0.387  -0.113 -20.391  1.00 96.88           C  
ATOM   2697  N   TYR A 346      -4.125  -2.426 -15.438  1.00 97.25           N  
ATOM   2698  CA  TYR A 346      -4.043  -3.205 -14.211  1.00 97.25           C  
ATOM   2699  C   TYR A 346      -5.430  -3.531 -13.680  1.00 97.25           C  
ATOM   2700  CB  TYR A 346      -3.238  -2.449 -13.148  1.00 97.25           C  
ATOM   2701  O   TYR A 346      -5.727  -4.688 -13.359  1.00 97.25           O  
ATOM   2702  CG  TYR A 346      -3.256  -3.109 -11.789  1.00 97.25           C  
ATOM   2703  CD1 TYR A 346      -4.207  -2.756 -10.836  1.00 97.25           C  
ATOM   2704  CD2 TYR A 346      -2.324  -4.086 -11.461  1.00 97.25           C  
ATOM   2705  CE1 TYR A 346      -4.227  -3.359  -9.578  1.00 97.25           C  
ATOM   2706  CE2 TYR A 346      -2.334  -4.695 -10.211  1.00 97.25           C  
ATOM   2707  OH  TYR A 346      -3.301  -4.930  -8.039  1.00 97.25           O  
ATOM   2708  CZ  TYR A 346      -3.287  -4.328  -9.281  1.00 97.25           C  
ATOM   2709  N   LEU A 347      -6.254  -2.580 -13.617  1.00 97.75           N  
ATOM   2710  CA  LEU A 347      -7.586  -2.738 -13.055  1.00 97.75           C  
ATOM   2711  C   LEU A 347      -8.477  -3.572 -13.969  1.00 97.75           C  
ATOM   2712  CB  LEU A 347      -8.234  -1.371 -12.805  1.00 97.75           C  
ATOM   2713  O   LEU A 347      -9.320  -4.332 -13.500  1.00 97.75           O  
ATOM   2714  CG  LEU A 347      -7.594  -0.506 -11.719  1.00 97.75           C  
ATOM   2715  CD1 LEU A 347      -8.227   0.879 -11.703  1.00 97.75           C  
ATOM   2716  CD2 LEU A 347      -7.719  -1.178 -10.359  1.00 97.75           C  
ATOM   2717  N   ALA A 348      -8.344  -3.357 -15.242  1.00 97.44           N  
ATOM   2718  CA  ALA A 348      -9.102  -4.152 -16.203  1.00 97.44           C  
ATOM   2719  C   ALA A 348      -8.797  -5.641 -16.047  1.00 97.44           C  
ATOM   2720  CB  ALA A 348      -8.805  -3.697 -17.625  1.00 97.44           C  
ATOM   2721  O   ALA A 348      -9.703  -6.473 -16.062  1.00 97.44           O  
ATOM   2722  N   LEU A 349      -7.531  -5.961 -15.883  1.00 96.75           N  
ATOM   2723  CA  LEU A 349      -7.125  -7.348 -15.695  1.00 96.75           C  
ATOM   2724  C   LEU A 349      -7.719  -7.918 -14.406  1.00 96.75           C  
ATOM   2725  CB  LEU A 349      -5.598  -7.461 -15.656  1.00 96.75           C  
ATOM   2726  O   LEU A 349      -8.219  -9.047 -14.398  1.00 96.75           O  
ATOM   2727  CG  LEU A 349      -4.871  -7.242 -16.984  1.00 96.75           C  
ATOM   2728  CD1 LEU A 349      -3.373  -7.066 -16.750  1.00 96.75           C  
ATOM   2729  CD2 LEU A 349      -5.129  -8.406 -17.938  1.00 96.75           C  
ATOM   2730  N   GLU A 350      -7.688  -7.156 -13.406  1.00 95.50           N  
ATOM   2731  CA  GLU A 350      -8.219  -7.582 -12.117  1.00 95.50           C  
ATOM   2732  C   GLU A 350      -9.727  -7.820 -12.195  1.00 95.50           C  
ATOM   2733  CB  GLU A 350      -7.906  -6.547 -11.031  1.00 95.50           C  
ATOM   2734  O   GLU A 350     -10.227  -8.844 -11.711  1.00 95.50           O  
ATOM   2735  CG  GLU A 350      -8.312  -6.980  -9.633  1.00 95.50           C  
ATOM   2736  CD  GLU A 350      -7.996  -5.938  -8.570  1.00 95.50           C  
ATOM   2737  OE1 GLU A 350      -7.586  -6.320  -7.445  1.00 95.50           O  
ATOM   2738  OE2 GLU A 350      -8.156  -4.734  -8.859  1.00 95.50           O  
ATOM   2739  N   SER A 351     -10.414  -6.895 -12.766  1.00 95.69           N  
ATOM   2740  CA  SER A 351     -11.867  -7.004 -12.875  1.00 95.69           C  
ATOM   2741  C   SER A 351     -12.266  -8.141 -13.812  1.00 95.69           C  
ATOM   2742  CB  SER A 351     -12.469  -5.691 -13.367  1.00 95.69           C  
ATOM   2743  O   SER A 351     -13.250  -8.836 -13.570  1.00 95.69           O  
ATOM   2744  OG  SER A 351     -12.297  -4.664 -12.406  1.00 95.69           O  
ATOM   2745  N   MET A 352     -11.516  -8.344 -14.859  1.00 95.19           N  
ATOM   2746  CA  MET A 352     -11.797  -9.430 -15.797  1.00 95.19           C  
ATOM   2747  C   MET A 352     -11.617 -10.789 -15.133  1.00 95.19           C  
ATOM   2748  CB  MET A 352     -10.883  -9.328 -17.031  1.00 95.19           C  
ATOM   2749  O   MET A 352     -12.305 -11.750 -15.477  1.00 95.19           O  
ATOM   2750  CG  MET A 352     -11.438  -8.422 -18.125  1.00 95.19           C  
ATOM   2751  SD  MET A 352     -10.641  -8.727 -19.750  1.00 95.19           S  
ATOM   2752  CE  MET A 352     -11.320  -7.344 -20.703  1.00 95.19           C  
ATOM   2753  N   CYS A 353     -10.711 -10.828 -14.234  1.00 93.69           N  
ATOM   2754  CA  CYS A 353     -10.516 -12.070 -13.492  1.00 93.69           C  
ATOM   2755  C   CYS A 353     -11.781 -12.438 -12.719  1.00 93.69           C  
ATOM   2756  CB  CYS A 353      -9.344 -11.930 -12.523  1.00 93.69           C  
ATOM   2757  O   CYS A 353     -12.172 -13.609 -12.695  1.00 93.69           O  
ATOM   2758  SG  CYS A 353      -8.758 -13.508 -11.867  1.00 93.69           S  
ATOM   2759  N   THR A 354     -12.367 -11.492 -12.133  1.00 91.44           N  
ATOM   2760  CA  THR A 354     -13.617 -11.727 -11.414  1.00 91.44           C  
ATOM   2761  C   THR A 354     -14.734 -12.102 -12.383  1.00 91.44           C  
ATOM   2762  CB  THR A 354     -14.031 -10.484 -10.602  1.00 91.44           C  
ATOM   2763  O   THR A 354     -15.586 -12.930 -12.062  1.00 91.44           O  
ATOM   2764  CG2 THR A 354     -14.117 -10.812  -9.109  1.00 91.44           C  
ATOM   2765  OG1 THR A 354     -13.070  -9.445 -10.797  1.00 91.44           O  
ATOM   2766  N   LEU A 355     -14.742 -11.516 -13.547  1.00 92.25           N  
ATOM   2767  CA  LEU A 355     -15.734 -11.789 -14.578  1.00 92.25           C  
ATOM   2768  C   LEU A 355     -15.586 -13.211 -15.117  1.00 92.25           C  
ATOM   2769  CB  LEU A 355     -15.594 -10.781 -15.727  1.00 92.25           C  
ATOM   2770  O   LEU A 355     -16.578 -13.852 -15.461  1.00 92.25           O  
ATOM   2771  CG  LEU A 355     -16.859 -10.523 -16.547  1.00 92.25           C  
ATOM   2772  CD1 LEU A 355     -17.250  -9.055 -16.469  1.00 92.25           C  
ATOM   2773  CD2 LEU A 355     -16.641 -10.938 -18.000  1.00 92.25           C  
ATOM   2774  N   ALA A 356     -14.422 -13.688 -15.156  1.00 90.56           N  
ATOM   2775  CA  ALA A 356     -14.133 -15.008 -15.711  1.00 90.56           C  
ATOM   2776  C   ALA A 356     -14.711 -16.109 -14.828  1.00 90.56           C  
ATOM   2777  CB  ALA A 356     -12.625 -15.195 -15.867  1.00 90.56           C  
ATOM   2778  O   ALA A 356     -14.938 -17.234 -15.289  1.00 90.56           O  
ATOM   2779  N   SER A 357     -14.961 -15.781 -13.672  1.00 81.62           N  
ATOM   2780  CA  SER A 357     -15.508 -16.781 -12.758  1.00 81.62           C  
ATOM   2781  C   SER A 357     -17.016 -16.922 -12.930  1.00 81.62           C  
ATOM   2782  CB  SER A 357     -15.188 -16.406 -11.305  1.00 81.62           C  
ATOM   2783  O   SER A 357     -17.609 -17.859 -12.406  1.00 81.62           O  
ATOM   2784  OG  SER A 357     -13.789 -16.219 -11.133  1.00 81.62           O  
ATOM   2785  N   SER A 358     -17.516 -16.031 -13.672  1.00 80.31           N  
ATOM   2786  CA  SER A 358     -18.953 -16.109 -13.922  1.00 80.31           C  
ATOM   2787  C   SER A 358     -19.266 -16.984 -15.133  1.00 80.31           C  
ATOM   2788  CB  SER A 358     -19.531 -14.703 -14.148  1.00 80.31           C  
ATOM   2789  O   SER A 358     -18.484 -17.031 -16.078  1.00 80.31           O  
ATOM   2790  OG  SER A 358     -20.500 -14.719 -15.180  1.00 80.31           O  
ATOM   2791  N   GLU A 359     -20.344 -17.719 -15.156  1.00 76.81           N  
ATOM   2792  CA  GLU A 359     -20.688 -18.688 -16.188  1.00 76.81           C  
ATOM   2793  C   GLU A 359     -21.047 -18.000 -17.500  1.00 76.81           C  
ATOM   2794  CB  GLU A 359     -21.828 -19.594 -15.734  1.00 76.81           C  
ATOM   2795  O   GLU A 359     -20.641 -18.438 -18.578  1.00 76.81           O  
ATOM   2796  CG  GLU A 359     -21.391 -20.750 -14.852  1.00 76.81           C  
ATOM   2797  CD  GLU A 359     -22.516 -21.688 -14.469  1.00 76.81           C  
ATOM   2798  OE1 GLU A 359     -22.266 -22.703 -13.789  1.00 76.81           O  
ATOM   2799  OE2 GLU A 359     -23.672 -21.391 -14.852  1.00 76.81           O  
ATOM   2800  N   PHE A 360     -21.734 -16.875 -17.453  1.00 78.50           N  
ATOM   2801  CA  PHE A 360     -22.266 -16.234 -18.656  1.00 78.50           C  
ATOM   2802  C   PHE A 360     -21.172 -15.445 -19.375  1.00 78.50           C  
ATOM   2803  CB  PHE A 360     -23.422 -15.305 -18.281  1.00 78.50           C  
ATOM   2804  O   PHE A 360     -21.234 -15.250 -20.594  1.00 78.50           O  
ATOM   2805  CG  PHE A 360     -24.672 -16.031 -17.844  1.00 78.50           C  
ATOM   2806  CD1 PHE A 360     -25.484 -16.672 -18.766  1.00 78.50           C  
ATOM   2807  CD2 PHE A 360     -25.016 -16.078 -16.500  1.00 78.50           C  
ATOM   2808  CE1 PHE A 360     -26.625 -17.344 -18.359  1.00 78.50           C  
ATOM   2809  CE2 PHE A 360     -26.156 -16.766 -16.078  1.00 78.50           C  
ATOM   2810  CZ  PHE A 360     -26.969 -17.391 -17.016  1.00 78.50           C  
ATOM   2811  N   SER A 361     -20.188 -15.094 -18.578  1.00 82.38           N  
ATOM   2812  CA  SER A 361     -19.203 -14.172 -19.141  1.00 82.38           C  
ATOM   2813  C   SER A 361     -17.906 -14.883 -19.469  1.00 82.38           C  
ATOM   2814  CB  SER A 361     -18.953 -13.008 -18.188  1.00 82.38           C  
ATOM   2815  O   SER A 361     -16.984 -14.281 -20.016  1.00 82.38           O  
ATOM   2816  OG  SER A 361     -18.578 -13.484 -16.906  1.00 82.38           O  
ATOM   2817  N   HIS A 362     -17.859 -16.109 -19.203  1.00 84.75           N  
ATOM   2818  CA  HIS A 362     -16.609 -16.844 -19.375  1.00 84.75           C  
ATOM   2819  C   HIS A 362     -16.172 -16.875 -20.828  1.00 84.75           C  
ATOM   2820  CB  HIS A 362     -16.781 -18.281 -18.844  1.00 84.75           C  
ATOM   2821  O   HIS A 362     -15.000 -16.656 -21.141  1.00 84.75           O  
ATOM   2822  CG  HIS A 362     -15.484 -19.031 -18.734  1.00 84.75           C  
ATOM   2823  CD2 HIS A 362     -14.969 -20.016 -19.500  1.00 84.75           C  
ATOM   2824  ND1 HIS A 362     -14.562 -18.781 -17.750  1.00 84.75           N  
ATOM   2825  CE1 HIS A 362     -13.523 -19.578 -17.906  1.00 84.75           C  
ATOM   2826  NE2 HIS A 362     -13.750 -20.344 -18.953  1.00 84.75           N  
ATOM   2827  N   GLU A 363     -17.094 -17.000 -21.703  1.00 87.62           N  
ATOM   2828  CA  GLU A 363     -16.781 -17.094 -23.125  1.00 87.62           C  
ATOM   2829  C   GLU A 363     -16.359 -15.727 -23.688  1.00 87.62           C  
ATOM   2830  CB  GLU A 363     -17.969 -17.641 -23.922  1.00 87.62           C  
ATOM   2831  O   GLU A 363     -15.484 -15.648 -24.562  1.00 87.62           O  
ATOM   2832  CG  GLU A 363     -18.094 -19.156 -23.859  1.00 87.62           C  
ATOM   2833  CD  GLU A 363     -16.875 -19.875 -24.391  1.00 87.62           C  
ATOM   2834  OE1 GLU A 363     -16.641 -21.047 -23.984  1.00 87.62           O  
ATOM   2835  OE2 GLU A 363     -16.141 -19.281 -25.219  1.00 87.62           O  
ATOM   2836  N   ALA A 364     -16.984 -14.773 -23.156  1.00 89.88           N  
ATOM   2837  CA  ALA A 364     -16.656 -13.422 -23.625  1.00 89.88           C  
ATOM   2838  C   ALA A 364     -15.242 -13.023 -23.219  1.00 89.88           C  
ATOM   2839  CB  ALA A 364     -17.672 -12.422 -23.078  1.00 89.88           C  
ATOM   2840  O   ALA A 364     -14.547 -12.344 -23.984  1.00 89.88           O  
ATOM   2841  N   VAL A 365     -14.805 -13.469 -22.109  1.00 92.75           N  
ATOM   2842  CA  VAL A 365     -13.484 -13.133 -21.594  1.00 92.75           C  
ATOM   2843  C   VAL A 365     -12.414 -13.836 -22.422  1.00 92.75           C  
ATOM   2844  CB  VAL A 365     -13.344 -13.508 -20.094  1.00 92.75           C  
ATOM   2845  O   VAL A 365     -11.320 -13.297 -22.625  1.00 92.75           O  
ATOM   2846  CG1 VAL A 365     -11.922 -13.242 -19.609  1.00 92.75           C  
ATOM   2847  CG2 VAL A 365     -14.352 -12.734 -19.250  1.00 92.75           C  
ATOM   2848  N   LYS A 366     -12.727 -14.953 -22.969  1.00 92.12           N  
ATOM   2849  CA  LYS A 366     -11.781 -15.766 -23.719  1.00 92.12           C  
ATOM   2850  C   LYS A 366     -11.375 -15.078 -25.016  1.00 92.12           C  
ATOM   2851  CB  LYS A 366     -12.383 -17.141 -24.031  1.00 92.12           C  
ATOM   2852  O   LYS A 366     -10.305 -15.352 -25.562  1.00 92.12           O  
ATOM   2853  CG  LYS A 366     -12.422 -18.078 -22.828  1.00 92.12           C  
ATOM   2854  CD  LYS A 366     -12.953 -19.453 -23.219  1.00 92.12           C  
ATOM   2855  CE  LYS A 366     -13.109 -20.359 -22.000  1.00 92.12           C  
ATOM   2856  NZ  LYS A 366     -13.664 -21.703 -22.375  1.00 92.12           N  
ATOM   2857  N   THR A 367     -12.203 -14.203 -25.453  1.00 92.81           N  
ATOM   2858  CA  THR A 367     -11.914 -13.500 -26.703  1.00 92.81           C  
ATOM   2859  C   THR A 367     -10.719 -12.570 -26.531  1.00 92.81           C  
ATOM   2860  CB  THR A 367     -13.133 -12.688 -27.172  1.00 92.81           C  
ATOM   2861  O   THR A 367     -10.109 -12.156 -27.516  1.00 92.81           O  
ATOM   2862  CG2 THR A 367     -14.352 -13.586 -27.375  1.00 92.81           C  
ATOM   2863  OG1 THR A 367     -13.445 -11.688 -26.203  1.00 92.81           O  
ATOM   2864  N   HIS A 368     -10.375 -12.289 -25.344  1.00 93.56           N  
ATOM   2865  CA  HIS A 368      -9.289 -11.344 -25.078  1.00 93.56           C  
ATOM   2866  C   HIS A 368      -8.008 -12.070 -24.688  1.00 93.56           C  
ATOM   2867  CB  HIS A 368      -9.695 -10.359 -23.984  1.00 93.56           C  
ATOM   2868  O   HIS A 368      -7.070 -11.453 -24.188  1.00 93.56           O  
ATOM   2869  CG  HIS A 368     -10.898  -9.539 -24.328  1.00 93.56           C  
ATOM   2870  CD2 HIS A 368     -12.164  -9.586 -23.859  1.00 93.56           C  
ATOM   2871  ND1 HIS A 368     -10.859  -8.516 -25.250  1.00 93.56           N  
ATOM   2872  CE1 HIS A 368     -12.062  -7.973 -25.344  1.00 93.56           C  
ATOM   2873  NE2 HIS A 368     -12.875  -8.602 -24.516  1.00 93.56           N  
ATOM   2874  N   ILE A 369      -7.875 -13.359 -24.969  1.00 94.44           N  
ATOM   2875  CA  ILE A 369      -6.750 -14.188 -24.531  1.00 94.44           C  
ATOM   2876  C   ILE A 369      -5.457 -13.656 -25.141  1.00 94.44           C  
ATOM   2877  CB  ILE A 369      -6.957 -15.672 -24.906  1.00 94.44           C  
ATOM   2878  O   ILE A 369      -4.430 -13.562 -24.469  1.00 94.44           O  
ATOM   2879  CG1 ILE A 369      -5.957 -16.547 -24.156  1.00 94.44           C  
ATOM   2880  CG2 ILE A 369      -6.840 -15.867 -26.422  1.00 94.44           C  
ATOM   2881  CD1 ILE A 369      -6.277 -18.047 -24.219  1.00 94.44           C  
ATOM   2882  N   GLU A 370      -5.512 -13.219 -26.375  1.00 94.88           N  
ATOM   2883  CA  GLU A 370      -4.312 -12.742 -27.047  1.00 94.88           C  
ATOM   2884  C   GLU A 370      -3.812 -11.438 -26.438  1.00 94.88           C  
ATOM   2885  CB  GLU A 370      -4.582 -12.547 -28.547  1.00 94.88           C  
ATOM   2886  O   GLU A 370      -2.605 -11.250 -26.266  1.00 94.88           O  
ATOM   2887  CG  GLU A 370      -4.703 -13.852 -29.328  1.00 94.88           C  
ATOM   2888  CD  GLU A 370      -3.422 -14.672 -29.328  1.00 94.88           C  
ATOM   2889  OE1 GLU A 370      -3.494 -15.914 -29.484  1.00 94.88           O  
ATOM   2890  OE2 GLU A 370      -2.338 -14.070 -29.156  1.00 94.88           O  
ATOM   2891  N   THR A 371      -4.754 -10.594 -26.141  1.00 95.44           N  
ATOM   2892  CA  THR A 371      -4.398  -9.320 -25.516  1.00 95.44           C  
ATOM   2893  C   THR A 371      -3.754  -9.555 -24.141  1.00 95.44           C  
ATOM   2894  CB  THR A 371      -5.633  -8.414 -25.359  1.00 95.44           C  
ATOM   2895  O   THR A 371      -2.805  -8.859 -23.781  1.00 95.44           O  
ATOM   2896  CG2 THR A 371      -5.223  -6.957 -25.188  1.00 95.44           C  
ATOM   2897  OG1 THR A 371      -6.453  -8.531 -26.516  1.00 95.44           O  
ATOM   2898  N   VAL A 372      -4.246 -10.508 -23.438  1.00 95.88           N  
ATOM   2899  CA  VAL A 372      -3.734 -10.812 -22.109  1.00 95.88           C  
ATOM   2900  C   VAL A 372      -2.336 -11.414 -22.219  1.00 95.88           C  
ATOM   2901  CB  VAL A 372      -4.672 -11.773 -21.344  1.00 95.88           C  
ATOM   2902  O   VAL A 372      -1.444 -11.070 -21.438  1.00 95.88           O  
ATOM   2903  CG1 VAL A 372      -4.102 -12.094 -19.953  1.00 95.88           C  
ATOM   2904  CG2 VAL A 372      -6.070 -11.172 -21.219  1.00 95.88           C  
ATOM   2905  N   ILE A 373      -2.146 -12.297 -23.172  1.00 95.31           N  
ATOM   2906  CA  ILE A 373      -0.838 -12.898 -23.406  1.00 95.31           C  
ATOM   2907  C   ILE A 373       0.170 -11.812 -23.781  1.00 95.31           C  
ATOM   2908  CB  ILE A 373      -0.896 -13.984 -24.500  1.00 95.31           C  
ATOM   2909  O   ILE A 373       1.315 -11.836 -23.328  1.00 95.31           O  
ATOM   2910  CG1 ILE A 373      -1.672 -15.211 -24.000  1.00 95.31           C  
ATOM   2911  CG2 ILE A 373       0.515 -14.375 -24.938  1.00 95.31           C  
ATOM   2912  CD1 ILE A 373      -1.935 -16.250 -25.062  1.00 95.31           C  
ATOM   2913  N   ASN A 374      -0.285 -10.883 -24.531  1.00 93.75           N  
ATOM   2914  CA  ASN A 374       0.586  -9.773 -24.906  1.00 93.75           C  
ATOM   2915  C   ASN A 374       0.956  -8.922 -23.688  1.00 93.75           C  
ATOM   2916  CB  ASN A 374      -0.074  -8.914 -25.969  1.00 93.75           C  
ATOM   2917  O   ASN A 374       2.084  -8.438 -23.594  1.00 93.75           O  
ATOM   2918  CG  ASN A 374       0.894  -8.500 -27.062  1.00 93.75           C  
ATOM   2919  ND2 ASN A 374       0.430  -7.652 -27.984  1.00 93.75           N  
ATOM   2920  OD1 ASN A 374       2.047  -8.930 -27.094  1.00 93.75           O  
ATOM   2921  N   ALA A 375       0.012  -8.688 -22.875  1.00 93.31           N  
ATOM   2922  CA  ALA A 375       0.279  -7.938 -21.656  1.00 93.31           C  
ATOM   2923  C   ALA A 375       1.310  -8.656 -20.781  1.00 93.31           C  
ATOM   2924  CB  ALA A 375      -1.013  -7.723 -20.859  1.00 93.31           C  
ATOM   2925  O   ALA A 375       2.160  -8.016 -20.156  1.00 93.31           O  
ATOM   2926  N   LEU A 376       1.288  -9.938 -20.734  1.00 92.31           N  
ATOM   2927  CA  LEU A 376       2.223 -10.758 -19.969  1.00 92.31           C  
ATOM   2928  C   LEU A 376       3.645 -10.594 -20.484  1.00 92.31           C  
ATOM   2929  CB  LEU A 376       1.813 -12.227 -20.016  1.00 92.31           C  
ATOM   2930  O   LEU A 376       4.598 -10.523 -19.703  1.00 92.31           O  
ATOM   2931  CG  LEU A 376       2.678 -13.203 -19.203  1.00 92.31           C  
ATOM   2932  CD1 LEU A 376       2.545 -12.914 -17.719  1.00 92.31           C  
ATOM   2933  CD2 LEU A 376       2.291 -14.641 -19.516  1.00 92.31           C  
ATOM   2934  N   LYS A 377       3.764 -10.383 -21.734  1.00 91.25           N  
ATOM   2935  CA  LYS A 377       5.078 -10.359 -22.359  1.00 91.25           C  
ATOM   2936  C   LYS A 377       5.633  -8.938 -22.422  1.00 91.25           C  
ATOM   2937  CB  LYS A 377       5.012 -10.961 -23.766  1.00 91.25           C  
ATOM   2938  O   LYS A 377       6.840  -8.734 -22.297  1.00 91.25           O  
ATOM   2939  CG  LYS A 377       4.715 -12.453 -23.781  1.00 91.25           C  
ATOM   2940  CD  LYS A 377       4.680 -13.000 -25.203  1.00 91.25           C  
ATOM   2941  CE  LYS A 377       4.406 -14.492 -25.219  1.00 91.25           C  
ATOM   2942  NZ  LYS A 377       4.301 -15.023 -26.625  1.00 91.25           N  
ATOM   2943  N   THR A 378       4.816  -7.938 -22.531  1.00 90.44           N  
ATOM   2944  CA  THR A 378       5.273  -6.598 -22.875  1.00 90.44           C  
ATOM   2945  C   THR A 378       5.281  -5.691 -21.656  1.00 90.44           C  
ATOM   2946  CB  THR A 378       4.391  -5.973 -23.969  1.00 90.44           C  
ATOM   2947  O   THR A 378       6.078  -4.754 -21.562  1.00 90.44           O  
ATOM   2948  CG2 THR A 378       4.430  -6.805 -25.250  1.00 90.44           C  
ATOM   2949  OG1 THR A 378       3.039  -5.898 -23.500  1.00 90.44           O  
ATOM   2950  N   GLU A 379       4.465  -5.902 -20.703  1.00 92.12           N  
ATOM   2951  CA  GLU A 379       4.348  -5.004 -19.562  1.00 92.12           C  
ATOM   2952  C   GLU A 379       5.621  -5.012 -18.719  1.00 92.12           C  
ATOM   2953  CB  GLU A 379       3.146  -5.391 -18.703  1.00 92.12           C  
ATOM   2954  O   GLU A 379       6.227  -6.066 -18.516  1.00 92.12           O  
ATOM   2955  CG  GLU A 379       1.802  -5.047 -19.328  1.00 92.12           C  
ATOM   2956  CD  GLU A 379       1.475  -3.562 -19.266  1.00 92.12           C  
ATOM   2957  OE1 GLU A 379       0.434  -3.148 -19.828  1.00 92.12           O  
ATOM   2958  OE2 GLU A 379       2.266  -2.807 -18.656  1.00 92.12           O  
ATOM   2959  N   ARG A 380       6.035  -3.820 -18.328  1.00 86.62           N  
ATOM   2960  CA  ARG A 380       7.246  -3.688 -17.516  1.00 86.62           C  
ATOM   2961  C   ARG A 380       6.930  -3.826 -16.031  1.00 86.62           C  
ATOM   2962  CB  ARG A 380       7.926  -2.342 -17.797  1.00 86.62           C  
ATOM   2963  O   ARG A 380       7.781  -4.254 -15.250  1.00 86.62           O  
ATOM   2964  CG  ARG A 380       8.469  -2.199 -19.203  1.00 86.62           C  
ATOM   2965  CD  ARG A 380       9.211  -0.881 -19.391  1.00 86.62           C  
ATOM   2966  NE  ARG A 380       9.758  -0.756 -20.734  1.00 86.62           N  
ATOM   2967  NH1 ARG A 380      10.758   1.293 -20.359  1.00 86.62           N  
ATOM   2968  NH2 ARG A 380      10.922   0.285 -22.422  1.00 86.62           N  
ATOM   2969  CZ  ARG A 380      10.477   0.274 -21.172  1.00 86.62           C  
ATOM   2970  N   ASP A 381       5.805  -3.449 -15.680  1.00 91.06           N  
ATOM   2971  CA  ASP A 381       5.391  -3.512 -14.281  1.00 91.06           C  
ATOM   2972  C   ASP A 381       5.043  -4.941 -13.875  1.00 91.06           C  
ATOM   2973  CB  ASP A 381       4.199  -2.588 -14.031  1.00 91.06           C  
ATOM   2974  O   ASP A 381       4.125  -5.547 -14.430  1.00 91.06           O  
ATOM   2975  CG  ASP A 381       3.873  -2.426 -12.555  1.00 91.06           C  
ATOM   2976  OD1 ASP A 381       4.445  -3.158 -11.719  1.00 91.06           O  
ATOM   2977  OD2 ASP A 381       3.033  -1.561 -12.227  1.00 91.06           O  
ATOM   2978  N   VAL A 382       5.738  -5.445 -12.906  1.00 90.56           N  
ATOM   2979  CA  VAL A 382       5.566  -6.816 -12.438  1.00 90.56           C  
ATOM   2980  C   VAL A 382       4.156  -7.004 -11.883  1.00 90.56           C  
ATOM   2981  CB  VAL A 382       6.613  -7.184 -11.359  1.00 90.56           C  
ATOM   2982  O   VAL A 382       3.576  -8.086 -12.000  1.00 90.56           O  
ATOM   2983  CG1 VAL A 382       6.336  -8.570 -10.781  1.00 90.56           C  
ATOM   2984  CG2 VAL A 382       8.023  -7.117 -11.945  1.00 90.56           C  
ATOM   2985  N   SER A 383       3.568  -5.996 -11.281  1.00 92.06           N  
ATOM   2986  CA  SER A 383       2.223  -6.090 -10.719  1.00 92.06           C  
ATOM   2987  C   SER A 383       1.188  -6.340 -11.812  1.00 92.06           C  
ATOM   2988  CB  SER A 383       1.872  -4.809  -9.961  1.00 92.06           C  
ATOM   2989  O   SER A 383       0.231  -7.090 -11.602  1.00 92.06           O  
ATOM   2990  OG  SER A 383       2.803  -4.574  -8.914  1.00 92.06           O  
ATOM   2991  N   VAL A 384       1.381  -5.723 -12.945  1.00 94.88           N  
ATOM   2992  CA  VAL A 384       0.468  -5.910 -14.070  1.00 94.88           C  
ATOM   2993  C   VAL A 384       0.632  -7.320 -14.633  1.00 94.88           C  
ATOM   2994  CB  VAL A 384       0.702  -4.859 -15.180  1.00 94.88           C  
ATOM   2995  O   VAL A 384      -0.354  -7.980 -14.969  1.00 94.88           O  
ATOM   2996  CG1 VAL A 384      -0.255  -5.086 -16.344  1.00 94.88           C  
ATOM   2997  CG2 VAL A 384       0.543  -3.449 -14.617  1.00 94.88           C  
ATOM   2998  N   ARG A 385       1.831  -7.758 -14.688  1.00 94.31           N  
ATOM   2999  CA  ARG A 385       2.102  -9.102 -15.188  1.00 94.31           C  
ATOM   3000  C   ARG A 385       1.498 -10.164 -14.266  1.00 94.31           C  
ATOM   3001  CB  ARG A 385       3.607  -9.336 -15.328  1.00 94.31           C  
ATOM   3002  O   ARG A 385       0.993 -11.180 -14.734  1.00 94.31           O  
ATOM   3003  CG  ARG A 385       4.258  -8.492 -16.422  1.00 94.31           C  
ATOM   3004  CD  ARG A 385       5.703  -8.898 -16.656  1.00 94.31           C  
ATOM   3005  NE  ARG A 385       6.598  -8.312 -15.664  1.00 94.31           N  
ATOM   3006  NH1 ARG A 385       8.523  -9.227 -16.547  1.00 94.31           N  
ATOM   3007  NH2 ARG A 385       8.633  -7.902 -14.688  1.00 94.31           N  
ATOM   3008  CZ  ARG A 385       7.918  -8.484 -15.633  1.00 94.31           C  
ATOM   3009  N   GLN A 386       1.594  -9.930 -13.078  1.00 93.38           N  
ATOM   3010  CA  GLN A 386       0.988 -10.852 -12.117  1.00 93.38           C  
ATOM   3011  C   GLN A 386      -0.520 -10.953 -12.328  1.00 93.38           C  
ATOM   3012  CB  GLN A 386       1.285 -10.398 -10.680  1.00 93.38           C  
ATOM   3013  O   GLN A 386      -1.088 -12.047 -12.266  1.00 93.38           O  
ATOM   3014  CG  GLN A 386       0.819 -11.391  -9.625  1.00 93.38           C  
ATOM   3015  CD  GLN A 386       1.625 -12.672  -9.617  1.00 93.38           C  
ATOM   3016  NE2 GLN A 386       1.059 -13.727  -9.047  1.00 93.38           N  
ATOM   3017  OE1 GLN A 386       2.748 -12.719 -10.133  1.00 93.38           O  
ATOM   3018  N   ARG A 387      -1.162  -9.852 -12.547  1.00 95.31           N  
ATOM   3019  CA  ARG A 387      -2.600  -9.867 -12.797  1.00 95.31           C  
ATOM   3020  C   ARG A 387      -2.918 -10.578 -14.109  1.00 95.31           C  
ATOM   3021  CB  ARG A 387      -3.154  -8.438 -12.828  1.00 95.31           C  
ATOM   3022  O   ARG A 387      -3.961 -11.227 -14.234  1.00 95.31           O  
ATOM   3023  CG  ARG A 387      -3.105  -7.730 -11.484  1.00 95.31           C  
ATOM   3024  CD  ARG A 387      -3.920  -8.461 -10.430  1.00 95.31           C  
ATOM   3025  NE  ARG A 387      -3.584  -8.016  -9.086  1.00 95.31           N  
ATOM   3026  NH1 ARG A 387      -4.652  -9.758  -8.008  1.00 95.31           N  
ATOM   3027  NH2 ARG A 387      -3.580  -8.141  -6.789  1.00 95.31           N  
ATOM   3028  CZ  ARG A 387      -3.941  -8.641  -7.965  1.00 95.31           C  
ATOM   3029  N   ALA A 388      -2.039 -10.406 -15.055  1.00 96.06           N  
ATOM   3030  CA  ALA A 388      -2.213 -11.109 -16.328  1.00 96.06           C  
ATOM   3031  C   ALA A 388      -2.143 -12.625 -16.125  1.00 96.06           C  
ATOM   3032  CB  ALA A 388      -1.157 -10.664 -17.328  1.00 96.06           C  
ATOM   3033  O   ALA A 388      -2.939 -13.367 -16.703  1.00 96.06           O  
ATOM   3034  N   VAL A 389      -1.238 -13.070 -15.289  1.00 95.19           N  
ATOM   3035  CA  VAL A 389      -1.117 -14.492 -14.977  1.00 95.19           C  
ATOM   3036  C   VAL A 389      -2.381 -14.977 -14.273  1.00 95.19           C  
ATOM   3037  CB  VAL A 389       0.125 -14.773 -14.102  1.00 95.19           C  
ATOM   3038  O   VAL A 389      -2.900 -16.047 -14.578  1.00 95.19           O  
ATOM   3039  CG1 VAL A 389       0.102 -16.219 -13.586  1.00 95.19           C  
ATOM   3040  CG2 VAL A 389       1.405 -14.508 -14.898  1.00 95.19           C  
ATOM   3041  N   ASP A 390      -2.855 -14.211 -13.391  1.00 94.62           N  
ATOM   3042  CA  ASP A 390      -4.078 -14.555 -12.680  1.00 94.62           C  
ATOM   3043  C   ASP A 390      -5.254 -14.703 -13.641  1.00 94.62           C  
ATOM   3044  CB  ASP A 390      -4.398 -13.500 -11.617  1.00 94.62           C  
ATOM   3045  O   ASP A 390      -6.078 -15.609 -13.492  1.00 94.62           O  
ATOM   3046  CG  ASP A 390      -3.428 -13.531 -10.445  1.00 94.62           C  
ATOM   3047  OD1 ASP A 390      -2.740 -14.555 -10.250  1.00 94.62           O  
ATOM   3048  OD2 ASP A 390      -3.354 -12.516  -9.719  1.00 94.62           O  
ATOM   3049  N   LEU A 391      -5.332 -13.781 -14.539  1.00 96.19           N  
ATOM   3050  CA  LEU A 391      -6.430 -13.820 -15.500  1.00 96.19           C  
ATOM   3051  C   LEU A 391      -6.305 -15.031 -16.422  1.00 96.19           C  
ATOM   3052  CB  LEU A 391      -6.461 -12.539 -16.328  1.00 96.19           C  
ATOM   3053  O   LEU A 391      -7.297 -15.703 -16.703  1.00 96.19           O  
ATOM   3054  CG  LEU A 391      -7.551 -12.453 -17.406  1.00 96.19           C  
ATOM   3055  CD1 LEU A 391      -8.922 -12.695 -16.781  1.00 96.19           C  
ATOM   3056  CD2 LEU A 391      -7.508 -11.094 -18.094  1.00 96.19           C  
ATOM   3057  N   LEU A 392      -5.090 -15.328 -16.828  1.00 95.81           N  
ATOM   3058  CA  LEU A 392      -4.875 -16.516 -17.656  1.00 95.81           C  
ATOM   3059  C   LEU A 392      -5.277 -17.781 -16.906  1.00 95.81           C  
ATOM   3060  CB  LEU A 392      -3.410 -16.609 -18.094  1.00 95.81           C  
ATOM   3061  O   LEU A 392      -5.891 -18.672 -17.484  1.00 95.81           O  
ATOM   3062  CG  LEU A 392      -2.961 -15.625 -19.172  1.00 95.81           C  
ATOM   3063  CD1 LEU A 392      -1.452 -15.711 -19.375  1.00 95.81           C  
ATOM   3064  CD2 LEU A 392      -3.699 -15.898 -20.484  1.00 95.81           C  
ATOM   3065  N   TYR A 393      -4.953 -17.812 -15.727  1.00 94.75           N  
ATOM   3066  CA  TYR A 393      -5.336 -18.922 -14.875  1.00 94.75           C  
ATOM   3067  C   TYR A 393      -6.852 -19.031 -14.758  1.00 94.75           C  
ATOM   3068  CB  TYR A 393      -4.711 -18.781 -13.484  1.00 94.75           C  
ATOM   3069  O   TYR A 393      -7.414 -20.125 -14.844  1.00 94.75           O  
ATOM   3070  CG  TYR A 393      -5.129 -19.859 -12.516  1.00 94.75           C  
ATOM   3071  CD1 TYR A 393      -6.105 -19.625 -11.555  1.00 94.75           C  
ATOM   3072  CD2 TYR A 393      -4.547 -21.125 -12.562  1.00 94.75           C  
ATOM   3073  CE1 TYR A 393      -6.492 -20.625 -10.656  1.00 94.75           C  
ATOM   3074  CE2 TYR A 393      -4.926 -22.125 -11.672  1.00 94.75           C  
ATOM   3075  OH  TYR A 393      -6.273 -22.844  -9.844  1.00 94.75           O  
ATOM   3076  CZ  TYR A 393      -5.898 -21.859 -10.727  1.00 94.75           C  
ATOM   3077  N   ALA A 394      -7.445 -17.953 -14.602  1.00 93.06           N  
ATOM   3078  CA  ALA A 394      -8.891 -17.922 -14.391  1.00 93.06           C  
ATOM   3079  C   ALA A 394      -9.641 -18.234 -15.680  1.00 93.06           C  
ATOM   3080  CB  ALA A 394      -9.320 -16.562 -13.852  1.00 93.06           C  
ATOM   3081  O   ALA A 394     -10.719 -18.828 -15.648  1.00 93.06           O  
ATOM   3082  N   MET A 395      -9.125 -17.875 -16.828  1.00 93.38           N  
ATOM   3083  CA  MET A 395      -9.836 -18.047 -18.094  1.00 93.38           C  
ATOM   3084  C   MET A 395      -9.516 -19.406 -18.719  1.00 93.38           C  
ATOM   3085  CB  MET A 395      -9.469 -16.922 -19.062  1.00 93.38           C  
ATOM   3086  O   MET A 395     -10.031 -19.734 -19.781  1.00 93.38           O  
ATOM   3087  CG  MET A 395      -8.016 -16.938 -19.500  1.00 93.38           C  
ATOM   3088  SD  MET A 395      -7.617 -15.586 -20.688  1.00 93.38           S  
ATOM   3089  CE  MET A 395      -8.055 -14.148 -19.672  1.00 93.38           C  
ATOM   3090  N   CYS A 396      -8.703 -20.156 -18.000  1.00 93.31           N  
ATOM   3091  CA  CYS A 396      -8.289 -21.453 -18.531  1.00 93.31           C  
ATOM   3092  C   CYS A 396      -9.422 -22.469 -18.438  1.00 93.31           C  
ATOM   3093  CB  CYS A 396      -7.062 -21.969 -17.797  1.00 93.31           C  
ATOM   3094  O   CYS A 396     -10.117 -22.531 -17.422  1.00 93.31           O  
ATOM   3095  SG  CYS A 396      -6.320 -23.438 -18.547  1.00 93.31           S  
ATOM   3096  N   ASP A 397      -9.602 -23.094 -19.531  1.00 91.44           N  
ATOM   3097  CA  ASP A 397     -10.562 -24.203 -19.578  1.00 91.44           C  
ATOM   3098  C   ASP A 397     -10.031 -25.359 -20.406  1.00 91.44           C  
ATOM   3099  CB  ASP A 397     -11.906 -23.719 -20.141  1.00 91.44           C  
ATOM   3100  O   ASP A 397      -8.852 -25.391 -20.766  1.00 91.44           O  
ATOM   3101  CG  ASP A 397     -11.797 -23.219 -21.562  1.00 91.44           C  
ATOM   3102  OD1 ASP A 397     -10.742 -23.406 -22.203  1.00 91.44           O  
ATOM   3103  OD2 ASP A 397     -12.781 -22.625 -22.062  1.00 91.44           O  
ATOM   3104  N   ARG A 398     -10.844 -26.328 -20.672  1.00 91.00           N  
ATOM   3105  CA  ARG A 398     -10.422 -27.531 -21.359  1.00 91.00           C  
ATOM   3106  C   ARG A 398     -10.039 -27.234 -22.812  1.00 91.00           C  
ATOM   3107  CB  ARG A 398     -11.523 -28.594 -21.312  1.00 91.00           C  
ATOM   3108  O   ARG A 398      -9.156 -27.891 -23.375  1.00 91.00           O  
ATOM   3109  CG  ARG A 398     -11.523 -29.438 -20.047  1.00 91.00           C  
ATOM   3110  CD  ARG A 398     -12.594 -30.516 -20.094  1.00 91.00           C  
ATOM   3111  NE  ARG A 398     -12.742 -31.188 -18.797  1.00 91.00           N  
ATOM   3112  NH1 ARG A 398     -14.312 -32.719 -19.531  1.00 91.00           N  
ATOM   3113  NH2 ARG A 398     -13.617 -32.719 -17.344  1.00 91.00           N  
ATOM   3114  CZ  ARG A 398     -13.562 -32.219 -18.562  1.00 91.00           C  
ATOM   3115  N   SER A 399     -10.570 -26.234 -23.375  1.00 90.81           N  
ATOM   3116  CA  SER A 399     -10.383 -25.922 -24.797  1.00 90.81           C  
ATOM   3117  C   SER A 399      -9.094 -25.141 -25.016  1.00 90.81           C  
ATOM   3118  CB  SER A 399     -11.570 -25.125 -25.344  1.00 90.81           C  
ATOM   3119  O   SER A 399      -8.484 -25.234 -26.078  1.00 90.81           O  
ATOM   3120  OG  SER A 399     -11.656 -23.859 -24.703  1.00 90.81           O  
ATOM   3121  N   ASN A 400      -8.656 -24.406 -24.094  1.00 93.44           N  
ATOM   3122  CA  ASN A 400      -7.512 -23.516 -24.312  1.00 93.44           C  
ATOM   3123  C   ASN A 400      -6.371 -23.828 -23.359  1.00 93.44           C  
ATOM   3124  CB  ASN A 400      -7.934 -22.047 -24.188  1.00 93.44           C  
ATOM   3125  O   ASN A 400      -5.359 -23.125 -23.344  1.00 93.44           O  
ATOM   3126  CG  ASN A 400      -8.547 -21.750 -22.828  1.00 93.44           C  
ATOM   3127  ND2 ASN A 400      -9.133 -20.562 -22.703  1.00 93.44           N  
ATOM   3128  OD1 ASN A 400      -8.500 -22.562 -21.906  1.00 93.44           O  
ATOM   3129  N   ALA A 401      -6.363 -24.844 -22.547  1.00 94.31           N  
ATOM   3130  CA  ALA A 401      -5.398 -25.172 -21.516  1.00 94.31           C  
ATOM   3131  C   ALA A 401      -4.004 -25.391 -22.094  1.00 94.31           C  
ATOM   3132  CB  ALA A 401      -5.844 -26.422 -20.750  1.00 94.31           C  
ATOM   3133  O   ALA A 401      -3.025 -24.828 -21.594  1.00 94.31           O  
ATOM   3134  N   PRO A 402      -3.879 -26.125 -23.172  1.00 94.56           N  
ATOM   3135  CA  PRO A 402      -2.533 -26.328 -23.703  1.00 94.56           C  
ATOM   3136  C   PRO A 402      -1.879 -25.031 -24.172  1.00 94.56           C  
ATOM   3137  CB  PRO A 402      -2.770 -27.281 -24.875  1.00 94.56           C  
ATOM   3138  O   PRO A 402      -0.675 -24.844 -23.984  1.00 94.56           O  
ATOM   3139  CG  PRO A 402      -4.039 -28.000 -24.547  1.00 94.56           C  
ATOM   3140  CD  PRO A 402      -4.930 -27.062 -23.781  1.00 94.56           C  
ATOM   3141  N   GLN A 403      -2.701 -24.234 -24.719  1.00 95.06           N  
ATOM   3142  CA  GLN A 403      -2.168 -22.969 -25.203  1.00 95.06           C  
ATOM   3143  C   GLN A 403      -1.708 -22.078 -24.031  1.00 95.06           C  
ATOM   3144  CB  GLN A 403      -3.213 -22.219 -26.031  1.00 95.06           C  
ATOM   3145  O   GLN A 403      -0.605 -21.531 -24.062  1.00 95.06           O  
ATOM   3146  CG  GLN A 403      -2.734 -20.875 -26.562  1.00 95.06           C  
ATOM   3147  CD  GLN A 403      -3.842 -20.078 -27.234  1.00 95.06           C  
ATOM   3148  NE2 GLN A 403      -3.496 -18.922 -27.766  1.00 95.06           N  
ATOM   3149  OE1 GLN A 403      -5.000 -20.516 -27.266  1.00 95.06           O  
ATOM   3150  N   ILE A 404      -2.529 -21.891 -23.062  1.00 96.06           N  
ATOM   3151  CA  ILE A 404      -2.244 -21.031 -21.906  1.00 96.06           C  
ATOM   3152  C   ILE A 404      -1.026 -21.562 -21.156  1.00 96.06           C  
ATOM   3153  CB  ILE A 404      -3.459 -20.938 -20.953  1.00 96.06           C  
ATOM   3154  O   ILE A 404      -0.125 -20.812 -20.797  1.00 96.06           O  
ATOM   3155  CG1 ILE A 404      -4.582 -20.125 -21.609  1.00 96.06           C  
ATOM   3156  CG2 ILE A 404      -3.049 -20.328 -19.609  1.00 96.06           C  
ATOM   3157  CD1 ILE A 404      -5.855 -20.062 -20.781  1.00 96.06           C  
ATOM   3158  N   VAL A 405      -0.971 -22.859 -20.969  1.00 96.12           N  
ATOM   3159  CA  VAL A 405       0.133 -23.469 -20.234  1.00 96.12           C  
ATOM   3160  C   VAL A 405       1.433 -23.297 -21.016  1.00 96.12           C  
ATOM   3161  CB  VAL A 405      -0.127 -24.969 -19.984  1.00 96.12           C  
ATOM   3162  O   VAL A 405       2.479 -23.000 -20.438  1.00 96.12           O  
ATOM   3163  CG1 VAL A 405       1.143 -25.672 -19.484  1.00 96.12           C  
ATOM   3164  CG2 VAL A 405      -1.263 -25.156 -18.969  1.00 96.12           C  
ATOM   3165  N   ALA A 406       1.320 -23.453 -22.297  1.00 95.38           N  
ATOM   3166  CA  ALA A 406       2.504 -23.281 -23.141  1.00 95.38           C  
ATOM   3167  C   ALA A 406       3.031 -21.844 -23.047  1.00 95.38           C  
ATOM   3168  CB  ALA A 406       2.186 -23.625 -24.594  1.00 95.38           C  
ATOM   3169  O   ALA A 406       4.242 -21.625 -22.953  1.00 95.38           O  
ATOM   3170  N   GLU A 407       2.143 -20.906 -23.062  1.00 95.25           N  
ATOM   3171  CA  GLU A 407       2.535 -19.500 -22.969  1.00 95.25           C  
ATOM   3172  C   GLU A 407       3.113 -19.188 -21.594  1.00 95.25           C  
ATOM   3173  CB  GLU A 407       1.341 -18.594 -23.266  1.00 95.25           C  
ATOM   3174  O   GLU A 407       4.086 -18.422 -21.484  1.00 95.25           O  
ATOM   3175  CG  GLU A 407       0.950 -18.547 -24.734  1.00 95.25           C  
ATOM   3176  CD  GLU A 407       1.984 -17.859 -25.609  1.00 95.25           C  
ATOM   3177  OE1 GLU A 407       1.904 -17.969 -26.859  1.00 95.25           O  
ATOM   3178  OE2 GLU A 407       2.883 -17.188 -25.047  1.00 95.25           O  
ATOM   3179  N   MET A 408       2.533 -19.703 -20.594  1.00 95.62           N  
ATOM   3180  CA  MET A 408       3.023 -19.469 -19.250  1.00 95.62           C  
ATOM   3181  C   MET A 408       4.410 -20.062 -19.047  1.00 95.62           C  
ATOM   3182  CB  MET A 408       2.053 -20.047 -18.219  1.00 95.62           C  
ATOM   3183  O   MET A 408       5.266 -19.469 -18.391  1.00 95.62           O  
ATOM   3184  CG  MET A 408       0.765 -19.250 -18.062  1.00 95.62           C  
ATOM   3185  SD  MET A 408      -0.233 -19.781 -16.625  1.00 95.62           S  
ATOM   3186  CE  MET A 408      -1.098 -21.203 -17.344  1.00 95.62           C  
ATOM   3187  N   LEU A 409       4.617 -21.203 -19.656  1.00 94.94           N  
ATOM   3188  CA  LEU A 409       5.922 -21.859 -19.578  1.00 94.94           C  
ATOM   3189  C   LEU A 409       6.977 -21.047 -20.328  1.00 94.94           C  
ATOM   3190  CB  LEU A 409       5.848 -23.281 -20.141  1.00 94.94           C  
ATOM   3191  O   LEU A 409       8.109 -20.922 -19.859  1.00 94.94           O  
ATOM   3192  CG  LEU A 409       5.238 -24.344 -19.234  1.00 94.94           C  
ATOM   3193  CD1 LEU A 409       5.031 -25.641 -20.000  1.00 94.94           C  
ATOM   3194  CD2 LEU A 409       6.125 -24.578 -18.016  1.00 94.94           C  
ATOM   3195  N   SER A 410       6.570 -20.562 -21.422  1.00 94.38           N  
ATOM   3196  CA  SER A 410       7.480 -19.719 -22.188  1.00 94.38           C  
ATOM   3197  C   SER A 410       7.859 -18.469 -21.422  1.00 94.38           C  
ATOM   3198  CB  SER A 410       6.852 -19.344 -23.531  1.00 94.38           C  
ATOM   3199  O   SER A 410       9.016 -18.047 -21.422  1.00 94.38           O  
ATOM   3200  OG  SER A 410       7.617 -18.328 -24.172  1.00 94.38           O  
ATOM   3201  N   TYR A 411       6.914 -17.906 -20.828  1.00 94.00           N  
ATOM   3202  CA  TYR A 411       7.152 -16.703 -20.047  1.00 94.00           C  
ATOM   3203  C   TYR A 411       8.008 -17.016 -18.828  1.00 94.00           C  
ATOM   3204  CB  TYR A 411       5.828 -16.062 -19.625  1.00 94.00           C  
ATOM   3205  O   TYR A 411       8.781 -16.172 -18.375  1.00 94.00           O  
ATOM   3206  CG  TYR A 411       5.992 -14.891 -18.688  1.00 94.00           C  
ATOM   3207  CD1 TYR A 411       5.648 -15.000 -17.344  1.00 94.00           C  
ATOM   3208  CD2 TYR A 411       6.488 -13.680 -19.141  1.00 94.00           C  
ATOM   3209  CE1 TYR A 411       5.797 -13.922 -16.469  1.00 94.00           C  
ATOM   3210  CE2 TYR A 411       6.641 -12.594 -18.281  1.00 94.00           C  
ATOM   3211  OH  TYR A 411       6.441 -11.656 -16.094  1.00 94.00           O  
ATOM   3212  CZ  TYR A 411       6.293 -12.727 -16.953  1.00 94.00           C  
ATOM   3213  N   LEU A 412       7.949 -18.109 -18.266  1.00 93.31           N  
ATOM   3214  CA  LEU A 412       8.633 -18.516 -17.047  1.00 93.31           C  
ATOM   3215  C   LEU A 412      10.148 -18.469 -17.234  1.00 93.31           C  
ATOM   3216  CB  LEU A 412       8.211 -19.938 -16.641  1.00 93.31           C  
ATOM   3217  O   LEU A 412      10.891 -18.250 -16.266  1.00 93.31           O  
ATOM   3218  CG  LEU A 412       8.688 -20.406 -15.258  1.00 93.31           C  
ATOM   3219  CD1 LEU A 412       8.078 -19.547 -14.164  1.00 93.31           C  
ATOM   3220  CD2 LEU A 412       8.328 -21.875 -15.055  1.00 93.31           C  
ATOM   3221  N   GLU A 413      10.609 -18.547 -18.375  1.00 90.56           N  
ATOM   3222  CA  GLU A 413      12.039 -18.516 -18.672  1.00 90.56           C  
ATOM   3223  C   GLU A 413      12.625 -17.141 -18.391  1.00 90.56           C  
ATOM   3224  CB  GLU A 413      12.305 -18.922 -20.125  1.00 90.56           C  
ATOM   3225  O   GLU A 413      13.781 -17.016 -17.969  1.00 90.56           O  
ATOM   3226  CG  GLU A 413      12.016 -20.391 -20.406  1.00 90.56           C  
ATOM   3227  CD  GLU A 413      12.359 -20.797 -21.828  1.00 90.56           C  
ATOM   3228  OE1 GLU A 413      12.164 -21.984 -22.188  1.00 90.56           O  
ATOM   3229  OE2 GLU A 413      12.820 -19.938 -22.594  1.00 90.56           O  
ATOM   3230  N   THR A 414      11.820 -16.125 -18.625  1.00 88.56           N  
ATOM   3231  CA  THR A 414      12.320 -14.766 -18.500  1.00 88.56           C  
ATOM   3232  C   THR A 414      11.609 -14.047 -17.359  1.00 88.56           C  
ATOM   3233  CB  THR A 414      12.141 -13.977 -19.812  1.00 88.56           C  
ATOM   3234  O   THR A 414      11.789 -12.836 -17.172  1.00 88.56           O  
ATOM   3235  CG2 THR A 414      12.914 -14.617 -20.953  1.00 88.56           C  
ATOM   3236  OG1 THR A 414      10.750 -13.945 -20.156  1.00 88.56           O  
ATOM   3237  N   ALA A 415      10.867 -14.742 -16.609  1.00 87.38           N  
ATOM   3238  CA  ALA A 415      10.016 -14.117 -15.602  1.00 87.38           C  
ATOM   3239  C   ALA A 415      10.844 -13.633 -14.406  1.00 87.38           C  
ATOM   3240  CB  ALA A 415       8.938 -15.086 -15.141  1.00 87.38           C  
ATOM   3241  O   ALA A 415      11.906 -14.188 -14.117  1.00 87.38           O  
ATOM   3242  N   ASP A 416      10.344 -12.586 -13.867  1.00 84.62           N  
ATOM   3243  CA  ASP A 416      10.938 -12.062 -12.641  1.00 84.62           C  
ATOM   3244  C   ASP A 416      10.891 -13.102 -11.523  1.00 84.62           C  
ATOM   3245  CB  ASP A 416      10.219 -10.781 -12.203  1.00 84.62           C  
ATOM   3246  O   ASP A 416       9.953 -13.891 -11.438  1.00 84.62           O  
ATOM   3247  CG  ASP A 416      10.883  -9.523 -12.719  1.00 84.62           C  
ATOM   3248  OD1 ASP A 416      11.984  -9.180 -12.234  1.00 84.62           O  
ATOM   3249  OD2 ASP A 416      10.305  -8.867 -13.609  1.00 84.62           O  
ATOM   3250  N   TYR A 417      11.828 -13.008 -10.641  1.00 82.19           N  
ATOM   3251  CA  TYR A 417      11.992 -13.969  -9.562  1.00 82.19           C  
ATOM   3252  C   TYR A 417      10.797 -13.930  -8.609  1.00 82.19           C  
ATOM   3253  CB  TYR A 417      13.281 -13.695  -8.789  1.00 82.19           C  
ATOM   3254  O   TYR A 417      10.391 -14.961  -8.070  1.00 82.19           O  
ATOM   3255  CG  TYR A 417      14.531 -14.094  -9.531  1.00 82.19           C  
ATOM   3256  CD1 TYR A 417      14.930 -15.430  -9.602  1.00 82.19           C  
ATOM   3257  CD2 TYR A 417      15.320 -13.141 -10.164  1.00 82.19           C  
ATOM   3258  CE1 TYR A 417      16.078 -15.805 -10.289  1.00 82.19           C  
ATOM   3259  CE2 TYR A 417      16.469 -13.500 -10.859  1.00 82.19           C  
ATOM   3260  OH  TYR A 417      17.984 -15.195 -11.594  1.00 82.19           O  
ATOM   3261  CZ  TYR A 417      16.844 -14.836 -10.914  1.00 82.19           C  
ATOM   3262  N   SER A 418      10.219 -12.852  -8.586  1.00 82.50           N  
ATOM   3263  CA  SER A 418       9.172 -12.664  -7.586  1.00 82.50           C  
ATOM   3264  C   SER A 418       7.883 -13.367  -7.996  1.00 82.50           C  
ATOM   3265  CB  SER A 418       8.906 -11.172  -7.363  1.00 82.50           C  
ATOM   3266  O   SER A 418       7.059 -13.703  -7.145  1.00 82.50           O  
ATOM   3267  OG  SER A 418       8.508 -10.547  -8.570  1.00 82.50           O  
ATOM   3268  N   ILE A 419       7.727 -13.664  -9.195  1.00 88.25           N  
ATOM   3269  CA  ILE A 419       6.449 -14.211  -9.641  1.00 88.25           C  
ATOM   3270  C   ILE A 419       6.633 -15.648 -10.117  1.00 88.25           C  
ATOM   3271  CB  ILE A 419       5.824 -13.352 -10.766  1.00 88.25           C  
ATOM   3272  O   ILE A 419       5.656 -16.344 -10.414  1.00 88.25           O  
ATOM   3273  CG1 ILE A 419       6.789 -13.250 -11.953  1.00 88.25           C  
ATOM   3274  CG2 ILE A 419       5.453 -11.961 -10.234  1.00 88.25           C  
ATOM   3275  CD1 ILE A 419       6.164 -12.641 -13.203  1.00 88.25           C  
ATOM   3276  N   ARG A 420       7.758 -16.203 -10.141  1.00 90.50           N  
ATOM   3277  CA  ARG A 420       8.062 -17.516 -10.688  1.00 90.50           C  
ATOM   3278  C   ARG A 420       7.375 -18.625  -9.883  1.00 90.50           C  
ATOM   3279  CB  ARG A 420       9.570 -17.766 -10.719  1.00 90.50           C  
ATOM   3280  O   ARG A 420       6.785 -19.547 -10.453  1.00 90.50           O  
ATOM   3281  CG  ARG A 420      10.289 -17.031 -11.836  1.00 90.50           C  
ATOM   3282  CD  ARG A 420      11.742 -17.469 -11.953  1.00 90.50           C  
ATOM   3283  NE  ARG A 420      12.430 -16.750 -13.031  1.00 90.50           N  
ATOM   3284  NH1 ARG A 420      14.414 -17.922 -12.820  1.00 90.50           N  
ATOM   3285  NH2 ARG A 420      14.211 -16.281 -14.406  1.00 90.50           N  
ATOM   3286  CZ  ARG A 420      13.688 -16.984 -13.414  1.00 90.50           C  
ATOM   3287  N   GLU A 421       7.492 -18.453  -8.680  1.00 88.31           N  
ATOM   3288  CA  GLU A 421       6.891 -19.469  -7.824  1.00 88.31           C  
ATOM   3289  C   GLU A 421       5.391 -19.578  -8.062  1.00 88.31           C  
ATOM   3290  CB  GLU A 421       7.168 -19.172  -6.348  1.00 88.31           C  
ATOM   3291  O   GLU A 421       4.844 -20.688  -8.117  1.00 88.31           O  
ATOM   3292  CG  GLU A 421       6.758 -20.281  -5.402  1.00 88.31           C  
ATOM   3293  CD  GLU A 421       7.031 -19.969  -3.939  1.00 88.31           C  
ATOM   3294  OE1 GLU A 421       6.648 -20.766  -3.061  1.00 88.31           O  
ATOM   3295  OE2 GLU A 421       7.629 -18.906  -3.674  1.00 88.31           O  
ATOM   3296  N   GLU A 422       4.801 -18.516  -8.172  1.00 89.94           N  
ATOM   3297  CA  GLU A 422       3.357 -18.500  -8.383  1.00 89.94           C  
ATOM   3298  C   GLU A 422       2.990 -19.094  -9.750  1.00 89.94           C  
ATOM   3299  CB  GLU A 422       2.818 -17.078  -8.266  1.00 89.94           C  
ATOM   3300  O   GLU A 422       1.998 -19.812  -9.867  1.00 89.94           O  
ATOM   3301  CG  GLU A 422       1.346 -17.000  -7.891  1.00 89.94           C  
ATOM   3302  CD  GLU A 422       0.848 -15.578  -7.684  1.00 89.94           C  
ATOM   3303  OE1 GLU A 422      -0.373 -15.383  -7.488  1.00 89.94           O  
ATOM   3304  OE2 GLU A 422       1.687 -14.648  -7.715  1.00 89.94           O  
ATOM   3305  N   ILE A 423       3.732 -18.812 -10.727  1.00 93.88           N  
ATOM   3306  CA  ILE A 423       3.479 -19.328 -12.062  1.00 93.88           C  
ATOM   3307  C   ILE A 423       3.646 -20.844 -12.070  1.00 93.88           C  
ATOM   3308  CB  ILE A 423       4.418 -18.688 -13.109  1.00 93.88           C  
ATOM   3309  O   ILE A 423       2.840 -21.562 -12.672  1.00 93.88           O  
ATOM   3310  CG1 ILE A 423       4.105 -17.188 -13.258  1.00 93.88           C  
ATOM   3311  CG2 ILE A 423       4.305 -19.406 -14.453  1.00 93.88           C  
ATOM   3312  CD1 ILE A 423       5.074 -16.438 -14.156  1.00 93.88           C  
ATOM   3313  N   VAL A 424       4.629 -21.281 -11.352  1.00 93.75           N  
ATOM   3314  CA  VAL A 424       4.898 -22.719 -11.273  1.00 93.75           C  
ATOM   3315  C   VAL A 424       3.707 -23.438 -10.648  1.00 93.75           C  
ATOM   3316  CB  VAL A 424       6.184 -23.016 -10.469  1.00 93.75           C  
ATOM   3317  O   VAL A 424       3.244 -24.453 -11.172  1.00 93.75           O  
ATOM   3318  CG1 VAL A 424       6.293 -24.500 -10.156  1.00 93.75           C  
ATOM   3319  CG2 VAL A 424       7.414 -22.531 -11.234  1.00 93.75           C  
ATOM   3320  N   LEU A 425       3.240 -22.922  -9.633  1.00 92.38           N  
ATOM   3321  CA  LEU A 425       2.105 -23.531  -8.945  1.00 92.38           C  
ATOM   3322  C   LEU A 425       0.865 -23.531  -9.828  1.00 92.38           C  
ATOM   3323  CB  LEU A 425       1.815 -22.797  -7.633  1.00 92.38           C  
ATOM   3324  O   LEU A 425       0.177 -24.547  -9.945  1.00 92.38           O  
ATOM   3325  CG  LEU A 425       0.941 -23.547  -6.621  1.00 92.38           C  
ATOM   3326  CD1 LEU A 425       1.798 -24.453  -5.742  1.00 92.38           C  
ATOM   3327  CD2 LEU A 425       0.156 -22.547  -5.766  1.00 92.38           C  
ATOM   3328  N   LYS A 426       0.585 -22.453 -10.453  1.00 94.38           N  
ATOM   3329  CA  LYS A 426      -0.604 -22.328 -11.289  1.00 94.38           C  
ATOM   3330  C   LYS A 426      -0.521 -23.250 -12.508  1.00 94.38           C  
ATOM   3331  CB  LYS A 426      -0.792 -20.891 -11.750  1.00 94.38           C  
ATOM   3332  O   LYS A 426      -1.507 -23.891 -12.875  1.00 94.38           O  
ATOM   3333  CG  LYS A 426      -1.330 -19.969 -10.664  1.00 94.38           C  
ATOM   3334  CD  LYS A 426      -1.460 -18.531 -11.164  1.00 94.38           C  
ATOM   3335  CE  LYS A 426      -2.102 -17.625 -10.117  1.00 94.38           C  
ATOM   3336  NZ  LYS A 426      -1.983 -16.188 -10.484  1.00 94.38           N  
ATOM   3337  N   VAL A 427       0.651 -23.344 -13.078  1.00 94.69           N  
ATOM   3338  CA  VAL A 427       0.842 -24.234 -14.219  1.00 94.69           C  
ATOM   3339  C   VAL A 427       0.666 -25.688 -13.789  1.00 94.69           C  
ATOM   3340  CB  VAL A 427       2.230 -24.031 -14.867  1.00 94.69           C  
ATOM   3341  O   VAL A 427       0.031 -26.484 -14.492  1.00 94.69           O  
ATOM   3342  CG1 VAL A 427       2.527 -25.156 -15.867  1.00 94.69           C  
ATOM   3343  CG2 VAL A 427       2.312 -22.672 -15.547  1.00 94.69           C  
ATOM   3344  N   ALA A 428       1.194 -26.016 -12.664  1.00 93.50           N  
ATOM   3345  CA  ALA A 428       1.076 -27.375 -12.156  1.00 93.50           C  
ATOM   3346  C   ALA A 428      -0.385 -27.750 -11.914  1.00 93.50           C  
ATOM   3347  CB  ALA A 428       1.878 -27.531 -10.867  1.00 93.50           C  
ATOM   3348  O   ALA A 428      -0.811 -28.859 -12.250  1.00 93.50           O  
ATOM   3349  N   ILE A 429      -1.105 -26.875 -11.414  1.00 92.62           N  
ATOM   3350  CA  ILE A 429      -2.514 -27.125 -11.125  1.00 92.62           C  
ATOM   3351  C   ILE A 429      -3.295 -27.250 -12.430  1.00 92.62           C  
ATOM   3352  CB  ILE A 429      -3.115 -26.000 -10.250  1.00 92.62           C  
ATOM   3353  O   ILE A 429      -4.121 -28.156 -12.586  1.00 92.62           O  
ATOM   3354  CG1 ILE A 429      -2.479 -26.016  -8.852  1.00 92.62           C  
ATOM   3355  CG2 ILE A 429      -4.637 -26.141 -10.156  1.00 92.62           C  
ATOM   3356  CD1 ILE A 429      -2.824 -24.797  -8.000  1.00 92.62           C  
ATOM   3357  N   LEU A 430      -3.066 -26.375 -13.367  1.00 94.44           N  
ATOM   3358  CA  LEU A 430      -3.777 -26.391 -14.641  1.00 94.44           C  
ATOM   3359  C   LEU A 430      -3.463 -27.672 -15.422  1.00 94.44           C  
ATOM   3360  CB  LEU A 430      -3.412 -25.156 -15.477  1.00 94.44           C  
ATOM   3361  O   LEU A 430      -4.344 -28.234 -16.062  1.00 94.44           O  
ATOM   3362  CG  LEU A 430      -3.939 -23.812 -14.969  1.00 94.44           C  
ATOM   3363  CD1 LEU A 430      -3.447 -22.688 -15.859  1.00 94.44           C  
ATOM   3364  CD2 LEU A 430      -5.465 -23.828 -14.906  1.00 94.44           C  
ATOM   3365  N   ALA A 431      -2.223 -28.062 -15.367  1.00 92.75           N  
ATOM   3366  CA  ALA A 431      -1.819 -29.281 -16.062  1.00 92.75           C  
ATOM   3367  C   ALA A 431      -2.520 -30.500 -15.492  1.00 92.75           C  
ATOM   3368  CB  ALA A 431      -0.304 -29.453 -16.000  1.00 92.75           C  
ATOM   3369  O   ALA A 431      -2.883 -31.422 -16.234  1.00 92.75           O  
ATOM   3370  N   GLU A 432      -2.654 -30.484 -14.258  1.00 88.94           N  
ATOM   3371  CA  GLU A 432      -3.324 -31.609 -13.617  1.00 88.94           C  
ATOM   3372  C   GLU A 432      -4.832 -31.578 -13.852  1.00 88.94           C  
ATOM   3373  CB  GLU A 432      -3.033 -31.625 -12.109  1.00 88.94           C  
ATOM   3374  O   GLU A 432      -5.445 -32.594 -14.164  1.00 88.94           O  
ATOM   3375  CG  GLU A 432      -3.676 -32.781 -11.367  1.00 88.94           C  
ATOM   3376  CD  GLU A 432      -3.391 -32.781  -9.875  1.00 88.94           C  
ATOM   3377  OE1 GLU A 432      -4.098 -33.469  -9.117  1.00 88.94           O  
ATOM   3378  OE2 GLU A 432      -2.451 -32.062  -9.461  1.00 88.94           O  
ATOM   3379  N   LYS A 433      -5.430 -30.453 -13.727  1.00 90.81           N  
ATOM   3380  CA  LYS A 433      -6.879 -30.281 -13.789  1.00 90.81           C  
ATOM   3381  C   LYS A 433      -7.410 -30.547 -15.188  1.00 90.81           C  
ATOM   3382  CB  LYS A 433      -7.270 -28.859 -13.344  1.00 90.81           C  
ATOM   3383  O   LYS A 433      -8.484 -31.141 -15.352  1.00 90.81           O  
ATOM   3384  CG  LYS A 433      -8.766 -28.656 -13.211  1.00 90.81           C  
ATOM   3385  CD  LYS A 433      -9.094 -27.250 -12.719  1.00 90.81           C  
ATOM   3386  CE  LYS A 433     -10.594 -27.016 -12.641  1.00 90.81           C  
ATOM   3387  NZ  LYS A 433     -10.914 -25.641 -12.156  1.00 90.81           N  
ATOM   3388  N   TYR A 434      -6.656 -30.141 -16.234  1.00 91.50           N  
ATOM   3389  CA  TYR A 434      -7.207 -30.219 -17.578  1.00 91.50           C  
ATOM   3390  C   TYR A 434      -6.449 -31.219 -18.438  1.00 91.50           C  
ATOM   3391  CB  TYR A 434      -7.164 -28.828 -18.250  1.00 91.50           C  
ATOM   3392  O   TYR A 434      -6.492 -31.172 -19.672  1.00 91.50           O  
ATOM   3393  CG  TYR A 434      -8.062 -27.812 -17.594  1.00 91.50           C  
ATOM   3394  CD1 TYR A 434      -9.445 -27.969 -17.594  1.00 91.50           C  
ATOM   3395  CD2 TYR A 434      -7.531 -26.688 -16.953  1.00 91.50           C  
ATOM   3396  CE1 TYR A 434     -10.281 -27.031 -17.000  1.00 91.50           C  
ATOM   3397  CE2 TYR A 434      -8.352 -25.750 -16.359  1.00 91.50           C  
ATOM   3398  OH  TYR A 434     -10.547 -25.000 -15.781  1.00 91.50           O  
ATOM   3399  CZ  TYR A 434      -9.727 -25.922 -16.375  1.00 91.50           C  
ATOM   3400  N   ALA A 435      -5.797 -32.094 -17.797  1.00 87.62           N  
ATOM   3401  CA  ALA A 435      -5.074 -33.125 -18.547  1.00 87.62           C  
ATOM   3402  C   ALA A 435      -6.043 -34.094 -19.219  1.00 87.62           C  
ATOM   3403  CB  ALA A 435      -4.129 -33.906 -17.609  1.00 87.62           C  
ATOM   3404  O   ALA A 435      -6.836 -34.750 -18.547  1.00 87.62           O  
ATOM   3405  N   VAL A 436      -6.160 -33.969 -20.562  1.00 81.75           N  
ATOM   3406  CA  VAL A 436      -6.953 -34.938 -21.312  1.00 81.75           C  
ATOM   3407  C   VAL A 436      -6.117 -36.188 -21.594  1.00 81.75           C  
ATOM   3408  CB  VAL A 436      -7.477 -34.344 -22.641  1.00 81.75           C  
ATOM   3409  O   VAL A 436      -6.594 -37.312 -21.422  1.00 81.75           O  
ATOM   3410  CG1 VAL A 436      -8.680 -35.125 -23.156  1.00 81.75           C  
ATOM   3411  CG2 VAL A 436      -7.840 -32.875 -22.453  1.00 81.75           C  
ATOM   3412  N   ASP A 437      -4.914 -35.938 -21.984  1.00 84.69           N  
ATOM   3413  CA  ASP A 437      -3.889 -36.938 -22.203  1.00 84.69           C  
ATOM   3414  C   ASP A 437      -2.738 -36.781 -21.203  1.00 84.69           C  
ATOM   3415  CB  ASP A 437      -3.357 -36.875 -23.641  1.00 84.69           C  
ATOM   3416  O   ASP A 437      -2.127 -35.719 -21.125  1.00 84.69           O  
ATOM   3417  CG  ASP A 437      -2.410 -38.000 -23.984  1.00 84.69           C  
ATOM   3418  OD1 ASP A 437      -2.119 -38.844 -23.094  1.00 84.69           O  
ATOM   3419  OD2 ASP A 437      -1.948 -38.062 -25.141  1.00 84.69           O  
ATOM   3420  N   TYR A 438      -2.496 -37.906 -20.469  1.00 87.25           N  
ATOM   3421  CA  TYR A 438      -1.510 -37.812 -19.391  1.00 87.25           C  
ATOM   3422  C   TYR A 438      -0.095 -37.781 -19.969  1.00 87.25           C  
ATOM   3423  CB  TYR A 438      -1.654 -38.969 -18.406  1.00 87.25           C  
ATOM   3424  O   TYR A 438       0.862 -37.500 -19.234  1.00 87.25           O  
ATOM   3425  CG  TYR A 438      -2.777 -38.781 -17.406  1.00 87.25           C  
ATOM   3426  CD1 TYR A 438      -2.596 -38.000 -16.266  1.00 87.25           C  
ATOM   3427  CD2 TYR A 438      -4.020 -39.375 -17.625  1.00 87.25           C  
ATOM   3428  CE1 TYR A 438      -3.625 -37.844 -15.344  1.00 87.25           C  
ATOM   3429  CE2 TYR A 438      -5.059 -39.188 -16.719  1.00 87.25           C  
ATOM   3430  OH  TYR A 438      -5.875 -38.281 -14.672  1.00 87.25           O  
ATOM   3431  CZ  TYR A 438      -4.852 -38.438 -15.578  1.00 87.25           C  
ATOM   3432  N   THR A 439      -0.001 -38.031 -21.188  1.00 90.50           N  
ATOM   3433  CA  THR A 439       1.297 -37.812 -21.812  1.00 90.50           C  
ATOM   3434  C   THR A 439       1.639 -36.344 -21.844  1.00 90.50           C  
ATOM   3435  CB  THR A 439       1.327 -38.375 -23.250  1.00 90.50           C  
ATOM   3436  O   THR A 439       2.781 -35.938 -21.594  1.00 90.50           O  
ATOM   3437  CG2 THR A 439       1.176 -39.906 -23.250  1.00 90.50           C  
ATOM   3438  OG1 THR A 439       0.254 -37.812 -24.000  1.00 90.50           O  
ATOM   3439  N   TRP A 440       0.524 -35.625 -22.109  1.00 92.81           N  
ATOM   3440  CA  TRP A 440       0.710 -34.188 -22.125  1.00 92.81           C  
ATOM   3441  C   TRP A 440       1.062 -33.688 -20.719  1.00 92.81           C  
ATOM   3442  CB  TRP A 440      -0.550 -33.469 -22.625  1.00 92.81           C  
ATOM   3443  O   TRP A 440       1.903 -32.781 -20.578  1.00 92.81           O  
ATOM   3444  CG  TRP A 440      -0.473 -31.984 -22.578  1.00 92.81           C  
ATOM   3445  CD1 TRP A 440       0.196 -31.156 -23.453  1.00 92.81           C  
ATOM   3446  CD2 TRP A 440      -1.085 -31.125 -21.609  1.00 92.81           C  
ATOM   3447  CE2 TRP A 440      -0.745 -29.797 -21.953  1.00 92.81           C  
ATOM   3448  CE3 TRP A 440      -1.889 -31.359 -20.484  1.00 92.81           C  
ATOM   3449  NE1 TRP A 440       0.037 -29.844 -23.078  1.00 92.81           N  
ATOM   3450  CH2 TRP A 440      -1.967 -28.953 -20.109  1.00 92.81           C  
ATOM   3451  CZ2 TRP A 440      -1.182 -28.703 -21.203  1.00 92.81           C  
ATOM   3452  CZ3 TRP A 440      -2.322 -30.266 -19.750  1.00 92.81           C  
ATOM   3453  N   TYR A 441       0.439 -34.250 -19.750  1.00 92.94           N  
ATOM   3454  CA  TYR A 441       0.718 -33.875 -18.375  1.00 92.94           C  
ATOM   3455  C   TYR A 441       2.184 -34.125 -18.031  1.00 92.94           C  
ATOM   3456  CB  TYR A 441      -0.177 -34.656 -17.406  1.00 92.94           C  
ATOM   3457  O   TYR A 441       2.852 -33.250 -17.484  1.00 92.94           O  
ATOM   3458  CG  TYR A 441       0.224 -34.531 -15.961  1.00 92.94           C  
ATOM   3459  CD1 TYR A 441       0.937 -35.531 -15.320  1.00 92.94           C  
ATOM   3460  CD2 TYR A 441      -0.109 -33.406 -15.234  1.00 92.94           C  
ATOM   3461  CE1 TYR A 441       1.308 -35.438 -13.984  1.00 92.94           C  
ATOM   3462  CE2 TYR A 441       0.257 -33.281 -13.898  1.00 92.94           C  
ATOM   3463  OH  TYR A 441       1.328 -34.156 -11.961  1.00 92.94           O  
ATOM   3464  CZ  TYR A 441       0.964 -34.281 -13.281  1.00 92.94           C  
ATOM   3465  N   VAL A 442       2.693 -35.250 -18.375  1.00 91.31           N  
ATOM   3466  CA  VAL A 442       4.066 -35.625 -18.047  1.00 91.31           C  
ATOM   3467  C   VAL A 442       5.039 -34.688 -18.766  1.00 91.31           C  
ATOM   3468  CB  VAL A 442       4.355 -37.094 -18.406  1.00 91.31           C  
ATOM   3469  O   VAL A 442       5.996 -34.188 -18.172  1.00 91.31           O  
ATOM   3470  CG1 VAL A 442       5.848 -37.406 -18.281  1.00 91.31           C  
ATOM   3471  CG2 VAL A 442       3.531 -38.031 -17.531  1.00 91.31           C  
ATOM   3472  N   ASP A 443       4.746 -34.469 -19.984  1.00 93.00           N  
ATOM   3473  CA  ASP A 443       5.609 -33.562 -20.750  1.00 93.00           C  
ATOM   3474  C   ASP A 443       5.633 -32.156 -20.125  1.00 93.00           C  
ATOM   3475  CB  ASP A 443       5.145 -33.469 -22.203  1.00 93.00           C  
ATOM   3476  O   ASP A 443       6.699 -31.562 -20.000  1.00 93.00           O  
ATOM   3477  CG  ASP A 443       5.477 -34.750 -23.000  1.00 93.00           C  
ATOM   3478  OD1 ASP A 443       6.352 -35.531 -22.562  1.00 93.00           O  
ATOM   3479  OD2 ASP A 443       4.863 -34.938 -24.062  1.00 93.00           O  
ATOM   3480  N   THR A 444       4.500 -31.656 -19.781  1.00 94.56           N  
ATOM   3481  CA  THR A 444       4.359 -30.312 -19.234  1.00 94.56           C  
ATOM   3482  C   THR A 444       5.078 -30.188 -17.891  1.00 94.56           C  
ATOM   3483  CB  THR A 444       2.879 -29.922 -19.062  1.00 94.56           C  
ATOM   3484  O   THR A 444       5.809 -29.219 -17.656  1.00 94.56           O  
ATOM   3485  CG2 THR A 444       2.734 -28.500 -18.531  1.00 94.56           C  
ATOM   3486  OG1 THR A 444       2.219 -30.016 -20.328  1.00 94.56           O  
ATOM   3487  N   ILE A 445       4.930 -31.141 -17.062  1.00 92.69           N  
ATOM   3488  CA  ILE A 445       5.477 -31.062 -15.719  1.00 92.69           C  
ATOM   3489  C   ILE A 445       6.992 -31.219 -15.766  1.00 92.69           C  
ATOM   3490  CB  ILE A 445       4.852 -32.125 -14.789  1.00 92.69           C  
ATOM   3491  O   ILE A 445       7.719 -30.578 -15.008  1.00 92.69           O  
ATOM   3492  CG1 ILE A 445       3.418 -31.734 -14.406  1.00 92.69           C  
ATOM   3493  CG2 ILE A 445       5.711 -32.312 -13.531  1.00 92.69           C  
ATOM   3494  CD1 ILE A 445       3.320 -30.422 -13.633  1.00 92.69           C  
ATOM   3495  N   LEU A 446       7.441 -32.062 -16.578  1.00 91.25           N  
ATOM   3496  CA  LEU A 446       8.883 -32.250 -16.703  1.00 91.25           C  
ATOM   3497  C   LEU A 446       9.531 -30.969 -17.281  1.00 91.25           C  
ATOM   3498  CB  LEU A 446       9.211 -33.438 -17.594  1.00 91.25           C  
ATOM   3499  O   LEU A 446      10.625 -30.594 -16.859  1.00 91.25           O  
ATOM   3500  CG  LEU A 446       8.930 -34.812 -17.000  1.00 91.25           C  
ATOM   3501  CD1 LEU A 446       9.258 -35.906 -18.016  1.00 91.25           C  
ATOM   3502  CD2 LEU A 446       9.719 -35.000 -15.711  1.00 91.25           C  
ATOM   3503  N   ASN A 447       8.836 -30.453 -18.219  1.00 93.25           N  
ATOM   3504  CA  ASN A 447       9.312 -29.172 -18.734  1.00 93.25           C  
ATOM   3505  C   ASN A 447       9.305 -28.094 -17.656  1.00 93.25           C  
ATOM   3506  CB  ASN A 447       8.469 -28.734 -19.938  1.00 93.25           C  
ATOM   3507  O   ASN A 447      10.219 -27.266 -17.594  1.00 93.25           O  
ATOM   3508  CG  ASN A 447       9.266 -27.938 -20.938  1.00 93.25           C  
ATOM   3509  ND2 ASN A 447       8.578 -27.375 -21.922  1.00 93.25           N  
ATOM   3510  OD1 ASN A 447      10.492 -27.828 -20.844  1.00 93.25           O  
ATOM   3511  N   LEU A 448       8.297 -28.078 -16.891  1.00 94.56           N  
ATOM   3512  CA  LEU A 448       8.188 -27.141 -15.773  1.00 94.56           C  
ATOM   3513  C   LEU A 448       9.359 -27.297 -14.812  1.00 94.56           C  
ATOM   3514  CB  LEU A 448       6.867 -27.359 -15.031  1.00 94.56           C  
ATOM   3515  O   LEU A 448       9.953 -26.297 -14.391  1.00 94.56           O  
ATOM   3516  CG  LEU A 448       6.551 -26.359 -13.914  1.00 94.56           C  
ATOM   3517  CD1 LEU A 448       6.316 -24.969 -14.492  1.00 94.56           C  
ATOM   3518  CD2 LEU A 448       5.344 -26.828 -13.109  1.00 94.56           C  
ATOM   3519  N   ILE A 449       9.734 -28.484 -14.500  1.00 90.81           N  
ATOM   3520  CA  ILE A 449      10.828 -28.781 -13.578  1.00 90.81           C  
ATOM   3521  C   ILE A 449      12.156 -28.359 -14.211  1.00 90.81           C  
ATOM   3522  CB  ILE A 449      10.867 -30.266 -13.195  1.00 90.81           C  
ATOM   3523  O   ILE A 449      13.047 -27.844 -13.523  1.00 90.81           O  
ATOM   3524  CG1 ILE A 449       9.633 -30.641 -12.359  1.00 90.81           C  
ATOM   3525  CG2 ILE A 449      12.156 -30.609 -12.430  1.00 90.81           C  
ATOM   3526  CD1 ILE A 449       9.469 -32.125 -12.102  1.00 90.81           C  
ATOM   3527  N   ARG A 450      12.242 -28.578 -15.398  1.00 90.44           N  
ATOM   3528  CA  ARG A 450      13.469 -28.219 -16.109  1.00 90.44           C  
ATOM   3529  C   ARG A 450      13.680 -26.703 -16.109  1.00 90.44           C  
ATOM   3530  CB  ARG A 450      13.422 -28.734 -17.547  1.00 90.44           C  
ATOM   3531  O   ARG A 450      14.797 -26.234 -15.875  1.00 90.44           O  
ATOM   3532  CG  ARG A 450      14.688 -28.469 -18.344  1.00 90.44           C  
ATOM   3533  CD  ARG A 450      14.523 -28.844 -19.812  1.00 90.44           C  
ATOM   3534  NE  ARG A 450      13.555 -27.969 -20.469  1.00 90.44           N  
ATOM   3535  NH1 ARG A 450      14.133 -28.609 -22.609  1.00 90.44           N  
ATOM   3536  NH2 ARG A 450      12.469 -27.078 -22.281  1.00 90.44           N  
ATOM   3537  CZ  ARG A 450      13.391 -27.891 -21.797  1.00 90.44           C  
ATOM   3538  N   ILE A 451      12.648 -25.953 -16.297  1.00 91.62           N  
ATOM   3539  CA  ILE A 451      12.742 -24.516 -16.453  1.00 91.62           C  
ATOM   3540  C   ILE A 451      12.828 -23.859 -15.070  1.00 91.62           C  
ATOM   3541  CB  ILE A 451      11.539 -23.953 -17.234  1.00 91.62           C  
ATOM   3542  O   ILE A 451      13.641 -22.953 -14.859  1.00 91.62           O  
ATOM   3543  CG1 ILE A 451      11.555 -24.469 -18.688  1.00 91.62           C  
ATOM   3544  CG2 ILE A 451      11.539 -22.422 -17.203  1.00 91.62           C  
ATOM   3545  CD1 ILE A 451      10.273 -24.172 -19.453  1.00 91.62           C  
ATOM   3546  N   ALA A 452      12.023 -24.203 -14.148  1.00 91.38           N  
ATOM   3547  CA  ALA A 452      11.891 -23.500 -12.867  1.00 91.38           C  
ATOM   3548  C   ALA A 452      12.922 -24.016 -11.859  1.00 91.38           C  
ATOM   3549  CB  ALA A 452      10.477 -23.672 -12.312  1.00 91.38           C  
ATOM   3550  O   ALA A 452      13.289 -23.297 -10.930  1.00 91.38           O  
ATOM   3551  N   GLY A 453      13.328 -25.188 -12.016  1.00 86.38           N  
ATOM   3552  CA  GLY A 453      14.375 -25.734 -11.172  1.00 86.38           C  
ATOM   3553  C   GLY A 453      14.047 -25.656  -9.688  1.00 86.38           C  
ATOM   3554  O   GLY A 453      13.156 -26.359  -9.211  1.00 86.38           O  
ATOM   3555  N   ASP A 454      14.656 -24.594  -9.047  1.00 84.69           N  
ATOM   3556  CA  ASP A 454      14.570 -24.469  -7.598  1.00 84.69           C  
ATOM   3557  C   ASP A 454      13.227 -23.891  -7.172  1.00 84.69           C  
ATOM   3558  CB  ASP A 454      15.711 -23.578  -7.066  1.00 84.69           C  
ATOM   3559  O   ASP A 454      12.828 -24.016  -6.012  1.00 84.69           O  
ATOM   3560  CG  ASP A 454      17.062 -24.281  -7.086  1.00 84.69           C  
ATOM   3561  OD1 ASP A 454      17.109 -25.516  -6.938  1.00 84.69           O  
ATOM   3562  OD2 ASP A 454      18.078 -23.578  -7.246  1.00 84.69           O  
ATOM   3563  N   TYR A 455      12.539 -23.406  -8.086  1.00 87.50           N  
ATOM   3564  CA  TYR A 455      11.281 -22.750  -7.742  1.00 87.50           C  
ATOM   3565  C   TYR A 455      10.133 -23.750  -7.711  1.00 87.50           C  
ATOM   3566  CB  TYR A 455      10.961 -21.641  -8.742  1.00 87.50           C  
ATOM   3567  O   TYR A 455       9.016 -23.422  -7.320  1.00 87.50           O  
ATOM   3568  CG  TYR A 455      11.914 -20.469  -8.672  1.00 87.50           C  
ATOM   3569  CD1 TYR A 455      11.727 -19.453  -7.730  1.00 87.50           C  
ATOM   3570  CD2 TYR A 455      13.000 -20.375  -9.531  1.00 87.50           C  
ATOM   3571  CE1 TYR A 455      12.602 -18.375  -7.656  1.00 87.50           C  
ATOM   3572  CE2 TYR A 455      13.875 -19.297  -9.469  1.00 87.50           C  
ATOM   3573  OH  TYR A 455      14.531 -17.234  -8.461  1.00 87.50           O  
ATOM   3574  CZ  TYR A 455      13.664 -18.297  -8.531  1.00 87.50           C  
ATOM   3575  N   VAL A 456      10.492 -24.984  -8.023  1.00 90.25           N  
ATOM   3576  CA  VAL A 456       9.484 -26.031  -7.949  1.00 90.25           C  
ATOM   3577  C   VAL A 456       9.406 -26.562  -6.523  1.00 90.25           C  
ATOM   3578  CB  VAL A 456       9.781 -27.172  -8.938  1.00 90.25           C  
ATOM   3579  O   VAL A 456      10.383 -27.109  -6.000  1.00 90.25           O  
ATOM   3580  CG1 VAL A 456       8.711 -28.266  -8.836  1.00 90.25           C  
ATOM   3581  CG2 VAL A 456       9.867 -26.641 -10.367  1.00 90.25           C  
ATOM   3582  N   SER A 457       8.266 -26.438  -5.977  1.00 86.81           N  
ATOM   3583  CA  SER A 457       8.047 -26.922  -4.617  1.00 86.81           C  
ATOM   3584  C   SER A 457       8.023 -28.453  -4.562  1.00 86.81           C  
ATOM   3585  CB  SER A 457       6.734 -26.375  -4.059  1.00 86.81           C  
ATOM   3586  O   SER A 457       7.824 -29.109  -5.586  1.00 86.81           O  
ATOM   3587  OG  SER A 457       5.625 -27.078  -4.586  1.00 86.81           O  
ATOM   3588  N   GLU A 458       8.141 -29.000  -3.389  1.00 86.38           N  
ATOM   3589  CA  GLU A 458       8.156 -30.438  -3.182  1.00 86.38           C  
ATOM   3590  C   GLU A 458       6.793 -31.062  -3.477  1.00 86.38           C  
ATOM   3591  CB  GLU A 458       8.586 -30.766  -1.751  1.00 86.38           C  
ATOM   3592  O   GLU A 458       6.711 -32.188  -3.953  1.00 86.38           O  
ATOM   3593  CG  GLU A 458      10.047 -30.469  -1.462  1.00 86.38           C  
ATOM   3594  CD  GLU A 458      10.586 -31.203  -0.238  1.00 86.38           C  
ATOM   3595  OE1 GLU A 458      11.820 -31.266  -0.062  1.00 86.38           O  
ATOM   3596  OE2 GLU A 458       9.758 -31.703   0.550  1.00 86.38           O  
ATOM   3597  N   GLU A 459       5.887 -30.250  -3.297  1.00 86.62           N  
ATOM   3598  CA  GLU A 459       4.535 -30.750  -3.512  1.00 86.62           C  
ATOM   3599  C   GLU A 459       4.293 -31.078  -4.984  1.00 86.62           C  
ATOM   3600  CB  GLU A 459       3.496 -29.750  -3.016  1.00 86.62           C  
ATOM   3601  O   GLU A 459       3.520 -31.969  -5.312  1.00 86.62           O  
ATOM   3602  CG  GLU A 459       3.516 -29.531  -1.509  1.00 86.62           C  
ATOM   3603  CD  GLU A 459       2.555 -28.453  -1.041  1.00 86.62           C  
ATOM   3604  OE1 GLU A 459       2.424 -28.250   0.187  1.00 86.62           O  
ATOM   3605  OE2 GLU A 459       1.926 -27.812  -1.910  1.00 86.62           O  
ATOM   3606  N   VAL A 460       4.969 -30.453  -5.773  1.00 89.44           N  
ATOM   3607  CA  VAL A 460       4.738 -30.609  -7.207  1.00 89.44           C  
ATOM   3608  C   VAL A 460       5.316 -31.938  -7.676  1.00 89.44           C  
ATOM   3609  CB  VAL A 460       5.359 -29.453  -8.016  1.00 89.44           C  
ATOM   3610  O   VAL A 460       4.629 -32.719  -8.344  1.00 89.44           O  
ATOM   3611  CG1 VAL A 460       5.238 -29.703  -9.516  1.00 89.44           C  
ATOM   3612  CG2 VAL A 460       4.695 -28.125  -7.637  1.00 89.44           C  
ATOM   3613  N   TRP A 461       6.531 -32.281  -7.367  1.00 88.88           N  
ATOM   3614  CA  TRP A 461       7.074 -33.500  -7.906  1.00 88.88           C  
ATOM   3615  C   TRP A 461       6.500 -34.719  -7.168  1.00 88.88           C  
ATOM   3616  CB  TRP A 461       8.602 -33.531  -7.812  1.00 88.88           C  
ATOM   3617  O   TRP A 461       6.391 -35.812  -7.738  1.00 88.88           O  
ATOM   3618  CG  TRP A 461       9.125 -33.594  -6.410  1.00 88.88           C  
ATOM   3619  CD1 TRP A 461       9.414 -32.531  -5.578  1.00 88.88           C  
ATOM   3620  CD2 TRP A 461       9.422 -34.781  -5.672  1.00 88.88           C  
ATOM   3621  CE2 TRP A 461       9.891 -34.375  -4.402  1.00 88.88           C  
ATOM   3622  CE3 TRP A 461       9.336 -36.156  -5.965  1.00 88.88           C  
ATOM   3623  NE1 TRP A 461       9.875 -33.000  -4.371  1.00 88.88           N  
ATOM   3624  CH2 TRP A 461      10.180 -36.625  -3.732  1.00 88.88           C  
ATOM   3625  CZ2 TRP A 461      10.273 -35.312  -3.422  1.00 88.88           C  
ATOM   3626  CZ3 TRP A 461       9.719 -37.062  -4.988  1.00 88.88           C  
ATOM   3627  N   TYR A 462       5.992 -34.562  -5.832  1.00 87.69           N  
ATOM   3628  CA  TYR A 462       5.246 -35.625  -5.180  1.00 87.69           C  
ATOM   3629  C   TYR A 462       4.008 -36.000  -5.984  1.00 87.69           C  
ATOM   3630  CB  TYR A 462       4.840 -35.219  -3.762  1.00 87.69           C  
ATOM   3631  O   TYR A 462       3.703 -37.188  -6.164  1.00 87.69           O  
ATOM   3632  CG  TYR A 462       6.004 -35.094  -2.811  1.00 87.69           C  
ATOM   3633  CD1 TYR A 462       7.199 -35.781  -3.047  1.00 87.69           C  
ATOM   3634  CD2 TYR A 462       5.910 -34.312  -1.672  1.00 87.69           C  
ATOM   3635  CE1 TYR A 462       8.273 -35.656  -2.172  1.00 87.69           C  
ATOM   3636  CE2 TYR A 462       6.980 -34.188  -0.789  1.00 87.69           C  
ATOM   3637  OH  TYR A 462       9.219 -34.750  -0.177  1.00 87.69           O  
ATOM   3638  CZ  TYR A 462       8.156 -34.844  -1.048  1.00 87.69           C  
ATOM   3639  N   ARG A 463       3.467 -34.969  -6.418  1.00 88.56           N  
ATOM   3640  CA  ARG A 463       2.223 -35.188  -7.152  1.00 88.56           C  
ATOM   3641  C   ARG A 463       2.486 -35.875  -8.484  1.00 88.56           C  
ATOM   3642  CB  ARG A 463       1.506 -33.875  -7.383  1.00 88.56           C  
ATOM   3643  O   ARG A 463       1.686 -36.719  -8.930  1.00 88.56           O  
ATOM   3644  CG  ARG A 463       0.021 -34.000  -7.676  1.00 88.56           C  
ATOM   3645  CD  ARG A 463      -0.733 -34.594  -6.492  1.00 88.56           C  
ATOM   3646  NE  ARG A 463      -2.168 -34.688  -6.754  1.00 88.56           N  
ATOM   3647  NH1 ARG A 463      -2.580 -36.281  -5.145  1.00 88.56           N  
ATOM   3648  NH2 ARG A 463      -4.297 -35.469  -6.422  1.00 88.56           N  
ATOM   3649  CZ  ARG A 463      -3.012 -35.469  -6.105  1.00 88.56           C  
ATOM   3650  N   VAL A 464       3.504 -35.594  -9.078  1.00 90.31           N  
ATOM   3651  CA  VAL A 464       3.865 -36.219 -10.344  1.00 90.31           C  
ATOM   3652  C   VAL A 464       4.059 -37.719 -10.133  1.00 90.31           C  
ATOM   3653  CB  VAL A 464       5.145 -35.594 -10.945  1.00 90.31           C  
ATOM   3654  O   VAL A 464       3.559 -38.531 -10.922  1.00 90.31           O  
ATOM   3655  CG1 VAL A 464       5.602 -36.375 -12.172  1.00 90.31           C  
ATOM   3656  CG2 VAL A 464       4.910 -34.125 -11.297  1.00 90.31           C  
ATOM   3657  N   ILE A 465       4.699 -38.000  -9.070  1.00 91.12           N  
ATOM   3658  CA  ILE A 465       4.953 -39.406  -8.758  1.00 91.12           C  
ATOM   3659  C   ILE A 465       3.631 -40.125  -8.477  1.00 91.12           C  
ATOM   3660  CB  ILE A 465       5.910 -39.562  -7.555  1.00 91.12           C  
ATOM   3661  O   ILE A 465       3.402 -41.250  -8.953  1.00 91.12           O  
ATOM   3662  CG1 ILE A 465       7.285 -38.969  -7.895  1.00 91.12           C  
ATOM   3663  CG2 ILE A 465       6.027 -41.031  -7.137  1.00 91.12           C  
ATOM   3664  CD1 ILE A 465       7.969 -39.656  -9.078  1.00 91.12           C  
ATOM   3665  N   GLN A 466       2.854 -39.469  -7.773  1.00 89.06           N  
ATOM   3666  CA  GLN A 466       1.559 -40.062  -7.441  1.00 89.06           C  
ATOM   3667  C   GLN A 466       0.737 -40.312  -8.695  1.00 89.06           C  
ATOM   3668  CB  GLN A 466       0.782 -39.125  -6.496  1.00 89.06           C  
ATOM   3669  O   GLN A 466       0.123 -41.375  -8.828  1.00 89.06           O  
ATOM   3670  CG  GLN A 466       0.449 -39.781  -5.152  1.00 89.06           C  
ATOM   3671  CD  GLN A 466      -0.313 -38.844  -4.230  1.00 89.06           C  
ATOM   3672  NE2 GLN A 466      -0.672 -39.344  -3.053  1.00 89.06           N  
ATOM   3673  OE1 GLN A 466      -0.576 -37.688  -4.578  1.00 89.06           O  
ATOM   3674  N   ILE A 467       0.734 -39.438  -9.586  1.00 89.00           N  
ATOM   3675  CA  ILE A 467      -0.073 -39.562 -10.797  1.00 89.00           C  
ATOM   3676  C   ILE A 467       0.514 -40.656 -11.695  1.00 89.00           C  
ATOM   3677  CB  ILE A 467      -0.160 -38.219 -11.555  1.00 89.00           C  
ATOM   3678  O   ILE A 467      -0.223 -41.469 -12.258  1.00 89.00           O  
ATOM   3679  CG1 ILE A 467      -1.064 -37.250 -10.805  1.00 89.00           C  
ATOM   3680  CG2 ILE A 467      -0.662 -38.469 -12.984  1.00 89.00           C  
ATOM   3681  CD1 ILE A 467      -1.097 -35.844 -11.406  1.00 89.00           C  
ATOM   3682  N   VAL A 468       1.786 -40.719 -11.797  1.00 90.88           N  
ATOM   3683  CA  VAL A 468       2.434 -41.719 -12.656  1.00 90.88           C  
ATOM   3684  C   VAL A 468       2.240 -43.125 -12.086  1.00 90.88           C  
ATOM   3685  CB  VAL A 468       3.939 -41.406 -12.828  1.00 90.88           C  
ATOM   3686  O   VAL A 468       1.997 -44.062 -12.828  1.00 90.88           O  
ATOM   3687  CG1 VAL A 468       4.645 -42.562 -13.531  1.00 90.88           C  
ATOM   3688  CG2 VAL A 468       4.137 -40.125 -13.609  1.00 90.88           C  
ATOM   3689  N   ILE A 469       2.297 -43.219 -10.766  1.00 90.38           N  
ATOM   3690  CA  ILE A 469       2.135 -44.531 -10.117  1.00 90.38           C  
ATOM   3691  C   ILE A 469       0.687 -44.969 -10.258  1.00 90.38           C  
ATOM   3692  CB  ILE A 469       2.537 -44.469  -8.633  1.00 90.38           C  
ATOM   3693  O   ILE A 469       0.428 -46.188 -10.461  1.00 90.38           O  
ATOM   3694  CG1 ILE A 469       4.059 -44.312  -8.492  1.00 90.38           C  
ATOM   3695  CG2 ILE A 469       2.035 -45.719  -7.891  1.00 90.38           C  
ATOM   3696  CD1 ILE A 469       4.539 -44.156  -7.055  1.00 90.38           C  
ATOM   3697  N   ASN A 470      -0.192 -44.094 -10.219  1.00 89.19           N  
ATOM   3698  CA  ASN A 470      -1.609 -44.438 -10.219  1.00 89.19           C  
ATOM   3699  C   ASN A 470      -2.115 -44.750 -11.625  1.00 89.19           C  
ATOM   3700  CB  ASN A 470      -2.436 -43.312  -9.586  1.00 89.19           C  
ATOM   3701  O   ASN A 470      -3.168 -45.375 -11.789  1.00 89.19           O  
ATOM   3702  CG  ASN A 470      -2.375 -43.344  -8.070  1.00 89.19           C  
ATOM   3703  ND2 ASN A 470      -3.205 -42.500  -7.441  1.00 89.19           N  
ATOM   3704  OD1 ASN A 470      -1.590 -44.062  -7.477  1.00 89.19           O  
ATOM   3705  N   ARG A 471      -1.393 -44.344 -12.602  1.00 89.19           N  
ATOM   3706  CA  ARG A 471      -1.849 -44.531 -13.977  1.00 89.19           C  
ATOM   3707  C   ARG A 471      -0.889 -45.438 -14.758  1.00 89.19           C  
ATOM   3708  CB  ARG A 471      -1.996 -43.188 -14.680  1.00 89.19           C  
ATOM   3709  O   ARG A 471       0.150 -44.969 -15.234  1.00 89.19           O  
ATOM   3710  CG  ARG A 471      -3.150 -42.344 -14.156  1.00 89.19           C  
ATOM   3711  CD  ARG A 471      -3.932 -41.688 -15.289  1.00 89.19           C  
ATOM   3712  NE  ARG A 471      -5.074 -40.938 -14.789  1.00 89.19           N  
ATOM   3713  NH1 ARG A 471      -5.910 -40.406 -16.891  1.00 89.19           N  
ATOM   3714  NH2 ARG A 471      -6.984 -39.688 -15.000  1.00 89.19           N  
ATOM   3715  CZ  ARG A 471      -5.988 -40.344 -15.562  1.00 89.19           C  
ATOM   3716  N   ASP A 472      -1.360 -46.562 -15.133  1.00 89.25           N  
ATOM   3717  CA  ASP A 472      -0.529 -47.562 -15.789  1.00 89.25           C  
ATOM   3718  C   ASP A 472      -0.230 -47.156 -17.234  1.00 89.25           C  
ATOM   3719  CB  ASP A 472      -1.208 -48.938 -15.734  1.00 89.25           C  
ATOM   3720  O   ASP A 472       0.822 -47.531 -17.766  1.00 89.25           O  
ATOM   3721  CG  ASP A 472      -1.630 -49.344 -14.336  1.00 89.25           C  
ATOM   3722  OD1 ASP A 472      -1.207 -48.688 -13.359  1.00 89.25           O  
ATOM   3723  OD2 ASP A 472      -2.389 -50.312 -14.203  1.00 89.25           O  
ATOM   3724  N   ASP A 473      -1.104 -46.469 -17.797  1.00 89.44           N  
ATOM   3725  CA  ASP A 473      -0.998 -46.156 -19.219  1.00 89.44           C  
ATOM   3726  C   ASP A 473       0.115 -45.125 -19.453  1.00 89.44           C  
ATOM   3727  CB  ASP A 473      -2.328 -45.594 -19.734  1.00 89.44           C  
ATOM   3728  O   ASP A 473       0.606 -45.000 -20.578  1.00 89.44           O  
ATOM   3729  CG  ASP A 473      -2.959 -44.562 -18.812  1.00 89.44           C  
ATOM   3730  OD1 ASP A 473      -2.725 -44.625 -17.594  1.00 89.44           O  
ATOM   3731  OD2 ASP A 473      -3.697 -43.688 -19.328  1.00 89.44           O  
ATOM   3732  N   VAL A 474       0.547 -44.500 -18.422  1.00 92.31           N  
ATOM   3733  CA  VAL A 474       1.494 -43.406 -18.641  1.00 92.31           C  
ATOM   3734  C   VAL A 474       2.867 -43.812 -18.094  1.00 92.31           C  
ATOM   3735  CB  VAL A 474       1.016 -42.094 -17.953  1.00 92.31           C  
ATOM   3736  O   VAL A 474       3.861 -43.125 -18.359  1.00 92.31           O  
ATOM   3737  CG1 VAL A 474       2.102 -41.031 -18.016  1.00 92.31           C  
ATOM   3738  CG2 VAL A 474      -0.272 -41.594 -18.609  1.00 92.31           C  
ATOM   3739  N   GLN A 475       3.051 -44.875 -17.422  1.00 93.50           N  
ATOM   3740  CA  GLN A 475       4.273 -45.281 -16.734  1.00 93.50           C  
ATOM   3741  C   GLN A 475       5.422 -45.469 -17.719  1.00 93.50           C  
ATOM   3742  CB  GLN A 475       4.051 -46.562 -15.938  1.00 93.50           C  
ATOM   3743  O   GLN A 475       6.516 -44.938 -17.516  1.00 93.50           O  
ATOM   3744  CG  GLN A 475       3.162 -46.375 -14.711  1.00 93.50           C  
ATOM   3745  CD  GLN A 475       2.785 -47.688 -14.062  1.00 93.50           C  
ATOM   3746  NE2 GLN A 475       2.160 -47.625 -12.891  1.00 93.50           N  
ATOM   3747  OE1 GLN A 475       3.053 -48.781 -14.609  1.00 93.50           O  
ATOM   3748  N   GLY A 476       5.133 -46.125 -18.766  1.00 94.06           N  
ATOM   3749  CA  GLY A 476       6.164 -46.344 -19.766  1.00 94.06           C  
ATOM   3750  C   GLY A 476       6.637 -45.062 -20.438  1.00 94.06           C  
ATOM   3751  O   GLY A 476       7.840 -44.875 -20.594  1.00 94.06           O  
ATOM   3752  N   TYR A 477       5.719 -44.375 -20.750  1.00 94.62           N  
ATOM   3753  CA  TYR A 477       6.039 -43.094 -21.391  1.00 94.62           C  
ATOM   3754  C   TYR A 477       6.812 -42.188 -20.438  1.00 94.62           C  
ATOM   3755  CB  TYR A 477       4.762 -42.406 -21.859  1.00 94.62           C  
ATOM   3756  O   TYR A 477       7.777 -41.531 -20.844  1.00 94.62           O  
ATOM   3757  CG  TYR A 477       5.020 -41.125 -22.641  1.00 94.62           C  
ATOM   3758  CD1 TYR A 477       4.816 -39.875 -22.062  1.00 94.62           C  
ATOM   3759  CD2 TYR A 477       5.461 -41.156 -23.953  1.00 94.62           C  
ATOM   3760  CE1 TYR A 477       5.051 -38.688 -22.766  1.00 94.62           C  
ATOM   3761  CE2 TYR A 477       5.695 -40.000 -24.672  1.00 94.62           C  
ATOM   3762  OH  TYR A 477       5.723 -37.625 -24.781  1.00 94.62           O  
ATOM   3763  CZ  TYR A 477       5.488 -38.781 -24.078  1.00 94.62           C  
ATOM   3764  N   ALA A 478       6.387 -42.125 -19.203  1.00 95.31           N  
ATOM   3765  CA  ALA A 478       7.047 -41.281 -18.203  1.00 95.31           C  
ATOM   3766  C   ALA A 478       8.492 -41.719 -18.000  1.00 95.31           C  
ATOM   3767  CB  ALA A 478       6.285 -41.344 -16.875  1.00 95.31           C  
ATOM   3768  O   ALA A 478       9.398 -40.906 -17.906  1.00 95.31           O  
ATOM   3769  N   ALA A 479       8.688 -42.969 -17.922  1.00 95.62           N  
ATOM   3770  CA  ALA A 479      10.031 -43.500 -17.734  1.00 95.62           C  
ATOM   3771  C   ALA A 479      10.930 -43.125 -18.906  1.00 95.62           C  
ATOM   3772  CB  ALA A 479       9.984 -45.031 -17.562  1.00 95.62           C  
ATOM   3773  O   ALA A 479      12.086 -42.750 -18.719  1.00 95.62           O  
ATOM   3774  N   LYS A 480      10.375 -43.250 -20.031  1.00 95.50           N  
ATOM   3775  CA  LYS A 480      11.141 -42.906 -21.234  1.00 95.50           C  
ATOM   3776  C   LYS A 480      11.477 -41.438 -21.266  1.00 95.50           C  
ATOM   3777  CB  LYS A 480      10.367 -43.312 -22.500  1.00 95.50           C  
ATOM   3778  O   LYS A 480      12.625 -41.062 -21.547  1.00 95.50           O  
ATOM   3779  CG  LYS A 480      11.141 -43.094 -23.781  1.00 95.50           C  
ATOM   3780  CD  LYS A 480      10.312 -43.500 -25.000  1.00 95.50           C  
ATOM   3781  CE  LYS A 480      11.055 -43.188 -26.297  1.00 95.50           C  
ATOM   3782  NZ  LYS A 480      10.242 -43.562 -27.500  1.00 95.50           N  
ATOM   3783  N   THR A 481      10.539 -40.625 -21.078  1.00 94.62           N  
ATOM   3784  CA  THR A 481      10.703 -39.188 -21.172  1.00 94.62           C  
ATOM   3785  C   THR A 481      11.656 -38.656 -20.094  1.00 94.62           C  
ATOM   3786  CB  THR A 481       9.352 -38.469 -21.047  1.00 94.62           C  
ATOM   3787  O   THR A 481      12.484 -37.781 -20.359  1.00 94.62           O  
ATOM   3788  CG2 THR A 481       9.305 -37.219 -21.922  1.00 94.62           C  
ATOM   3789  OG1 THR A 481       8.297 -39.344 -21.453  1.00 94.62           O  
ATOM   3790  N   VAL A 482      11.516 -39.156 -18.891  1.00 94.81           N  
ATOM   3791  CA  VAL A 482      12.383 -38.719 -17.797  1.00 94.81           C  
ATOM   3792  C   VAL A 482      13.820 -39.156 -18.078  1.00 94.81           C  
ATOM   3793  CB  VAL A 482      11.922 -39.312 -16.438  1.00 94.81           C  
ATOM   3794  O   VAL A 482      14.766 -38.406 -17.781  1.00 94.81           O  
ATOM   3795  CG1 VAL A 482      13.078 -39.344 -15.445  1.00 94.81           C  
ATOM   3796  CG2 VAL A 482      10.758 -38.500 -15.875  1.00 94.81           C  
ATOM   3797  N   PHE A 483      13.945 -40.344 -18.609  1.00 95.38           N  
ATOM   3798  CA  PHE A 483      15.266 -40.844 -18.969  1.00 95.38           C  
ATOM   3799  C   PHE A 483      15.922 -39.906 -19.984  1.00 95.38           C  
ATOM   3800  CB  PHE A 483      15.172 -42.250 -19.547  1.00 95.38           C  
ATOM   3801  O   PHE A 483      17.109 -39.562 -19.844  1.00 95.38           O  
ATOM   3802  CG  PHE A 483      16.484 -42.812 -20.000  1.00 95.38           C  
ATOM   3803  CD1 PHE A 483      16.828 -42.812 -21.344  1.00 95.38           C  
ATOM   3804  CD2 PHE A 483      17.391 -43.344 -19.078  1.00 95.38           C  
ATOM   3805  CE1 PHE A 483      18.047 -43.344 -21.766  1.00 95.38           C  
ATOM   3806  CE2 PHE A 483      18.609 -43.844 -19.500  1.00 95.38           C  
ATOM   3807  CZ  PHE A 483      18.938 -43.844 -20.844  1.00 95.38           C  
ATOM   3808  N   GLU A 484      15.180 -39.531 -20.922  1.00 94.00           N  
ATOM   3809  CA  GLU A 484      15.695 -38.594 -21.938  1.00 94.00           C  
ATOM   3810  C   GLU A 484      16.047 -37.250 -21.328  1.00 94.00           C  
ATOM   3811  CB  GLU A 484      14.672 -38.438 -23.062  1.00 94.00           C  
ATOM   3812  O   GLU A 484      17.047 -36.656 -21.703  1.00 94.00           O  
ATOM   3813  CG  GLU A 484      14.555 -39.625 -23.984  1.00 94.00           C  
ATOM   3814  CD  GLU A 484      13.484 -39.469 -25.047  1.00 94.00           C  
ATOM   3815  OE1 GLU A 484      13.328 -40.375 -25.891  1.00 94.00           O  
ATOM   3816  OE2 GLU A 484      12.789 -38.438 -25.031  1.00 94.00           O  
ATOM   3817  N   ALA A 485      15.266 -36.812 -20.469  1.00 93.19           N  
ATOM   3818  CA  ALA A 485      15.492 -35.500 -19.812  1.00 93.19           C  
ATOM   3819  C   ALA A 485      16.766 -35.531 -18.969  1.00 93.19           C  
ATOM   3820  CB  ALA A 485      14.289 -35.125 -18.953  1.00 93.19           C  
ATOM   3821  O   ALA A 485      17.469 -34.531 -18.859  1.00 93.19           O  
ATOM   3822  N   LEU A 486      17.078 -36.656 -18.391  1.00 94.19           N  
ATOM   3823  CA  LEU A 486      18.219 -36.812 -17.500  1.00 94.19           C  
ATOM   3824  C   LEU A 486      19.516 -36.875 -18.297  1.00 94.19           C  
ATOM   3825  CB  LEU A 486      18.078 -38.062 -16.641  1.00 94.19           C  
ATOM   3826  O   LEU A 486      20.609 -36.688 -17.734  1.00 94.19           O  
ATOM   3827  CG  LEU A 486      17.109 -37.969 -15.453  1.00 94.19           C  
ATOM   3828  CD1 LEU A 486      16.844 -39.375 -14.883  1.00 94.19           C  
ATOM   3829  CD2 LEU A 486      17.672 -37.031 -14.383  1.00 94.19           C  
ATOM   3830  N   GLN A 487      19.422 -37.062 -19.500  1.00 92.88           N  
ATOM   3831  CA  GLN A 487      20.609 -37.188 -20.344  1.00 92.88           C  
ATOM   3832  C   GLN A 487      21.234 -35.812 -20.578  1.00 92.88           C  
ATOM   3833  CB  GLN A 487      20.266 -37.844 -21.688  1.00 92.88           C  
ATOM   3834  O   GLN A 487      22.391 -35.688 -20.984  1.00 92.88           O  
ATOM   3835  CG  GLN A 487      19.953 -39.312 -21.578  1.00 92.88           C  
ATOM   3836  CD  GLN A 487      19.734 -39.969 -22.938  1.00 92.88           C  
ATOM   3837  NE2 GLN A 487      19.719 -41.312 -22.953  1.00 92.88           N  
ATOM   3838  OE1 GLN A 487      19.594 -39.281 -23.953  1.00 92.88           O  
ATOM   3839  N   ALA A 488      20.469 -34.844 -20.328  1.00 89.38           N  
ATOM   3840  CA  ALA A 488      21.016 -33.469 -20.453  1.00 89.38           C  
ATOM   3841  C   ALA A 488      22.141 -33.250 -19.469  1.00 89.38           C  
ATOM   3842  CB  ALA A 488      19.906 -32.438 -20.266  1.00 89.38           C  
ATOM   3843  O   ALA A 488      22.109 -33.750 -18.344  1.00 89.38           O  
ATOM   3844  N   PRO A 489      23.188 -32.500 -19.906  1.00 85.38           N  
ATOM   3845  CA  PRO A 489      24.344 -32.312 -19.031  1.00 85.38           C  
ATOM   3846  C   PRO A 489      24.000 -31.547 -17.766  1.00 85.38           C  
ATOM   3847  CB  PRO A 489      25.312 -31.531 -19.906  1.00 85.38           C  
ATOM   3848  O   PRO A 489      24.500 -31.891 -16.688  1.00 85.38           O  
ATOM   3849  CG  PRO A 489      24.531 -31.188 -21.141  1.00 85.38           C  
ATOM   3850  CD  PRO A 489      23.234 -31.922 -21.094  1.00 85.38           C  
ATOM   3851  N   ALA A 490      23.219 -30.500 -17.938  1.00 85.19           N  
ATOM   3852  CA  ALA A 490      22.828 -29.734 -16.750  1.00 85.19           C  
ATOM   3853  C   ALA A 490      21.406 -30.062 -16.344  1.00 85.19           C  
ATOM   3854  CB  ALA A 490      22.969 -28.234 -17.016  1.00 85.19           C  
ATOM   3855  O   ALA A 490      20.469 -29.859 -17.125  1.00 85.19           O  
ATOM   3856  N   CYS A 491      21.297 -30.922 -15.219  1.00 88.50           N  
ATOM   3857  CA  CYS A 491      19.969 -31.266 -14.711  1.00 88.50           C  
ATOM   3858  C   CYS A 491      19.797 -30.766 -13.281  1.00 88.50           C  
ATOM   3859  CB  CYS A 491      19.750 -32.781 -14.758  1.00 88.50           C  
ATOM   3860  O   CYS A 491      20.719 -30.812 -12.477  1.00 88.50           O  
ATOM   3861  SG  CYS A 491      19.844 -33.469 -16.422  1.00 88.50           S  
ATOM   3862  N   HIS A 492      18.688 -30.250 -13.117  1.00 90.88           N  
ATOM   3863  CA  HIS A 492      18.375 -29.781 -11.773  1.00 90.88           C  
ATOM   3864  C   HIS A 492      18.078 -30.953 -10.836  1.00 90.88           C  
ATOM   3865  CB  HIS A 492      17.172 -28.828 -11.812  1.00 90.88           C  
ATOM   3866  O   HIS A 492      17.625 -32.000 -11.273  1.00 90.88           O  
ATOM   3867  CG  HIS A 492      17.188 -27.812 -10.719  1.00 90.88           C  
ATOM   3868  CD2 HIS A 492      17.516 -26.500 -10.734  1.00 90.88           C  
ATOM   3869  ND1 HIS A 492      16.828 -28.094  -9.422  1.00 90.88           N  
ATOM   3870  CE1 HIS A 492      16.938 -27.016  -8.688  1.00 90.88           C  
ATOM   3871  NE2 HIS A 492      17.344 -26.016  -9.453  1.00 90.88           N  
ATOM   3872  N   GLU A 493      18.234 -30.781  -9.625  1.00 92.50           N  
ATOM   3873  CA  GLU A 493      18.109 -31.828  -8.617  1.00 92.50           C  
ATOM   3874  C   GLU A 493      16.688 -32.375  -8.578  1.00 92.50           C  
ATOM   3875  CB  GLU A 493      18.516 -31.312  -7.238  1.00 92.50           C  
ATOM   3876  O   GLU A 493      16.500 -33.594  -8.383  1.00 92.50           O  
ATOM   3877  CG  GLU A 493      18.484 -32.375  -6.141  1.00 92.50           C  
ATOM   3878  CD  GLU A 493      19.000 -31.859  -4.805  1.00 92.50           C  
ATOM   3879  OE1 GLU A 493      18.906 -32.594  -3.801  1.00 92.50           O  
ATOM   3880  OE2 GLU A 493      19.500 -30.703  -4.762  1.00 92.50           O  
ATOM   3881  N   ASN A 494      15.734 -31.531  -8.750  1.00 93.38           N  
ATOM   3882  CA  ASN A 494      14.344 -31.984  -8.734  1.00 93.38           C  
ATOM   3883  C   ASN A 494      14.062 -32.969  -9.859  1.00 93.38           C  
ATOM   3884  CB  ASN A 494      13.391 -30.797  -8.820  1.00 93.38           C  
ATOM   3885  O   ASN A 494      13.266 -33.906  -9.703  1.00 93.38           O  
ATOM   3886  CG  ASN A 494      13.289 -30.031  -7.516  1.00 93.38           C  
ATOM   3887  ND2 ASN A 494      12.930 -28.750  -7.598  1.00 93.38           N  
ATOM   3888  OD1 ASN A 494      13.523 -30.594  -6.438  1.00 93.38           O  
ATOM   3889  N   LEU A 495      14.680 -32.812 -10.930  1.00 94.19           N  
ATOM   3890  CA  LEU A 495      14.523 -33.750 -12.039  1.00 94.19           C  
ATOM   3891  C   LEU A 495      15.156 -35.094 -11.711  1.00 94.19           C  
ATOM   3892  CB  LEU A 495      15.156 -33.156 -13.312  1.00 94.19           C  
ATOM   3893  O   LEU A 495      14.641 -36.125 -12.102  1.00 94.19           O  
ATOM   3894  CG  LEU A 495      14.883 -33.938 -14.609  1.00 94.19           C  
ATOM   3895  CD1 LEU A 495      13.391 -33.875 -14.938  1.00 94.19           C  
ATOM   3896  CD2 LEU A 495      15.703 -33.344 -15.758  1.00 94.19           C  
ATOM   3897  N   VAL A 496      16.203 -35.031 -10.969  1.00 94.75           N  
ATOM   3898  CA  VAL A 496      16.875 -36.250 -10.547  1.00 94.75           C  
ATOM   3899  C   VAL A 496      16.000 -37.031  -9.562  1.00 94.75           C  
ATOM   3900  CB  VAL A 496      18.266 -35.938  -9.922  1.00 94.75           C  
ATOM   3901  O   VAL A 496      15.945 -38.250  -9.602  1.00 94.75           O  
ATOM   3902  CG1 VAL A 496      18.938 -37.250  -9.453  1.00 94.75           C  
ATOM   3903  CG2 VAL A 496      19.156 -35.219 -10.914  1.00 94.75           C  
ATOM   3904  N   LYS A 497      15.352 -36.312  -8.727  1.00 94.62           N  
ATOM   3905  CA  LYS A 497      14.438 -36.938  -7.777  1.00 94.62           C  
ATOM   3906  C   LYS A 497      13.305 -37.656  -8.500  1.00 94.62           C  
ATOM   3907  CB  LYS A 497      13.859 -35.906  -6.820  1.00 94.62           C  
ATOM   3908  O   LYS A 497      13.039 -38.844  -8.219  1.00 94.62           O  
ATOM   3909  CG  LYS A 497      14.844 -35.406  -5.766  1.00 94.62           C  
ATOM   3910  CD  LYS A 497      14.219 -34.375  -4.852  1.00 94.62           C  
ATOM   3911  CE  LYS A 497      15.273 -33.625  -4.023  1.00 94.62           C  
ATOM   3912  NZ  LYS A 497      14.672 -32.562  -3.188  1.00 94.62           N  
ATOM   3913  N   VAL A 498      12.773 -36.969  -9.422  1.00 94.56           N  
ATOM   3914  CA  VAL A 498      11.656 -37.531 -10.164  1.00 94.56           C  
ATOM   3915  C   VAL A 498      12.141 -38.688 -11.023  1.00 94.56           C  
ATOM   3916  CB  VAL A 498      10.961 -36.469 -11.047  1.00 94.56           C  
ATOM   3917  O   VAL A 498      11.508 -39.750 -11.062  1.00 94.56           O  
ATOM   3918  CG1 VAL A 498       9.922 -37.125 -11.953  1.00 94.56           C  
ATOM   3919  CG2 VAL A 498      10.312 -35.406 -10.172  1.00 94.56           C  
ATOM   3920  N   GLY A 499      13.227 -38.469 -11.664  1.00 94.75           N  
ATOM   3921  CA  GLY A 499      13.797 -39.500 -12.500  1.00 94.75           C  
ATOM   3922  C   GLY A 499      14.211 -40.719 -11.719  1.00 94.75           C  
ATOM   3923  O   GLY A 499      13.969 -41.875 -12.148  1.00 94.75           O  
ATOM   3924  N   GLY A 500      14.836 -40.531 -10.594  1.00 95.31           N  
ATOM   3925  CA  GLY A 500      15.219 -41.656  -9.742  1.00 95.31           C  
ATOM   3926  C   GLY A 500      14.039 -42.469  -9.281  1.00 95.31           C  
ATOM   3927  O   GLY A 500      14.086 -43.719  -9.320  1.00 95.31           O  
ATOM   3928  N   TYR A 501      13.055 -41.812  -8.883  1.00 94.94           N  
ATOM   3929  CA  TYR A 501      11.883 -42.500  -8.383  1.00 94.94           C  
ATOM   3930  C   TYR A 501      11.188 -43.250  -9.508  1.00 94.94           C  
ATOM   3931  CB  TYR A 501      10.906 -41.531  -7.723  1.00 94.94           C  
ATOM   3932  O   TYR A 501      10.844 -44.438  -9.359  1.00 94.94           O  
ATOM   3933  CG  TYR A 501       9.961 -42.188  -6.742  1.00 94.94           C  
ATOM   3934  CD1 TYR A 501       8.859 -42.906  -7.188  1.00 94.94           C  
ATOM   3935  CD2 TYR A 501      10.172 -42.094  -5.371  1.00 94.94           C  
ATOM   3936  CE1 TYR A 501       7.988 -43.531  -6.289  1.00 94.94           C  
ATOM   3937  CE2 TYR A 501       9.305 -42.688  -4.465  1.00 94.94           C  
ATOM   3938  OH  TYR A 501       7.359 -44.000  -4.039  1.00 94.94           O  
ATOM   3939  CZ  TYR A 501       8.219 -43.406  -4.930  1.00 94.94           C  
ATOM   3940  N   ILE A 502      10.984 -42.656 -10.625  1.00 94.81           N  
ATOM   3941  CA  ILE A 502      10.234 -43.250 -11.734  1.00 94.81           C  
ATOM   3942  C   ILE A 502      11.047 -44.406 -12.352  1.00 94.81           C  
ATOM   3943  CB  ILE A 502       9.891 -42.219 -12.812  1.00 94.81           C  
ATOM   3944  O   ILE A 502      10.500 -45.469 -12.625  1.00 94.81           O  
ATOM   3945  CG1 ILE A 502       8.836 -41.219 -12.281  1.00 94.81           C  
ATOM   3946  CG2 ILE A 502       9.406 -42.875 -14.094  1.00 94.81           C  
ATOM   3947  CD1 ILE A 502       8.445 -40.125 -13.273  1.00 94.81           C  
ATOM   3948  N   LEU A 503      12.297 -44.156 -12.539  1.00 94.94           N  
ATOM   3949  CA  LEU A 503      13.133 -45.219 -13.117  1.00 94.94           C  
ATOM   3950  C   LEU A 503      13.305 -46.375 -12.133  1.00 94.94           C  
ATOM   3951  CB  LEU A 503      14.500 -44.656 -13.516  1.00 94.94           C  
ATOM   3952  O   LEU A 503      13.461 -47.531 -12.547  1.00 94.94           O  
ATOM   3953  CG  LEU A 503      14.523 -43.719 -14.727  1.00 94.94           C  
ATOM   3954  CD1 LEU A 503      15.914 -43.125 -14.922  1.00 94.94           C  
ATOM   3955  CD2 LEU A 503      14.070 -44.469 -15.984  1.00 94.94           C  
ATOM   3956  N   GLY A 504      13.312 -46.031 -10.867  1.00 94.19           N  
ATOM   3957  CA  GLY A 504      13.391 -47.094  -9.859  1.00 94.19           C  
ATOM   3958  C   GLY A 504      12.180 -48.000  -9.859  1.00 94.19           C  
ATOM   3959  O   GLY A 504      12.305 -49.188  -9.586  1.00 94.19           O  
ATOM   3960  N   GLU A 505      11.102 -47.469 -10.133  1.00 92.75           N  
ATOM   3961  CA  GLU A 505       9.859 -48.219 -10.102  1.00 92.75           C  
ATOM   3962  C   GLU A 505       9.555 -48.844 -11.469  1.00 92.75           C  
ATOM   3963  CB  GLU A 505       8.695 -47.344  -9.633  1.00 92.75           C  
ATOM   3964  O   GLU A 505       9.086 -49.969 -11.570  1.00 92.75           O  
ATOM   3965  CG  GLU A 505       8.680 -47.094  -8.133  1.00 92.75           C  
ATOM   3966  CD  GLU A 505       8.250 -48.312  -7.324  1.00 92.75           C  
ATOM   3967  OE1 GLU A 505       8.547 -48.375  -6.109  1.00 92.75           O  
ATOM   3968  OE2 GLU A 505       7.617 -49.219  -7.910  1.00 92.75           O  
ATOM   3969  N   PHE A 506       9.891 -48.094 -12.555  1.00 93.81           N  
ATOM   3970  CA  PHE A 506       9.398 -48.531 -13.859  1.00 93.81           C  
ATOM   3971  C   PHE A 506      10.516 -48.531 -14.891  1.00 93.81           C  
ATOM   3972  CB  PHE A 506       8.258 -47.594 -14.328  1.00 93.81           C  
ATOM   3973  O   PHE A 506      10.266 -48.469 -16.094  1.00 93.81           O  
ATOM   3974  CG  PHE A 506       7.102 -47.531 -13.375  1.00 93.81           C  
ATOM   3975  CD1 PHE A 506       6.332 -48.656 -13.109  1.00 93.81           C  
ATOM   3976  CD2 PHE A 506       6.785 -46.344 -12.734  1.00 93.81           C  
ATOM   3977  CE1 PHE A 506       5.258 -48.594 -12.219  1.00 93.81           C  
ATOM   3978  CE2 PHE A 506       5.711 -46.281 -11.852  1.00 93.81           C  
ATOM   3979  CZ  PHE A 506       4.949 -47.406 -11.594  1.00 93.81           C  
ATOM   3980  N   GLY A 507      11.664 -48.625 -14.500  1.00 93.88           N  
ATOM   3981  CA  GLY A 507      12.789 -48.656 -15.422  1.00 93.88           C  
ATOM   3982  C   GLY A 507      12.773 -49.875 -16.312  1.00 93.88           C  
ATOM   3983  O   GLY A 507      13.344 -49.875 -17.406  1.00 93.88           O  
ATOM   3984  N   ASN A 508      12.102 -50.906 -15.859  1.00 93.88           N  
ATOM   3985  CA  ASN A 508      12.016 -52.188 -16.609  1.00 93.88           C  
ATOM   3986  C   ASN A 508      11.195 -52.000 -17.875  1.00 93.88           C  
ATOM   3987  CB  ASN A 508      11.422 -53.281 -15.734  1.00 93.88           C  
ATOM   3988  O   ASN A 508      11.375 -52.750 -18.844  1.00 93.88           O  
ATOM   3989  CG  ASN A 508      10.102 -52.875 -15.094  1.00 93.88           C  
ATOM   3990  ND2 ASN A 508       9.188 -53.812 -14.969  1.00 93.88           N  
ATOM   3991  OD1 ASN A 508       9.914 -51.719 -14.711  1.00 93.88           O  
ATOM   3992  N   LEU A 509      10.383 -51.062 -17.906  1.00 94.00           N  
ATOM   3993  CA  LEU A 509       9.508 -50.844 -19.047  1.00 94.00           C  
ATOM   3994  C   LEU A 509      10.281 -50.281 -20.234  1.00 94.00           C  
ATOM   3995  CB  LEU A 509       8.359 -49.906 -18.688  1.00 94.00           C  
ATOM   3996  O   LEU A 509       9.836 -50.406 -21.391  1.00 94.00           O  
ATOM   3997  CG  LEU A 509       7.371 -50.406 -17.625  1.00 94.00           C  
ATOM   3998  CD1 LEU A 509       6.426 -49.281 -17.203  1.00 94.00           C  
ATOM   3999  CD2 LEU A 509       6.590 -51.594 -18.172  1.00 94.00           C  
ATOM   4000  N   ILE A 510      11.438 -49.750 -19.984  1.00 93.88           N  
ATOM   4001  CA  ILE A 510      12.211 -49.156 -21.062  1.00 93.88           C  
ATOM   4002  C   ILE A 510      13.523 -49.906 -21.234  1.00 93.88           C  
ATOM   4003  CB  ILE A 510      12.477 -47.656 -20.828  1.00 93.88           C  
ATOM   4004  O   ILE A 510      14.344 -49.562 -22.094  1.00 93.88           O  
ATOM   4005  CG1 ILE A 510      13.250 -47.469 -19.516  1.00 93.88           C  
ATOM   4006  CG2 ILE A 510      11.164 -46.875 -20.812  1.00 93.88           C  
ATOM   4007  CD1 ILE A 510      13.812 -46.062 -19.344  1.00 93.88           C  
ATOM   4008  N   ALA A 511      13.742 -50.875 -20.469  1.00 93.38           N  
ATOM   4009  CA  ALA A 511      15.008 -51.594 -20.453  1.00 93.38           C  
ATOM   4010  C   ALA A 511      15.180 -52.438 -21.719  1.00 93.38           C  
ATOM   4011  CB  ALA A 511      15.070 -52.500 -19.219  1.00 93.38           C  
ATOM   4012  O   ALA A 511      16.281 -52.875 -22.047  1.00 93.38           O  
ATOM   4013  N   GLY A 512      14.125 -52.656 -22.516  1.00 91.06           N  
ATOM   4014  CA  GLY A 512      14.203 -53.438 -23.750  1.00 91.06           C  
ATOM   4015  C   GLY A 512      14.969 -52.750 -24.859  1.00 91.06           C  
ATOM   4016  O   GLY A 512      15.477 -53.375 -25.766  1.00 91.06           O  
ATOM   4017  N   ASP A 513      15.109 -51.531 -24.766  1.00 91.88           N  
ATOM   4018  CA  ASP A 513      15.883 -50.719 -25.719  1.00 91.88           C  
ATOM   4019  C   ASP A 513      17.359 -50.719 -25.328  1.00 91.88           C  
ATOM   4020  CB  ASP A 513      15.336 -49.312 -25.797  1.00 91.88           C  
ATOM   4021  O   ASP A 513      17.703 -50.469 -24.172  1.00 91.88           O  
ATOM   4022  CG  ASP A 513      15.656 -48.625 -27.109  1.00 91.88           C  
ATOM   4023  OD1 ASP A 513      16.641 -49.000 -27.781  1.00 91.88           O  
ATOM   4024  OD2 ASP A 513      14.922 -47.688 -27.484  1.00 91.88           O  
ATOM   4025  N   PRO A 514      18.250 -50.906 -26.250  1.00 91.12           N  
ATOM   4026  CA  PRO A 514      19.688 -50.906 -25.938  1.00 91.12           C  
ATOM   4027  C   PRO A 514      20.188 -49.562 -25.484  1.00 91.12           C  
ATOM   4028  CB  PRO A 514      20.344 -51.312 -27.266  1.00 91.12           C  
ATOM   4029  O   PRO A 514      21.219 -49.469 -24.812  1.00 91.12           O  
ATOM   4030  CG  PRO A 514      19.203 -51.406 -28.234  1.00 91.12           C  
ATOM   4031  CD  PRO A 514      17.922 -51.188 -27.500  1.00 91.12           C  
ATOM   4032  N   ARG A 515      19.578 -48.500 -25.828  1.00 89.62           N  
ATOM   4033  CA  ARG A 515      20.000 -47.156 -25.453  1.00 89.62           C  
ATOM   4034  C   ARG A 515      19.625 -46.844 -24.000  1.00 89.62           C  
ATOM   4035  CB  ARG A 515      19.375 -46.125 -26.375  1.00 89.62           C  
ATOM   4036  O   ARG A 515      20.156 -45.938 -23.391  1.00 89.62           O  
ATOM   4037  CG  ARG A 515      19.891 -46.156 -27.812  1.00 89.62           C  
ATOM   4038  CD  ARG A 515      19.281 -45.062 -28.672  1.00 89.62           C  
ATOM   4039  NE  ARG A 515      19.203 -45.469 -30.078  1.00 89.62           N  
ATOM   4040  NH1 ARG A 515      18.281 -43.500 -30.797  1.00 89.62           N  
ATOM   4041  NH2 ARG A 515      18.703 -45.188 -32.281  1.00 89.62           N  
ATOM   4042  CZ  ARG A 515      18.734 -44.719 -31.047  1.00 89.62           C  
ATOM   4043  N   SER A 516      18.734 -47.688 -23.578  1.00 92.88           N  
ATOM   4044  CA  SER A 516      18.297 -47.500 -22.203  1.00 92.88           C  
ATOM   4045  C   SER A 516      18.422 -48.781 -21.406  1.00 92.88           C  
ATOM   4046  CB  SER A 516      16.844 -47.031 -22.172  1.00 92.88           C  
ATOM   4047  O   SER A 516      17.531 -49.125 -20.625  1.00 92.88           O  
ATOM   4048  OG  SER A 516      15.992 -47.938 -22.844  1.00 92.88           O  
ATOM   4049  N   SER A 517      19.500 -49.469 -21.625  1.00 94.00           N  
ATOM   4050  CA  SER A 517      19.781 -50.688 -20.891  1.00 94.00           C  
ATOM   4051  C   SER A 517      19.938 -50.406 -19.406  1.00 94.00           C  
ATOM   4052  CB  SER A 517      21.047 -51.375 -21.422  1.00 94.00           C  
ATOM   4053  O   SER A 517      20.156 -49.250 -19.000  1.00 94.00           O  
ATOM   4054  OG  SER A 517      22.203 -50.625 -21.047  1.00 94.00           O  
ATOM   4055  N   PRO A 518      19.688 -51.375 -18.609  1.00 94.12           N  
ATOM   4056  CA  PRO A 518      19.750 -51.188 -17.156  1.00 94.12           C  
ATOM   4057  C   PRO A 518      21.078 -50.562 -16.703  1.00 94.12           C  
ATOM   4058  CB  PRO A 518      19.578 -52.594 -16.594  1.00 94.12           C  
ATOM   4059  O   PRO A 518      21.094 -49.688 -15.836  1.00 94.12           O  
ATOM   4060  CG  PRO A 518      18.766 -53.312 -17.625  1.00 94.12           C  
ATOM   4061  CD  PRO A 518      19.141 -52.812 -18.984  1.00 94.12           C  
ATOM   4062  N   LEU A 519      22.109 -50.938 -17.344  1.00 94.56           N  
ATOM   4063  CA  LEU A 519      23.422 -50.406 -16.984  1.00 94.56           C  
ATOM   4064  C   LEU A 519      23.531 -48.938 -17.344  1.00 94.56           C  
ATOM   4065  CB  LEU A 519      24.531 -51.219 -17.672  1.00 94.56           C  
ATOM   4066  O   LEU A 519      24.125 -48.156 -16.594  1.00 94.56           O  
ATOM   4067  CG  LEU A 519      25.781 -51.500 -16.828  1.00 94.56           C  
ATOM   4068  CD1 LEU A 519      25.719 -52.875 -16.219  1.00 94.56           C  
ATOM   4069  CD2 LEU A 519      27.047 -51.344 -17.688  1.00 94.56           C  
ATOM   4070  N   ILE A 520      23.031 -48.656 -18.453  1.00 95.38           N  
ATOM   4071  CA  ILE A 520      23.062 -47.250 -18.906  1.00 95.38           C  
ATOM   4072  C   ILE A 520      22.203 -46.406 -17.984  1.00 95.38           C  
ATOM   4073  CB  ILE A 520      22.578 -47.125 -20.359  1.00 95.38           C  
ATOM   4074  O   ILE A 520      22.594 -45.281 -17.625  1.00 95.38           O  
ATOM   4075  CG1 ILE A 520      23.547 -47.844 -21.312  1.00 95.38           C  
ATOM   4076  CG2 ILE A 520      22.422 -45.656 -20.750  1.00 95.38           C  
ATOM   4077  CD1 ILE A 520      23.094 -47.844 -22.766  1.00 95.38           C  
ATOM   4078  N   GLN A 521      21.016 -46.906 -17.578  1.00 95.69           N  
ATOM   4079  CA  GLN A 521      20.141 -46.188 -16.656  1.00 95.69           C  
ATOM   4080  C   GLN A 521      20.859 -45.938 -15.320  1.00 95.69           C  
ATOM   4081  CB  GLN A 521      18.859 -46.969 -16.406  1.00 95.69           C  
ATOM   4082  O   GLN A 521      20.781 -44.812 -14.781  1.00 95.69           O  
ATOM   4083  CG  GLN A 521      17.953 -47.062 -17.641  1.00 95.69           C  
ATOM   4084  CD  GLN A 521      16.656 -47.781 -17.359  1.00 95.69           C  
ATOM   4085  NE2 GLN A 521      16.156 -48.531 -18.359  1.00 95.69           N  
ATOM   4086  OE1 GLN A 521      16.109 -47.719 -16.266  1.00 95.69           O  
ATOM   4087  N   PHE A 522      21.531 -46.938 -14.859  1.00 95.69           N  
ATOM   4088  CA  PHE A 522      22.234 -46.812 -13.594  1.00 95.69           C  
ATOM   4089  C   PHE A 522      23.359 -45.781 -13.688  1.00 95.69           C  
ATOM   4090  CB  PHE A 522      22.812 -48.188 -13.172  1.00 95.69           C  
ATOM   4091  O   PHE A 522      23.500 -44.938 -12.805  1.00 95.69           O  
ATOM   4092  CG  PHE A 522      23.719 -48.125 -11.984  1.00 95.69           C  
ATOM   4093  CD1 PHE A 522      25.094 -48.219 -12.133  1.00 95.69           C  
ATOM   4094  CD2 PHE A 522      23.203 -47.969 -10.703  1.00 95.69           C  
ATOM   4095  CE1 PHE A 522      25.953 -48.156 -11.031  1.00 95.69           C  
ATOM   4096  CE2 PHE A 522      24.047 -47.906  -9.594  1.00 95.69           C  
ATOM   4097  CZ  PHE A 522      25.422 -48.000  -9.758  1.00 95.69           C  
ATOM   4098  N   HIS A 523      24.125 -45.844 -14.719  1.00 95.00           N  
ATOM   4099  CA  HIS A 523      25.250 -44.938 -14.875  1.00 95.00           C  
ATOM   4100  C   HIS A 523      24.781 -43.500 -15.008  1.00 95.00           C  
ATOM   4101  CB  HIS A 523      26.094 -45.312 -16.094  1.00 95.00           C  
ATOM   4102  O   HIS A 523      25.438 -42.562 -14.516  1.00 95.00           O  
ATOM   4103  CG  HIS A 523      27.078 -46.406 -15.828  1.00 95.00           C  
ATOM   4104  CD2 HIS A 523      27.281 -47.594 -16.453  1.00 95.00           C  
ATOM   4105  ND1 HIS A 523      27.984 -46.375 -14.797  1.00 95.00           N  
ATOM   4106  CE1 HIS A 523      28.703 -47.469 -14.797  1.00 95.00           C  
ATOM   4107  NE2 HIS A 523      28.297 -48.250 -15.797  1.00 95.00           N  
ATOM   4108  N   LEU A 524      23.719 -43.344 -15.648  1.00 95.06           N  
ATOM   4109  CA  LEU A 524      23.156 -42.031 -15.820  1.00 95.06           C  
ATOM   4110  C   LEU A 524      22.781 -41.406 -14.477  1.00 95.06           C  
ATOM   4111  CB  LEU A 524      21.922 -42.062 -16.734  1.00 95.06           C  
ATOM   4112  O   LEU A 524      23.109 -40.250 -14.203  1.00 95.06           O  
ATOM   4113  CG  LEU A 524      21.328 -40.719 -17.141  1.00 95.06           C  
ATOM   4114  CD1 LEU A 524      22.266 -40.000 -18.109  1.00 95.06           C  
ATOM   4115  CD2 LEU A 524      19.953 -40.938 -17.781  1.00 95.06           C  
ATOM   4116  N   LEU A 525      22.109 -42.125 -13.602  1.00 95.38           N  
ATOM   4117  CA  LEU A 525      21.703 -41.656 -12.289  1.00 95.38           C  
ATOM   4118  C   LEU A 525      22.906 -41.469 -11.383  1.00 95.38           C  
ATOM   4119  CB  LEU A 525      20.703 -42.625 -11.648  1.00 95.38           C  
ATOM   4120  O   LEU A 525      22.984 -40.469 -10.641  1.00 95.38           O  
ATOM   4121  CG  LEU A 525      19.297 -42.656 -12.242  1.00 95.38           C  
ATOM   4122  CD1 LEU A 525      18.500 -43.812 -11.633  1.00 95.38           C  
ATOM   4123  CD2 LEU A 525      18.594 -41.344 -12.023  1.00 95.38           C  
ATOM   4124  N   HIS A 526      23.797 -42.375 -11.492  1.00 93.62           N  
ATOM   4125  CA  HIS A 526      24.953 -42.344 -10.609  1.00 93.62           C  
ATOM   4126  C   HIS A 526      25.891 -41.188 -10.961  1.00 93.62           C  
ATOM   4127  CB  HIS A 526      25.703 -43.688 -10.664  1.00 93.62           C  
ATOM   4128  O   HIS A 526      26.625 -40.719 -10.109  1.00 93.62           O  
ATOM   4129  CG  HIS A 526      26.688 -43.875  -9.555  1.00 93.62           C  
ATOM   4130  CD2 HIS A 526      28.031 -44.094  -9.578  1.00 93.62           C  
ATOM   4131  ND1 HIS A 526      26.328 -43.812  -8.227  1.00 93.62           N  
ATOM   4132  CE1 HIS A 526      27.406 -44.000  -7.477  1.00 93.62           C  
ATOM   4133  NE2 HIS A 526      28.438 -44.188  -8.273  1.00 93.62           N  
ATOM   4134  N   SER A 527      25.906 -40.875 -12.195  1.00 93.81           N  
ATOM   4135  CA  SER A 527      26.734 -39.750 -12.617  1.00 93.81           C  
ATOM   4136  C   SER A 527      26.297 -38.438 -11.922  1.00 93.81           C  
ATOM   4137  CB  SER A 527      26.656 -39.562 -14.133  1.00 93.81           C  
ATOM   4138  O   SER A 527      27.094 -37.531 -11.742  1.00 93.81           O  
ATOM   4139  OG  SER A 527      25.391 -39.062 -14.523  1.00 93.81           O  
ATOM   4140  N   LYS A 528      25.141 -38.344 -11.492  1.00 94.06           N  
ATOM   4141  CA  LYS A 528      24.609 -37.125 -10.852  1.00 94.06           C  
ATOM   4142  C   LYS A 528      24.578 -37.281  -9.336  1.00 94.06           C  
ATOM   4143  CB  LYS A 528      23.203 -36.812 -11.375  1.00 94.06           C  
ATOM   4144  O   LYS A 528      24.266 -36.344  -8.609  1.00 94.06           O  
ATOM   4145  CG  LYS A 528      23.109 -36.781 -12.891  1.00 94.06           C  
ATOM   4146  CD  LYS A 528      23.828 -35.562 -13.453  1.00 94.06           C  
ATOM   4147  CE  LYS A 528      23.703 -35.469 -14.969  1.00 94.06           C  
ATOM   4148  NZ  LYS A 528      24.594 -34.438 -15.547  1.00 94.06           N  
ATOM   4149  N   PHE A 529      24.953 -38.406  -8.852  1.00 92.50           N  
ATOM   4150  CA  PHE A 529      24.812 -38.781  -7.453  1.00 92.50           C  
ATOM   4151  C   PHE A 529      25.625 -37.844  -6.555  1.00 92.50           C  
ATOM   4152  CB  PHE A 529      25.250 -40.250  -7.242  1.00 92.50           C  
ATOM   4153  O   PHE A 529      25.109 -37.375  -5.543  1.00 92.50           O  
ATOM   4154  CG  PHE A 529      25.062 -40.719  -5.832  1.00 92.50           C  
ATOM   4155  CD1 PHE A 529      26.125 -40.688  -4.922  1.00 92.50           C  
ATOM   4156  CD2 PHE A 529      23.844 -41.219  -5.414  1.00 92.50           C  
ATOM   4157  CE1 PHE A 529      25.953 -41.125  -3.615  1.00 92.50           C  
ATOM   4158  CE2 PHE A 529      23.672 -41.688  -4.109  1.00 92.50           C  
ATOM   4159  CZ  PHE A 529      24.719 -41.625  -3.213  1.00 92.50           C  
ATOM   4160  N   HIS A 530      26.734 -37.406  -6.996  1.00 88.69           N  
ATOM   4161  CA  HIS A 530      27.641 -36.656  -6.133  1.00 88.69           C  
ATOM   4162  C   HIS A 530      27.281 -35.188  -6.129  1.00 88.69           C  
ATOM   4163  CB  HIS A 530      29.094 -36.844  -6.578  1.00 88.69           C  
ATOM   4164  O   HIS A 530      27.719 -34.438  -5.238  1.00 88.69           O  
ATOM   4165  CG  HIS A 530      29.578 -38.250  -6.441  1.00 88.69           C  
ATOM   4166  CD2 HIS A 530      29.906 -39.188  -7.375  1.00 88.69           C  
ATOM   4167  ND1 HIS A 530      29.781 -38.875  -5.215  1.00 88.69           N  
ATOM   4168  CE1 HIS A 530      30.203 -40.094  -5.406  1.00 88.69           C  
ATOM   4169  NE2 HIS A 530      30.297 -40.312  -6.707  1.00 88.69           N  
ATOM   4170  N   LEU A 531      26.531 -34.812  -7.035  1.00 91.62           N  
ATOM   4171  CA  LEU A 531      26.172 -33.406  -7.160  1.00 91.62           C  
ATOM   4172  C   LEU A 531      24.875 -33.125  -6.414  1.00 91.62           C  
ATOM   4173  CB  LEU A 531      26.031 -33.031  -8.633  1.00 91.62           C  
ATOM   4174  O   LEU A 531      24.484 -31.953  -6.277  1.00 91.62           O  
ATOM   4175  CG  LEU A 531      27.281 -33.188  -9.500  1.00 91.62           C  
ATOM   4176  CD1 LEU A 531      26.906 -33.094 -10.977  1.00 91.62           C  
ATOM   4177  CD2 LEU A 531      28.312 -32.125  -9.133  1.00 91.62           C  
ATOM   4178  N   CYS A 532      24.266 -34.094  -5.875  1.00 93.25           N  
ATOM   4179  CA  CYS A 532      22.953 -33.938  -5.277  1.00 93.25           C  
ATOM   4180  C   CYS A 532      23.047 -33.781  -3.764  1.00 93.25           C  
ATOM   4181  CB  CYS A 532      22.062 -35.125  -5.609  1.00 93.25           C  
ATOM   4182  O   CYS A 532      24.094 -34.062  -3.174  1.00 93.25           O  
ATOM   4183  SG  CYS A 532      21.688 -35.281  -7.371  1.00 93.25           S  
ATOM   4184  N   SER A 533      22.000 -33.281  -3.162  1.00 93.50           N  
ATOM   4185  CA  SER A 533      21.891 -33.125  -1.714  1.00 93.50           C  
ATOM   4186  C   SER A 533      21.688 -34.500  -1.035  1.00 93.50           C  
ATOM   4187  CB  SER A 533      20.750 -32.188  -1.356  1.00 93.50           C  
ATOM   4188  O   SER A 533      21.484 -35.500  -1.707  1.00 93.50           O  
ATOM   4189  OG  SER A 533      19.484 -32.812  -1.634  1.00 93.50           O  
ATOM   4190  N   VAL A 534      21.641 -34.531   0.267  1.00 92.25           N  
ATOM   4191  CA  VAL A 534      21.609 -35.750   1.061  1.00 92.25           C  
ATOM   4192  C   VAL A 534      20.266 -36.438   0.857  1.00 92.25           C  
ATOM   4193  CB  VAL A 534      21.828 -35.469   2.562  1.00 92.25           C  
ATOM   4194  O   VAL A 534      20.219 -37.656   0.622  1.00 92.25           O  
ATOM   4195  CG1 VAL A 534      21.500 -36.688   3.404  1.00 92.25           C  
ATOM   4196  CG2 VAL A 534      23.266 -35.000   2.805  1.00 92.25           C  
ATOM   4197  N   PRO A 535      19.203 -35.750   0.873  1.00 92.56           N  
ATOM   4198  CA  PRO A 535      17.938 -36.469   0.676  1.00 92.56           C  
ATOM   4199  C   PRO A 535      17.812 -37.062  -0.720  1.00 92.56           C  
ATOM   4200  CB  PRO A 535      16.891 -35.375   0.895  1.00 92.56           C  
ATOM   4201  O   PRO A 535      17.219 -38.156  -0.879  1.00 92.56           O  
ATOM   4202  CG  PRO A 535      17.625 -34.281   1.620  1.00 92.56           C  
ATOM   4203  CD  PRO A 535      19.094 -34.438   1.338  1.00 92.56           C  
ATOM   4204  N   THR A 536      18.312 -36.375  -1.672  1.00 94.56           N  
ATOM   4205  CA  THR A 536      18.250 -36.906  -3.035  1.00 94.56           C  
ATOM   4206  C   THR A 536      19.156 -38.125  -3.188  1.00 94.56           C  
ATOM   4207  CB  THR A 536      18.672 -35.812  -4.055  1.00 94.56           C  
ATOM   4208  O   THR A 536      18.797 -39.094  -3.867  1.00 94.56           O  
ATOM   4209  CG2 THR A 536      18.422 -36.281  -5.484  1.00 94.56           C  
ATOM   4210  OG1 THR A 536      17.922 -34.625  -3.812  1.00 94.56           O  
ATOM   4211  N   ARG A 537      20.234 -38.094  -2.578  1.00 93.81           N  
ATOM   4212  CA  ARG A 537      21.125 -39.219  -2.596  1.00 93.81           C  
ATOM   4213  C   ARG A 537      20.484 -40.438  -1.910  1.00 93.81           C  
ATOM   4214  CB  ARG A 537      22.453 -38.906  -1.919  1.00 93.81           C  
ATOM   4215  O   ARG A 537      20.656 -41.562  -2.348  1.00 93.81           O  
ATOM   4216  CG  ARG A 537      23.328 -37.938  -2.715  1.00 93.81           C  
ATOM   4217  CD  ARG A 537      24.688 -37.750  -2.070  1.00 93.81           C  
ATOM   4218  NE  ARG A 537      24.797 -36.438  -1.414  1.00 93.81           N  
ATOM   4219  NH1 ARG A 537      26.906 -36.812  -0.563  1.00 93.81           N  
ATOM   4220  NH2 ARG A 537      25.844 -34.844  -0.157  1.00 93.81           N  
ATOM   4221  CZ  ARG A 537      25.844 -36.031  -0.713  1.00 93.81           C  
ATOM   4222  N   ALA A 538      19.844 -40.125  -0.837  1.00 92.75           N  
ATOM   4223  CA  ALA A 538      19.109 -41.188  -0.146  1.00 92.75           C  
ATOM   4224  C   ALA A 538      18.078 -41.844  -1.059  1.00 92.75           C  
ATOM   4225  CB  ALA A 538      18.453 -40.656   1.119  1.00 92.75           C  
ATOM   4226  O   ALA A 538      17.922 -43.062  -1.072  1.00 92.75           O  
ATOM   4227  N   LEU A 539      17.422 -41.000  -1.764  1.00 94.38           N  
ATOM   4228  CA  LEU A 539      16.422 -41.500  -2.705  1.00 94.38           C  
ATOM   4229  C   LEU A 539      17.078 -42.344  -3.805  1.00 94.38           C  
ATOM   4230  CB  LEU A 539      15.656 -40.344  -3.322  1.00 94.38           C  
ATOM   4231  O   LEU A 539      16.531 -43.375  -4.215  1.00 94.38           O  
ATOM   4232  CG  LEU A 539      14.375 -40.688  -4.082  1.00 94.38           C  
ATOM   4233  CD1 LEU A 539      13.172 -40.031  -3.430  1.00 94.38           C  
ATOM   4234  CD2 LEU A 539      14.492 -40.281  -5.547  1.00 94.38           C  
ATOM   4235  N   LEU A 540      18.172 -41.969  -4.266  1.00 95.00           N  
ATOM   4236  CA  LEU A 540      18.875 -42.688  -5.312  1.00 95.00           C  
ATOM   4237  C   LEU A 540      19.359 -44.031  -4.809  1.00 95.00           C  
ATOM   4238  CB  LEU A 540      20.062 -41.875  -5.824  1.00 95.00           C  
ATOM   4239  O   LEU A 540      19.344 -45.031  -5.551  1.00 95.00           O  
ATOM   4240  CG  LEU A 540      19.734 -40.656  -6.680  1.00 95.00           C  
ATOM   4241  CD1 LEU A 540      21.016 -39.938  -7.102  1.00 95.00           C  
ATOM   4242  CD2 LEU A 540      18.922 -41.062  -7.902  1.00 95.00           C  
ATOM   4243  N   LEU A 541      19.734 -44.094  -3.562  1.00 93.06           N  
ATOM   4244  CA  LEU A 541      20.109 -45.375  -2.988  1.00 93.06           C  
ATOM   4245  C   LEU A 541      18.922 -46.344  -2.967  1.00 93.06           C  
ATOM   4246  CB  LEU A 541      20.656 -45.188  -1.570  1.00 93.06           C  
ATOM   4247  O   LEU A 541      19.094 -47.531  -3.230  1.00 93.06           O  
ATOM   4248  CG  LEU A 541      22.031 -44.531  -1.454  1.00 93.06           C  
ATOM   4249  CD1 LEU A 541      22.406 -44.344   0.012  1.00 93.06           C  
ATOM   4250  CD2 LEU A 541      23.094 -45.344  -2.180  1.00 93.06           C  
ATOM   4251  N   SER A 542      17.859 -45.812  -2.627  1.00 92.62           N  
ATOM   4252  CA  SER A 542      16.656 -46.625  -2.680  1.00 92.62           C  
ATOM   4253  C   SER A 542      16.359 -47.062  -4.105  1.00 92.62           C  
ATOM   4254  CB  SER A 542      15.461 -45.844  -2.115  1.00 92.62           C  
ATOM   4255  O   SER A 542      15.844 -48.188  -4.320  1.00 92.62           O  
ATOM   4256  OG  SER A 542      15.664 -45.531  -0.748  1.00 92.62           O  
ATOM   4257  N   THR A 543      16.641 -46.188  -5.051  1.00 95.00           N  
ATOM   4258  CA  THR A 543      16.469 -46.562  -6.457  1.00 95.00           C  
ATOM   4259  C   THR A 543      17.422 -47.688  -6.852  1.00 95.00           C  
ATOM   4260  CB  THR A 543      16.703 -45.344  -7.371  1.00 95.00           C  
ATOM   4261  O   THR A 543      17.047 -48.594  -7.582  1.00 95.00           O  
ATOM   4262  CG2 THR A 543      16.406 -45.656  -8.828  1.00 95.00           C  
ATOM   4263  OG1 THR A 543      15.844 -44.250  -6.949  1.00 95.00           O  
ATOM   4264  N   TYR A 544      18.609 -47.656  -6.355  1.00 94.38           N  
ATOM   4265  CA  TYR A 544      19.625 -48.656  -6.684  1.00 94.38           C  
ATOM   4266  C   TYR A 544      19.203 -50.031  -6.195  1.00 94.38           C  
ATOM   4267  CB  TYR A 544      20.969 -48.281  -6.066  1.00 94.38           C  
ATOM   4268  O   TYR A 544      19.359 -51.031  -6.902  1.00 94.38           O  
ATOM   4269  CG  TYR A 544      21.594 -47.031  -6.676  1.00 94.38           C  
ATOM   4270  CD1 TYR A 544      21.062 -46.469  -7.824  1.00 94.38           C  
ATOM   4271  CD2 TYR A 544      22.719 -46.469  -6.105  1.00 94.38           C  
ATOM   4272  CE1 TYR A 544      21.625 -45.344  -8.391  1.00 94.38           C  
ATOM   4273  CE2 TYR A 544      23.297 -45.312  -6.660  1.00 94.38           C  
ATOM   4274  OH  TYR A 544      23.312 -43.656  -8.359  1.00 94.38           O  
ATOM   4275  CZ  TYR A 544      22.750 -44.750  -7.801  1.00 94.38           C  
ATOM   4276  N   ILE A 545      18.656 -50.031  -5.020  1.00 91.75           N  
ATOM   4277  CA  ILE A 545      18.250 -51.312  -4.492  1.00 91.75           C  
ATOM   4278  C   ILE A 545      17.062 -51.844  -5.301  1.00 91.75           C  
ATOM   4279  CB  ILE A 545      17.875 -51.219  -2.996  1.00 91.75           C  
ATOM   4280  O   ILE A 545      16.922 -53.062  -5.492  1.00 91.75           O  
ATOM   4281  CG1 ILE A 545      17.844 -52.625  -2.363  1.00 91.75           C  
ATOM   4282  CG2 ILE A 545      16.516 -50.531  -2.820  1.00 91.75           C  
ATOM   4283  CD1 ILE A 545      19.219 -53.281  -2.268  1.00 91.75           C  
ATOM   4284  N   LYS A 546      16.234 -51.000  -5.711  1.00 93.50           N  
ATOM   4285  CA  LYS A 546      15.133 -51.438  -6.578  1.00 93.50           C  
ATOM   4286  C   LYS A 546      15.656 -51.969  -7.910  1.00 93.50           C  
ATOM   4287  CB  LYS A 546      14.172 -50.281  -6.816  1.00 93.50           C  
ATOM   4288  O   LYS A 546      15.094 -52.906  -8.477  1.00 93.50           O  
ATOM   4289  CG  LYS A 546      13.219 -50.000  -5.656  1.00 93.50           C  
ATOM   4290  CD  LYS A 546      11.789 -49.781  -6.145  1.00 93.50           C  
ATOM   4291  CE  LYS A 546      10.836 -49.562  -4.984  1.00 93.50           C  
ATOM   4292  NZ  LYS A 546       9.422 -49.375  -5.453  1.00 93.50           N  
ATOM   4293  N   PHE A 547      16.719 -51.375  -8.438  1.00 93.69           N  
ATOM   4294  CA  PHE A 547      17.359 -51.812  -9.656  1.00 93.69           C  
ATOM   4295  C   PHE A 547      17.891 -53.250  -9.492  1.00 93.69           C  
ATOM   4296  CB  PHE A 547      18.500 -50.875 -10.055  1.00 93.69           C  
ATOM   4297  O   PHE A 547      17.875 -54.031 -10.438  1.00 93.69           O  
ATOM   4298  CG  PHE A 547      18.078 -49.750 -10.961  1.00 93.69           C  
ATOM   4299  CD1 PHE A 547      16.734 -49.469 -11.141  1.00 93.69           C  
ATOM   4300  CD2 PHE A 547      19.016 -48.969 -11.625  1.00 93.69           C  
ATOM   4301  CE1 PHE A 547      16.328 -48.438 -11.977  1.00 93.69           C  
ATOM   4302  CE2 PHE A 547      18.625 -47.938 -12.461  1.00 93.69           C  
ATOM   4303  CZ  PHE A 547      17.281 -47.656 -12.633  1.00 93.69           C  
ATOM   4304  N   VAL A 548      18.375 -53.500  -8.305  1.00 91.44           N  
ATOM   4305  CA  VAL A 548      18.906 -54.844  -8.023  1.00 91.44           C  
ATOM   4306  C   VAL A 548      17.781 -55.875  -8.164  1.00 91.44           C  
ATOM   4307  CB  VAL A 548      19.531 -54.938  -6.617  1.00 91.44           C  
ATOM   4308  O   VAL A 548      18.000 -57.000  -8.641  1.00 91.44           O  
ATOM   4309  CG1 VAL A 548      19.828 -56.375  -6.246  1.00 91.44           C  
ATOM   4310  CG2 VAL A 548      20.797 -54.062  -6.551  1.00 91.44           C  
ATOM   4311  N   ASN A 549      16.703 -55.469  -7.746  1.00 89.00           N  
ATOM   4312  CA  ASN A 549      15.539 -56.344  -7.859  1.00 89.00           C  
ATOM   4313  C   ASN A 549      15.047 -56.438  -9.297  1.00 89.00           C  
ATOM   4314  CB  ASN A 549      14.414 -55.875  -6.941  1.00 89.00           C  
ATOM   4315  O   ASN A 549      14.688 -57.531  -9.766  1.00 89.00           O  
ATOM   4316  CG  ASN A 549      13.250 -56.844  -6.891  1.00 89.00           C  
ATOM   4317  ND2 ASN A 549      12.031 -56.312  -6.879  1.00 89.00           N  
ATOM   4318  OD1 ASN A 549      13.445 -58.062  -6.859  1.00 89.00           O  
ATOM   4319  N   LEU A 550      15.062 -55.438 -10.047  1.00 89.75           N  
ATOM   4320  CA  LEU A 550      14.516 -55.344 -11.398  1.00 89.75           C  
ATOM   4321  C   LEU A 550      15.500 -55.938 -12.414  1.00 89.75           C  
ATOM   4322  CB  LEU A 550      14.172 -53.906 -11.766  1.00 89.75           C  
ATOM   4323  O   LEU A 550      15.086 -56.531 -13.422  1.00 89.75           O  
ATOM   4324  CG  LEU A 550      12.852 -53.375 -11.211  1.00 89.75           C  
ATOM   4325  CD1 LEU A 550      12.859 -51.844 -11.234  1.00 89.75           C  
ATOM   4326  CD2 LEU A 550      11.672 -53.906 -12.008  1.00 89.75           C  
ATOM   4327  N   PHE A 551      16.812 -55.688 -12.141  1.00 92.62           N  
ATOM   4328  CA  PHE A 551      17.844 -56.031 -13.102  1.00 92.62           C  
ATOM   4329  C   PHE A 551      18.953 -56.844 -12.430  1.00 92.62           C  
ATOM   4330  CB  PHE A 551      18.438 -54.781 -13.742  1.00 92.62           C  
ATOM   4331  O   PHE A 551      19.938 -56.281 -11.945  1.00 92.62           O  
ATOM   4332  CG  PHE A 551      17.406 -53.844 -14.297  1.00 92.62           C  
ATOM   4333  CD1 PHE A 551      16.578 -54.250 -15.344  1.00 92.62           C  
ATOM   4334  CD2 PHE A 551      17.266 -52.562 -13.781  1.00 92.62           C  
ATOM   4335  CE1 PHE A 551      15.617 -53.375 -15.859  1.00 92.62           C  
ATOM   4336  CE2 PHE A 551      16.312 -51.688 -14.297  1.00 92.62           C  
ATOM   4337  CZ  PHE A 551      15.492 -52.094 -15.336  1.00 92.62           C  
ATOM   4338  N   PRO A 552      18.906 -58.125 -12.586  1.00 88.50           N  
ATOM   4339  CA  PRO A 552      19.953 -58.938 -11.977  1.00 88.50           C  
ATOM   4340  C   PRO A 552      21.344 -58.688 -12.570  1.00 88.50           C  
ATOM   4341  CB  PRO A 552      19.484 -60.375 -12.273  1.00 88.50           C  
ATOM   4342  O   PRO A 552      22.344 -58.906 -11.898  1.00 88.50           O  
ATOM   4343  CG  PRO A 552      18.156 -60.219 -12.945  1.00 88.50           C  
ATOM   4344  CD  PRO A 552      17.922 -58.750 -13.188  1.00 88.50           C  
ATOM   4345  N   GLU A 553      21.391 -58.219 -13.719  1.00 91.00           N  
ATOM   4346  CA  GLU A 553      22.656 -58.000 -14.414  1.00 91.00           C  
ATOM   4347  C   GLU A 553      23.453 -56.875 -13.781  1.00 91.00           C  
ATOM   4348  CB  GLU A 553      22.422 -57.719 -15.898  1.00 91.00           C  
ATOM   4349  O   GLU A 553      24.672 -56.812 -13.898  1.00 91.00           O  
ATOM   4350  CG  GLU A 553      20.953 -57.531 -16.250  1.00 91.00           C  
ATOM   4351  CD  GLU A 553      20.672 -57.594 -17.750  1.00 91.00           C  
ATOM   4352  OE1 GLU A 553      19.625 -57.125 -18.203  1.00 91.00           O  
ATOM   4353  OE2 GLU A 553      21.531 -58.156 -18.469  1.00 91.00           O  
ATOM   4354  N   VAL A 554      22.781 -55.969 -13.148  1.00 92.62           N  
ATOM   4355  CA  VAL A 554      23.453 -54.812 -12.609  1.00 92.62           C  
ATOM   4356  C   VAL A 554      23.750 -55.000 -11.125  1.00 92.62           C  
ATOM   4357  CB  VAL A 554      22.625 -53.531 -12.820  1.00 92.62           C  
ATOM   4358  O   VAL A 554      24.344 -54.156 -10.477  1.00 92.62           O  
ATOM   4359  CG1 VAL A 554      23.406 -52.500 -13.641  1.00 92.62           C  
ATOM   4360  CG2 VAL A 554      21.297 -53.875 -13.500  1.00 92.62           C  
ATOM   4361  N   LYS A 555      23.375 -56.062 -10.516  1.00 92.69           N  
ATOM   4362  CA  LYS A 555      23.500 -56.344  -9.086  1.00 92.69           C  
ATOM   4363  C   LYS A 555      24.953 -56.250  -8.625  1.00 92.69           C  
ATOM   4364  CB  LYS A 555      22.969 -57.750  -8.773  1.00 92.69           C  
ATOM   4365  O   LYS A 555      25.250 -55.531  -7.652  1.00 92.69           O  
ATOM   4366  CG  LYS A 555      23.031 -58.125  -7.301  1.00 92.69           C  
ATOM   4367  CD  LYS A 555      22.391 -59.469  -7.035  1.00 92.69           C  
ATOM   4368  CE  LYS A 555      22.484 -59.875  -5.566  1.00 92.69           C  
ATOM   4369  NZ  LYS A 555      21.766 -61.125  -5.281  1.00 92.69           N  
ATOM   4370  N   PRO A 556      25.938 -56.812  -9.344  1.00 92.56           N  
ATOM   4371  CA  PRO A 556      27.312 -56.688  -8.867  1.00 92.56           C  
ATOM   4372  C   PRO A 556      27.844 -55.250  -8.898  1.00 92.56           C  
ATOM   4373  CB  PRO A 556      28.094 -57.594  -9.844  1.00 92.56           C  
ATOM   4374  O   PRO A 556      28.578 -54.844  -7.996  1.00 92.56           O  
ATOM   4375  CG  PRO A 556      27.047 -58.156 -10.758  1.00 92.56           C  
ATOM   4376  CD  PRO A 556      25.719 -57.562 -10.367  1.00 92.56           C  
ATOM   4377  N   THR A 557      27.484 -54.594  -9.891  1.00 93.88           N  
ATOM   4378  CA  THR A 557      27.953 -53.219 -10.023  1.00 93.88           C  
ATOM   4379  C   THR A 557      27.406 -52.344  -8.891  1.00 93.88           C  
ATOM   4380  CB  THR A 557      27.516 -52.625 -11.375  1.00 93.88           C  
ATOM   4381  O   THR A 557      28.125 -51.531  -8.336  1.00 93.88           O  
ATOM   4382  CG2 THR A 557      28.484 -51.500 -11.812  1.00 93.88           C  
ATOM   4383  OG1 THR A 557      27.516 -53.656 -12.375  1.00 93.88           O  
ATOM   4384  N   ILE A 558      26.172 -52.500  -8.531  1.00 93.56           N  
ATOM   4385  CA  ILE A 558      25.531 -51.719  -7.480  1.00 93.56           C  
ATOM   4386  C   ILE A 558      26.125 -52.094  -6.125  1.00 93.56           C  
ATOM   4387  CB  ILE A 558      24.000 -51.906  -7.477  1.00 93.56           C  
ATOM   4388  O   ILE A 558      26.328 -51.219  -5.266  1.00 93.56           O  
ATOM   4389  CG1 ILE A 558      23.375 -51.281  -8.727  1.00 93.56           C  
ATOM   4390  CG2 ILE A 558      23.391 -51.344  -6.203  1.00 93.56           C  
ATOM   4391  CD1 ILE A 558      21.891 -51.531  -8.867  1.00 93.56           C  
ATOM   4392  N   GLN A 559      26.375 -53.344  -5.949  1.00 91.88           N  
ATOM   4393  CA  GLN A 559      26.984 -53.812  -4.707  1.00 91.88           C  
ATOM   4394  C   GLN A 559      28.359 -53.188  -4.516  1.00 91.88           C  
ATOM   4395  CB  GLN A 559      27.094 -55.344  -4.691  1.00 91.88           C  
ATOM   4396  O   GLN A 559      28.750 -52.844  -3.393  1.00 91.88           O  
ATOM   4397  CG  GLN A 559      25.781 -56.031  -4.445  1.00 91.88           C  
ATOM   4398  CD  GLN A 559      25.906 -57.562  -4.422  1.00 91.88           C  
ATOM   4399  NE2 GLN A 559      24.953 -58.219  -3.801  1.00 91.88           N  
ATOM   4400  OE1 GLN A 559      26.875 -58.125  -4.965  1.00 91.88           O  
ATOM   4401  N   ASP A 560      29.000 -53.031  -5.594  1.00 92.00           N  
ATOM   4402  CA  ASP A 560      30.312 -52.375  -5.527  1.00 92.00           C  
ATOM   4403  C   ASP A 560      30.188 -50.938  -5.078  1.00 92.00           C  
ATOM   4404  CB  ASP A 560      31.016 -52.469  -6.883  1.00 92.00           C  
ATOM   4405  O   ASP A 560      31.016 -50.438  -4.312  1.00 92.00           O  
ATOM   4406  CG  ASP A 560      31.844 -53.719  -7.047  1.00 92.00           C  
ATOM   4407  OD1 ASP A 560      32.125 -54.406  -6.035  1.00 92.00           O  
ATOM   4408  OD2 ASP A 560      32.250 -54.031  -8.195  1.00 92.00           O  
ATOM   4409  N   VAL A 561      29.234 -50.281  -5.582  1.00 91.69           N  
ATOM   4410  CA  VAL A 561      29.016 -48.906  -5.234  1.00 91.69           C  
ATOM   4411  C   VAL A 561      28.594 -48.781  -3.770  1.00 91.69           C  
ATOM   4412  CB  VAL A 561      27.938 -48.250  -6.141  1.00 91.69           C  
ATOM   4413  O   VAL A 561      29.047 -47.875  -3.059  1.00 91.69           O  
ATOM   4414  CG1 VAL A 561      27.531 -46.875  -5.609  1.00 91.69           C  
ATOM   4415  CG2 VAL A 561      28.438 -48.156  -7.578  1.00 91.69           C  
ATOM   4416  N   LEU A 562      27.750 -49.688  -3.281  1.00 89.88           N  
ATOM   4417  CA  LEU A 562      27.281 -49.688  -1.897  1.00 89.88           C  
ATOM   4418  C   LEU A 562      28.422 -50.062  -0.943  1.00 89.88           C  
ATOM   4419  CB  LEU A 562      26.125 -50.656  -1.715  1.00 89.88           C  
ATOM   4420  O   LEU A 562      28.438 -49.594   0.208  1.00 89.88           O  
ATOM   4421  CG  LEU A 562      24.812 -50.281  -2.402  1.00 89.88           C  
ATOM   4422  CD1 LEU A 562      23.797 -51.406  -2.305  1.00 89.88           C  
ATOM   4423  CD2 LEU A 562      24.234 -49.000  -1.789  1.00 89.88           C  
ATOM   4424  N   ARG A 563      29.359 -50.750  -1.414  1.00 86.81           N  
ATOM   4425  CA  ARG A 563      30.469 -51.188  -0.601  1.00 86.81           C  
ATOM   4426  C   ARG A 563      31.562 -50.125  -0.518  1.00 86.81           C  
ATOM   4427  CB  ARG A 563      31.062 -52.500  -1.168  1.00 86.81           C  
ATOM   4428  O   ARG A 563      32.406 -50.156   0.368  1.00 86.81           O  
ATOM   4429  CG  ARG A 563      31.047 -53.656  -0.193  1.00 86.81           C  
ATOM   4430  CD  ARG A 563      31.688 -54.906  -0.786  1.00 86.81           C  
ATOM   4431  NE  ARG A 563      31.016 -56.125  -0.341  1.00 86.81           N  
ATOM   4432  NH1 ARG A 563      31.828 -57.438  -2.061  1.00 86.81           N  
ATOM   4433  NH2 ARG A 563      30.453 -58.344  -0.464  1.00 86.81           N  
ATOM   4434  CZ  ARG A 563      31.094 -57.312  -0.956  1.00 86.81           C  
ATOM   4435  N   SER A 564      31.438 -49.281  -1.287  1.00 85.31           N  
ATOM   4436  CA  SER A 564      32.469 -48.219  -1.313  1.00 85.31           C  
ATOM   4437  C   SER A 564      32.562 -47.500   0.021  1.00 85.31           C  
ATOM   4438  CB  SER A 564      32.188 -47.250  -2.438  1.00 85.31           C  
ATOM   4439  O   SER A 564      31.531 -47.281   0.677  1.00 85.31           O  
ATOM   4440  OG  SER A 564      31.625 -46.031  -1.924  1.00 85.31           O  
ATOM   4441  N   ASP A 565      33.719 -47.156   0.328  1.00 72.06           N  
ATOM   4442  CA  ASP A 565      34.000 -46.500   1.602  1.00 72.06           C  
ATOM   4443  C   ASP A 565      33.281 -45.156   1.673  1.00 72.06           C  
ATOM   4444  CB  ASP A 565      35.500 -46.312   1.812  1.00 72.06           C  
ATOM   4445  O   ASP A 565      32.906 -44.688   2.758  1.00 72.06           O  
ATOM   4446  CG  ASP A 565      36.156 -47.531   2.486  1.00 72.06           C  
ATOM   4447  OD1 ASP A 565      35.406 -48.375   3.023  1.00 72.06           O  
ATOM   4448  OD2 ASP A 565      37.375 -47.594   2.484  1.00 72.06           O  
ATOM   4449  N   SER A 566      33.094 -44.656   0.607  1.00 75.94           N  
ATOM   4450  CA  SER A 566      32.438 -43.344   0.580  1.00 75.94           C  
ATOM   4451  C   SER A 566      30.984 -43.438   1.062  1.00 75.94           C  
ATOM   4452  CB  SER A 566      32.469 -42.781  -0.831  1.00 75.94           C  
ATOM   4453  O   SER A 566      30.438 -42.469   1.588  1.00 75.94           O  
ATOM   4454  OG  SER A 566      31.719 -43.562  -1.731  1.00 75.94           O  
ATOM   4455  N   GLN A 567      30.422 -44.562   0.915  1.00 80.19           N  
ATOM   4456  CA  GLN A 567      29.031 -44.750   1.321  1.00 80.19           C  
ATOM   4457  C   GLN A 567      28.953 -45.375   2.711  1.00 80.19           C  
ATOM   4458  CB  GLN A 567      28.281 -45.625   0.308  1.00 80.19           C  
ATOM   4459  O   GLN A 567      28.234 -44.875   3.576  1.00 80.19           O  
ATOM   4460  CG  GLN A 567      28.234 -45.031  -1.092  1.00 80.19           C  
ATOM   4461  CD  GLN A 567      27.438 -43.719  -1.147  1.00 80.19           C  
ATOM   4462  NE2 GLN A 567      27.453 -43.062  -2.305  1.00 80.19           N  
ATOM   4463  OE1 GLN A 567      26.828 -43.312  -0.159  1.00 80.19           O  
ATOM   4464  N   LEU A 568      29.766 -46.344   2.947  1.00 75.19           N  
ATOM   4465  CA  LEU A 568      29.703 -47.094   4.199  1.00 75.19           C  
ATOM   4466  C   LEU A 568      30.188 -46.250   5.367  1.00 75.19           C  
ATOM   4467  CB  LEU A 568      30.516 -48.375   4.102  1.00 75.19           C  
ATOM   4468  O   LEU A 568      29.781 -46.438   6.508  1.00 75.19           O  
ATOM   4469  CG  LEU A 568      29.859 -49.562   3.367  1.00 75.19           C  
ATOM   4470  CD1 LEU A 568      30.906 -50.594   2.967  1.00 75.19           C  
ATOM   4471  CD2 LEU A 568      28.781 -50.188   4.234  1.00 75.19           C  
ATOM   4472  N   ARG A 569      31.094 -45.156   4.992  1.00 67.94           N  
ATOM   4473  CA  ARG A 569      31.625 -44.312   6.051  1.00 67.94           C  
ATOM   4474  C   ARG A 569      31.203 -42.844   5.848  1.00 67.94           C  
ATOM   4475  CB  ARG A 569      33.156 -44.406   6.098  1.00 67.94           C  
ATOM   4476  O   ARG A 569      31.953 -41.938   6.188  1.00 67.94           O  
ATOM   4477  CG  ARG A 569      33.656 -45.812   6.426  1.00 67.94           C  
ATOM   4478  CD  ARG A 569      35.188 -45.812   6.629  1.00 67.94           C  
ATOM   4479  NE  ARG A 569      35.656 -47.156   6.973  1.00 67.94           N  
ATOM   4480  NH1 ARG A 569      37.875 -46.500   7.246  1.00 67.94           N  
ATOM   4481  NH2 ARG A 569      37.250 -48.688   7.562  1.00 67.94           N  
ATOM   4482  CZ  ARG A 569      36.938 -47.438   7.258  1.00 67.94           C  
ATOM   4483  N   ASN A 570      30.094 -42.906   5.281  1.00 80.94           N  
ATOM   4484  CA  ASN A 570      29.578 -41.562   5.055  1.00 80.94           C  
ATOM   4485  C   ASN A 570      29.250 -40.844   6.371  1.00 80.94           C  
ATOM   4486  CB  ASN A 570      28.344 -41.594   4.152  1.00 80.94           C  
ATOM   4487  O   ASN A 570      28.797 -41.500   7.320  1.00 80.94           O  
ATOM   4488  CG  ASN A 570      28.109 -40.281   3.451  1.00 80.94           C  
ATOM   4489  ND2 ASN A 570      27.547 -40.312   2.250  1.00 80.94           N  
ATOM   4490  OD1 ASN A 570      28.422 -39.188   3.984  1.00 80.94           O  
ATOM   4491  N   ALA A 571      29.516 -39.594   6.484  1.00 83.31           N  
ATOM   4492  CA  ALA A 571      29.281 -38.844   7.703  1.00 83.31           C  
ATOM   4493  C   ALA A 571      27.781 -38.656   7.973  1.00 83.31           C  
ATOM   4494  CB  ALA A 571      29.953 -37.469   7.602  1.00 83.31           C  
ATOM   4495  O   ALA A 571      27.375 -38.531   9.125  1.00 83.31           O  
ATOM   4496  N   ASP A 572      27.031 -38.750   6.922  1.00 87.56           N  
ATOM   4497  CA  ASP A 572      25.594 -38.625   7.086  1.00 87.56           C  
ATOM   4498  C   ASP A 572      24.969 -39.969   7.477  1.00 87.56           C  
ATOM   4499  CB  ASP A 572      24.938 -38.094   5.801  1.00 87.56           C  
ATOM   4500  O   ASP A 572      25.125 -40.969   6.766  1.00 87.56           O  
ATOM   4501  CG  ASP A 572      23.516 -37.625   6.012  1.00 87.56           C  
ATOM   4502  OD1 ASP A 572      22.578 -38.438   6.000  1.00 87.56           O  
ATOM   4503  OD2 ASP A 572      23.344 -36.375   6.184  1.00 87.56           O  
ATOM   4504  N   VAL A 573      24.203 -40.031   8.555  1.00 86.94           N  
ATOM   4505  CA  VAL A 573      23.703 -41.250   9.172  1.00 86.94           C  
ATOM   4506  C   VAL A 573      22.656 -41.906   8.258  1.00 86.94           C  
ATOM   4507  CB  VAL A 573      23.078 -40.969  10.562  1.00 86.94           C  
ATOM   4508  O   VAL A 573      22.594 -43.125   8.148  1.00 86.94           O  
ATOM   4509  CG1 VAL A 573      22.453 -42.250  11.141  1.00 86.94           C  
ATOM   4510  CG2 VAL A 573      24.141 -40.406  11.508  1.00 86.94           C  
ATOM   4511  N   GLU A 574      21.859 -41.156   7.703  1.00 89.38           N  
ATOM   4512  CA  GLU A 574      20.812 -41.688   6.844  1.00 89.38           C  
ATOM   4513  C   GLU A 574      21.422 -42.406   5.629  1.00 89.38           C  
ATOM   4514  CB  GLU A 574      19.859 -40.594   6.391  1.00 89.38           C  
ATOM   4515  O   GLU A 574      20.969 -43.500   5.254  1.00 89.38           O  
ATOM   4516  CG  GLU A 574      18.438 -41.062   6.184  1.00 89.38           C  
ATOM   4517  CD  GLU A 574      17.453 -40.469   7.199  1.00 89.38           C  
ATOM   4518  OE1 GLU A 574      16.250 -40.812   7.156  1.00 89.38           O  
ATOM   4519  OE2 GLU A 574      17.906 -39.656   8.047  1.00 89.38           O  
ATOM   4520  N   LEU A 575      22.359 -41.875   5.027  1.00 90.56           N  
ATOM   4521  CA  LEU A 575      23.031 -42.469   3.875  1.00 90.56           C  
ATOM   4522  C   LEU A 575      23.797 -43.719   4.281  1.00 90.56           C  
ATOM   4523  CB  LEU A 575      23.984 -41.469   3.229  1.00 90.56           C  
ATOM   4524  O   LEU A 575      23.781 -44.719   3.559  1.00 90.56           O  
ATOM   4525  CG  LEU A 575      23.328 -40.344   2.420  1.00 90.56           C  
ATOM   4526  CD1 LEU A 575      24.359 -39.250   2.100  1.00 90.56           C  
ATOM   4527  CD2 LEU A 575      22.703 -40.906   1.141  1.00 90.56           C  
ATOM   4528  N   GLN A 576      24.391 -43.562   5.355  1.00 88.88           N  
ATOM   4529  CA  GLN A 576      25.141 -44.688   5.859  1.00 88.88           C  
ATOM   4530  C   GLN A 576      24.234 -45.875   6.156  1.00 88.88           C  
ATOM   4531  CB  GLN A 576      25.922 -44.312   7.121  1.00 88.88           C  
ATOM   4532  O   GLN A 576      24.516 -47.000   5.758  1.00 88.88           O  
ATOM   4533  CG  GLN A 576      26.984 -45.312   7.523  1.00 88.88           C  
ATOM   4534  CD  GLN A 576      27.703 -44.938   8.805  1.00 88.88           C  
ATOM   4535  NE2 GLN A 576      28.969 -45.344   8.922  1.00 88.88           N  
ATOM   4536  OE1 GLN A 576      27.141 -44.281   9.672  1.00 88.88           O  
ATOM   4537  N   GLN A 577      23.203 -45.656   6.855  1.00 89.31           N  
ATOM   4538  CA  GLN A 577      22.250 -46.688   7.215  1.00 89.31           C  
ATOM   4539  C   GLN A 577      21.656 -47.344   5.969  1.00 89.31           C  
ATOM   4540  CB  GLN A 577      21.125 -46.125   8.086  1.00 89.31           C  
ATOM   4541  O   GLN A 577      21.594 -48.594   5.887  1.00 89.31           O  
ATOM   4542  CG  GLN A 577      20.625 -47.094   9.148  1.00 89.31           C  
ATOM   4543  CD  GLN A 577      19.656 -46.438  10.117  1.00 89.31           C  
ATOM   4544  NE2 GLN A 577      19.141 -47.250  11.055  1.00 89.31           N  
ATOM   4545  OE1 GLN A 577      19.375 -45.250  10.039  1.00 89.31           O  
ATOM   4546  N   ARG A 578      21.250 -46.656   5.059  1.00 90.44           N  
ATOM   4547  CA  ARG A 578      20.672 -47.188   3.836  1.00 90.44           C  
ATOM   4548  C   ARG A 578      21.688 -48.000   3.055  1.00 90.44           C  
ATOM   4549  CB  ARG A 578      20.125 -46.062   2.961  1.00 90.44           C  
ATOM   4550  O   ARG A 578      21.359 -49.062   2.535  1.00 90.44           O  
ATOM   4551  CG  ARG A 578      18.750 -45.562   3.381  1.00 90.44           C  
ATOM   4552  CD  ARG A 578      18.203 -44.500   2.410  1.00 90.44           C  
ATOM   4553  NE  ARG A 578      16.938 -43.969   2.863  1.00 90.44           N  
ATOM   4554  NH1 ARG A 578      16.625 -42.594   1.025  1.00 90.44           N  
ATOM   4555  NH2 ARG A 578      15.062 -42.656   2.699  1.00 90.44           N  
ATOM   4556  CZ  ARG A 578      16.219 -43.062   2.195  1.00 90.44           C  
ATOM   4557  N   ALA A 579      22.875 -47.469   2.953  1.00 91.19           N  
ATOM   4558  CA  ALA A 579      23.906 -48.188   2.219  1.00 91.19           C  
ATOM   4559  C   ALA A 579      24.188 -49.562   2.848  1.00 91.19           C  
ATOM   4560  CB  ALA A 579      25.188 -47.375   2.168  1.00 91.19           C  
ATOM   4561  O   ALA A 579      24.297 -50.562   2.141  1.00 91.19           O  
ATOM   4562  N   VAL A 580      24.234 -49.594   4.152  1.00 89.06           N  
ATOM   4563  CA  VAL A 580      24.531 -50.812   4.875  1.00 89.06           C  
ATOM   4564  C   VAL A 580      23.359 -51.781   4.766  1.00 89.06           C  
ATOM   4565  CB  VAL A 580      24.875 -50.562   6.359  1.00 89.06           C  
ATOM   4566  O   VAL A 580      23.531 -52.969   4.488  1.00 89.06           O  
ATOM   4567  CG1 VAL A 580      24.984 -51.844   7.137  1.00 89.06           C  
ATOM   4568  CG2 VAL A 580      26.156 -49.719   6.477  1.00 89.06           C  
ATOM   4569  N   GLU A 581      22.234 -51.344   4.977  1.00 89.56           N  
ATOM   4570  CA  GLU A 581      21.031 -52.156   4.926  1.00 89.56           C  
ATOM   4571  C   GLU A 581      20.797 -52.719   3.523  1.00 89.56           C  
ATOM   4572  CB  GLU A 581      19.812 -51.375   5.387  1.00 89.56           C  
ATOM   4573  O   GLU A 581      20.516 -53.906   3.359  1.00 89.56           O  
ATOM   4574  CG  GLU A 581      19.625 -51.344   6.895  1.00 89.56           C  
ATOM   4575  CD  GLU A 581      18.375 -50.594   7.336  1.00 89.56           C  
ATOM   4576  OE1 GLU A 581      18.094 -50.531   8.555  1.00 89.56           O  
ATOM   4577  OE2 GLU A 581      17.672 -50.062   6.453  1.00 89.56           O  
ATOM   4578  N   TYR A 582      20.969 -51.875   2.588  1.00 91.81           N  
ATOM   4579  CA  TYR A 582      20.719 -52.281   1.216  1.00 91.81           C  
ATOM   4580  C   TYR A 582      21.812 -53.250   0.735  1.00 91.81           C  
ATOM   4581  CB  TYR A 582      20.641 -51.094   0.282  1.00 91.81           C  
ATOM   4582  O   TYR A 582      21.547 -54.188  -0.015  1.00 91.81           O  
ATOM   4583  CG  TYR A 582      19.406 -50.250   0.498  1.00 91.81           C  
ATOM   4584  CD1 TYR A 582      18.281 -50.750   1.129  1.00 91.81           C  
ATOM   4585  CD2 TYR A 582      19.359 -48.906   0.070  1.00 91.81           C  
ATOM   4586  CE1 TYR A 582      17.141 -50.000   1.329  1.00 91.81           C  
ATOM   4587  CE2 TYR A 582      18.234 -48.125   0.264  1.00 91.81           C  
ATOM   4588  OH  TYR A 582      16.000 -47.906   1.089  1.00 91.81           O  
ATOM   4589  CZ  TYR A 582      17.125 -48.688   0.894  1.00 91.81           C  
ATOM   4590  N   LEU A 583      23.000 -53.000   1.166  1.00 90.25           N  
ATOM   4591  CA  LEU A 583      24.078 -53.906   0.827  1.00 90.25           C  
ATOM   4592  C   LEU A 583      23.812 -55.281   1.428  1.00 90.25           C  
ATOM   4593  CB  LEU A 583      25.422 -53.375   1.319  1.00 90.25           C  
ATOM   4594  O   LEU A 583      23.953 -56.312   0.745  1.00 90.25           O  
ATOM   4595  CG  LEU A 583      26.656 -54.188   0.927  1.00 90.25           C  
ATOM   4596  CD1 LEU A 583      26.922 -54.062  -0.570  1.00 90.25           C  
ATOM   4597  CD2 LEU A 583      27.875 -53.719   1.729  1.00 90.25           C  
ATOM   4598  N   ARG A 584      23.391 -55.312   2.656  1.00 88.25           N  
ATOM   4599  CA  ARG A 584      23.109 -56.594   3.338  1.00 88.25           C  
ATOM   4600  C   ARG A 584      21.891 -57.281   2.719  1.00 88.25           C  
ATOM   4601  CB  ARG A 584      22.875 -56.344   4.828  1.00 88.25           C  
ATOM   4602  O   ARG A 584      21.891 -58.500   2.574  1.00 88.25           O  
ATOM   4603  CG  ARG A 584      23.688 -57.250   5.734  1.00 88.25           C  
ATOM   4604  CD  ARG A 584      25.172 -57.156   5.414  1.00 88.25           C  
ATOM   4605  NE  ARG A 584      25.953 -58.062   6.242  1.00 88.25           N  
ATOM   4606  NH1 ARG A 584      27.984 -57.594   5.242  1.00 88.25           N  
ATOM   4607  NH2 ARG A 584      27.891 -59.125   6.941  1.00 88.25           N  
ATOM   4608  CZ  ARG A 584      27.266 -58.250   6.141  1.00 88.25           C  
ATOM   4609  N   LEU A 585      20.984 -56.562   2.414  1.00 89.25           N  
ATOM   4610  CA  LEU A 585      19.781 -57.094   1.789  1.00 89.25           C  
ATOM   4611  C   LEU A 585      20.109 -57.719   0.428  1.00 89.25           C  
ATOM   4612  CB  LEU A 585      18.719 -56.000   1.636  1.00 89.25           C  
ATOM   4613  O   LEU A 585      19.562 -58.750   0.057  1.00 89.25           O  
ATOM   4614  CG  LEU A 585      17.281 -56.406   2.004  1.00 89.25           C  
ATOM   4615  CD1 LEU A 585      16.859 -55.719   3.289  1.00 89.25           C  
ATOM   4616  CD2 LEU A 585      16.328 -56.094   0.864  1.00 89.25           C  
ATOM   4617  N   SER A 586      20.969 -57.125  -0.318  1.00 89.56           N  
ATOM   4618  CA  SER A 586      21.328 -57.594  -1.655  1.00 89.56           C  
ATOM   4619  C   SER A 586      22.219 -58.812  -1.595  1.00 89.56           C  
ATOM   4620  CB  SER A 586      22.031 -56.469  -2.434  1.00 89.56           C  
ATOM   4621  O   SER A 586      22.266 -59.594  -2.547  1.00 89.56           O  
ATOM   4622  OG  SER A 586      23.391 -56.375  -2.035  1.00 89.56           O  
ATOM   4623  N   THR A 587      22.906 -58.969  -0.490  1.00 87.75           N  
ATOM   4624  CA  THR A 587      23.828 -60.094  -0.380  1.00 87.75           C  
ATOM   4625  C   THR A 587      23.156 -61.312   0.252  1.00 87.75           C  
ATOM   4626  CB  THR A 587      25.078 -59.719   0.449  1.00 87.75           C  
ATOM   4627  O   THR A 587      23.375 -62.438  -0.175  1.00 87.75           O  
ATOM   4628  CG2 THR A 587      26.250 -59.344  -0.455  1.00 87.75           C  
ATOM   4629  OG1 THR A 587      24.750 -58.594   1.283  1.00 87.75           O  
ATOM   4630  N   VAL A 588      22.250 -61.125   1.168  1.00 86.12           N  
ATOM   4631  CA  VAL A 588      21.719 -62.219   1.964  1.00 86.12           C  
ATOM   4632  C   VAL A 588      20.375 -62.656   1.381  1.00 86.12           C  
ATOM   4633  CB  VAL A 588      21.531 -61.812   3.445  1.00 86.12           C  
ATOM   4634  O   VAL A 588      20.078 -63.875   1.369  1.00 86.12           O  
ATOM   4635  CG1 VAL A 588      21.078 -63.000   4.281  1.00 86.12           C  
ATOM   4636  CG2 VAL A 588      22.844 -61.250   3.998  1.00 86.12           C  
ATOM   4637  N   ALA A 589      19.656 -61.812   0.907  1.00 83.50           N  
ATOM   4638  CA  ALA A 589      18.281 -62.094   0.529  1.00 83.50           C  
ATOM   4639  C   ALA A 589      18.219 -62.844  -0.794  1.00 83.50           C  
ATOM   4640  CB  ALA A 589      17.469 -60.812   0.434  1.00 83.50           C  
ATOM   4641  O   ALA A 589      19.000 -62.594  -1.706  1.00 83.50           O  
ATOM   4642  N   SER A 590      17.328 -63.844  -0.767  1.00 83.06           N  
ATOM   4643  CA  SER A 590      17.078 -64.562  -2.008  1.00 83.06           C  
ATOM   4644  C   SER A 590      16.281 -63.719  -2.992  1.00 83.06           C  
ATOM   4645  CB  SER A 590      16.328 -65.875  -1.723  1.00 83.06           C  
ATOM   4646  O   SER A 590      15.719 -62.688  -2.615  1.00 83.06           O  
ATOM   4647  OG  SER A 590      14.961 -65.625  -1.429  1.00 83.06           O  
ATOM   4648  N   THR A 591      16.297 -64.125  -4.238  1.00 83.62           N  
ATOM   4649  CA  THR A 591      15.617 -63.406  -5.297  1.00 83.62           C  
ATOM   4650  C   THR A 591      14.125 -63.281  -5.004  1.00 83.62           C  
ATOM   4651  CB  THR A 591      15.820 -64.062  -6.668  1.00 83.62           C  
ATOM   4652  O   THR A 591      13.516 -62.250  -5.297  1.00 83.62           O  
ATOM   4653  CG2 THR A 591      16.812 -63.312  -7.520  1.00 83.62           C  
ATOM   4654  OG1 THR A 591      16.312 -65.438  -6.469  1.00 83.62           O  
ATOM   4655  N   ASP A 592      13.555 -64.312  -4.375  1.00 85.06           N  
ATOM   4656  CA  ASP A 592      12.133 -64.312  -4.066  1.00 85.06           C  
ATOM   4657  C   ASP A 592      11.812 -63.281  -2.953  1.00 85.06           C  
ATOM   4658  CB  ASP A 592      11.664 -65.688  -3.672  1.00 85.06           C  
ATOM   4659  O   ASP A 592      10.789 -62.594  -3.000  1.00 85.06           O  
ATOM   4660  CG  ASP A 592      11.492 -66.625  -4.863  1.00 85.06           C  
ATOM   4661  OD1 ASP A 592      11.352 -66.125  -6.004  1.00 85.06           O  
ATOM   4662  OD2 ASP A 592      11.492 -67.875  -4.660  1.00 85.06           O  
ATOM   4663  N   ILE A 593      12.672 -63.281  -2.033  1.00 83.62           N  
ATOM   4664  CA  ILE A 593      12.477 -62.375  -0.913  1.00 83.62           C  
ATOM   4665  C   ILE A 593      12.664 -60.938  -1.385  1.00 83.62           C  
ATOM   4666  CB  ILE A 593      13.445 -62.688   0.248  1.00 83.62           C  
ATOM   4667  O   ILE A 593      11.914 -60.031  -0.982  1.00 83.62           O  
ATOM   4668  CG1 ILE A 593      13.133 -64.062   0.855  1.00 83.62           C  
ATOM   4669  CG2 ILE A 593      13.383 -61.594   1.313  1.00 83.62           C  
ATOM   4670  CD1 ILE A 593      14.133 -64.500   1.901  1.00 83.62           C  
ATOM   4671  N   LEU A 594      13.648 -60.719  -2.172  1.00 85.75           N  
ATOM   4672  CA  LEU A 594      13.898 -59.375  -2.705  1.00 85.75           C  
ATOM   4673  C   LEU A 594      12.695 -58.875  -3.488  1.00 85.75           C  
ATOM   4674  CB  LEU A 594      15.141 -59.375  -3.602  1.00 85.75           C  
ATOM   4675  O   LEU A 594      12.320 -57.688  -3.373  1.00 85.75           O  
ATOM   4676  CG  LEU A 594      16.469 -59.062  -2.922  1.00 85.75           C  
ATOM   4677  CD1 LEU A 594      17.625 -59.688  -3.684  1.00 85.75           C  
ATOM   4678  CD2 LEU A 594      16.656 -57.531  -2.822  1.00 85.75           C  
ATOM   4679  N   ALA A 595      12.109 -59.719  -4.238  1.00 86.31           N  
ATOM   4680  CA  ALA A 595      10.953 -59.375  -5.051  1.00 86.31           C  
ATOM   4681  C   ALA A 595       9.766 -59.000  -4.172  1.00 86.31           C  
ATOM   4682  CB  ALA A 595      10.578 -60.531  -5.980  1.00 86.31           C  
ATOM   4683  O   ALA A 595       8.984 -58.094  -4.527  1.00 86.31           O  
ATOM   4684  N   THR A 596       9.703 -59.625  -3.080  1.00 84.69           N  
ATOM   4685  CA  THR A 596       8.586 -59.344  -2.176  1.00 84.69           C  
ATOM   4686  C   THR A 596       8.812 -58.062  -1.401  1.00 84.69           C  
ATOM   4687  CB  THR A 596       8.383 -60.531  -1.187  1.00 84.69           C  
ATOM   4688  O   THR A 596       7.895 -57.250  -1.244  1.00 84.69           O  
ATOM   4689  CG2 THR A 596       6.922 -60.625  -0.767  1.00 84.69           C  
ATOM   4690  OG1 THR A 596       8.789 -61.750  -1.810  1.00 84.69           O  
ATOM   4691  N   VAL A 597       9.992 -57.844  -0.973  1.00 81.88           N  
ATOM   4692  CA  VAL A 597      10.320 -56.656  -0.155  1.00 81.88           C  
ATOM   4693  C   VAL A 597      10.328 -55.406  -1.021  1.00 81.88           C  
ATOM   4694  CB  VAL A 597      11.688 -56.844   0.546  1.00 81.88           C  
ATOM   4695  O   VAL A 597       9.961 -54.312  -0.557  1.00 81.88           O  
ATOM   4696  CG1 VAL A 597      12.086 -55.562   1.265  1.00 81.88           C  
ATOM   4697  CG2 VAL A 597      11.648 -58.000   1.525  1.00 81.88           C  
ATOM   4698  N   LEU A 598      10.711 -55.531  -2.217  1.00 85.81           N  
ATOM   4699  CA  LEU A 598      10.891 -54.375  -3.090  1.00 85.81           C  
ATOM   4700  C   LEU A 598       9.820 -54.344  -4.176  1.00 85.81           C  
ATOM   4701  CB  LEU A 598      12.281 -54.375  -3.729  1.00 85.81           C  
ATOM   4702  O   LEU A 598      10.102 -53.969  -5.316  1.00 85.81           O  
ATOM   4703  CG  LEU A 598      13.469 -54.312  -2.768  1.00 85.81           C  
ATOM   4704  CD1 LEU A 598      14.766 -54.625  -3.510  1.00 85.81           C  
ATOM   4705  CD2 LEU A 598      13.531 -52.969  -2.090  1.00 85.81           C  
ATOM   4706  N   GLU A 599       8.703 -54.750  -3.773  1.00 81.56           N  
ATOM   4707  CA  GLU A 599       7.566 -54.719  -4.688  1.00 81.56           C  
ATOM   4708  C   GLU A 599       7.203 -53.281  -5.066  1.00 81.56           C  
ATOM   4709  CB  GLU A 599       6.355 -55.406  -4.059  1.00 81.56           C  
ATOM   4710  O   GLU A 599       7.539 -52.344  -4.352  1.00 81.56           O  
ATOM   4711  CG  GLU A 599       5.473 -56.125  -5.066  1.00 81.56           C  
ATOM   4712  CD  GLU A 599       4.277 -56.812  -4.430  1.00 81.56           C  
ATOM   4713  OE1 GLU A 599       3.520 -57.500  -5.148  1.00 81.56           O  
ATOM   4714  OE2 GLU A 599       4.094 -56.656  -3.201  1.00 81.56           O  
ATOM   4715  N   GLU A 600       6.609 -53.188  -6.266  1.00 82.25           N  
ATOM   4716  CA  GLU A 600       6.180 -51.875  -6.754  1.00 82.25           C  
ATOM   4717  C   GLU A 600       5.277 -51.188  -5.738  1.00 82.25           C  
ATOM   4718  CB  GLU A 600       5.457 -52.031  -8.094  1.00 82.25           C  
ATOM   4719  O   GLU A 600       4.457 -51.812  -5.086  1.00 82.25           O  
ATOM   4720  CG  GLU A 600       5.309 -50.719  -8.852  1.00 82.25           C  
ATOM   4721  CD  GLU A 600       4.633 -50.875 -10.203  1.00 82.25           C  
ATOM   4722  OE1 GLU A 600       4.277 -49.844 -10.828  1.00 82.25           O  
ATOM   4723  OE2 GLU A 600       4.453 -52.031 -10.641  1.00 82.25           O  
ATOM   4724  N   MET A 601       5.500 -49.875  -5.625  1.00 83.44           N  
ATOM   4725  CA  MET A 601       4.703 -49.094  -4.688  1.00 83.44           C  
ATOM   4726  C   MET A 601       3.223 -49.156  -5.055  1.00 83.44           C  
ATOM   4727  CB  MET A 601       5.184 -47.625  -4.664  1.00 83.44           C  
ATOM   4728  O   MET A 601       2.863 -49.031  -6.227  1.00 83.44           O  
ATOM   4729  CG  MET A 601       6.336 -47.406  -3.703  1.00 83.44           C  
ATOM   4730  SD  MET A 601       5.781 -47.219  -1.963  1.00 83.44           S  
ATOM   4731  CE  MET A 601       6.605 -45.688  -1.506  1.00 83.44           C  
ATOM   4732  N   PRO A 602       2.461 -49.312  -4.047  1.00 79.12           N  
ATOM   4733  CA  PRO A 602       1.021 -49.344  -4.312  1.00 79.12           C  
ATOM   4734  C   PRO A 602       0.475 -47.969  -4.688  1.00 79.12           C  
ATOM   4735  CB  PRO A 602       0.426 -49.812  -2.984  1.00 79.12           C  
ATOM   4736  O   PRO A 602       1.097 -46.938  -4.387  1.00 79.12           O  
ATOM   4737  CG  PRO A 602       1.433 -49.438  -1.951  1.00 79.12           C  
ATOM   4738  CD  PRO A 602       2.789 -49.375  -2.596  1.00 79.12           C  
ATOM   4739  N   PRO A 603      -0.647 -48.000  -5.469  1.00 84.38           N  
ATOM   4740  CA  PRO A 603      -1.260 -46.719  -5.836  1.00 84.38           C  
ATOM   4741  C   PRO A 603      -1.628 -45.875  -4.621  1.00 84.38           C  
ATOM   4742  CB  PRO A 603      -2.512 -47.156  -6.609  1.00 84.38           C  
ATOM   4743  O   PRO A 603      -2.064 -46.406  -3.600  1.00 84.38           O  
ATOM   4744  CG  PRO A 603      -2.281 -48.594  -6.965  1.00 84.38           C  
ATOM   4745  CD  PRO A 603      -1.311 -49.156  -5.980  1.00 84.38           C  
ATOM   4746  N   PHE A 604      -1.319 -44.688  -4.699  1.00 82.94           N  
ATOM   4747  CA  PHE A 604      -1.600 -43.750  -3.615  1.00 82.94           C  
ATOM   4748  C   PHE A 604      -3.080 -43.406  -3.584  1.00 82.94           C  
ATOM   4749  CB  PHE A 604      -0.750 -42.500  -3.764  1.00 82.94           C  
ATOM   4750  O   PHE A 604      -3.738 -43.375  -4.625  1.00 82.94           O  
ATOM   4751  CG  PHE A 604       0.719 -42.719  -3.529  1.00 82.94           C  
ATOM   4752  CD1 PHE A 604       1.239 -42.719  -2.240  1.00 82.94           C  
ATOM   4753  CD2 PHE A 604       1.581 -42.938  -4.598  1.00 82.94           C  
ATOM   4754  CE1 PHE A 604       2.600 -42.938  -2.021  1.00 82.94           C  
ATOM   4755  CE2 PHE A 604       2.941 -43.125  -4.387  1.00 82.94           C  
ATOM   4756  CZ  PHE A 604       3.447 -43.125  -3.098  1.00 82.94           C  
ATOM   4757  N   PRO A 605      -3.594 -43.219  -2.332  1.00 75.38           N  
ATOM   4758  CA  PRO A 605      -4.988 -42.781  -2.273  1.00 75.38           C  
ATOM   4759  C   PRO A 605      -5.191 -41.406  -2.877  1.00 75.38           C  
ATOM   4760  CB  PRO A 605      -5.293 -42.781  -0.772  1.00 75.38           C  
ATOM   4761  O   PRO A 605      -4.293 -40.562  -2.816  1.00 75.38           O  
ATOM   4762  CG  PRO A 605      -3.953 -42.844  -0.112  1.00 75.38           C  
ATOM   4763  CD  PRO A 605      -2.936 -43.250  -1.131  1.00 75.38           C  
ATOM   4764  N   GLU A 606      -6.273 -41.250  -3.641  1.00 66.88           N  
ATOM   4765  CA  GLU A 606      -6.559 -40.000  -4.324  1.00 66.88           C  
ATOM   4766  C   GLU A 606      -6.914 -38.906  -3.328  1.00 66.88           C  
ATOM   4767  CB  GLU A 606      -7.691 -40.188  -5.336  1.00 66.88           C  
ATOM   4768  O   GLU A 606      -7.988 -38.938  -2.723  1.00 66.88           O  
ATOM   4769  CG  GLU A 606      -7.246 -40.812  -6.656  1.00 66.88           C  
ATOM   4770  CD  GLU A 606      -8.352 -40.875  -7.691  1.00 66.88           C  
ATOM   4771  OE1 GLU A 606      -8.086 -41.281  -8.836  1.00 66.88           O  
ATOM   4772  OE2 GLU A 606      -9.500 -40.500  -7.352  1.00 66.88           O  
ATOM   4773  N   ARG A 607      -5.965 -38.312  -2.643  1.00 59.12           N  
ATOM   4774  CA  ARG A 607      -6.234 -37.219  -1.708  1.00 59.12           C  
ATOM   4775  C   ARG A 607      -6.316 -35.875  -2.434  1.00 59.12           C  
ATOM   4776  CB  ARG A 607      -5.156 -37.156  -0.624  1.00 59.12           C  
ATOM   4777  O   ARG A 607      -5.910 -35.781  -3.592  1.00 59.12           O  
ATOM   4778  CG  ARG A 607      -5.238 -38.281   0.387  1.00 59.12           C  
ATOM   4779  CD  ARG A 607      -4.211 -38.125   1.500  1.00 59.12           C  
ATOM   4780  NE  ARG A 607      -4.309 -39.219   2.484  1.00 59.12           N  
ATOM   4781  NH1 ARG A 607      -2.564 -38.438   3.793  1.00 59.12           N  
ATOM   4782  NH2 ARG A 607      -3.699 -40.344   4.383  1.00 59.12           N  
ATOM   4783  CZ  ARG A 607      -3.523 -39.344   3.551  1.00 59.12           C  
ATOM   4784  N   GLU A 608      -7.035 -34.844  -1.753  1.00 62.69           N  
ATOM   4785  CA  GLU A 608      -7.125 -33.469  -2.230  1.00 62.69           C  
ATOM   4786  C   GLU A 608      -5.738 -32.906  -2.531  1.00 62.69           C  
ATOM   4787  CB  GLU A 608      -7.840 -32.594  -1.203  1.00 62.69           C  
ATOM   4788  O   GLU A 608      -4.770 -33.219  -1.840  1.00 62.69           O  
ATOM   4789  CG  GLU A 608      -9.352 -32.562  -1.366  1.00 62.69           C  
ATOM   4790  CD  GLU A 608     -10.055 -31.656  -0.360  1.00 62.69           C  
ATOM   4791  OE1 GLU A 608     -11.297 -31.531  -0.413  1.00 62.69           O  
ATOM   4792  OE2 GLU A 608      -9.344 -31.062   0.487  1.00 62.69           O  
ATOM   4793  N   SER A 609      -5.590 -32.312  -3.793  1.00 66.44           N  
ATOM   4794  CA  SER A 609      -4.324 -31.812  -4.309  1.00 66.44           C  
ATOM   4795  C   SER A 609      -3.691 -30.828  -3.336  1.00 66.44           C  
ATOM   4796  CB  SER A 609      -4.527 -31.141  -5.668  1.00 66.44           C  
ATOM   4797  O   SER A 609      -4.293 -29.797  -3.010  1.00 66.44           O  
ATOM   4798  OG  SER A 609      -3.375 -30.422  -6.051  1.00 66.44           O  
ATOM   4799  N   SER A 610      -2.619 -31.219  -2.643  1.00 69.56           N  
ATOM   4800  CA  SER A 610      -1.831 -30.375  -1.755  1.00 69.56           C  
ATOM   4801  C   SER A 610      -1.396 -29.094  -2.457  1.00 69.56           C  
ATOM   4802  CB  SER A 610      -0.603 -31.125  -1.244  1.00 69.56           C  
ATOM   4803  O   SER A 610      -1.198 -28.062  -1.812  1.00 69.56           O  
ATOM   4804  OG  SER A 610       0.237 -31.516  -2.320  1.00 69.56           O  
ATOM   4805  N   ILE A 611      -1.373 -29.219  -3.791  1.00 74.19           N  
ATOM   4806  CA  ILE A 611      -0.927 -28.062  -4.578  1.00 74.19           C  
ATOM   4807  C   ILE A 611      -1.986 -26.969  -4.535  1.00 74.19           C  
ATOM   4808  CB  ILE A 611      -0.629 -28.469  -6.039  1.00 74.19           C  
ATOM   4809  O   ILE A 611      -1.656 -25.781  -4.434  1.00 74.19           O  
ATOM   4810  CG1 ILE A 611       0.436 -29.578  -6.086  1.00 74.19           C  
ATOM   4811  CG2 ILE A 611      -0.190 -27.250  -6.855  1.00 74.19           C  
ATOM   4812  CD1 ILE A 611       0.642 -30.172  -7.469  1.00 74.19           C  
ATOM   4813  N   LEU A 612      -3.219 -27.375  -4.535  1.00 70.81           N  
ATOM   4814  CA  LEU A 612      -4.309 -26.406  -4.473  1.00 70.81           C  
ATOM   4815  C   LEU A 612      -4.340 -25.703  -3.119  1.00 70.81           C  
ATOM   4816  CB  LEU A 612      -5.652 -27.094  -4.734  1.00 70.81           C  
ATOM   4817  O   LEU A 612      -4.594 -24.500  -3.043  1.00 70.81           O  
ATOM   4818  CG  LEU A 612      -6.145 -27.078  -6.184  1.00 70.81           C  
ATOM   4819  CD1 LEU A 612      -6.930 -28.359  -6.480  1.00 70.81           C  
ATOM   4820  CD2 LEU A 612      -7.000 -25.844  -6.449  1.00 70.81           C  
ATOM   4821  N   ALA A 613      -4.094 -26.453  -2.068  1.00 68.62           N  
ATOM   4822  CA  ALA A 613      -4.055 -25.891  -0.722  1.00 68.62           C  
ATOM   4823  C   ALA A 613      -2.939 -24.859  -0.591  1.00 68.62           C  
ATOM   4824  CB  ALA A 613      -3.869 -27.000   0.312  1.00 68.62           C  
ATOM   4825  O   ALA A 613      -3.123 -23.812   0.046  1.00 68.62           O  
ATOM   4826  N   LYS A 614      -1.898 -25.078  -1.161  1.00 71.00           N  
ATOM   4827  CA  LYS A 614      -0.760 -24.172  -1.120  1.00 71.00           C  
ATOM   4828  C   LYS A 614      -1.068 -22.875  -1.866  1.00 71.00           C  
ATOM   4829  CB  LYS A 614       0.483 -24.828  -1.714  1.00 71.00           C  
ATOM   4830  O   LYS A 614      -0.680 -21.797  -1.426  1.00 71.00           O  
ATOM   4831  CG  LYS A 614       1.791 -24.156  -1.319  1.00 71.00           C  
ATOM   4832  CD  LYS A 614       2.996 -24.938  -1.840  1.00 71.00           C  
ATOM   4833  CE  LYS A 614       4.297 -24.203  -1.560  1.00 71.00           C  
ATOM   4834  NZ  LYS A 614       5.488 -25.000  -1.986  1.00 71.00           N  
ATOM   4835  N   LEU A 615      -1.744 -22.984  -2.920  1.00 72.00           N  
ATOM   4836  CA  LEU A 615      -2.117 -21.812  -3.691  1.00 72.00           C  
ATOM   4837  C   LEU A 615      -3.088 -20.938  -2.908  1.00 72.00           C  
ATOM   4838  CB  LEU A 615      -2.746 -22.219  -5.027  1.00 72.00           C  
ATOM   4839  O   LEU A 615      -2.971 -19.703  -2.920  1.00 72.00           O  
ATOM   4840  CG  LEU A 615      -3.031 -21.094  -6.016  1.00 72.00           C  
ATOM   4841  CD1 LEU A 615      -1.727 -20.531  -6.574  1.00 72.00           C  
ATOM   4842  CD2 LEU A 615      -3.934 -21.578  -7.145  1.00 72.00           C  
ATOM   4843  N   LYS A 616      -4.020 -21.516  -2.199  1.00 69.25           N  
ATOM   4844  CA  LYS A 616      -4.992 -20.797  -1.393  1.00 69.25           C  
ATOM   4845  C   LYS A 616      -4.320 -20.078  -0.220  1.00 69.25           C  
ATOM   4846  CB  LYS A 616      -6.078 -21.750  -0.878  1.00 69.25           C  
ATOM   4847  O   LYS A 616      -4.699 -18.969   0.135  1.00 69.25           O  
ATOM   4848  CG  LYS A 616      -7.125 -22.109  -1.919  1.00 69.25           C  
ATOM   4849  CD  LYS A 616      -8.234 -22.969  -1.320  1.00 69.25           C  
ATOM   4850  CE  LYS A 616      -9.258 -23.375  -2.371  1.00 69.25           C  
ATOM   4851  NZ  LYS A 616     -10.305 -24.266  -1.805  1.00 69.25           N  
ATOM   4852  N   LYS A 617      -3.320 -20.672   0.350  1.00 65.06           N  
ATOM   4853  CA  LYS A 617      -2.588 -20.094   1.470  1.00 65.06           C  
ATOM   4854  C   LYS A 617      -1.786 -18.875   1.025  1.00 65.06           C  
ATOM   4855  CB  LYS A 617      -1.657 -21.125   2.102  1.00 65.06           C  
ATOM   4856  O   LYS A 617      -1.662 -17.906   1.772  1.00 65.06           O  
ATOM   4857  CG  LYS A 617      -1.399 -20.906   3.584  1.00 65.06           C  
ATOM   4858  CD  LYS A 617      -0.514 -22.000   4.168  1.00 65.06           C  
ATOM   4859  CE  LYS A 617      -0.133 -21.703   5.609  1.00 65.06           C  
ATOM   4860  NZ  LYS A 617       0.766 -22.750   6.176  1.00 65.06           N  
ATOM   4861  N   LYS A 618      -1.305 -18.953  -0.156  1.00 62.81           N  
ATOM   4862  CA  LYS A 618      -0.502 -17.844  -0.668  1.00 62.81           C  
ATOM   4863  C   LYS A 618      -1.378 -16.641  -1.016  1.00 62.81           C  
ATOM   4864  CB  LYS A 618       0.297 -18.281  -1.896  1.00 62.81           C  
ATOM   4865  O   LYS A 618      -0.929 -15.500  -0.945  1.00 62.81           O  
ATOM   4866  CG  LYS A 618       1.792 -18.016  -1.789  1.00 62.81           C  
ATOM   4867  CD  LYS A 618       2.521 -18.406  -3.070  1.00 62.81           C  
ATOM   4868  CE  LYS A 618       3.984 -17.984  -3.029  1.00 62.81           C  
ATOM   4869  NZ  LYS A 618       4.695 -18.328  -4.297  1.00 62.81           N  
ATOM   4870  N   LYS A 619      -2.514 -16.906  -1.461  1.00 62.56           N  
ATOM   4871  CA  LYS A 619      -3.420 -15.820  -1.825  1.00 62.56           C  
ATOM   4872  C   LYS A 619      -4.176 -15.297  -0.605  1.00 62.56           C  
ATOM   4873  CB  LYS A 619      -4.410 -16.281  -2.895  1.00 62.56           C  
ATOM   4874  O   LYS A 619      -4.730 -14.203  -0.633  1.00 62.56           O  
ATOM   4875  CG  LYS A 619      -3.908 -16.109  -4.320  1.00 62.56           C  
ATOM   4876  CD  LYS A 619      -5.008 -16.375  -5.340  1.00 62.56           C  
ATOM   4877  CE  LYS A 619      -4.527 -16.141  -6.762  1.00 62.56           C  
ATOM   4878  NZ  LYS A 619      -5.613 -16.359  -7.762  1.00 62.56           N  
ATOM   4879  N   GLY A 620      -4.242 -16.078   0.610  1.00 49.03           N  
ATOM   4880  CA  GLY A 620      -4.902 -15.633   1.828  1.00 49.03           C  
ATOM   4881  C   GLY A 620      -3.969 -14.922   2.789  1.00 49.03           C  
ATOM   4882  O   GLY A 620      -2.754 -15.125   2.746  1.00 49.03           O  
TER    4883      GLY A 620                                                      
ATOM   4884  N   MET B   1      37.938  32.188   6.902  1.00 34.88           N  
ATOM   4885  CA  MET B   1      37.312  30.953   6.445  1.00 34.88           C  
ATOM   4886  C   MET B   1      36.188  30.547   7.363  1.00 34.88           C  
ATOM   4887  CB  MET B   1      38.375  29.828   6.383  1.00 34.88           C  
ATOM   4888  O   MET B   1      36.375  30.375   8.570  1.00 34.88           O  
ATOM   4889  CG  MET B   1      39.094  29.750   5.055  1.00 34.88           C  
ATOM   4890  SD  MET B   1      40.156  28.250   4.918  1.00 34.88           S  
ATOM   4891  CE  MET B   1      41.438  28.859   3.783  1.00 34.88           C  
ATOM   4892  N   ALA B   2      35.062  31.031   7.180  1.00 42.50           N  
ATOM   4893  CA  ALA B   2      34.000  31.203   8.172  1.00 42.50           C  
ATOM   4894  C   ALA B   2      33.656  29.875   8.852  1.00 42.50           C  
ATOM   4895  CB  ALA B   2      32.750  31.812   7.531  1.00 42.50           C  
ATOM   4896  O   ALA B   2      33.125  28.969   8.203  1.00 42.50           O  
ATOM   4897  N   ALA B   3      34.281  29.375   9.789  1.00 49.94           N  
ATOM   4898  CA  ALA B   3      34.219  28.375  10.852  1.00 49.94           C  
ATOM   4899  C   ALA B   3      32.844  28.328  11.484  1.00 49.94           C  
ATOM   4900  CB  ALA B   3      35.281  28.672  11.906  1.00 49.94           C  
ATOM   4901  O   ALA B   3      32.281  29.359  11.883  1.00 49.94           O  
ATOM   4902  N   GLY B   4      32.000  27.406  11.078  1.00 72.00           N  
ATOM   4903  CA  GLY B   4      30.812  27.172  11.883  1.00 72.00           C  
ATOM   4904  C   GLY B   4      29.531  27.156  11.055  1.00 72.00           C  
ATOM   4905  O   GLY B   4      28.453  26.859  11.578  1.00 72.00           O  
ATOM   4906  N   VAL B   5      29.875  27.594   9.648  1.00 87.75           N  
ATOM   4907  CA  VAL B   5      28.656  27.625   8.836  1.00 87.75           C  
ATOM   4908  C   VAL B   5      28.375  26.234   8.289  1.00 87.75           C  
ATOM   4909  CB  VAL B   5      28.781  28.641   7.680  1.00 87.75           C  
ATOM   4910  O   VAL B   5      29.266  25.578   7.750  1.00 87.75           O  
ATOM   4911  CG1 VAL B   5      27.484  28.688   6.863  1.00 87.75           C  
ATOM   4912  CG2 VAL B   5      29.109  30.031   8.227  1.00 87.75           C  
ATOM   4913  N   PRO B   6      27.219  25.828   8.438  1.00 91.81           N  
ATOM   4914  CA  PRO B   6      26.875  24.500   7.926  1.00 91.81           C  
ATOM   4915  C   PRO B   6      27.078  24.375   6.422  1.00 91.81           C  
ATOM   4916  CB  PRO B   6      25.391  24.359   8.281  1.00 91.81           C  
ATOM   4917  O   PRO B   6      26.984  25.359   5.695  1.00 91.81           O  
ATOM   4918  CG  PRO B   6      24.906  25.750   8.445  1.00 91.81           C  
ATOM   4919  CD  PRO B   6      26.062  26.625   8.867  1.00 91.81           C  
ATOM   4920  N   CYS B   7      27.484  23.203   6.000  1.00 92.75           N  
ATOM   4921  CA  CYS B   7      27.797  23.047   4.586  1.00 92.75           C  
ATOM   4922  C   CYS B   7      27.156  21.797   4.012  1.00 92.75           C  
ATOM   4923  CB  CYS B   7      29.312  23.000   4.375  1.00 92.75           C  
ATOM   4924  O   CYS B   7      26.828  20.859   4.754  1.00 92.75           O  
ATOM   4925  SG  CYS B   7      30.078  21.469   4.969  1.00 92.75           S  
ATOM   4926  N   ALA B   8      26.828  21.859   2.715  1.00 95.12           N  
ATOM   4927  CA  ALA B   8      26.484  20.703   1.902  1.00 95.12           C  
ATOM   4928  C   ALA B   8      27.688  20.203   1.104  1.00 95.12           C  
ATOM   4929  CB  ALA B   8      25.312  21.031   0.964  1.00 95.12           C  
ATOM   4930  O   ALA B   8      28.203  20.922   0.249  1.00 95.12           O  
ATOM   4931  N   LEU B   9      28.094  19.047   1.486  1.00 95.75           N  
ATOM   4932  CA  LEU B   9      29.266  18.500   0.813  1.00 95.75           C  
ATOM   4933  C   LEU B   9      28.891  17.906  -0.540  1.00 95.75           C  
ATOM   4934  CB  LEU B   9      29.938  17.422   1.684  1.00 95.75           C  
ATOM   4935  O   LEU B   9      27.984  17.078  -0.630  1.00 95.75           O  
ATOM   4936  CG  LEU B   9      31.312  16.922   1.219  1.00 95.75           C  
ATOM   4937  CD1 LEU B   9      32.219  16.734   2.414  1.00 95.75           C
[truncated: 289,819 more chars]
