# Supplementary material for: Bi-handed assembly chaperones regulate protein complex assembly through an intramolecular handover mechanism
Source: Sci Adv. 2025 Sep 12;11(37):eadw9158. doi: 10.1126/sciadv.adw9158 (PMC12429027; doi:10.1126/sciadv.adw9158)
Supplement: Supplementary file 2 — Datasets S1 to S5 [file sciadv.adw9158_datasets_s1_to_s5.zip › sciadv.adw9158_dataset_s3.pdb]

MODEL     1                                                                     
ATOM      1  N   ASP A   1     -16.469  26.750  -2.500  1.00 25.58           N  
ATOM      2  CA  ASP A   1     -16.219  25.391  -2.971  1.00 25.58           C  
ATOM      3  C   ASP A   1     -14.727  25.094  -2.990  1.00 25.58           C  
ATOM      4  CB  ASP A   1     -16.812  25.188  -4.363  1.00 25.58           C  
ATOM      5  O   ASP A   1     -13.969  25.719  -3.721  1.00 25.58           O  
ATOM      6  CG  ASP A   1     -18.109  24.391  -4.344  1.00 25.58           C  
ATOM      7  OD1 ASP A   1     -18.453  23.812  -3.293  1.00 25.58           O  
ATOM      8  OD2 ASP A   1     -18.797  24.344  -5.391  1.00 25.58           O  
ATOM      9  N   VAL A   2     -14.008  24.609  -1.999  1.00 30.59           N  
ATOM     10  CA  VAL A   2     -12.648  24.469  -1.488  1.00 30.59           C  
ATOM     11  C   VAL A   2     -11.781  23.734  -2.506  1.00 30.59           C  
ATOM     12  CB  VAL A   2     -12.617  23.734  -0.128  1.00 30.59           C  
ATOM     13  O   VAL A   2     -10.570  23.969  -2.592  1.00 30.59           O  
ATOM     14  CG1 VAL A   2     -11.180  23.562   0.361  1.00 30.59           C  
ATOM     15  CG2 VAL A   2     -13.445  24.500   0.903  1.00 30.59           C  
ATOM     16  N   GLU A   3     -12.383  22.703  -3.270  1.00 34.97           N  
ATOM     17  CA  GLU A   3     -11.836  21.969  -4.402  1.00 34.97           C  
ATOM     18  C   GLU A   3     -11.312  22.906  -5.480  1.00 34.97           C  
ATOM     19  CB  GLU A   3     -12.891  21.031  -4.992  1.00 34.97           C  
ATOM     20  O   GLU A   3     -10.305  22.609  -6.137  1.00 34.97           O  
ATOM     21  CG  GLU A   3     -12.727  19.578  -4.566  1.00 34.97           C  
ATOM     22  CD  GLU A   3     -13.805  18.656  -5.129  1.00 34.97           C  
ATOM     23  OE1 GLU A   3     -13.766  17.438  -4.867  1.00 34.97           O  
ATOM     24  OE2 GLU A   3     -14.695  19.172  -5.840  1.00 34.97           O  
ATOM     25  N   ASN A   4     -12.141  24.062  -5.699  1.00 33.97           N  
ATOM     26  CA  ASN A   4     -11.969  25.156  -6.652  1.00 33.97           C  
ATOM     27  C   ASN A   4     -10.688  25.953  -6.375  1.00 33.97           C  
ATOM     28  CB  ASN A   4     -13.180  26.078  -6.633  1.00 33.97           C  
ATOM     29  O   ASN A   4     -10.125  26.562  -7.281  1.00 33.97           O  
ATOM     30  CG  ASN A   4     -14.211  25.719  -7.688  1.00 33.97           C  
ATOM     31  ND2 ASN A   4     -15.398  26.297  -7.578  1.00 33.97           N  
ATOM     32  OD1 ASN A   4     -13.938  24.938  -8.594  1.00 33.97           O  
ATOM     33  N   PHE A   5     -10.266  25.875  -5.035  1.00 32.47           N  
ATOM     34  CA  PHE A   5      -9.102  26.703  -4.758  1.00 32.47           C  
ATOM     35  C   PHE A   5      -7.855  26.125  -5.406  1.00 32.47           C  
ATOM     36  CB  PHE A   5      -8.891  26.844  -3.248  1.00 32.47           C  
ATOM     37  O   PHE A   5      -7.070  26.859  -6.020  1.00 32.47           O  
ATOM     38  CG  PHE A   5      -8.172  28.109  -2.852  1.00 32.47           C  
ATOM     39  CD1 PHE A   5      -6.801  28.109  -2.639  1.00 32.47           C  
ATOM     40  CD2 PHE A   5      -8.875  29.297  -2.695  1.00 32.47           C  
ATOM     41  CE1 PHE A   5      -6.133  29.266  -2.273  1.00 32.47           C  
ATOM     42  CE2 PHE A   5      -8.211  30.469  -2.330  1.00 32.47           C  
ATOM     43  CZ  PHE A   5      -6.840  30.453  -2.119  1.00 32.47           C  
ATOM     44  N   GLU A   6      -7.562  24.797  -5.258  1.00 34.75           N  
ATOM     45  CA  GLU A   6      -6.465  24.141  -5.969  1.00 34.75           C  
ATOM     46  C   GLU A   6      -6.707  24.156  -7.477  1.00 34.75           C  
ATOM     47  CB  GLU A   6      -6.266  22.719  -5.473  1.00 34.75           C  
ATOM     48  O   GLU A   6      -5.789  24.422  -8.258  1.00 34.75           O  
ATOM     49  CG  GLU A   6      -5.086  22.547  -4.527  1.00 34.75           C  
ATOM     50  CD  GLU A   6      -4.879  21.109  -4.070  1.00 34.75           C  
ATOM     51  OE1 GLU A   6      -3.932  20.844  -3.297  1.00 34.75           O  
ATOM     52  OE2 GLU A   6      -5.672  20.234  -4.496  1.00 34.75           O  
ATOM     53  N   ARG A   7      -7.938  23.766  -7.926  1.00 38.16           N  
ATOM     54  CA  ARG A   7      -8.367  23.953  -9.305  1.00 38.16           C  
ATOM     55  C   ARG A   7      -8.344  25.422  -9.695  1.00 38.16           C  
ATOM     56  CB  ARG A   7      -9.773  23.375  -9.508  1.00 38.16           C  
ATOM     57  O   ARG A   7      -7.973  25.766 -10.820  1.00 38.16           O  
ATOM     58  CG  ARG A   7      -9.883  22.406 -10.680  1.00 38.16           C  
ATOM     59  CD  ARG A   7     -11.297  21.859 -10.828  1.00 38.16           C  
ATOM     60  NE  ARG A   7     -11.398  20.953 -11.977  1.00 38.16           N  
ATOM     61  NH1 ARG A   7     -13.641  20.500 -11.656  1.00 38.16           N  
ATOM     62  NH2 ARG A   7     -12.500  19.531 -13.398  1.00 38.16           N  
ATOM     63  CZ  ARG A   7     -12.516  20.328 -12.344  1.00 38.16           C  
ATOM     64  N   LEU A   8      -8.828  26.188  -8.727  1.00 38.62           N  
ATOM     65  CA  LEU A   8      -8.805  27.625  -8.992  1.00 38.62           C  
ATOM     66  C   LEU A   8      -7.371  28.109  -9.211  1.00 38.62           C  
ATOM     67  CB  LEU A   8      -9.445  28.406  -7.836  1.00 38.62           C  
ATOM     68  O   LEU A   8      -7.102  28.859 -10.148  1.00 38.62           O  
ATOM     69  CG  LEU A   8     -10.672  29.250  -8.188  1.00 38.62           C  
ATOM     70  CD1 LEU A   8     -11.828  28.922  -7.250  1.00 38.62           C  
ATOM     71  CD2 LEU A   8     -10.328  30.734  -8.125  1.00 38.62           C  
ATOM     72  N   PHE A   9      -6.453  27.438  -8.211  1.00 39.91           N  
ATOM     73  CA  PHE A   9      -5.066  27.844  -8.430  1.00 39.91           C  
ATOM     74  C   PHE A   9      -4.500  27.156  -9.680  1.00 39.91           C  
ATOM     75  CB  PHE A   9      -4.207  27.500  -7.211  1.00 39.91           C  
ATOM     76  O   PHE A   9      -3.742  27.766 -10.430  1.00 39.91           O  
ATOM     77  CG  PHE A   9      -3.992  28.656  -6.277  1.00 39.91           C  
ATOM     78  CD1 PHE A   9      -3.092  29.672  -6.594  1.00 39.91           C  
ATOM     79  CD2 PHE A   9      -4.691  28.734  -5.078  1.00 39.91           C  
ATOM     80  CE1 PHE A   9      -2.891  30.734  -5.730  1.00 39.91           C  
ATOM     81  CE2 PHE A   9      -4.496  29.812  -4.211  1.00 39.91           C  
ATOM     82  CZ  PHE A   9      -3.594  30.812  -4.539  1.00 39.91           C  
ATOM     83  N   SER A  10      -4.828  25.906  -9.883  1.00 41.31           N  
ATOM     84  CA  SER A  10      -4.445  25.281 -11.148  1.00 41.31           C  
ATOM     85  C   SER A  10      -5.152  25.938 -12.328  1.00 41.31           C  
ATOM     86  CB  SER A  10      -4.758  23.781 -11.133  1.00 41.31           C  
ATOM     87  O   SER A  10      -4.551  26.156 -13.383  1.00 41.31           O  
ATOM     88  OG  SER A  10      -6.141  23.562 -10.914  1.00 41.31           O  
ATOM     89  N   LYS A  11      -6.531  25.984 -12.094  1.00 41.69           N  
ATOM     90  CA  LYS A  11      -7.258  26.688 -13.148  1.00 41.69           C  
ATOM     91  C   LYS A  11      -6.859  28.172 -13.203  1.00 41.69           C  
ATOM     92  CB  LYS A  11      -8.766  26.562 -12.930  1.00 41.69           C  
ATOM     93  O   LYS A  11      -7.184  28.859 -14.164  1.00 41.69           O  
ATOM     94  CG  LYS A  11      -9.359  25.250 -13.422  1.00 41.69           C  
ATOM     95  CD  LYS A  11     -10.875  25.281 -13.422  1.00 41.69           C  
ATOM     96  CE  LYS A  11     -11.469  23.984 -13.961  1.00 41.69           C  
ATOM     97  NZ  LYS A  11     -12.961  24.031 -13.984  1.00 41.69           N  
ATOM     98  N   LEU A  12      -6.289  28.516 -12.000  1.00 44.16           N  
ATOM     99  CA  LEU A  12      -5.797  29.891 -12.016  1.00 44.16           C  
ATOM    100  C   LEU A  12      -4.770  30.078 -13.117  1.00 44.16           C  
ATOM    101  CB  LEU A  12      -5.184  30.250 -10.656  1.00 44.16           C  
ATOM    102  O   LEU A  12      -4.777  31.109 -13.805  1.00 44.16           O  
ATOM    103  CG  LEU A  12      -6.023  31.141  -9.750  1.00 44.16           C  
ATOM    104  CD1 LEU A  12      -5.770  30.797  -8.281  1.00 44.16           C  
ATOM    105  CD2 LEU A  12      -5.727  32.625 -10.016  1.00 44.16           C  
ATOM    106  N   LYS A  13      -4.016  28.938 -13.227  1.00 44.72           N  
ATOM    107  CA  LYS A  13      -3.107  29.047 -14.359  1.00 44.72           C  
ATOM    108  C   LYS A  13      -3.867  28.969 -15.680  1.00 44.72           C  
ATOM    109  CB  LYS A  13      -2.049  27.938 -14.297  1.00 44.72           C  
ATOM    110  O   LYS A  13      -3.609  29.750 -16.594  1.00 44.72           O  
ATOM    111  CG  LYS A  13      -0.715  28.328 -14.922  1.00 44.72           C  
ATOM    112  CD  LYS A  13       0.324  27.234 -14.742  1.00 44.72           C  
ATOM    113  CE  LYS A  13       1.641  27.594 -15.422  1.00 44.72           C  
ATOM    114  NZ  LYS A  13       2.682  26.531 -15.195  1.00 44.72           N  
ATOM    115  N   GLU A  14      -4.703  27.938 -15.852  1.00 46.06           N  
ATOM    116  CA  GLU A  14      -5.492  27.891 -17.078  1.00 46.06           C  
ATOM    117  C   GLU A  14      -6.406  29.109 -17.203  1.00 46.06           C  
ATOM    118  CB  GLU A  14      -6.324  26.609 -17.125  1.00 46.06           C  
ATOM    119  O   GLU A  14      -6.562  29.672 -18.281  1.00 46.06           O  
ATOM    120  CG  GLU A  14      -5.883  25.625 -18.219  1.00 46.06           C  
ATOM    121  CD  GLU A  14      -6.719  24.359 -18.266  1.00 46.06           C  
ATOM    122  OE1 GLU A  14      -6.449  23.484 -19.109  1.00 46.06           O  
ATOM    123  OE2 GLU A  14      -7.656  24.250 -17.438  1.00 46.06           O  
ATOM    124  N   MET A  15      -7.074  29.359 -16.125  1.00 44.50           N  
ATOM    125  CA  MET A  15      -7.891  30.562 -16.172  1.00 44.50           C  
ATOM    126  C   MET A  15      -7.035  31.797 -16.484  1.00 44.50           C  
ATOM    127  CB  MET A  15      -8.609  30.781 -14.836  1.00 44.50           C  
ATOM    128  O   MET A  15      -7.461  32.656 -17.234  1.00 44.50           O  
ATOM    129  CG  MET A  15      -9.773  29.828 -14.617  1.00 44.50           C  
ATOM    130  SD  MET A  15     -10.672  30.156 -13.047  1.00 44.50           S  
ATOM    131  CE  MET A  15     -11.859  28.781 -13.062  1.00 44.50           C  
ATOM    132  N   LYS A  16      -5.812  31.562 -15.898  1.00 46.97           N  
ATOM    133  CA  LYS A  16      -4.875  32.594 -16.297  1.00 46.97           C  
ATOM    134  C   LYS A  16      -4.516  32.500 -17.766  1.00 46.97           C  
ATOM    135  CB  LYS A  16      -3.607  32.531 -15.438  1.00 46.97           C  
ATOM    136  O   LYS A  16      -4.492  33.500 -18.484  1.00 46.97           O  
ATOM    137  CG  LYS A  16      -2.658  33.719 -15.656  1.00 46.97           C  
ATOM    138  CD  LYS A  16      -1.402  33.562 -14.805  1.00 46.97           C  
ATOM    139  CE  LYS A  16      -0.389  34.656 -15.125  1.00 46.97           C  
ATOM    140  NZ  LYS A  16       0.804  34.594 -14.227  1.00 46.97           N  
ATOM    141  N   ASP A  17      -4.289  31.312 -18.203  1.00 50.59           N  
ATOM    142  CA  ASP A  17      -3.971  31.141 -19.625  1.00 50.59           C  
ATOM    143  C   ASP A  17      -5.184  31.438 -20.500  1.00 50.59           C  
ATOM    144  CB  ASP A  17      -3.463  29.719 -19.891  1.00 50.59           C  
ATOM    145  O   ASP A  17      -5.059  32.094 -21.547  1.00 50.59           O  
ATOM    146  CG  ASP A  17      -2.090  29.469 -19.297  1.00 50.59           C  
ATOM    147  OD1 ASP A  17      -1.371  30.438 -18.969  1.00 50.59           O  
ATOM    148  OD2 ASP A  17      -1.722  28.281 -19.141  1.00 50.59           O  
ATOM    149  N   LYS A  18      -6.348  30.859 -20.141  1.00 48.44           N  
ATOM    150  CA  LYS A  18      -7.539  31.219 -20.906  1.00 48.44           C  
ATOM    151  C   LYS A  18      -7.832  32.719 -20.797  1.00 48.44           C  
ATOM    152  CB  LYS A  18      -8.750  30.406 -20.438  1.00 48.44           C  
ATOM    153  O   LYS A  18      -8.180  33.375 -21.781  1.00 48.44           O  
ATOM    154  CG  LYS A  18      -9.570  29.812 -21.562  1.00 48.44           C  
ATOM    155  CD  LYS A  18     -10.742  28.984 -21.016  1.00 48.44           C  
ATOM    156  CE  LYS A  18     -11.586  28.406 -22.156  1.00 48.44           C  
ATOM    157  NZ  LYS A  18     -12.734  27.609 -21.625  1.00 48.44           N  
ATOM    158  N   ALA A  19      -7.684  33.125 -19.484  1.00 47.78           N  
ATOM    159  CA  ALA A  19      -7.867  34.562 -19.312  1.00 47.78           C  
ATOM    160  C   ALA A  19      -6.832  35.344 -20.125  1.00 47.78           C  
ATOM    161  CB  ALA A  19      -7.777  34.938 -17.844  1.00 47.78           C  
ATOM    162  O   ALA A  19      -7.105  36.469 -20.594  1.00 47.78           O  
ATOM    163  N   ALA A  20      -5.738  34.594 -20.406  1.00 51.03           N  
ATOM    164  CA  ALA A  20      -4.680  35.250 -21.156  1.00 51.03           C  
ATOM    165  C   ALA A  20      -5.043  35.312 -22.641  1.00 51.03           C  
ATOM    166  CB  ALA A  20      -3.357  34.500 -20.984  1.00 51.03           C  
ATOM    167  O   ALA A  20      -4.527  36.188 -23.359  1.00 51.03           O  
ATOM    168  N   THR A  21      -5.801  34.344 -23.250  1.00 51.53           N  
ATOM    169  CA  THR A  21      -6.184  34.375 -24.656  1.00 51.53           C  
ATOM    170  C   THR A  21      -7.391  35.281 -24.859  1.00 51.53           C  
ATOM    171  CB  THR A  21      -6.496  32.969 -25.172  1.00 51.53           C  
ATOM    172  O   THR A  21      -7.770  35.562 -26.000  1.00 51.53           O  
ATOM    173  CG2 THR A  21      -5.266  32.062 -25.094  1.00 51.53           C  
ATOM    174  OG1 THR A  21      -7.543  32.406 -24.391  1.00 51.53           O  
ATOM    175  N   LEU A  22      -8.172  35.406 -23.859  1.00 51.22           N  
ATOM    176  CA  LEU A  22      -9.352  36.250 -24.031  1.00 51.22           C  
ATOM    177  C   LEU A  22      -8.953  37.719 -24.172  1.00 51.22           C  
ATOM    178  CB  LEU A  22     -10.305  36.062 -22.844  1.00 51.22           C  
ATOM    179  O   LEU A  22      -7.930  38.125 -23.625  1.00 51.22           O  
ATOM    180  CG  LEU A  22     -10.945  34.688 -22.688  1.00 51.22           C  
ATOM    181  CD1 LEU A  22     -11.586  34.562 -21.312  1.00 51.22           C  
ATOM    182  CD2 LEU A  22     -11.977  34.469 -23.797  1.00 51.22           C  
ATOM    183  N   PRO A  23      -9.617  38.188 -25.297  1.00 58.78           N  
ATOM    184  CA  PRO A  23      -9.422  39.656 -25.328  1.00 58.78           C  
ATOM    185  C   PRO A  23      -9.578  40.281 -23.953  1.00 58.78           C  
ATOM    186  CB  PRO A  23     -10.508  40.125 -26.281  1.00 58.78           C  
ATOM    187  O   PRO A  23     -10.203  39.719 -23.062  1.00 58.78           O  
ATOM    188  CG  PRO A  23     -11.078  38.875 -26.875  1.00 58.78           C  
ATOM    189  CD  PRO A  23     -10.594  37.719 -26.078  1.00 58.78           C  
ATOM    190  N   HIS A  24      -8.859  41.344 -23.766  1.00 57.34           N  
ATOM    191  CA  HIS A  24      -8.766  42.000 -22.469  1.00 57.34           C  
ATOM    192  C   HIS A  24     -10.133  42.125 -21.797  1.00 57.34           C  
ATOM    193  CB  HIS A  24      -8.148  43.406 -22.641  1.00 57.34           C  
ATOM    194  O   HIS A  24     -10.273  41.812 -20.625  1.00 57.34           O  
ATOM    195  CG  HIS A  24      -7.797  44.062 -21.344  1.00 57.34           C  
ATOM    196  CD2 HIS A  24      -8.203  45.219 -20.812  1.00 57.34           C  
ATOM    197  ND1 HIS A  24      -6.910  43.500 -20.453  1.00 57.34           N  
ATOM    198  CE1 HIS A  24      -6.793  44.312 -19.406  1.00 57.34           C  
ATOM    199  NE2 HIS A  24      -7.570  45.375 -19.594  1.00 57.34           N  
ATOM    200  N   GLU A  25     -11.117  42.438 -22.641  1.00 58.28           N  
ATOM    201  CA  GLU A  25     -12.461  42.625 -22.094  1.00 58.28           C  
ATOM    202  C   GLU A  25     -13.086  41.281 -21.719  1.00 58.28           C  
ATOM    203  CB  GLU A  25     -13.359  43.344 -23.094  1.00 58.28           C  
ATOM    204  O   GLU A  25     -13.734  41.156 -20.672  1.00 58.28           O  
ATOM    205  CG  GLU A  25     -13.250  44.875 -23.016  1.00 58.28           C  
ATOM    206  CD  GLU A  25     -13.594  45.438 -21.641  1.00 58.28           C  
ATOM    207  OE1 GLU A  25     -12.992  46.438 -21.234  1.00 58.28           O  
ATOM    208  OE2 GLU A  25     -14.477  44.844 -20.969  1.00 58.28           O  
ATOM    209  N   GLN A  26     -12.758  40.219 -22.438  1.00 56.56           N  
ATOM    210  CA  GLN A  26     -13.281  38.875 -22.156  1.00 56.56           C  
ATOM    211  C   GLN A  26     -12.531  38.219 -21.016  1.00 56.56           C  
ATOM    212  CB  GLN A  26     -13.219  38.031 -23.422  1.00 56.56           C  
ATOM    213  O   GLN A  26     -13.102  37.438 -20.266  1.00 56.56           O  
ATOM    214  CG  GLN A  26     -14.367  38.250 -24.391  1.00 56.56           C  
ATOM    215  CD  GLN A  26     -14.336  37.312 -25.578  1.00 56.56           C  
ATOM    216  NE2 GLN A  26     -15.312  37.438 -26.469  1.00 56.56           N  
ATOM    217  OE1 GLN A  26     -13.438  36.469 -25.703  1.00 56.56           O  
ATOM    218  N   ARG A  27     -11.359  38.656 -21.000  1.00 52.44           N  
ATOM    219  CA  ARG A  27     -10.562  38.188 -19.859  1.00 52.44           C  
ATOM    220  C   ARG A  27     -11.109  38.719 -18.547  1.00 52.44           C  
ATOM    221  CB  ARG A  27      -9.102  38.594 -20.031  1.00 52.44           C  
ATOM    222  O   ARG A  27     -11.148  38.000 -17.547  1.00 52.44           O  
ATOM    223  CG  ARG A  27      -8.117  37.656 -19.344  1.00 52.44           C  
ATOM    224  CD  ARG A  27      -6.676  38.094 -19.547  1.00 52.44           C  
ATOM    225  NE  ARG A  27      -6.133  37.625 -20.812  1.00 52.44           N  
ATOM    226  NH1 ARG A  27      -4.020  38.500 -20.469  1.00 52.44           N  
ATOM    227  NH2 ARG A  27      -4.492  37.344 -22.391  1.00 52.44           N  
ATOM    228  CZ  ARG A  27      -4.883  37.812 -21.219  1.00 52.44           C  
ATOM    229  N   LYS A  28     -11.500  39.938 -18.641  1.00 58.97           N  
ATOM    230  CA  LYS A  28     -12.109  40.531 -17.453  1.00 58.97           C  
ATOM    231  C   LYS A  28     -13.398  39.812 -17.078  1.00 58.97           C  
ATOM    232  CB  LYS A  28     -12.391  42.000 -17.688  1.00 58.97           C  
ATOM    233  O   LYS A  28     -13.625  39.500 -15.898  1.00 58.97           O  
ATOM    234  CG  LYS A  28     -11.141  42.875 -17.703  1.00 58.97           C  
ATOM    235  CD  LYS A  28     -11.484  44.344 -17.891  1.00 58.97           C  
ATOM    236  CE  LYS A  28     -10.234  45.219 -17.953  1.00 58.97           C  
ATOM    237  NZ  LYS A  28     -10.570  46.656 -18.125  1.00 58.97           N  
ATOM    238  N   VAL A  29     -14.117  39.406 -18.141  1.00 60.44           N  
ATOM    239  CA  VAL A  29     -15.375  38.719 -17.891  1.00 60.44           C  
ATOM    240  C   VAL A  29     -15.094  37.312 -17.375  1.00 60.44           C  
ATOM    241  CB  VAL A  29     -16.250  38.656 -19.172  1.00 60.44           C  
ATOM    242  O   VAL A  29     -15.742  36.844 -16.438  1.00 60.44           O  
ATOM    243  CG1 VAL A  29     -17.500  37.812 -18.922  1.00 60.44           C  
ATOM    244  CG2 VAL A  29     -16.625  40.062 -19.625  1.00 60.44           C  
ATOM    245  N   HIS A  30     -14.133  36.906 -17.969  1.00 52.34           N  
ATOM    246  CA  HIS A  30     -13.742  35.562 -17.531  1.00 52.34           C  
ATOM    247  C   HIS A  30     -13.164  35.594 -16.109  1.00 52.34           C  
ATOM    248  CB  HIS A  30     -12.727  34.938 -18.500  1.00 52.34           C  
ATOM    249  O   HIS A  30     -13.539  34.781 -15.266  1.00 52.34           O  
ATOM    250  CG  HIS A  30     -12.258  33.594 -18.094  1.00 52.34           C  
ATOM    251  CD2 HIS A  30     -11.070  33.156 -17.578  1.00 52.34           C  
ATOM    252  ND1 HIS A  30     -13.055  32.469 -18.188  1.00 52.34           N  
ATOM    253  CE1 HIS A  30     -12.375  31.406 -17.766  1.00 52.34           C  
ATOM    254  NE2 HIS A  30     -11.172  31.812 -17.391  1.00 52.34           N  
ATOM    255  N   ALA A  31     -12.242  36.438 -15.922  1.00 57.91           N  
ATOM    256  CA  ALA A  31     -11.672  36.594 -14.594  1.00 57.91           C  
ATOM    257  C   ALA A  31     -12.758  36.906 -13.562  1.00 57.91           C  
ATOM    258  CB  ALA A  31     -10.617  37.688 -14.594  1.00 57.91           C  
ATOM    259  O   ALA A  31     -12.734  36.375 -12.445  1.00 57.91           O  
ATOM    260  N   GLU A  32     -13.656  37.812 -13.938  1.00 57.94           N  
ATOM    261  CA  GLU A  32     -14.781  38.125 -13.055  1.00 57.94           C  
ATOM    262  C   GLU A  32     -15.609  36.875 -12.781  1.00 57.94           C  
ATOM    263  CB  GLU A  32     -15.664  39.219 -13.664  1.00 57.94           C  
ATOM    264  O   GLU A  32     -15.961  36.594 -11.625  1.00 57.94           O  
ATOM    265  CG  GLU A  32     -16.906  39.500 -12.852  1.00 57.94           C  
ATOM    266  CD  GLU A  32     -17.750  40.625 -13.430  1.00 57.94           C  
ATOM    267  OE1 GLU A  32     -18.906  40.812 -13.000  1.00 57.94           O  
ATOM    268  OE2 GLU A  32     -17.234  41.344 -14.320  1.00 57.94           O  
ATOM    269  N   LYS A  33     -15.805  36.062 -13.844  1.00 56.41           N  
ATOM    270  CA  LYS A  33     -16.578  34.812 -13.672  1.00 56.41           C  
ATOM    271  C   LYS A  33     -15.844  33.844 -12.773  1.00 56.41           C  
ATOM    272  CB  LYS A  33     -16.859  34.188 -15.031  1.00 56.41           C  
ATOM    273  O   LYS A  33     -16.453  33.219 -11.891  1.00 56.41           O  
ATOM    274  CG  LYS A  33     -18.250  33.562 -15.148  1.00 56.41           C  
ATOM    275  CD  LYS A  33     -18.469  32.906 -16.516  1.00 56.41           C  
ATOM    276  CE  LYS A  33     -19.828  32.250 -16.594  1.00 56.41           C  
ATOM    277  NZ  LYS A  33     -20.031  31.578 -17.922  1.00 56.41           N  
ATOM    278  N   VAL A  34     -14.562  33.875 -13.023  1.00 52.78           N  
ATOM    279  CA  VAL A  34     -13.773  32.969 -12.211  1.00 52.78           C  
ATOM    280  C   VAL A  34     -13.695  33.500 -10.773  1.00 52.78           C  
ATOM    281  CB  VAL A  34     -12.359  32.781 -12.789  1.00 52.78           C  
ATOM    282  O   VAL A  34     -13.844  32.719  -9.820  1.00 52.78           O  
ATOM    283  CG1 VAL A  34     -11.500  31.938 -11.836  1.00 52.78           C  
ATOM    284  CG2 VAL A  34     -12.430  32.094 -14.164  1.00 52.78           C  
ATOM    285  N   ALA A  35     -13.406  34.844 -10.719  1.00 55.00           N  
ATOM    286  CA  ALA A  35     -13.320  35.438  -9.383  1.00 55.00           C  
ATOM    287  C   ALA A  35     -14.656  35.312  -8.648  1.00 55.00           C  
ATOM    288  CB  ALA A  35     -12.891  36.906  -9.477  1.00 55.00           C  
ATOM    289  O   ALA A  35     -14.688  35.000  -7.461  1.00 55.00           O  
ATOM    290  N   LYS A  36     -15.742  35.562  -9.461  1.00 57.81           N  
ATOM    291  CA  LYS A  36     -17.062  35.406  -8.859  1.00 57.81           C  
ATOM    292  C   LYS A  36     -17.328  33.969  -8.477  1.00 57.81           C  
ATOM    293  CB  LYS A  36     -18.156  35.906  -9.812  1.00 57.81           C  
ATOM    294  O   LYS A  36     -17.828  33.688  -7.375  1.00 57.81           O  
ATOM    295  CG  LYS A  36     -18.281  37.438  -9.867  1.00 57.81           C  
ATOM    296  CD  LYS A  36     -19.375  37.875 -10.820  1.00 57.81           C  
ATOM    297  CE  LYS A  36     -19.484  39.375 -10.906  1.00 57.81           C  
ATOM    298  NZ  LYS A  36     -20.578  39.812 -11.820  1.00 57.81           N  
ATOM    299  N   ALA A  37     -16.984  33.156  -9.453  1.00 51.03           N  
ATOM    300  CA  ALA A  37     -17.156  31.734  -9.172  1.00 51.03           C  
ATOM    301  C   ALA A  37     -16.297  31.297  -7.992  1.00 51.03           C  
ATOM    302  CB  ALA A  37     -16.812  30.906 -10.406  1.00 51.03           C  
ATOM    303  O   ALA A  37     -16.750  30.547  -7.129  1.00 51.03           O  
ATOM    304  N   PHE A  38     -15.133  31.797  -8.070  1.00 51.28           N  
ATOM    305  CA  PHE A  38     -14.242  31.500  -6.957  1.00 51.28           C  
ATOM    306  C   PHE A  38     -14.781  32.094  -5.664  1.00 51.28           C  
ATOM    307  CB  PHE A  38     -12.836  32.031  -7.238  1.00 51.28           C  
ATOM    308  O   PHE A  38     -14.789  31.438  -4.621  1.00 51.28           O  
ATOM    309  CG  PHE A  38     -11.766  31.406  -6.387  1.00 51.28           C  
ATOM    310  CD1 PHE A  38     -11.328  32.031  -5.223  1.00 51.28           C  
ATOM    311  CD2 PHE A  38     -11.203  30.188  -6.754  1.00 51.28           C  
ATOM    312  CE1 PHE A  38     -10.336  31.438  -4.438  1.00 51.28           C  
ATOM    313  CE2 PHE A  38     -10.211  29.594  -5.973  1.00 51.28           C  
ATOM    314  CZ  PHE A  38      -9.781  30.219  -4.816  1.00 51.28           C  
ATOM    315  N   TRP A  39     -15.164  33.469  -5.770  1.00 53.41           N  
ATOM    316  CA  TRP A  39     -15.750  34.125  -4.605  1.00 53.41           C  
ATOM    317  C   TRP A  39     -16.938  33.312  -4.078  1.00 53.41           C  
ATOM    318  CB  TRP A  39     -16.188  35.531  -4.957  1.00 53.41           C  
ATOM    319  O   TRP A  39     -17.047  33.062  -2.875  1.00 53.41           O  
ATOM    320  CG  TRP A  39     -16.891  36.250  -3.844  1.00 53.41           C  
ATOM    321  CD1 TRP A  39     -18.219  36.531  -3.750  1.00 53.41           C  
ATOM    322  CD2 TRP A  39     -16.281  36.781  -2.662  1.00 53.41           C  
ATOM    323  CE2 TRP A  39     -17.312  37.375  -1.896  1.00 53.41           C  
ATOM    324  CE3 TRP A  39     -14.969  36.844  -2.176  1.00 53.41           C  
ATOM    325  NE1 TRP A  39     -18.484  37.219  -2.582  1.00 53.41           N  
ATOM    326  CH2 TRP A  39     -15.781  38.031  -0.216  1.00 53.41           C  
ATOM    327  CZ2 TRP A  39     -17.078  38.000  -0.668  1.00 53.41           C  
ATOM    328  CZ3 TRP A  39     -14.727  37.469  -0.954  1.00 53.41           C  
ATOM    329  N   MET A  40     -17.750  32.906  -5.078  1.00 53.16           N  
ATOM    330  CA  MET A  40     -18.922  32.125  -4.668  1.00 53.16           C  
ATOM    331  C   MET A  40     -18.484  30.750  -4.125  1.00 53.16           C  
ATOM    332  CB  MET A  40     -19.875  31.922  -5.844  1.00 53.16           C  
ATOM    333  O   MET A  40     -19.062  30.266  -3.152  1.00 53.16           O  
ATOM    334  CG  MET A  40     -20.641  33.188  -6.215  1.00 53.16           C  
ATOM    335  SD  MET A  40     -21.734  33.750  -4.863  1.00 53.16           S  
ATOM    336  CE  MET A  40     -23.094  32.562  -5.012  1.00 53.16           C  
ATOM    337  N   ALA A  41     -17.375  30.266  -4.738  1.00 45.06           N  
ATOM    338  CA  ALA A  41     -16.875  28.953  -4.332  1.00 45.06           C  
ATOM    339  C   ALA A  41     -16.266  29.016  -2.936  1.00 45.06           C  
ATOM    340  CB  ALA A  41     -15.859  28.438  -5.340  1.00 45.06           C  
ATOM    341  O   ALA A  41     -16.359  28.047  -2.176  1.00 45.06           O  
ATOM    342  N   ILE A  42     -15.680  30.188  -2.604  1.00 45.16           N  
ATOM    343  CA  ILE A  42     -15.039  30.281  -1.295  1.00 45.16           C  
ATOM    344  C   ILE A  42     -16.031  30.859  -0.282  1.00 45.16           C  
ATOM    345  CB  ILE A  42     -13.766  31.156  -1.354  1.00 45.16           C  
ATOM    346  O   ILE A  42     -15.648  31.188   0.844  1.00 45.16           O  
ATOM    347  CG1 ILE A  42     -14.070  32.500  -1.989  1.00 45.16           C  
ATOM    348  CG2 ILE A  42     -12.656  30.422  -2.123  1.00 45.16           C  
ATOM    349  CD1 ILE A  42     -12.898  33.469  -1.973  1.00 45.16           C  
ATOM    350  N   GLY A  43     -17.266  30.844  -0.605  1.00 47.31           N  
ATOM    351  CA  GLY A  43     -18.344  31.281   0.264  1.00 47.31           C  
ATOM    352  C   GLY A  43     -18.438  32.781   0.400  1.00 47.31           C  
ATOM    353  O   GLY A  43     -18.750  33.312   1.475  1.00 47.31           O  
ATOM    354  N   GLY A  44     -17.922  33.469  -0.570  1.00 51.44           N  
ATOM    355  CA  GLY A  44     -18.031  34.906  -0.510  1.00 51.44           C  
ATOM    356  C   GLY A  44     -19.453  35.406  -0.597  1.00 51.44           C  
ATOM    357  O   GLY A  44     -20.328  34.688  -1.091  1.00 51.44           O  
ATOM    358  N   ASP A  45     -19.938  36.375   0.199  1.00 57.38           N  
ATOM    359  CA  ASP A  45     -21.250  37.000   0.200  1.00 57.38           C  
ATOM    360  C   ASP A  45     -21.672  37.406  -1.209  1.00 57.38           C  
ATOM    361  CB  ASP A  45     -21.281  38.188   1.141  1.00 57.38           C  
ATOM    362  O   ASP A  45     -20.891  38.062  -1.923  1.00 57.38           O  
ATOM    363  CG  ASP A  45     -22.656  38.438   1.767  1.00 57.38           C  
ATOM    364  OD1 ASP A  45     -23.672  37.969   1.197  1.00 57.38           O  
ATOM    365  OD2 ASP A  45     -22.719  39.062   2.838  1.00 57.38           O  
ATOM    366  N   ARG A  46     -22.828  36.812  -1.594  1.00 58.44           N  
ATOM    367  CA  ARG A  46     -23.344  37.188  -2.908  1.00 58.44           C  
ATOM    368  C   ARG A  46     -23.406  38.688  -3.074  1.00 58.44           C  
ATOM    369  CB  ARG A  46     -24.734  36.562  -3.123  1.00 58.44           C  
ATOM    370  O   ARG A  46     -23.281  39.219  -4.188  1.00 58.44           O  
ATOM    371  CG  ARG A  46     -24.703  35.156  -3.691  1.00 58.44           C  
ATOM    372  CD  ARG A  46     -26.109  34.656  -3.977  1.00 58.44           C  
ATOM    373  NE  ARG A  46     -26.078  33.312  -4.543  1.00 58.44           N  
ATOM    374  NH1 ARG A  46     -28.375  33.156  -4.801  1.00 58.44           N  
ATOM    375  NH2 ARG A  46     -27.016  31.406  -5.426  1.00 58.44           N  
ATOM    376  CZ  ARG A  46     -27.156  32.625  -4.922  1.00 58.44           C  
ATOM    377  N   ASP A  47     -23.641  39.281  -1.942  1.00 59.72           N  
ATOM    378  CA  ASP A  47     -23.719  40.750  -2.020  1.00 59.72           C  
ATOM    379  C   ASP A  47     -22.391  41.344  -2.455  1.00 59.72           C  
ATOM    380  CB  ASP A  47     -24.141  41.344  -0.672  1.00 59.72           C  
ATOM    381  O   ASP A  47     -22.344  42.438  -3.025  1.00 59.72           O  
ATOM    382  CG  ASP A  47     -25.578  41.000  -0.309  1.00 59.72           C  
ATOM    383  OD1 ASP A  47     -26.344  40.562  -1.189  1.00 59.72           O  
ATOM    384  OD2 ASP A  47     -25.953  41.188   0.869  1.00 59.72           O  
ATOM    385  N   GLU A  48     -21.391  40.406  -2.199  1.00 55.31           N  
ATOM    386  CA  GLU A  48     -20.062  40.875  -2.557  1.00 55.31           C  
ATOM    387  C   GLU A  48     -19.859  40.875  -4.070  1.00 55.31           C  
ATOM    388  CB  GLU A  48     -18.984  40.031  -1.883  1.00 55.31           C  
ATOM    389  O   GLU A  48     -19.062  41.656  -4.598  1.00 55.31           O  
ATOM    390  CG  GLU A  48     -17.703  40.781  -1.566  1.00 55.31           C  
ATOM    391  CD  GLU A  48     -17.922  41.938  -0.604  1.00 55.31           C  
ATOM    392  OE1 GLU A  48     -16.953  42.688  -0.317  1.00 55.31           O  
ATOM    393  OE2 GLU A  48     -19.062  42.125  -0.132  1.00 55.31           O  
ATOM    394  N   ILE A  49     -20.500  39.906  -4.605  1.00 57.84           N  
ATOM    395  CA  ILE A  49     -20.328  39.844  -6.051  1.00 57.84           C  
ATOM    396  C   ILE A  49     -21.625  40.281  -6.742  1.00 57.84           C  
ATOM    397  CB  ILE A  49     -19.922  38.406  -6.508  1.00 57.84           C  
ATOM    398  O   ILE A  49     -21.766  40.094  -7.953  1.00 57.84           O  
ATOM    399  CG1 ILE A  49     -20.812  37.375  -5.832  1.00 57.84           C  
ATOM    400  CG2 ILE A  49     -18.438  38.156  -6.207  1.00 57.84           C  
ATOM    401  CD1 ILE A  49     -20.609  35.938  -6.355  1.00 57.84           C  
ATOM    402  N   GLU A  50     -22.438  40.719  -5.715  1.00 55.94           N  
ATOM    403  CA  GLU A  50     -23.672  41.281  -6.250  1.00 55.94           C  
ATOM    404  C   GLU A  50     -23.406  42.531  -7.035  1.00 55.94           C  
ATOM    405  CB  GLU A  50     -24.672  41.531  -5.117  1.00 55.94           C  
ATOM    406  O   GLU A  50     -22.609  43.375  -6.609  1.00 55.94           O  
ATOM    407  CG  GLU A  50     -26.031  40.906  -5.336  1.00 55.94           C  
ATOM    408  CD  GLU A  50     -27.000  41.188  -4.191  1.00 55.94           C  
ATOM    409  OE1 GLU A  50     -28.156  40.688  -4.254  1.00 55.94           O  
ATOM    410  OE2 GLU A  50     -26.609  41.875  -3.227  1.00 55.94           O  
ATOM    411  N   GLY A  51     -23.750  42.562  -8.430  1.00 53.12           N  
ATOM    412  CA  GLY A  51     -23.484  43.625  -9.391  1.00 53.12           C  
ATOM    413  C   GLY A  51     -22.484  43.250 -10.453  1.00 53.12           C  
ATOM    414  O   GLY A  51     -22.234  44.000 -11.391  1.00 53.12           O  
ATOM    415  N   LEU A  52     -21.531  42.375  -9.945  1.00 48.47           N  
ATOM    416  CA  LEU A  52     -20.688  41.844 -11.016  1.00 48.47           C  
ATOM    417  C   LEU A  52     -21.516  41.062 -12.031  1.00 48.47           C  
ATOM    418  CB  LEU A  52     -19.578  40.969 -10.438  1.00 48.47           C  
ATOM    419  O   LEU A  52     -22.031  40.000 -11.719  1.00 48.47           O  
ATOM    420  CG  LEU A  52     -18.438  41.688  -9.711  1.00 48.47           C  
ATOM    421  CD1 LEU A  52     -17.688  40.688  -8.828  1.00 48.47           C  
ATOM    422  CD2 LEU A  52     -17.500  42.344 -10.719  1.00 48.47           C  
ATOM    423  N   SER A  53     -22.453  41.594 -12.633  1.00 41.28           N  
ATOM    424  CA  SER A  53     -23.547  41.188 -13.516  1.00 41.28           C  
ATOM    425  C   SER A  53     -23.062  40.219 -14.570  1.00 41.28           C  
ATOM    426  CB  SER A  53     -24.156  42.406 -14.195  1.00 41.28           C  
ATOM    427  O   SER A  53     -21.891  40.219 -14.953  1.00 41.28           O  
ATOM    428  OG  SER A  53     -23.312  42.906 -15.227  1.00 41.28           O  
ATOM    429  N   SER A  54     -23.672  38.938 -14.664  1.00 36.91           N  
ATOM    430  CA  SER A  54     -23.734  38.250 -15.945  1.00 36.91           C  
ATOM    431  C   SER A  54     -23.750  39.250 -17.109  1.00 36.91           C  
ATOM    432  CB  SER A  54     -24.984  37.375 -16.016  1.00 36.91           C  
ATOM    433  O   SER A  54     -24.672  40.094 -17.219  1.00 36.91           O  
ATOM    434  OG  SER A  54     -26.141  38.094 -15.648  1.00 36.91           O  
ATOM    435  N   ASP A  55     -22.766  39.906 -17.578  1.00 31.66           N  
ATOM    436  CA  ASP A  55     -23.047  40.562 -18.844  1.00 31.66           C  
ATOM    437  C   ASP A  55     -24.125  39.812 -19.625  1.00 31.66           C  
ATOM    438  CB  ASP A  55     -21.781  40.719 -19.688  1.00 31.66           C  
ATOM    439  O   ASP A  55     -25.156  40.375 -19.969  1.00 31.66           O  
ATOM    440  CG  ASP A  55     -20.828  41.750 -19.141  1.00 31.66           C  
ATOM    441  OD1 ASP A  55     -21.281  42.688 -18.422  1.00 31.66           O  
ATOM    442  OD2 ASP A  55     -19.625  41.688 -19.453  1.00 31.66           O  
ATOM    443  N   GLU A  56     -23.672  39.188 -20.844  1.00 29.20           N  
ATOM    444  CA  GLU A  56     -24.266  39.250 -22.172  1.00 29.20           C  
ATOM    445  C   GLU A  56     -25.453  38.281 -22.281  1.00 29.20           C  
ATOM    446  CB  GLU A  56     -23.234  38.906 -23.250  1.00 29.20           C  
ATOM    447  O   GLU A  56     -25.281  37.062 -22.344  1.00 29.20           O  
ATOM    448  CG  GLU A  56     -22.312  40.062 -23.578  1.00 29.20           C  
ATOM    449  CD  GLU A  56     -21.297  39.750 -24.672  1.00 29.20           C  
ATOM    450  OE1 GLU A  56     -20.547  40.656 -25.109  1.00 29.20           O  
ATOM    451  OE2 GLU A  56     -21.266  38.562 -25.109  1.00 29.20           O  
ATOM    452  N   GLU A  57     -26.469  38.469 -21.484  1.00 27.09           N  
ATOM    453  CA  GLU A  57     -27.625  38.344 -22.375  1.00 27.09           C  
ATOM    454  C   GLU A  57     -27.594  39.406 -23.469  1.00 27.09           C  
ATOM    455  CB  GLU A  57     -28.938  38.438 -21.578  1.00 27.09           C  
ATOM    456  O   GLU A  57     -28.516  39.500 -24.281  1.00 27.09           O  
ATOM    457  CG  GLU A  57     -29.391  37.125 -20.984  1.00 27.09           C  
ATOM    458  CD  GLU A  57     -30.688  37.219 -20.203  1.00 27.09           C  
ATOM    459  OE1 GLU A  57     -31.219  36.188 -19.766  1.00 27.09           O  
ATOM    460  OE2 GLU A  57     -31.172  38.375 -20.031  1.00 27.09           O  
ATOM    461  N   HIS A  58     -26.516  40.125 -23.906  1.00 25.34           N  
ATOM    462  CA  HIS A  58     -26.797  40.562 -25.266  1.00 25.34           C  
ATOM    463  C   HIS A  58     -26.547  39.438 -26.266  1.00 25.34           C  
ATOM    464  CB  HIS A  58     -25.938  41.781 -25.625  1.00 25.34           C  
ATOM    465  O   HIS A  58     -25.594  38.656 -26.125  1.00 25.34           O  
ATOM    466  CG  HIS A  58     -26.500  43.062 -25.141  1.00 25.34           C  
ATOM    467  CD2 HIS A  58     -26.000  44.000 -24.281  1.00 25.34           C  
ATOM    468  ND1 HIS A  58     -27.719  43.531 -25.531  1.00 25.34           N  
ATOM    469  CE1 HIS A  58     -27.953  44.688 -24.953  1.00 25.34           C  
ATOM    470  NE2 HIS A  58     -26.922  45.000 -24.172  1.00 25.34           N  
TER     471      HIS A  58                                                      
ATOM    472  N   MET B   1     -20.547  66.312   6.445  1.00 24.34           N  
ATOM    473  CA  MET B   1     -19.516  65.312   6.266  1.00 24.34           C  
ATOM    474  C   MET B   1     -20.094  64.062   5.570  1.00 24.34           C  
ATOM    475  CB  MET B   1     -18.906  64.938   7.609  1.00 24.34           C  
ATOM    476  O   MET B   1     -21.109  63.531   6.012  1.00 24.34           O  
ATOM    477  CG  MET B   1     -17.719  65.750   8.016  1.00 24.34           C  
ATOM    478  SD  MET B   1     -16.922  65.188   9.562  1.00 24.34           S  
ATOM    479  CE  MET B   1     -15.562  66.375   9.703  1.00 24.34           C  
ATOM    480  N   PRO B   2     -20.188  63.812   4.191  1.00 26.58           N  
ATOM    481  CA  PRO B   2     -21.250  63.031   3.541  1.00 26.58           C  
ATOM    482  C   PRO B   2     -21.281  61.594   3.998  1.00 26.58           C  
ATOM    483  CB  PRO B   2     -20.906  63.156   2.055  1.00 26.58           C  
ATOM    484  O   PRO B   2     -20.266  61.031   4.414  1.00 26.58           O  
ATOM    485  CG  PRO B   2     -19.547  63.781   2.023  1.00 26.58           C  
ATOM    486  CD  PRO B   2     -19.141  64.062   3.434  1.00 26.58           C  
ATOM    487  N   ALA B   3     -22.406  60.906   4.523  1.00 25.39           N  
ATOM    488  CA  ALA B   3     -22.703  59.625   5.121  1.00 25.39           C  
ATOM    489  C   ALA B   3     -22.172  58.469   4.250  1.00 25.39           C  
ATOM    490  CB  ALA B   3     -24.203  59.469   5.348  1.00 25.39           C  
ATOM    491  O   ALA B   3     -22.562  58.344   3.090  1.00 25.39           O  
ATOM    492  N   VAL B   4     -20.797  58.125   4.199  1.00 30.23           N  
ATOM    493  CA  VAL B   4     -20.250  57.062   3.365  1.00 30.23           C  
ATOM    494  C   VAL B   4     -21.172  55.844   3.383  1.00 30.23           C  
ATOM    495  CB  VAL B   4     -18.828  56.656   3.834  1.00 30.23           C  
ATOM    496  O   VAL B   4     -21.516  55.344   4.453  1.00 30.23           O  
ATOM    497  CG1 VAL B   4     -18.109  55.844   2.762  1.00 30.23           C  
ATOM    498  CG2 VAL B   4     -18.016  57.906   4.184  1.00 30.23           C  
ATOM    499  N   SER B   5     -22.188  55.688   2.545  1.00 30.48           N  
ATOM    500  CA  SER B   5     -23.281  54.719   2.541  1.00 30.48           C  
ATOM    501  C   SER B   5     -22.797  53.312   2.832  1.00 30.48           C  
ATOM    502  CB  SER B   5     -24.016  54.750   1.198  1.00 30.48           C  
ATOM    503  O   SER B   5     -21.750  52.906   2.328  1.00 30.48           O  
ATOM    504  OG  SER B   5     -23.125  54.438   0.138  1.00 30.48           O  
ATOM    505  N   LYS B   6     -22.938  52.625   3.984  1.00 34.69           N  
ATOM    506  CA  LYS B   6     -22.625  51.344   4.602  1.00 34.69           C  
ATOM    507  C   LYS B   6     -22.562  50.219   3.557  1.00 34.69           C  
ATOM    508  CB  LYS B   6     -23.656  51.000   5.680  1.00 34.69           C  
ATOM    509  O   LYS B   6     -22.000  49.156   3.805  1.00 34.69           O  
ATOM    510  CG  LYS B   6     -23.219  51.375   7.090  1.00 34.69           C  
ATOM    511  CD  LYS B   6     -24.234  50.938   8.125  1.00 34.69           C  
ATOM    512  CE  LYS B   6     -23.828  51.344   9.531  1.00 34.69           C  
ATOM    513  NZ  LYS B   6     -24.844  50.938  10.555  1.00 34.69           N  
ATOM    514  N   GLY B   7     -23.516  50.125   2.467  1.00 34.88           N  
ATOM    515  CA  GLY B   7     -23.766  49.125   1.458  1.00 34.88           C  
ATOM    516  C   GLY B   7     -22.625  48.969   0.466  1.00 34.88           C  
ATOM    517  O   GLY B   7     -22.500  47.938  -0.192  1.00 34.88           O  
ATOM    518  N   ASP B   8     -21.922  49.938  -0.133  1.00 37.03           N  
ATOM    519  CA  ASP B   8     -20.922  49.938  -1.197  1.00 37.03           C  
ATOM    520  C   ASP B   8     -19.641  49.219  -0.739  1.00 37.03           C  
ATOM    521  CB  ASP B   8     -20.609  51.344  -1.662  1.00 37.03           C  
ATOM    522  O   ASP B   8     -18.812  48.844  -1.562  1.00 37.03           O  
ATOM    523  CG  ASP B   8     -21.484  51.812  -2.811  1.00 37.03           C  
ATOM    524  OD1 ASP B   8     -22.203  50.969  -3.396  1.00 37.03           O  
ATOM    525  OD2 ASP B   8     -21.453  53.031  -3.137  1.00 37.03           O  
ATOM    526  N   GLY B   9     -19.141  49.125   0.489  1.00 42.91           N  
ATOM    527  CA  GLY B   9     -17.938  48.531   1.040  1.00 42.91           C  
ATOM    528  C   GLY B   9     -17.969  47.000   0.994  1.00 42.91           C  
ATOM    529  O   GLY B   9     -16.922  46.344   1.092  1.00 42.91           O  
ATOM    530  N   MET B  10     -19.234  46.344   1.215  1.00 47.69           N  
ATOM    531  CA  MET B  10     -19.375  44.906   1.380  1.00 47.69           C  
ATOM    532  C   MET B  10     -19.172  44.188   0.056  1.00 47.69           C  
ATOM    533  CB  MET B  10     -20.766  44.594   1.943  1.00 47.69           C  
ATOM    534  O   MET B  10     -18.906  43.000   0.038  1.00 47.69           O  
ATOM    535  CG  MET B  10     -20.781  44.375   3.451  1.00 47.69           C  
ATOM    536  SD  MET B  10     -22.406  43.781   4.062  1.00 47.69           S  
ATOM    537  CE  MET B  10     -22.375  44.438   5.754  1.00 47.69           C  
ATOM    538  N   ARG B  11     -19.250  44.875  -1.196  1.00 60.94           N  
ATOM    539  CA  ARG B  11     -19.141  44.156  -2.467  1.00 60.94           C  
ATOM    540  C   ARG B  11     -17.797  44.469  -3.137  1.00 60.94           C  
ATOM    541  CB  ARG B  11     -20.281  44.531  -3.402  1.00 60.94           C  
ATOM    542  O   ARG B  11     -17.750  44.812  -4.320  1.00 60.94           O  
ATOM    543  CG  ARG B  11     -21.641  44.031  -2.939  1.00 60.94           C  
ATOM    544  CD  ARG B  11     -22.734  44.344  -3.949  1.00 60.94           C  
ATOM    545  NE  ARG B  11     -24.047  43.938  -3.475  1.00 60.94           N  
ATOM    546  NH1 ARG B  11     -25.188  44.625  -5.359  1.00 60.94           N  
ATOM    547  NH2 ARG B  11     -26.328  43.656  -3.627  1.00 60.94           N  
ATOM    548  CZ  ARG B  11     -25.188  44.062  -4.156  1.00 60.94           C  
ATOM    549  N   GLY B  12     -16.672  44.438  -2.402  1.00 71.19           N  
ATOM    550  CA  GLY B  12     -15.344  44.750  -2.904  1.00 71.19           C  
ATOM    551  C   GLY B  12     -14.938  43.938  -4.113  1.00 71.19           C  
ATOM    552  O   GLY B  12     -14.336  44.469  -5.051  1.00 71.19           O  
ATOM    553  N   LEU B  13     -15.289  42.812  -4.039  1.00 69.62           N  
ATOM    554  CA  LEU B  13     -14.938  41.969  -5.172  1.00 69.62           C  
ATOM    555  C   LEU B  13     -15.727  42.375  -6.414  1.00 69.62           C  
ATOM    556  CB  LEU B  13     -15.203  40.500  -4.836  1.00 69.62           C  
ATOM    557  O   LEU B  13     -15.148  42.531  -7.492  1.00 69.62           O  
ATOM    558  CG  LEU B  13     -14.898  39.469  -5.941  1.00 69.62           C  
ATOM    559  CD1 LEU B  13     -13.414  39.500  -6.285  1.00 69.62           C  
ATOM    560  CD2 LEU B  13     -15.344  38.094  -5.520  1.00 69.62           C  
ATOM    561  N   ALA B  14     -17.094  42.531  -6.266  1.00 70.56           N  
ATOM    562  CA  ALA B  14     -17.922  42.906  -7.395  1.00 70.56           C  
ATOM    563  C   ALA B  14     -17.531  44.281  -7.945  1.00 70.56           C  
ATOM    564  CB  ALA B  14     -19.406  42.906  -6.984  1.00 70.56           C  
ATOM    565  O   ALA B  14     -17.500  44.469  -9.164  1.00 70.56           O  
ATOM    566  N   VAL B  15     -17.250  45.125  -7.043  1.00 76.81           N  
ATOM    567  CA  VAL B  15     -16.844  46.469  -7.465  1.00 76.81           C  
ATOM    568  C   VAL B  15     -15.539  46.406  -8.250  1.00 76.81           C  
ATOM    569  CB  VAL B  15     -16.688  47.406  -6.258  1.00 76.81           C  
ATOM    570  O   VAL B  15     -15.398  47.031  -9.289  1.00 76.81           O  
ATOM    571  CG1 VAL B  15     -16.016  48.719  -6.684  1.00 76.81           C  
ATOM    572  CG2 VAL B  15     -18.047  47.688  -5.617  1.00 76.81           C  
ATOM    573  N   PHE B  16     -14.641  45.562  -7.750  1.00 76.19           N  
ATOM    574  CA  PHE B  16     -13.359  45.406  -8.430  1.00 76.19           C  
ATOM    575  C   PHE B  16     -13.547  44.781  -9.812  1.00 76.19           C  
ATOM    576  CB  PHE B  16     -12.406  44.531  -7.598  1.00 76.19           C  
ATOM    577  O   PHE B  16     -13.016  45.312 -10.797  1.00 76.19           O  
ATOM    578  CG  PHE B  16     -11.094  44.250  -8.281  1.00 76.19           C  
ATOM    579  CD1 PHE B  16     -10.781  42.969  -8.695  1.00 76.19           C  
ATOM    580  CD2 PHE B  16     -10.180  45.281  -8.516  1.00 76.19           C  
ATOM    581  CE1 PHE B  16      -9.570  42.688  -9.328  1.00 76.19           C  
ATOM    582  CE2 PHE B  16      -8.969  45.000  -9.148  1.00 76.19           C  
ATOM    583  CZ  PHE B  16      -8.664  43.719  -9.555  1.00 76.19           C  
ATOM    584  N   ILE B  17     -14.312  43.812  -9.828  1.00 70.62           N  
ATOM    585  CA  ILE B  17     -14.555  43.156 -11.109  1.00 70.62           C  
ATOM    586  C   ILE B  17     -15.258  44.125 -12.062  1.00 70.62           C  
ATOM    587  CB  ILE B  17     -15.391  41.875 -10.938  1.00 70.62           C  
ATOM    588  O   ILE B  17     -14.891  44.219 -13.234  1.00 70.62           O  
ATOM    589  CG1 ILE B  17     -14.594  40.812 -10.164  1.00 70.62           C  
ATOM    590  CG2 ILE B  17     -15.836  41.312 -12.297  1.00 70.62           C  
ATOM    591  CD1 ILE B  17     -15.383  39.531  -9.859  1.00 70.62           C  
ATOM    592  N   SER B  18     -16.234  44.781 -11.547  1.00 75.94           N  
ATOM    593  CA  SER B  18     -16.969  45.750 -12.359  1.00 75.94           C  
ATOM    594  C   SER B  18     -16.047  46.875 -12.836  1.00 75.94           C  
ATOM    595  CB  SER B  18     -18.141  46.344 -11.578  1.00 75.94           C  
ATOM    596  O   SER B  18     -16.141  47.312 -13.977  1.00 75.94           O  
ATOM    597  OG  SER B  18     -18.844  47.281 -12.359  1.00 75.94           O  
ATOM    598  N   ASP B  19     -15.141  47.344 -11.953  1.00 79.25           N  
ATOM    599  CA  ASP B  19     -14.180  48.375 -12.336  1.00 79.25           C  
ATOM    600  C   ASP B  19     -13.305  47.906 -13.500  1.00 79.25           C  
ATOM    601  CB  ASP B  19     -13.305  48.750 -11.141  1.00 79.25           C  
ATOM    602  O   ASP B  19     -13.062  48.656 -14.438  1.00 79.25           O  
ATOM    603  CG  ASP B  19     -14.023  49.625 -10.133  1.00 79.25           C  
ATOM    604  OD1 ASP B  19     -15.156  50.094 -10.414  1.00 79.25           O  
ATOM    605  OD2 ASP B  19     -13.461  49.875  -9.039  1.00 79.25           O  
ATOM    606  N   ILE B  20     -12.852  46.656 -13.344  1.00 75.19           N  
ATOM    607  CA  ILE B  20     -11.969  46.125 -14.383  1.00 75.19           C  
ATOM    608  C   ILE B  20     -12.742  45.938 -15.688  1.00 75.19           C  
ATOM    609  CB  ILE B  20     -11.328  44.781 -13.953  1.00 75.19           C  
ATOM    610  O   ILE B  20     -12.242  46.250 -16.766  1.00 75.19           O  
ATOM    611  CG1 ILE B  20     -10.375  45.000 -12.773  1.00 75.19           C  
ATOM    612  CG2 ILE B  20     -10.602  44.125 -15.133  1.00 75.19           C  
ATOM    613  CD1 ILE B  20      -9.141  45.812 -13.117  1.00 75.19           C  
ATOM    614  N   ARG B  21     -14.039  45.562 -15.617  1.00 68.75           N  
ATOM    615  CA  ARG B  21     -14.883  45.406 -16.797  1.00 68.75           C  
ATOM    616  C   ARG B  21     -15.094  46.719 -17.500  1.00 68.75           C  
ATOM    617  CB  ARG B  21     -16.234  44.781 -16.406  1.00 68.75           C  
ATOM    618  O   ARG B  21     -15.172  46.781 -18.734  1.00 68.75           O  
ATOM    619  CG  ARG B  21     -16.562  43.500 -17.141  1.00 68.75           C  
ATOM    620  CD  ARG B  21     -17.953  43.000 -16.812  1.00 68.75           C  
ATOM    621  NE  ARG B  21     -18.484  42.125 -17.844  1.00 68.75           N  
ATOM    622  NH1 ARG B  21     -20.500  41.719 -16.797  1.00 68.75           N  
ATOM    623  NH2 ARG B  21     -20.047  40.750 -18.828  1.00 68.75           N  
ATOM    624  CZ  ARG B  21     -19.672  41.531 -17.828  1.00 68.75           C  
ATOM    625  N   ASN B  22     -15.180  47.781 -16.766  1.00 74.19           N  
ATOM    626  CA  ASN B  22     -15.516  49.094 -17.312  1.00 74.19           C  
ATOM    627  C   ASN B  22     -14.266  49.844 -17.734  1.00 74.19           C  
ATOM    628  CB  ASN B  22     -16.328  49.906 -16.312  1.00 74.19           C  
ATOM    629  O   ASN B  22     -14.352  51.000 -18.203  1.00 74.19           O  
ATOM    630  CG  ASN B  22     -17.719  49.344 -16.078  1.00 74.19           C  
ATOM    631  ND2 ASN B  22     -18.297  49.625 -14.930  1.00 74.19           N  
ATOM    632  OD1 ASN B  22     -18.266  48.656 -16.938  1.00 74.19           O  
ATOM    633  N   CYS B  23     -13.086  49.219 -17.422  1.00 74.81           N  
ATOM    634  CA  CYS B  23     -11.867  49.875 -17.875  1.00 74.81           C  
ATOM    635  C   CYS B  23     -11.812  49.969 -19.391  1.00 74.81           C  
ATOM    636  CB  CYS B  23     -10.633  49.156 -17.344  1.00 74.81           C  
ATOM    637  O   CYS B  23     -11.992  48.969 -20.078  1.00 74.81           O  
ATOM    638  SG  CYS B  23     -10.227  49.531 -15.625  1.00 74.81           S  
ATOM    639  N   LYS B  24     -11.852  51.125 -20.047  1.00 71.06           N  
ATOM    640  CA  LYS B  24     -11.906  51.375 -21.484  1.00 71.06           C  
ATOM    641  C   LYS B  24     -10.523  51.219 -22.125  1.00 71.06           C  
ATOM    642  CB  LYS B  24     -12.477  52.750 -21.797  1.00 71.06           C  
ATOM    643  O   LYS B  24     -10.406  51.062 -23.344  1.00 71.06           O  
ATOM    644  CG  LYS B  24     -13.922  52.938 -21.359  1.00 71.06           C  
ATOM    645  CD  LYS B  24     -14.570  54.125 -22.078  1.00 71.06           C  
ATOM    646  CE  LYS B  24     -16.016  54.312 -21.656  1.00 71.06           C  
ATOM    647  NZ  LYS B  24     -16.641  55.500 -22.312  1.00 71.06           N  
ATOM    648  N   SER B  25      -9.305  51.469 -21.422  1.00 77.88           N  
ATOM    649  CA  SER B  25      -7.945  51.312 -21.938  1.00 77.88           C  
ATOM    650  C   SER B  25      -7.148  50.312 -21.109  1.00 77.88           C  
ATOM    651  CB  SER B  25      -7.227  52.656 -21.953  1.00 77.88           C  
ATOM    652  O   SER B  25      -7.484  50.031 -19.953  1.00 77.88           O  
ATOM    653  OG  SER B  25      -6.855  53.031 -20.625  1.00 77.88           O  
ATOM    654  N   LYS B  26      -6.219  49.625 -21.828  1.00 73.31           N  
ATOM    655  CA  LYS B  26      -5.324  48.688 -21.172  1.00 73.31           C  
ATOM    656  C   LYS B  26      -4.555  49.375 -20.031  1.00 73.31           C  
ATOM    657  CB  LYS B  26      -4.348  48.062 -22.172  1.00 73.31           C  
ATOM    658  O   LYS B  26      -4.320  48.750 -18.984  1.00 73.31           O  
ATOM    659  CG  LYS B  26      -4.070  46.594 -21.938  1.00 73.31           C  
ATOM    660  CD  LYS B  26      -3.178  46.000 -23.016  1.00 73.31           C  
ATOM    661  CE  LYS B  26      -2.861  44.531 -22.766  1.00 73.31           C  
ATOM    662  NZ  LYS B  26      -2.008  43.969 -23.844  1.00 73.31           N  
ATOM    663  N   GLU B  27      -4.262  50.625 -20.297  1.00 77.31           N  
ATOM    664  CA  GLU B  27      -3.520  51.344 -19.281  1.00 77.31           C  
ATOM    665  C   GLU B  27      -4.371  51.594 -18.031  1.00 77.31           C  
ATOM    666  CB  GLU B  27      -3.027  52.688 -19.828  1.00 77.31           C  
ATOM    667  O   GLU B  27      -3.885  51.438 -16.906  1.00 77.31           O  
ATOM    668  CG  GLU B  27      -1.665  52.625 -20.516  1.00 77.31           C  
ATOM    669  CD  GLU B  27      -1.430  53.750 -21.516  1.00 77.31           C  
ATOM    670  OE1 GLU B  27      -0.349  53.750 -22.141  1.00 77.31           O  
ATOM    671  OE2 GLU B  27      -2.332  54.594 -21.672  1.00 77.31           O  
ATOM    672  N   ALA B  28      -5.699  51.906 -18.219  1.00 81.00           N  
ATOM    673  CA  ALA B  28      -6.598  52.094 -17.078  1.00 81.00           C  
ATOM    674  C   ALA B  28      -6.812  50.781 -16.312  1.00 81.00           C  
ATOM    675  CB  ALA B  28      -7.938  52.656 -17.562  1.00 81.00           C  
ATOM    676  O   ALA B  28      -6.887  50.781 -15.086  1.00 81.00           O  
ATOM    677  N   GLU B  29      -6.820  49.656 -17.141  1.00 74.81           N  
ATOM    678  CA  GLU B  29      -6.965  48.344 -16.516  1.00 74.81           C  
ATOM    679  C   GLU B  29      -5.758  48.031 -15.648  1.00 74.81           C  
ATOM    680  CB  GLU B  29      -7.164  47.250 -17.578  1.00 74.81           C  
ATOM    681  O   GLU B  29      -5.910  47.625 -14.492  1.00 74.81           O  
ATOM    682  CG  GLU B  29      -7.469  45.875 -17.000  1.00 74.81           C  
ATOM    683  CD  GLU B  29      -7.703  44.844 -18.062  1.00 74.81           C  
ATOM    684  OE1 GLU B  29      -7.680  43.625 -17.734  1.00 74.81           O  
ATOM    685  OE2 GLU B  29      -7.910  45.219 -19.234  1.00 74.81           O  
ATOM    686  N   ILE B  30      -4.609  48.250 -16.250  1.00 77.38           N  
ATOM    687  CA  ILE B  30      -3.381  47.938 -15.523  1.00 77.38           C  
ATOM    688  C   ILE B  30      -3.275  48.844 -14.297  1.00 77.38           C  
ATOM    689  CB  ILE B  30      -2.135  48.094 -16.422  1.00 77.38           C  
ATOM    690  O   ILE B  30      -2.877  48.375 -13.219  1.00 77.38           O  
ATOM    691  CG1 ILE B  30      -2.119  47.031 -17.516  1.00 77.38           C  
ATOM    692  CG2 ILE B  30      -0.854  48.062 -15.586  1.00 77.38           C  
ATOM    693  CD1 ILE B  30      -1.043  47.250 -18.578  1.00 77.38           C  
ATOM    694  N   LYS B  31      -3.703  50.062 -14.445  1.00 79.81           N  
ATOM    695  CA  LYS B  31      -3.676  51.000 -13.312  1.00 79.81           C  
ATOM    696  C   LYS B  31      -4.629  50.531 -12.211  1.00 79.81           C  
ATOM    697  CB  LYS B  31      -4.035  52.406 -13.766  1.00 79.81           C  
ATOM    698  O   LYS B  31      -4.273  50.562 -11.023  1.00 79.81           O  
ATOM    699  CG  LYS B  31      -3.590  53.500 -12.797  1.00 79.81           C  
ATOM    700  CD  LYS B  31      -3.922  54.875 -13.328  1.00 79.81           C  
ATOM    701  CE  LYS B  31      -3.525  55.969 -12.336  1.00 79.81           C  
ATOM    702  NZ  LYS B  31      -3.801  57.344 -12.875  1.00 79.81           N  
ATOM    703  N   ARG B  32      -5.871  50.125 -12.594  1.00 79.69           N  
ATOM    704  CA  ARG B  32      -6.840  49.656 -11.602  1.00 79.69           C  
ATOM    705  C   ARG B  32      -6.367  48.375 -10.922  1.00 79.69           C  
ATOM    706  CB  ARG B  32      -8.203  49.438 -12.258  1.00 79.69           C  
ATOM    707  O   ARG B  32      -6.566  48.219  -9.719  1.00 79.69           O  
ATOM    708  CG  ARG B  32      -9.289  49.000 -11.281  1.00 79.69           C  
ATOM    709  CD  ARG B  32      -9.586  50.094 -10.250  1.00 79.69           C  
ATOM    710  NE  ARG B  32     -10.586  49.656  -9.281  1.00 79.69           N  
ATOM    711  NH1 ARG B  32      -9.062  49.250  -7.582  1.00 79.69           N  
ATOM    712  NH2 ARG B  32     -11.297  48.875  -7.234  1.00 79.69           N  
ATOM    713  CZ  ARG B  32     -10.312  49.250  -8.031  1.00 79.69           C  
ATOM    714  N   ILE B  33      -5.762  47.562 -11.836  1.00 74.06           N  
ATOM    715  CA  ILE B  33      -5.234  46.312 -11.281  1.00 74.06           C  
ATOM    716  C   ILE B  33      -4.113  46.625 -10.289  1.00 74.06           C  
ATOM    717  CB  ILE B  33      -4.727  45.375 -12.391  1.00 74.06           C  
ATOM    718  O   ILE B  33      -4.086  46.094  -9.180  1.00 74.06           O  
ATOM    719  CG1 ILE B  33      -5.906  44.781 -13.164  1.00 74.06           C  
ATOM    720  CG2 ILE B  33      -3.852  44.281 -11.789  1.00 74.06           C  
ATOM    721  CD1 ILE B  33      -5.500  44.000 -14.398  1.00 74.06           C  
ATOM    722  N   ASN B  34      -3.211  47.531 -10.664  1.00 70.88           N  
ATOM    723  CA  ASN B  34      -2.094  47.875  -9.797  1.00 70.88           C  
ATOM    724  C   ASN B  34      -2.576  48.531  -8.516  1.00 70.88           C  
ATOM    725  CB  ASN B  34      -1.100  48.781 -10.523  1.00 70.88           C  
ATOM    726  O   ASN B  34      -2.045  48.281  -7.430  1.00 70.88           O  
ATOM    727  CG  ASN B  34      -0.235  48.000 -11.508  1.00 70.88           C  
ATOM    728  ND2 ASN B  34       0.289  48.719 -12.508  1.00 70.88           N  
ATOM    729  OD1 ASN B  34      -0.040  46.781 -11.375  1.00 70.88           O  
ATOM    730  N   LYS B  35      -3.615  49.344  -8.688  1.00 77.69           N  
ATOM    731  CA  LYS B  35      -4.188  49.969  -7.500  1.00 77.69           C  
ATOM    732  C   LYS B  35      -4.777  48.938  -6.562  1.00 77.69           C  
ATOM    733  CB  LYS B  35      -5.262  51.000  -7.891  1.00 77.69           C  
ATOM    734  O   LYS B  35      -4.594  49.000  -5.348  1.00 77.69           O  
ATOM    735  CG  LYS B  35      -5.602  52.000  -6.793  1.00 77.69           C  
ATOM    736  CD  LYS B  35      -6.633  53.000  -7.258  1.00 77.69           C  
ATOM    737  CE  LYS B  35      -7.020  53.969  -6.141  1.00 77.69           C  
ATOM    738  NZ  LYS B  35      -8.016  54.969  -6.602  1.00 77.69           N  
ATOM    739  N   GLU B  36      -5.508  47.969  -7.242  1.00 72.06           N  
ATOM    740  CA  GLU B  36      -6.098  46.938  -6.402  1.00 72.06           C  
ATOM    741  C   GLU B  36      -5.020  46.062  -5.773  1.00 72.06           C  
ATOM    742  CB  GLU B  36      -7.074  46.062  -7.211  1.00 72.06           C  
ATOM    743  O   GLU B  36      -5.121  45.688  -4.602  1.00 72.06           O  
ATOM    744  CG  GLU B  36      -8.000  45.219  -6.355  1.00 72.06           C  
ATOM    745  CD  GLU B  36      -8.922  46.062  -5.469  1.00 72.06           C  
ATOM    746  OE1 GLU B  36      -9.406  45.531  -4.441  1.00 72.06           O  
ATOM    747  OE2 GLU B  36      -9.164  47.219  -5.809  1.00 72.06           O  
ATOM    748  N   LEU B  37      -4.039  45.781  -6.641  1.00 66.19           N  
ATOM    749  CA  LEU B  37      -2.936  44.969  -6.109  1.00 66.19           C  
ATOM    750  C   LEU B  37      -2.254  45.688  -4.957  1.00 66.19           C  
ATOM    751  CB  LEU B  37      -1.915  44.656  -7.211  1.00 66.19           C  
ATOM    752  O   LEU B  37      -1.904  45.094  -3.947  1.00 66.19           O  
ATOM    753  CG  LEU B  37      -2.273  43.531  -8.172  1.00 66.19           C  
ATOM    754  CD1 LEU B  37      -1.336  43.531  -9.375  1.00 66.19           C  
ATOM    755  CD2 LEU B  37      -2.219  42.188  -7.457  1.00 66.19           C  
ATOM    756  N   ALA B  38      -2.102  47.000  -5.043  1.00 65.56           N  
ATOM    757  CA  ALA B  38      -1.541  47.781  -3.961  1.00 65.56           C  
ATOM    758  C   ALA B  38      -2.459  47.781  -2.742  1.00 65.56           C  
ATOM    759  CB  ALA B  38      -1.296  49.219  -4.438  1.00 65.56           C  
ATOM    760  O   ALA B  38      -1.990  47.688  -1.605  1.00 65.56           O  
ATOM    761  N   ASN B  39      -3.768  47.938  -3.047  1.00 69.94           N  
ATOM    762  CA  ASN B  39      -4.727  47.875  -1.948  1.00 69.94           C  
ATOM    763  C   ASN B  39      -4.668  46.531  -1.225  1.00 69.94           C  
ATOM    764  CB  ASN B  39      -6.145  48.156  -2.457  1.00 69.94           C  
ATOM    765  O   ASN B  39      -4.664  46.500   0.007  1.00 69.94           O  
ATOM    766  CG  ASN B  39      -7.113  48.469  -1.340  1.00 69.94           C  
ATOM    767  ND2 ASN B  39      -8.398  48.531  -1.665  1.00 69.94           N  
ATOM    768  OD1 ASN B  39      -6.707  48.688  -0.193  1.00 69.94           O  
ATOM    769  N   ILE B  40      -4.730  45.562  -2.111  1.00 60.88           N  
ATOM    770  CA  ILE B  40      -4.672  44.219  -1.505  1.00 60.88           C  
ATOM    771  C   ILE B  40      -3.381  44.094  -0.703  1.00 60.88           C  
ATOM    772  CB  ILE B  40      -4.766  43.125  -2.572  1.00 60.88           C  
ATOM    773  O   ILE B  40      -3.396  43.594   0.428  1.00 60.88           O  
ATOM    774  CG1 ILE B  40      -6.133  43.156  -3.270  1.00 60.88           C  
ATOM    775  CG2 ILE B  40      -4.520  41.750  -1.941  1.00 60.88           C  
ATOM    776  CD1 ILE B  40      -6.246  42.219  -4.461  1.00 60.88           C  
ATOM    777  N   ARG B  41      -2.338  44.656  -1.231  1.00 58.47           N  
ATOM    778  CA  ARG B  41      -1.053  44.625  -0.540  1.00 58.47           C  
ATOM    779  C   ARG B  41      -1.103  45.406   0.757  1.00 58.47           C  
ATOM    780  CB  ARG B  41       0.062  45.156  -1.442  1.00 58.47           C  
ATOM    781  O   ARG B  41      -0.568  44.969   1.780  1.00 58.47           O  
ATOM    782  CG  ARG B  41       1.066  44.094  -1.871  1.00 58.47           C  
ATOM    783  CD  ARG B  41       2.168  44.688  -2.742  1.00 58.47           C  
ATOM    784  NE  ARG B  41       2.400  43.875  -3.936  1.00 58.47           N  
ATOM    785  NH1 ARG B  41       4.152  45.156  -4.715  1.00 58.47           N  
ATOM    786  NH2 ARG B  41       3.465  43.312  -5.895  1.00 58.47           N  
ATOM    787  CZ  ARG B  41       3.340  44.125  -4.844  1.00 58.47           C  
ATOM    788  N   SER B  42      -1.672  46.469   0.621  1.00 62.84           N  
ATOM    789  CA  SER B  42      -1.753  47.312   1.798  1.00 62.84           C  
ATOM    790  C   SER B  42      -2.617  46.688   2.885  1.00 62.84           C  
ATOM    791  CB  SER B  42      -2.312  48.688   1.423  1.00 62.84           C  
ATOM    792  O   SER B  42      -2.322  46.812   4.074  1.00 62.84           O  
ATOM    793  OG  SER B  42      -3.596  48.875   1.994  1.00 62.84           O  
ATOM    794  N   LYS B  43      -3.725  46.031   2.383  1.00 58.16           N  
ATOM    795  CA  LYS B  43      -4.605  45.438   3.367  1.00 58.16           C  
ATOM    796  C   LYS B  43      -3.943  44.219   4.008  1.00 58.16           C  
ATOM    797  CB  LYS B  43      -5.930  45.031   2.721  1.00 58.16           C  
ATOM    798  O   LYS B  43      -4.156  43.938   5.191  1.00 58.16           O  
ATOM    799  CG  LYS B  43      -6.789  46.188   2.281  1.00 58.16           C  
ATOM    800  CD  LYS B  43      -7.352  46.969   3.477  1.00 58.16           C  
ATOM    801  CE  LYS B  43      -8.250  48.094   3.037  1.00 58.16           C  
ATOM    802  NZ  LYS B  43      -8.711  48.938   4.199  1.00 58.16           N  
ATOM    803  N   PHE B  44      -3.207  43.594   3.105  1.00 48.84           N  
ATOM    804  CA  PHE B  44      -2.516  42.438   3.662  1.00 48.84           C  
ATOM    805  C   PHE B  44      -1.305  42.875   4.480  1.00 48.84           C  
ATOM    806  CB  PHE B  44      -2.082  41.500   2.549  1.00 48.84           C  
ATOM    807  O   PHE B  44      -0.879  42.156   5.395  1.00 48.84           O  
ATOM    808  CG  PHE B  44      -3.107  40.438   2.219  1.00 48.84           C  
ATOM    809  CD1 PHE B  44      -3.133  39.219   2.910  1.00 48.84           C  
ATOM    810  CD2 PHE B  44      -4.043  40.656   1.218  1.00 48.84           C  
ATOM    811  CE1 PHE B  44      -4.078  38.250   2.607  1.00 48.84           C  
ATOM    812  CE2 PHE B  44      -4.992  39.688   0.910  1.00 48.84           C  
ATOM    813  CZ  PHE B  44      -5.008  38.469   1.605  1.00 48.84           C  
ATOM    814  N   LYS B  45      -0.714  44.031   4.266  1.00 48.22           N  
ATOM    815  CA  LYS B  45       0.409  44.594   5.023  1.00 48.22           C  
ATOM    816  C   LYS B  45      -0.071  45.281   6.285  1.00 48.22           C  
ATOM    817  CB  LYS B  45       1.226  45.562   4.160  1.00 48.22           C  
ATOM    818  O   LYS B  45       0.671  45.406   7.266  1.00 48.22           O  
ATOM    819  CG  LYS B  45       2.398  44.906   3.443  1.00 48.22           C  
ATOM    820  CD  LYS B  45       3.244  45.906   2.701  1.00 48.22           C  
ATOM    821  CE  LYS B  45       4.406  45.250   1.966  1.00 48.22           C  
ATOM    822  NZ  LYS B  45       5.227  46.250   1.224  1.00 48.22           N  
ATOM    823  N   GLY B  46      -1.240  45.938   6.320  1.00 48.62           N  
ATOM    824  CA  GLY B  46      -1.682  46.781   7.430  1.00 48.62           C  
ATOM    825  C   GLY B  46      -2.018  45.969   8.680  1.00 48.62           C  
ATOM    826  O   GLY B  46      -2.121  44.750   8.625  1.00 48.62           O  
ATOM    827  N   ASP B  47      -1.927  46.750   9.891  1.00 43.97           N  
ATOM    828  CA  ASP B  47      -2.068  46.312  11.273  1.00 43.97           C  
ATOM    829  C   ASP B  47      -3.430  45.656  11.508  1.00 43.97           C  
ATOM    830  CB  ASP B  47      -1.876  47.469  12.242  1.00 43.97           C  
ATOM    831  O   ASP B  47      -3.646  45.000  12.531  1.00 43.97           O  
ATOM    832  CG  ASP B  47      -0.418  47.719  12.586  1.00 43.97           C  
ATOM    833  OD1 ASP B  47       0.422  46.812  12.367  1.00 43.97           O  
ATOM    834  OD2 ASP B  47      -0.109  48.812  13.086  1.00 43.97           O  
ATOM    835  N   LYS B  48      -4.578  46.094  10.797  1.00 45.28           N  
ATOM    836  CA  LYS B  48      -5.918  45.625  11.141  1.00 45.28           C  
ATOM    837  C   LYS B  48      -6.207  44.250  10.500  1.00 45.28           C  
ATOM    838  CB  LYS B  48      -6.973  46.625  10.703  1.00 45.28           C  
ATOM    839  O   LYS B  48      -5.930  44.031   9.320  1.00 45.28           O  
ATOM    840  CG  LYS B  48      -7.262  47.719  11.742  1.00 45.28           C  
ATOM    841  CD  LYS B  48      -8.398  48.625  11.297  1.00 45.28           C  
ATOM    842  CE  LYS B  48      -8.648  49.719  12.305  1.00 45.28           C  
ATOM    843  NZ  LYS B  48      -9.719  50.656  11.844  1.00 45.28           N  
ATOM    844  N   ALA B  49      -6.320  43.094  11.297  1.00 44.31           N  
ATOM    845  CA  ALA B  49      -6.660  41.719  10.961  1.00 44.31           C  
ATOM    846  C   ALA B  49      -7.754  41.656   9.898  1.00 44.31           C  
ATOM    847  CB  ALA B  49      -7.102  40.969  12.211  1.00 44.31           C  
ATOM    848  O   ALA B  49      -8.812  42.281  10.062  1.00 44.31           O  
ATOM    849  N   LEU B  50      -7.426  41.531   8.617  1.00 46.91           N  
ATOM    850  CA  LEU B  50      -8.445  41.406   7.578  1.00 46.91           C  
ATOM    851  C   LEU B  50      -9.477  40.375   7.961  1.00 46.91           C  
ATOM    852  CB  LEU B  50      -7.797  41.062   6.238  1.00 46.91           C  
ATOM    853  O   LEU B  50      -9.125  39.281   8.453  1.00 46.91           O  
ATOM    854  CG  LEU B  50      -7.309  42.219   5.383  1.00 46.91           C  
ATOM    855  CD1 LEU B  50      -6.086  41.812   4.570  1.00 46.91           C  
ATOM    856  CD2 LEU B  50      -8.422  42.719   4.465  1.00 46.91           C  
ATOM    857  N   ASP B  51     -10.664  40.750   8.195  1.00 52.12           N  
ATOM    858  CA  ASP B  51     -11.742  39.812   8.492  1.00 52.12           C  
ATOM    859  C   ASP B  51     -11.859  38.750   7.383  1.00 52.12           C  
ATOM    860  CB  ASP B  51     -13.070  40.531   8.672  1.00 52.12           C  
ATOM    861  O   ASP B  51     -11.297  38.938   6.297  1.00 52.12           O  
ATOM    862  CG  ASP B  51     -13.508  41.281   7.426  1.00 52.12           C  
ATOM    863  OD1 ASP B  51     -12.750  41.312   6.434  1.00 52.12           O  
ATOM    864  OD2 ASP B  51     -14.625  41.844   7.438  1.00 52.12           O  
ATOM    865  N   GLY B  52     -12.164  37.438   7.742  1.00 52.22           N  
ATOM    866  CA  GLY B  52     -12.352  36.344   6.801  1.00 52.22           C  
ATOM    867  C   GLY B  52     -12.984  36.781   5.492  1.00 52.22           C  
ATOM    868  O   GLY B  52     -12.586  36.312   4.418  1.00 52.22           O  
ATOM    869  N   TYR B  53     -13.891  37.750   5.582  1.00 57.59           N  
ATOM    870  CA  TYR B  53     -14.570  38.250   4.398  1.00 57.59           C  
ATOM    871  C   TYR B  53     -13.609  39.000   3.496  1.00 57.59           C  
ATOM    872  CB  TYR B  53     -15.742  39.156   4.793  1.00 57.59           C  
ATOM    873  O   TYR B  53     -13.586  38.781   2.281  1.00 57.59           O  
ATOM    874  CG  TYR B  53     -16.484  39.719   3.615  1.00 57.59           C  
ATOM    875  CD1 TYR B  53     -16.203  41.000   3.154  1.00 57.59           C  
ATOM    876  CD2 TYR B  53     -17.469  39.000   2.963  1.00 57.59           C  
ATOM    877  CE1 TYR B  53     -16.891  41.562   2.070  1.00 57.59           C  
ATOM    878  CE2 TYR B  53     -18.156  39.531   1.878  1.00 57.59           C  
ATOM    879  OH  TYR B  53     -18.547  41.312   0.366  1.00 57.59           O  
ATOM    880  CZ  TYR B  53     -17.875  40.812   1.439  1.00 57.59           C  
ATOM    881  N   SER B  54     -12.766  39.781   4.129  1.00 60.72           N  
ATOM    882  CA  SER B  54     -11.836  40.594   3.352  1.00 60.72           C  
ATOM    883  C   SER B  54     -10.750  39.719   2.723  1.00 60.72           C  
ATOM    884  CB  SER B  54     -11.195  41.656   4.227  1.00 60.72           C  
ATOM    885  O   SER B  54     -10.336  39.969   1.586  1.00 60.72           O  
ATOM    886  OG  SER B  54     -12.172  42.562   4.715  1.00 60.72           O  
ATOM    887  N   LYS B  55     -10.469  38.719   3.510  1.00 55.72           N  
ATOM    888  CA  LYS B  55      -9.445  37.812   2.961  1.00 55.72           C  
ATOM    889  C   LYS B  55      -9.961  37.094   1.719  1.00 55.72           C  
ATOM    890  CB  LYS B  55      -9.000  36.812   4.012  1.00 55.72           C  
ATOM    891  O   LYS B  55      -9.266  37.031   0.702  1.00 55.72           O  
ATOM    892  CG  LYS B  55      -7.891  37.312   4.926  1.00 55.72           C  
ATOM    893  CD  LYS B  55      -7.457  36.219   5.918  1.00 55.72           C  
ATOM    894  CE  LYS B  55      -6.391  36.750   6.871  1.00 55.72           C  
ATOM    895  NZ  LYS B  55      -5.992  35.719   7.871  1.00 55.72           N  
ATOM    896  N   LYS B  56     -11.125  36.562   1.900  1.00 57.66           N  
ATOM    897  CA  LYS B  56     -11.750  35.906   0.750  1.00 57.66           C  
ATOM    898  C   LYS B  56     -11.852  36.875  -0.430  1.00 57.66           C  
ATOM    899  CB  LYS B  56     -13.141  35.375   1.118  1.00 57.66           C  
ATOM    900  O   LYS B  56     -11.578  36.500  -1.570  1.00 57.66           O  
ATOM    901  CG  LYS B  56     -13.117  34.219   2.078  1.00 57.66           C  
ATOM    902  CD  LYS B  56     -14.531  33.719   2.416  1.00 57.66           C  
ATOM    903  CE  LYS B  56     -14.516  32.656   3.492  1.00 57.66           C  
ATOM    904  NZ  LYS B  56     -15.891  32.188   3.820  1.00 57.66           N  
ATOM    905  N   LYS B  57     -12.172  38.062  -0.092  1.00 64.44           N  
ATOM    906  CA  LYS B  57     -12.352  39.094  -1.114  1.00 64.44           C  
ATOM    907  C   LYS B  57     -11.047  39.375  -1.847  1.00 64.44           C  
ATOM    908  CB  LYS B  57     -12.898  40.375  -0.492  1.00 64.44           C  
ATOM    909  O   LYS B  57     -11.016  39.438  -3.078  1.00 64.44           O  
ATOM    910  CG  LYS B  57     -13.242  41.469  -1.507  1.00 64.44           C  
ATOM    911  CD  LYS B  57     -13.805  42.719  -0.831  1.00 64.44           C  
ATOM    912  CE  LYS B  57     -12.703  43.562  -0.203  1.00 64.44           C  
ATOM    913  NZ  LYS B  57     -13.242  44.812   0.374  1.00 64.44           N  
ATOM    914  N   TYR B  58     -10.000  39.344  -1.121  1.00 62.69           N  
ATOM    915  CA  TYR B  58      -8.734  39.719  -1.742  1.00 62.69           C  
ATOM    916  C   TYR B  58      -8.148  38.531  -2.533  1.00 62.69           C  
ATOM    917  CB  TYR B  58      -7.730  40.188  -0.682  1.00 62.69           C  
ATOM    918  O   TYR B  58      -7.590  38.750  -3.615  1.00 62.69           O  
ATOM    919  CG  TYR B  58      -8.094  41.500  -0.041  1.00 62.69           C  
ATOM    920  CD1 TYR B  58      -8.492  42.562  -0.815  1.00 62.69           C  
ATOM    921  CD2 TYR B  58      -8.039  41.656   1.340  1.00 62.69           C  
ATOM    922  CE1 TYR B  58      -8.820  43.781  -0.230  1.00 62.69           C  
ATOM    923  CE2 TYR B  58      -8.367  42.875   1.937  1.00 62.69           C  
ATOM    924  OH  TYR B  58      -9.086  45.125   1.729  1.00 62.69           O  
ATOM    925  CZ  TYR B  58      -8.758  43.938   1.145  1.00 62.69           C  
ATOM    926  N   VAL B  59      -8.438  37.375  -1.928  1.00 57.88           N  
ATOM    927  CA  VAL B  59      -7.988  36.219  -2.680  1.00 57.88           C  
ATOM    928  C   VAL B  59      -8.734  36.156  -4.012  1.00 57.88           C  
ATOM    929  CB  VAL B  59      -8.203  34.906  -1.880  1.00 57.88           C  
ATOM    930  O   VAL B  59      -8.133  35.844  -5.051  1.00 57.88           O  
ATOM    931  CG1 VAL B  59      -7.957  33.688  -2.764  1.00 57.88           C  
ATOM    932  CG2 VAL B  59      -7.293  34.875  -0.655  1.00 57.88           C  
ATOM    933  N   CYS B  60     -10.008  36.406  -3.928  1.00 61.06           N  
ATOM    934  CA  CYS B  60     -10.789  36.406  -5.156  1.00 61.06           C  
ATOM    935  C   CYS B  60     -10.328  37.500  -6.105  1.00 61.06           C  
ATOM    936  CB  CYS B  60     -12.273  36.562  -4.848  1.00 61.06           C  
ATOM    937  O   CYS B  60     -10.281  37.281  -7.320  1.00 61.06           O  
ATOM    938  SG  CYS B  60     -13.164  35.000  -4.625  1.00 61.06           S  
ATOM    939  N   LYS B  61      -9.977  38.625  -5.531  1.00 67.50           N  
ATOM    940  CA  LYS B  61      -9.453  39.688  -6.367  1.00 67.50           C  
ATOM    941  C   LYS B  61      -8.148  39.281  -7.039  1.00 67.50           C  
ATOM    942  CB  LYS B  61      -9.242  40.969  -5.539  1.00 67.50           C  
ATOM    943  O   LYS B  61      -7.938  39.562  -8.227  1.00 67.50           O  
ATOM    944  CG  LYS B  61     -10.523  41.688  -5.180  1.00 67.50           C  
ATOM    945  CD  LYS B  61     -10.242  43.000  -4.422  1.00 67.50           C  
ATOM    946  CE  LYS B  61     -11.523  43.750  -4.113  1.00 67.50           C  
ATOM    947  NZ  LYS B  61     -11.250  45.062  -3.439  1.00 67.50           N  
ATOM    948  N   LEU B  62      -7.328  38.562  -6.219  1.00 61.69           N  
ATOM    949  CA  LEU B  62      -6.055  38.125  -6.773  1.00 61.69           C  
ATOM    950  C   LEU B  62      -6.273  37.094  -7.871  1.00 61.69           C  
ATOM    951  CB  LEU B  62      -5.168  37.531  -5.672  1.00 61.69           C  
ATOM    952  O   LEU B  62      -5.613  37.125  -8.914  1.00 61.69           O  
ATOM    953  CG  LEU B  62      -4.410  38.531  -4.805  1.00 61.69           C  
ATOM    954  CD1 LEU B  62      -3.857  37.844  -3.559  1.00 61.69           C  
ATOM    955  CD2 LEU B  62      -3.285  39.188  -5.602  1.00 61.69           C  
ATOM    956  N   LEU B  63      -7.203  36.250  -7.602  1.00 58.81           N  
ATOM    957  CA  LEU B  63      -7.582  35.250  -8.617  1.00 58.81           C  
ATOM    958  C   LEU B  63      -8.070  35.969  -9.883  1.00 58.81           C  
ATOM    959  CB  LEU B  63      -8.672  34.344  -8.086  1.00 58.81           C  
ATOM    960  O   LEU B  63      -7.676  35.594 -10.992  1.00 58.81           O  
ATOM    961  CG  LEU B  63      -9.023  33.125  -8.969  1.00 58.81           C  
ATOM    962  CD1 LEU B  63      -8.219  31.906  -8.539  1.00 58.81           C  
ATOM    963  CD2 LEU B  63     -10.523  32.844  -8.906  1.00 58.81           C  
ATOM    964  N   PHE B  64      -8.906  36.938  -9.656  1.00 64.88           N  
ATOM    965  CA  PHE B  64      -9.430  37.719 -10.773  1.00 64.88           C  
ATOM    966  C   PHE B  64      -8.297  38.375 -11.555  1.00 64.88           C  
ATOM    967  CB  PHE B  64     -10.422  38.781 -10.281  1.00 64.88           C  
ATOM    968  O   PHE B  64      -8.258  38.312 -12.781  1.00 64.88           O  
ATOM    969  CG  PHE B  64     -11.031  39.594 -11.383  1.00 64.88           C  
ATOM    970  CD1 PHE B  64     -10.648  40.906 -11.594  1.00 64.88           C  
ATOM    971  CD2 PHE B  64     -12.000  39.062 -12.219  1.00 64.88           C  
ATOM    972  CE1 PHE B  64     -11.219  41.688 -12.609  1.00 64.88           C  
ATOM    973  CE2 PHE B  64     -12.570  39.812 -13.242  1.00 64.88           C  
ATOM    974  CZ  PHE B  64     -12.180  41.125 -13.438  1.00 64.88           C  
ATOM    975  N   ILE B  65      -7.383  38.906 -10.906  1.00 67.75           N  
ATOM    976  CA  ILE B  65      -6.258  39.594 -11.539  1.00 67.75           C  
ATOM    977  C   ILE B  65      -5.402  38.562 -12.297  1.00 67.75           C  
ATOM    978  CB  ILE B  65      -5.398  40.344 -10.500  1.00 67.75           C  
ATOM    979  O   ILE B  65      -4.961  38.844 -13.414  1.00 67.75           O  
ATOM    980  CG1 ILE B  65      -6.207  41.469  -9.859  1.00 67.75           C  
ATOM    981  CG2 ILE B  65      -4.121  40.875 -11.156  1.00 67.75           C  
ATOM    982  CD1 ILE B  65      -5.531  42.125  -8.664  1.00 67.75           C  
ATOM    983  N   PHE B  66      -5.238  37.406 -11.664  1.00 60.41           N  
ATOM    984  CA  PHE B  66      -4.445  36.344 -12.266  1.00 60.41           C  
ATOM    985  C   PHE B  66      -5.074  35.875 -13.570  1.00 60.41           C  
ATOM    986  CB  PHE B  66      -4.305  35.188 -11.297  1.00 60.41           C  
ATOM    987  O   PHE B  66      -4.379  35.688 -14.570  1.00 60.41           O  
ATOM    988  CG  PHE B  66      -3.471  34.031 -11.828  1.00 60.41           C  
ATOM    989  CD1 PHE B  66      -4.066  32.875 -12.258  1.00 60.41           C  
ATOM    990  CD2 PHE B  66      -2.088  34.156 -11.906  1.00 60.41           C  
ATOM    991  CE1 PHE B  66      -3.301  31.812 -12.758  1.00 60.41           C  
ATOM    992  CE2 PHE B  66      -1.313  33.125 -12.406  1.00 60.41           C  
ATOM    993  CZ  PHE B  66      -1.922  31.938 -12.828  1.00 60.41           C  
ATOM    994  N   LEU B  67      -6.309  35.750 -13.523  1.00 59.78           N  
ATOM    995  CA  LEU B  67      -7.012  35.281 -14.703  1.00 59.78           C  
ATOM    996  C   LEU B  67      -7.016  36.344 -15.805  1.00 59.78           C  
ATOM    997  CB  LEU B  67      -8.453  34.875 -14.352  1.00 59.78           C  
ATOM    998  O   LEU B  67      -7.152  36.000 -16.984  1.00 59.78           O  
ATOM    999  CG  LEU B  67      -8.633  33.562 -13.609  1.00 59.78           C  
ATOM   1000  CD1 LEU B  67     -10.023  33.469 -12.992  1.00 59.78           C  
ATOM   1001  CD2 LEU B  67      -8.391  32.375 -14.555  1.00 59.78           C  
ATOM   1002  N   LEU B  68      -6.898  37.625 -15.555  1.00 62.53           N  
ATOM   1003  CA  LEU B  68      -6.824  38.719 -16.531  1.00 62.53           C  
ATOM   1004  C   LEU B  68      -5.492  38.688 -17.281  1.00 62.53           C  
ATOM   1005  CB  LEU B  68      -7.008  40.062 -15.859  1.00 62.53           C  
ATOM   1006  O   LEU B  68      -5.316  39.375 -18.281  1.00 62.53           O  
ATOM   1007  CG  LEU B  68      -8.453  40.500 -15.570  1.00 62.53           C  
ATOM   1008  CD1 LEU B  68      -8.469  41.688 -14.625  1.00 62.53           C  
ATOM   1009  CD2 LEU B  68      -9.188  40.812 -16.859  1.00 62.53           C  
ATOM   1010  N   GLY B  69      -4.516  37.656 -17.094  1.00 58.62           N  
ATOM   1011  CA  GLY B  69      -3.236  37.500 -17.766  1.00 58.62           C  
ATOM   1012  C   GLY B  69      -2.113  38.281 -17.125  1.00 58.62           C  
ATOM   1013  O   GLY B  69      -1.041  38.438 -17.719  1.00 58.62           O  
ATOM   1014  N   HIS B  70      -2.449  39.094 -16.188  1.00 57.34           N  
ATOM   1015  CA  HIS B  70      -1.381  39.844 -15.539  1.00 57.34           C  
ATOM   1016  C   HIS B  70      -0.548  38.938 -14.641  1.00 57.34           C  
ATOM   1017  CB  HIS B  70      -1.957  41.000 -14.734  1.00 57.34           C  
ATOM   1018  O   HIS B  70      -1.096  38.094 -13.914  1.00 57.34           O  
ATOM   1019  CG  HIS B  70      -2.605  42.062 -15.570  1.00 57.34           C  
ATOM   1020  CD2 HIS B  70      -3.895  42.219 -15.945  1.00 57.34           C  
ATOM   1021  ND1 HIS B  70      -1.898  43.094 -16.141  1.00 57.34           N  
ATOM   1022  CE1 HIS B  70      -2.729  43.875 -16.828  1.00 57.34           C  
ATOM   1023  NE2 HIS B  70      -3.945  43.375 -16.719  1.00 57.34           N  
ATOM   1024  N   ASP B  71       0.740  38.562 -15.133  1.00 47.53           N  
ATOM   1025  CA  ASP B  71       1.647  37.812 -14.266  1.00 47.53           C  
ATOM   1026  C   ASP B  71       1.591  38.312 -12.828  1.00 47.53           C  
ATOM   1027  CB  ASP B  71       3.080  37.875 -14.797  1.00 47.53           C  
ATOM   1028  O   ASP B  71       1.803  39.500 -12.586  1.00 47.53           O  
ATOM   1029  CG  ASP B  71       3.365  36.875 -15.891  1.00 47.53           C  
ATOM   1030  OD1 ASP B  71       2.701  35.812 -15.922  1.00 47.53           O  
ATOM   1031  OD2 ASP B  71       4.262  37.125 -16.719  1.00 47.53           O  
ATOM   1032  N   ILE B  72       0.701  37.625 -12.211  1.00 42.88           N  
ATOM   1033  CA  ILE B  72       0.782  37.969 -10.797  1.00 42.88           C  
ATOM   1034  C   ILE B  72       2.148  37.562 -10.242  1.00 42.88           C  
ATOM   1035  CB  ILE B  72      -0.343  37.281  -9.984  1.00 42.88           C  
ATOM   1036  O   ILE B  72       2.457  36.375 -10.133  1.00 42.88           O  
ATOM   1037  CG1 ILE B  72      -1.680  37.406 -10.727  1.00 42.88           C  
ATOM   1038  CG2 ILE B  72      -0.441  37.906  -8.578  1.00 42.88           C  
ATOM   1039  CD1 ILE B  72      -2.801  36.562 -10.109  1.00 42.88           C  
ATOM   1040  N   ASP B  73       3.260  37.781 -10.789  1.00 41.78           N  
ATOM   1041  CA  ASP B  73       4.523  37.656 -10.070  1.00 41.78           C  
ATOM   1042  C   ASP B  73       4.305  37.781  -8.562  1.00 41.78           C  
ATOM   1043  CB  ASP B  73       5.516  38.719 -10.547  1.00 41.78           C  
ATOM   1044  O   ASP B  73       5.266  37.875  -7.797  1.00 41.78           O  
ATOM   1045  CG  ASP B  73       6.152  38.375 -11.883  1.00 41.78           C  
ATOM   1046  OD1 ASP B  73       6.207  37.188 -12.242  1.00 41.78           O  
ATOM   1047  OD2 ASP B  73       6.609  39.312 -12.578  1.00 41.78           O  
ATOM   1048  N   PHE B  74       3.262  38.031  -8.203  1.00 41.28           N  
ATOM   1049  CA  PHE B  74       2.895  38.281  -6.812  1.00 41.28           C  
ATOM   1050  C   PHE B  74       2.875  36.969  -6.020  1.00 41.28           C  
ATOM   1051  CB  PHE B  74       1.528  38.969  -6.730  1.00 41.28           C  
ATOM   1052  O   PHE B  74       3.059  36.969  -4.801  1.00 41.28           O  
ATOM   1053  CG  PHE B  74       1.338  39.781  -5.484  1.00 41.28           C  
ATOM   1054  CD1 PHE B  74       0.687  39.250  -4.379  1.00 41.28           C  
ATOM   1055  CD2 PHE B  74       1.812  41.094  -5.422  1.00 41.28           C  
ATOM   1056  CE1 PHE B  74       0.509  40.000  -3.225  1.00 41.28           C  
ATOM   1057  CE2 PHE B  74       1.638  41.844  -4.273  1.00 41.28           C  
ATOM   1058  CZ  PHE B  74       0.986  41.312  -3.176  1.00 41.28           C  
ATOM   1059  N   GLY B  75       2.617  35.719  -6.707  1.00 48.81           N  
ATOM   1060  CA  GLY B  75       2.402  34.562  -5.883  1.00 48.81           C  
ATOM   1061  C   GLY B  75       3.605  34.188  -5.027  1.00 48.81           C  
ATOM   1062  O   GLY B  75       3.494  34.094  -3.805  1.00 48.81           O  
ATOM   1063  N   HIS B  76       4.633  34.094  -5.879  1.00 53.69           N  
ATOM   1064  CA  HIS B  76       5.793  33.625  -5.125  1.00 53.69           C  
ATOM   1065  C   HIS B  76       6.348  34.750  -4.242  1.00 53.69           C  
ATOM   1066  CB  HIS B  76       6.883  33.125  -6.074  1.00 53.69           C  
ATOM   1067  O   HIS B  76       6.688  34.500  -3.078  1.00 53.69           O  
ATOM   1068  CG  HIS B  76       6.496  31.891  -6.820  1.00 53.69           C  
ATOM   1069  CD2 HIS B  76       6.699  30.578  -6.535  1.00 53.69           C  
ATOM   1070  ND1 HIS B  76       5.820  31.922  -8.023  1.00 53.69           N  
ATOM   1071  CE1 HIS B  76       5.621  30.688  -8.445  1.00 53.69           C  
ATOM   1072  NE2 HIS B  76       6.145  29.844  -7.562  1.00 53.69           N  
ATOM   1073  N   MET B  77       6.383  36.031  -4.906  1.00 53.88           N  
ATOM   1074  CA  MET B  77       6.992  37.094  -4.133  1.00 53.88           C  
ATOM   1075  C   MET B  77       6.078  37.531  -2.996  1.00 53.88           C  
ATOM   1076  CB  MET B  77       7.324  38.281  -5.031  1.00 53.88           C  
ATOM   1077  O   MET B  77       6.547  37.906  -1.914  1.00 53.88           O  
ATOM   1078  CG  MET B  77       8.734  38.281  -5.586  1.00 53.88           C  
ATOM   1079  SD  MET B  77      10.008  38.281  -4.266  1.00 53.88           S  
ATOM   1080  CE  MET B  77      10.328  40.062  -4.129  1.00 53.88           C  
ATOM   1081  N   GLU B  78       4.840  37.531  -3.311  1.00 56.47           N  
ATOM   1082  CA  GLU B  78       3.893  37.844  -2.250  1.00 56.47           C  
ATOM   1083  C   GLU B  78       3.932  36.812  -1.134  1.00 56.47           C  
ATOM   1084  CB  GLU B  78       2.475  37.969  -2.812  1.00 56.47           C  
ATOM   1085  O   GLU B  78       3.838  37.156   0.046  1.00 56.47           O  
ATOM   1086  CG  GLU B  78       2.191  39.281  -3.500  1.00 56.47           C  
ATOM   1087  CD  GLU B  78       2.779  39.375  -4.902  1.00 56.47           C  
ATOM   1088  OE1 GLU B  78       2.656  40.438  -5.547  1.00 56.47           O  
ATOM   1089  OE2 GLU B  78       3.363  38.375  -5.359  1.00 56.47           O  
ATOM   1090  N   ALA B  79       4.086  35.594  -1.562  1.00 64.62           N  
ATOM   1091  CA  ALA B  79       4.234  34.531  -0.556  1.00 64.62           C  
ATOM   1092  C   ALA B  79       5.473  34.750   0.303  1.00 64.62           C  
ATOM   1093  CB  ALA B  79       4.301  33.156  -1.224  1.00 64.62           C  
ATOM   1094  O   ALA B  79       5.426  34.625   1.525  1.00 64.62           O  
ATOM   1095  N   VAL B  80       6.477  35.281  -0.442  1.00 69.88           N  
ATOM   1096  CA  VAL B  80       7.715  35.531   0.288  1.00 69.88           C  
ATOM   1097  C   VAL B  80       7.523  36.719   1.226  1.00 69.88           C  
ATOM   1098  CB  VAL B  80       8.898  35.812  -0.673  1.00 69.88           C  
ATOM   1099  O   VAL B  80       8.039  36.750   2.346  1.00 69.88           O  
ATOM   1100  CG1 VAL B  80      10.125  36.281   0.101  1.00 69.88           C  
ATOM   1101  CG2 VAL B  80       9.219  34.562  -1.480  1.00 69.88           C  
ATOM   1102  N   ASN B  81       6.758  37.594   0.778  1.00 70.62           N  
ATOM   1103  CA  ASN B  81       6.480  38.750   1.615  1.00 70.62           C  
ATOM   1104  C   ASN B  81       5.656  38.375   2.844  1.00 70.62           C  
ATOM   1105  CB  ASN B  81       5.766  39.844   0.808  1.00 70.62           C  
ATOM   1106  O   ASN B  81       5.867  38.938   3.930  1.00 70.62           O  
ATOM   1107  CG  ASN B  81       6.707  40.625  -0.095  1.00 70.62           C  
ATOM   1108  ND2 ASN B  81       6.145  41.312  -1.070  1.00 70.62           N  
ATOM   1109  OD1 ASN B  81       7.926  40.594   0.084  1.00 70.62           O  
ATOM   1110  N   LEU B  82       4.750  37.562   2.648  1.00 69.88           N  
ATOM   1111  CA  LEU B  82       3.947  37.094   3.770  1.00 69.88           C  
ATOM   1112  C   LEU B  82       4.820  36.375   4.809  1.00 69.88           C  
ATOM   1113  CB  LEU B  82       2.857  36.125   3.281  1.00 69.88           C  
ATOM   1114  O   LEU B  82       4.520  36.406   6.004  1.00 69.88           O  
ATOM   1115  CG  LEU B  82       1.679  36.750   2.541  1.00 69.88           C  
ATOM   1116  CD1 LEU B  82       0.816  35.688   1.895  1.00 69.88           C  
ATOM   1117  CD2 LEU B  82       0.850  37.625   3.490  1.00 69.88           C  
ATOM   1118  N   LEU B  83       5.957  35.844   4.363  1.00 77.19           N  
ATOM   1119  CA  LEU B  83       6.859  35.156   5.281  1.00 77.19           C  
ATOM   1120  C   LEU B  83       7.539  36.156   6.219  1.00 77.19           C  
ATOM   1121  CB  LEU B  83       7.910  34.375   4.500  1.00 77.19           C  
ATOM   1122  O   LEU B  83       7.973  35.781   7.312  1.00 77.19           O  
ATOM   1123  CG  LEU B  83       7.410  33.156   3.727  1.00 77.19           C  
ATOM   1124  CD1 LEU B  83       8.547  32.531   2.928  1.00 77.19           C  
ATOM   1125  CD2 LEU B  83       6.793  32.125   4.680  1.00 77.19           C  
ATOM   1126  N   SER B  84       7.684  37.344   5.770  1.00 78.19           N  
ATOM   1127  CA  SER B  84       8.375  38.344   6.578  1.00 78.19           C  
ATOM   1128  C   SER B  84       7.434  38.969   7.609  1.00 78.19           C  
ATOM   1129  CB  SER B  84       8.953  39.438   5.688  1.00 78.19           C  
ATOM   1130  O   SER B  84       7.875  39.719   8.492  1.00 78.19           O  
ATOM   1131  OG  SER B  84       7.980  39.938   4.777  1.00 78.19           O  
ATOM   1132  N   SER B  85       6.223  38.562   7.523  1.00 74.62           N  
ATOM   1133  CA  SER B  85       5.250  39.125   8.469  1.00 74.62           C  
ATOM   1134  C   SER B  85       5.453  38.531   9.859  1.00 74.62           C  
ATOM   1135  CB  SER B  85       3.826  38.844   7.992  1.00 74.62           C  
ATOM   1136  O   SER B  85       5.938  37.406  10.008  1.00 74.62           O  
ATOM   1137  OG  SER B  85       2.883  39.188   8.984  1.00 74.62           O  
ATOM   1138  N   ASN B  86       5.121  39.375  10.930  1.00 78.56           N  
ATOM   1139  CA  ASN B  86       5.184  38.906  12.312  1.00 78.56           C  
ATOM   1140  C   ASN B  86       3.826  38.375  12.789  1.00 78.56           C  
ATOM   1141  CB  ASN B  86       5.688  40.000  13.234  1.00 78.56           C  
ATOM   1142  O   ASN B  86       3.697  37.906  13.922  1.00 78.56           O  
ATOM   1143  CG  ASN B  86       7.184  40.219  13.125  1.00 78.56           C  
ATOM   1144  ND2 ASN B  86       7.625  41.438  13.375  1.00 78.56           N  
ATOM   1145  OD1 ASN B  86       7.938  39.281  12.820  1.00 78.56           O  
ATOM   1146  N   ARG B  87       2.846  38.500  11.914  1.00 74.38           N  
ATOM   1147  CA  ARG B  87       1.540  37.938  12.227  1.00 74.38           C  
ATOM   1148  C   ARG B  87       1.471  36.469  11.805  1.00 74.38           C  
ATOM   1149  CB  ARG B  87       0.426  38.719  11.539  1.00 74.38           C  
ATOM   1150  O   ARG B  87       1.786  36.125  10.664  1.00 74.38           O  
ATOM   1151  CG  ARG B  87       0.175  40.094  12.156  1.00 74.38           C  
ATOM   1152  CD  ARG B  87      -1.040  40.781  11.547  1.00 74.38           C  
ATOM   1153  NE  ARG B  87      -1.248  42.125  12.102  1.00 74.38           N  
ATOM   1154  NH1 ARG B  87      -3.102  42.594  10.805  1.00 74.38           N  
ATOM   1155  NH2 ARG B  87      -2.318  44.125  12.305  1.00 74.38           N  
ATOM   1156  CZ  ARG B  87      -2.223  42.938  11.734  1.00 74.38           C  
ATOM   1157  N   TYR B  88       1.046  35.688  12.734  1.00 77.06           N  
ATOM   1158  CA  TYR B  88       1.029  34.250  12.531  1.00 77.06           C  
ATOM   1159  C   TYR B  88       0.205  33.875  11.305  1.00 77.06           C  
ATOM   1160  CB  TYR B  88       0.472  33.531  13.766  1.00 77.06           C  
ATOM   1161  O   TYR B  88       0.654  33.094  10.453  1.00 77.06           O  
ATOM   1162  CG  TYR B  88       0.154  32.062  13.539  1.00 77.06           C  
ATOM   1163  CD1 TYR B  88      -1.162  31.641  13.375  1.00 77.06           C  
ATOM   1164  CD2 TYR B  88       1.167  31.125  13.477  1.00 77.06           C  
ATOM   1165  CE1 TYR B  88      -1.460  30.297  13.164  1.00 77.06           C  
ATOM   1166  CE2 TYR B  88       0.881  29.781  13.266  1.00 77.06           C  
ATOM   1167  OH  TYR B  88      -0.723  28.047  12.906  1.00 77.06           O  
ATOM   1168  CZ  TYR B  88      -0.434  29.375  13.109  1.00 77.06           C  
ATOM   1169  N   THR B  89      -0.982  34.375  11.188  1.00 67.12           N  
ATOM   1170  CA  THR B  89      -1.891  34.000  10.109  1.00 67.12           C  
ATOM   1171  C   THR B  89      -1.276  34.344   8.750  1.00 67.12           C  
ATOM   1172  CB  THR B  89      -3.246  34.719  10.250  1.00 67.12           C  
ATOM   1173  O   THR B  89      -1.395  33.562   7.797  1.00 67.12           O  
ATOM   1174  CG2 THR B  89      -4.113  34.062  11.312  1.00 67.12           C  
ATOM   1175  OG1 THR B  89      -3.018  36.094  10.633  1.00 67.12           O  
ATOM   1176  N   GLU B  90      -0.641  35.438   8.695  1.00 65.94           N  
ATOM   1177  CA  GLU B  90      -0.006  35.844   7.445  1.00 65.94           C  
ATOM   1178  C   GLU B  90       1.146  34.906   7.082  1.00 65.94           C  
ATOM   1179  CB  GLU B  90       0.495  37.281   7.539  1.00 65.94           C  
ATOM   1180  O   GLU B  90       1.247  34.469   5.941  1.00 65.94           O  
ATOM   1181  CG  GLU B  90      -0.619  38.344   7.594  1.00 65.94           C  
ATOM   1182  CD  GLU B  90      -0.107  39.750   7.684  1.00 65.94           C  
ATOM   1183  OE1 GLU B  90      -0.933  40.688   7.727  1.00 65.94           O  
ATOM   1184  OE2 GLU B  90       1.131  39.938   7.715  1.00 65.94           O  
ATOM   1185  N   LYS B  91       1.956  34.688   8.117  1.00 77.06           N  
ATOM   1186  CA  LYS B  91       3.064  33.750   7.895  1.00 77.06           C  
ATOM   1187  C   LYS B  91       2.557  32.375   7.488  1.00 77.06           C  
ATOM   1188  CB  LYS B  91       3.938  33.656   9.148  1.00 77.06           C  
ATOM   1189  O   LYS B  91       3.121  31.734   6.598  1.00 77.06           O  
ATOM   1190  CG  LYS B  91       5.000  34.719   9.258  1.00 77.06           C  
ATOM   1191  CD  LYS B  91       5.922  34.500  10.445  1.00 77.06           C  
ATOM   1192  CE  LYS B  91       6.824  35.688  10.703  1.00 77.06           C  
ATOM   1193  NZ  LYS B  91       8.047  35.656   9.852  1.00 77.06           N  
ATOM   1194  N   GLN B  92       1.507  31.953   8.133  1.00 75.31           N  
ATOM   1195  CA  GLN B  92       0.933  30.641   7.848  1.00 75.31           C  
ATOM   1196  C   GLN B  92       0.483  30.547   6.391  1.00 75.31           C  
ATOM   1197  CB  GLN B  92      -0.245  30.359   8.781  1.00 75.31           C  
ATOM   1198  O   GLN B  92       0.768  29.547   5.715  1.00 75.31           O  
ATOM   1199  CG  GLN B  92      -0.880  29.000   8.570  1.00 75.31           C  
ATOM   1200  CD  GLN B  92      -2.170  28.812   9.352  1.00 75.31           C  
ATOM   1201  NE2 GLN B  92      -2.539  27.578   9.617  1.00 75.31           N  
ATOM   1202  OE1 GLN B  92      -2.830  29.797   9.711  1.00 75.31           O  
ATOM   1203  N   ILE B  93      -0.160  31.516   5.957  1.00 64.06           N  
ATOM   1204  CA  ILE B  93      -0.634  31.531   4.578  1.00 64.06           C  
ATOM   1205  C   ILE B  93       0.558  31.562   3.623  1.00 64.06           C  
ATOM   1206  CB  ILE B  93      -1.562  32.750   4.316  1.00 64.06           C  
ATOM   1207  O   ILE B  93       0.555  30.875   2.594  1.00 64.06           O  
ATOM   1208  CG1 ILE B  93      -2.861  32.594   5.117  1.00 64.06           C  
ATOM   1209  CG2 ILE B  93      -1.855  32.875   2.818  1.00 64.06           C  
ATOM   1210  CD1 ILE B  93      -3.781  33.812   5.023  1.00 64.06           C  
ATOM   1211  N   GLY B  94       1.490  32.312   3.938  1.00 72.06           N  
ATOM   1212  CA  GLY B  94       2.703  32.344   3.135  1.00 72.06           C  
ATOM   1213  C   GLY B  94       3.357  31.000   2.986  1.00 72.06           C  
ATOM   1214  O   GLY B  94       3.656  30.562   1.871  1.00 72.06           O  
ATOM   1215  N   TYR B  95       3.527  30.328   4.117  1.00 77.25           N  
ATOM   1216  CA  TYR B  95       4.160  29.016   4.098  1.00 77.25           C  
ATOM   1217  C   TYR B  95       3.297  28.016   3.350  1.00 77.25           C  
ATOM   1218  CB  TYR B  95       4.422  28.531   5.523  1.00 77.25           C  
ATOM   1219  O   TYR B  95       3.816  27.141   2.646  1.00 77.25           O  
ATOM   1220  CG  TYR B  95       5.734  29.000   6.098  1.00 77.25           C  
ATOM   1221  CD1 TYR B  95       6.945  28.625   5.516  1.00 77.25           C  
ATOM   1222  CD2 TYR B  95       5.770  29.812   7.223  1.00 77.25           C  
ATOM   1223  CE1 TYR B  95       8.156  29.062   6.043  1.00 77.25           C  
ATOM   1224  CE2 TYR B  95       6.977  30.250   7.758  1.00 77.25           C  
ATOM   1225  OH  TYR B  95       9.359  30.297   7.688  1.00 77.25           O  
ATOM   1226  CZ  TYR B  95       8.164  29.875   7.164  1.00 77.25           C  
ATOM   1227  N   LEU B  96       1.999  28.047   3.568  1.00 68.00           N  
ATOM   1228  CA  LEU B  96       1.097  27.141   2.854  1.00 68.00           C  
ATOM   1229  C   LEU B  96       1.237  27.328   1.346  1.00 68.00           C  
ATOM   1230  CB  LEU B  96      -0.354  27.406   3.275  1.00 68.00           C  
ATOM   1231  O   LEU B  96       1.306  26.344   0.605  1.00 68.00           O  
ATOM   1232  CG  LEU B  96      -1.398  26.422   2.723  1.00 68.00           C  
ATOM   1233  CD1 LEU B  96      -1.189  25.031   3.307  1.00 68.00           C  
ATOM   1234  CD2 LEU B  96      -2.807  26.938   3.020  1.00 68.00           C  
ATOM   1235  N   PHE B  97       1.416  28.547   0.928  1.00 64.44           N  
ATOM   1236  CA  PHE B  97       1.546  28.844  -0.490  1.00 64.44           C  
ATOM   1237  C   PHE B  97       2.854  28.297  -1.048  1.00 64.44           C  
ATOM   1238  CB  PHE B  97       1.474  30.359  -0.718  1.00 64.44           C  
ATOM   1239  O   PHE B  97       2.877  27.734  -2.141  1.00 64.44           O  
ATOM   1240  CG  PHE B  97       0.769  30.750  -1.989  1.00 64.44           C  
ATOM   1241  CD1 PHE B  97       1.490  31.031  -3.143  1.00 64.44           C  
ATOM   1242  CD2 PHE B  97      -0.617  30.844  -2.031  1.00 64.44           C  
ATOM   1243  CE1 PHE B  97       0.841  31.391  -4.320  1.00 64.44           C  
ATOM   1244  CE2 PHE B  97      -1.273  31.203  -3.205  1.00 64.44           C  
ATOM   1245  CZ  PHE B  97      -0.542  31.469  -4.348  1.00 64.44           C  
ATOM   1246  N   ILE B  98       3.814  28.469  -0.349  1.00 70.12           N  
ATOM   1247  CA  ILE B  98       5.129  28.016  -0.783  1.00 70.12           C  
ATOM   1248  C   ILE B  98       5.129  26.484  -0.892  1.00 70.12           C  
ATOM   1249  CB  ILE B  98       6.238  28.484   0.183  1.00 70.12           C  
ATOM   1250  O   ILE B  98       5.727  25.922  -1.813  1.00 70.12           O  
ATOM   1251  CG1 ILE B  98       6.422  30.000   0.087  1.00 70.12           C  
ATOM   1252  CG2 ILE B  98       7.555  27.750  -0.110  1.00 70.12           C  
ATOM   1253  CD1 ILE B  98       7.363  30.578   1.135  1.00 70.12           C  
ATOM   1254  N   SER B  99       4.488  25.844  -0.021  1.00 67.62           N  
ATOM   1255  CA  SER B  99       4.480  24.391  -0.004  1.00 67.62           C  
ATOM   1256  C   SER B  99       3.762  23.828  -1.226  1.00 67.62           C  
ATOM   1257  CB  SER B  99       3.816  23.875   1.272  1.00 67.62           C  
ATOM   1258  O   SER B  99       4.043  22.703  -1.655  1.00 67.62           O  
ATOM   1259  OG  SER B  99       2.410  24.047   1.217  1.00 67.62           O  
ATOM   1260  N   VAL B 100       2.957  24.656  -1.786  1.00 58.84           N  
ATOM   1261  CA  VAL B 100       2.178  24.188  -2.926  1.00 58.84           C  
ATOM   1262  C   VAL B 100       2.852  24.609  -4.227  1.00 58.84           C  
ATOM   1263  CB  VAL B 100       0.726  24.703  -2.877  1.00 58.84           C  
ATOM   1264  O   VAL B 100       2.814  23.891  -5.223  1.00 58.84           O  
ATOM   1265  CG1 VAL B 100      -0.044  24.281  -4.129  1.00 58.84           C  
ATOM   1266  CG2 VAL B 100       0.019  24.203  -1.618  1.00 58.84           C  
ATOM   1267  N   LEU B 101       3.488  25.891  -4.309  1.00 54.50           N  
ATOM   1268  CA  LEU B 101       3.930  26.516  -5.555  1.00 54.50           C  
ATOM   1269  C   LEU B 101       5.414  26.250  -5.797  1.00 54.50           C  
ATOM   1270  CB  LEU B 101       3.666  28.016  -5.523  1.00 54.50           C  
ATOM   1271  O   LEU B 101       5.957  26.656  -6.828  1.00 54.50           O  
ATOM   1272  CG  LEU B 101       2.225  28.469  -5.781  1.00 54.50           C  
ATOM   1273  CD1 LEU B 101       2.004  29.875  -5.258  1.00 54.50           C  
ATOM   1274  CD2 LEU B 101       1.897  28.375  -7.266  1.00 54.50           C  
ATOM   1275  N   VAL B 102       6.211  25.703  -4.957  1.00 54.00           N  
ATOM   1276  CA  VAL B 102       7.668  25.734  -5.023  1.00 54.00           C  
ATOM   1277  C   VAL B 102       8.141  25.188  -6.367  1.00 54.00           C  
ATOM   1278  CB  VAL B 102       8.305  24.938  -3.865  1.00 54.00           C  
ATOM   1279  O   VAL B 102       8.055  23.984  -6.613  1.00 54.00           O  
ATOM   1280  CG1 VAL B 102       9.828  24.891  -4.012  1.00 54.00           C  
ATOM   1281  CG2 VAL B 102       7.914  25.547  -2.520  1.00 54.00           C  
ATOM   1282  N   ASN B 103       7.645  25.953  -7.375  1.00 52.59           N  
ATOM   1283  CA  ASN B 103       8.367  25.625  -8.602  1.00 52.59           C  
ATOM   1284  C   ASN B 103       9.844  26.000  -8.500  1.00 52.59           C  
ATOM   1285  CB  ASN B 103       7.727  26.328  -9.805  1.00 52.59           C  
ATOM   1286  O   ASN B 103      10.250  26.688  -7.562  1.00 52.59           O  
ATOM   1287  CG  ASN B 103       6.512  25.594 -10.336  1.00 52.59           C  
ATOM   1288  ND2 ASN B 103       5.773  26.234 -11.227  1.00 52.59           N  
ATOM   1289  OD1 ASN B 103       6.242  24.453  -9.945  1.00 52.59           O  
ATOM   1290  N   SER B 104      10.711  25.266  -9.344  1.00 51.44           N  
ATOM   1291  CA  SER B 104      12.172  25.250  -9.406  1.00 51.44           C  
ATOM   1292  C   SER B 104      12.727  26.656  -9.672  1.00 51.44           C  
ATOM   1293  CB  SER B 104      12.656  24.297 -10.492  1.00 51.44           C  
ATOM   1294  O   SER B 104      13.891  26.797 -10.031  1.00 51.44           O  
ATOM   1295  OG  SER B 104      11.938  24.500 -11.695  1.00 51.44           O  
ATOM   1296  N   ASN B 105      11.961  27.719  -9.508  1.00 56.59           N  
ATOM   1297  CA  ASN B 105      12.703  28.953  -9.750  1.00 56.59           C  
ATOM   1298  C   ASN B 105      13.711  29.219  -8.641  1.00 56.59           C  
ATOM   1299  CB  ASN B 105      11.750  30.141  -9.906  1.00 56.59           C  
ATOM   1300  O   ASN B 105      13.344  29.297  -7.465  1.00 56.59           O  
ATOM   1301  CG  ASN B 105      12.031  30.953 -11.148  1.00 56.59           C  
ATOM   1302  ND2 ASN B 105      11.102  31.828 -11.500  1.00 56.59           N  
ATOM   1303  OD1 ASN B 105      13.070  30.797 -11.789  1.00 56.59           O  
ATOM   1304  N   SER B 106      15.008  29.266  -8.930  1.00 60.94           N  
ATOM   1305  CA  SER B 106      16.172  29.312  -8.039  1.00 60.94           C  
ATOM   1306  C   SER B 106      16.141  30.547  -7.160  1.00 60.94           C  
ATOM   1307  CB  SER B 106      17.469  29.281  -8.852  1.00 60.94           C  
ATOM   1308  O   SER B 106      16.406  30.469  -5.957  1.00 60.94           O  
ATOM   1309  OG  SER B 106      18.594  29.422  -8.008  1.00 60.94           O  
ATOM   1310  N   GLU B 107      15.805  31.766  -7.734  1.00 69.50           N  
ATOM   1311  CA  GLU B 107      15.859  32.969  -6.934  1.00 69.50           C  
ATOM   1312  C   GLU B 107      14.789  32.969  -5.844  1.00 69.50           C  
ATOM   1313  CB  GLU B 107      15.695  34.219  -7.820  1.00 69.50           C  
ATOM   1314  O   GLU B 107      15.039  33.406  -4.723  1.00 69.50           O  
ATOM   1315  CG  GLU B 107      17.000  34.719  -8.406  1.00 69.50           C  
ATOM   1316  CD  GLU B 107      16.969  36.219  -8.742  1.00 69.50           C  
ATOM   1317  OE1 GLU B 107      18.047  36.812  -9.008  1.00 69.50           O  
ATOM   1318  OE2 GLU B 107      15.859  36.781  -8.742  1.00 69.50           O  
ATOM   1319  N   LEU B 108      13.711  32.531  -6.117  1.00 71.44           N  
ATOM   1320  CA  LEU B 108      12.617  32.438  -5.160  1.00 71.44           C  
ATOM   1321  C   LEU B 108      12.945  31.484  -4.023  1.00 71.44           C  
ATOM   1322  CB  LEU B 108      11.320  32.000  -5.859  1.00 71.44           C  
ATOM   1323  O   LEU B 108      12.656  31.781  -2.861  1.00 71.44           O  
ATOM   1324  CG  LEU B 108      10.102  32.906  -5.656  1.00 71.44           C  
ATOM   1325  CD1 LEU B 108       9.570  33.375  -7.004  1.00 71.44           C  
ATOM   1326  CD2 LEU B 108       9.023  32.188  -4.875  1.00 71.44           C  
ATOM   1327  N   ILE B 109      13.656  30.531  -4.371  1.00 77.06           N  
ATOM   1328  CA  ILE B 109      14.023  29.531  -3.371  1.00 77.06           C  
ATOM   1329  C   ILE B 109      14.984  30.156  -2.357  1.00 77.06           C  
ATOM   1330  CB  ILE B 109      14.656  28.281  -4.023  1.00 77.06           C  
ATOM   1331  O   ILE B 109      14.898  29.875  -1.160  1.00 77.06           O  
ATOM   1332  CG1 ILE B 109      13.609  27.516  -4.836  1.00 77.06           C  
ATOM   1333  CG2 ILE B 109      15.297  27.391  -2.963  1.00 77.06           C  
ATOM   1334  CD1 ILE B 109      14.172  26.359  -5.641  1.00 77.06           C  
ATOM   1335  N   ARG B 110      15.820  31.031  -2.902  1.00 82.81           N  
ATOM   1336  CA  ARG B 110      16.781  31.672  -2.012  1.00 82.81           C  
ATOM   1337  C   ARG B 110      16.078  32.594  -1.025  1.00 82.81           C  
ATOM   1338  CB  ARG B 110      17.828  32.469  -2.818  1.00 82.81           C  
ATOM   1339  O   ARG B 110      16.406  32.625   0.162  1.00 82.81           O  
ATOM   1340  CG  ARG B 110      19.078  32.781  -2.039  1.00 82.81           C  
ATOM   1341  CD  ARG B 110      20.109  33.500  -2.902  1.00 82.81           C  
ATOM   1342  NE  ARG B 110      20.766  34.594  -2.168  1.00 82.81           N  
ATOM   1343  NH1 ARG B 110      22.109  35.250  -3.928  1.00 82.81           N  
ATOM   1344  NH2 ARG B 110      22.234  36.344  -1.916  1.00 82.81           N  
ATOM   1345  CZ  ARG B 110      21.703  35.375  -2.672  1.00 82.81           C  
ATOM   1346  N   LEU B 111      15.156  33.312  -1.520  1.00 82.50           N  
ATOM   1347  CA  LEU B 111      14.398  34.219  -0.651  1.00 82.50           C  
ATOM   1348  C   LEU B 111      13.602  33.438   0.378  1.00 82.50           C  
ATOM   1349  CB  LEU B 111      13.461  35.094  -1.479  1.00 82.50           C  
ATOM   1350  O   LEU B 111      13.555  33.812   1.553  1.00 82.50           O  
ATOM   1351  CG  LEU B 111      14.125  36.219  -2.293  1.00 82.50           C  
ATOM   1352  CD1 LEU B 111      13.109  36.875  -3.223  1.00 82.50           C  
ATOM   1353  CD2 LEU B 111      14.750  37.250  -1.368  1.00 82.50           C  
ATOM   1354  N   ILE B 112      13.062  32.406  -0.050  1.00 84.06           N  
ATOM   1355  CA  ILE B 112      12.281  31.547   0.838  1.00 84.06           C  
ATOM   1356  C   ILE B 112      13.188  30.953   1.914  1.00 84.06           C  
ATOM   1357  CB  ILE B 112      11.570  30.406   0.056  1.00 84.06           C  
ATOM   1358  O   ILE B 112      12.859  30.984   3.102  1.00 84.06           O  
ATOM   1359  CG1 ILE B 112      10.508  31.000  -0.877  1.00 84.06           C  
ATOM   1360  CG2 ILE B 112      10.953  29.391   1.020  1.00 84.06           C  
ATOM   1361  CD1 ILE B 112       9.984  30.016  -1.912  1.00 84.06           C  
ATOM   1362  N   ASN B 113      14.344  30.516   1.451  1.00 89.31           N  
ATOM   1363  CA  ASN B 113      15.273  29.922   2.404  1.00 89.31           C  
ATOM   1364  C   ASN B 113      15.734  30.938   3.449  1.00 89.31           C  
ATOM   1365  CB  ASN B 113      16.484  29.328   1.678  1.00 89.31           C  
ATOM   1366  O   ASN B 113      15.898  30.594   4.621  1.00 89.31           O  
ATOM   1367  CG  ASN B 113      16.156  28.031   0.954  1.00 89.31           C  
ATOM   1368  ND2 ASN B 113      17.078  27.578   0.118  1.00 89.31           N  
ATOM   1369  OD1 ASN B 113      15.078  27.469   1.143  1.00 89.31           O  
ATOM   1370  N   ASN B 114      15.883  32.094   3.008  1.00 90.44           N  
ATOM   1371  CA  ASN B 114      16.281  33.156   3.955  1.00 90.44           C  
ATOM   1372  C   ASN B 114      15.180  33.406   4.980  1.00 90.44           C  
ATOM   1373  CB  ASN B 114      16.641  34.438   3.215  1.00 90.44           C  
ATOM   1374  O   ASN B 114      15.469  33.594   6.168  1.00 90.44           O  
ATOM   1375  CG  ASN B 114      18.047  34.406   2.633  1.00 90.44           C  
ATOM   1376  ND2 ASN B 114      18.328  35.281   1.690  1.00 90.44           N  
ATOM   1377  OD1 ASN B 114      18.875  33.562   3.025  1.00 90.44           O  
ATOM   1378  N   ALA B 115      14.000  33.469   4.516  1.00 88.12           N  
ATOM   1379  CA  ALA B 115      12.883  33.656   5.434  1.00 88.12           C  
ATOM   1380  C   ALA B 115      12.781  32.500   6.426  1.00 88.12           C  
ATOM   1381  CB  ALA B 115      11.578  33.812   4.660  1.00 88.12           C  
ATOM   1382  O   ALA B 115      12.539  32.719   7.613  1.00 88.12           O  
ATOM   1383  N   ILE B 116      12.969  31.344   5.984  1.00 91.94           N  
ATOM   1384  CA  ILE B 116      12.922  30.156   6.836  1.00 91.94           C  
ATOM   1385  C   ILE B 116      14.039  30.219   7.871  1.00 91.94           C  
ATOM   1386  CB  ILE B 116      13.039  28.859   6.000  1.00 91.94           C  
ATOM   1387  O   ILE B 116      13.820  29.922   9.047  1.00 91.94           O  
ATOM   1388  CG1 ILE B 116      11.766  28.641   5.176  1.00 91.94           C  
ATOM   1389  CG2 ILE B 116      13.320  27.656   6.906  1.00 91.94           C  
ATOM   1390  CD1 ILE B 116      11.844  27.453   4.227  1.00 91.94           C  
ATOM   1391  N   LYS B 117      15.211  30.672   7.406  1.00 93.31           N  
ATOM   1392  CA  LYS B 117      16.328  30.797   8.328  1.00 93.31           C  
ATOM   1393  C   LYS B 117      16.016  31.797   9.445  1.00 93.31           C  
ATOM   1394  CB  LYS B 117      17.594  31.250   7.574  1.00 93.31           C  
ATOM   1395  O   LYS B 117      16.312  31.531  10.609  1.00 93.31           O  
ATOM   1396  CG  LYS B 117      18.875  31.078   8.375  1.00 93.31           C  
ATOM   1397  CD  LYS B 117      20.109  31.438   7.535  1.00 93.31           C  
ATOM   1398  CE  LYS B 117      21.391  31.312   8.344  1.00 93.31           C  
ATOM   1399  NZ  LYS B 117      22.594  31.594   7.512  1.00 93.31           N  
ATOM   1400  N   ASN B 118      15.422  32.781   9.109  1.00 92.94           N  
ATOM   1401  CA  ASN B 118      15.047  33.812  10.094  1.00 92.94           C  
ATOM   1402  C   ASN B 118      14.031  33.281  11.094  1.00 92.94           C  
ATOM   1403  CB  ASN B 118      14.500  35.062   9.398  1.00 92.94           C  
ATOM   1404  O   ASN B 118      14.141  33.531  12.297  1.00 92.94           O  
ATOM   1405  CG  ASN B 118      15.578  35.844   8.695  1.00 92.94           C  
ATOM   1406  ND2 ASN B 118      15.180  36.688   7.754  1.00 92.94           N  
ATOM   1407  OD1 ASN B 118      16.766  35.719   8.984  1.00 92.94           O  
ATOM   1408  N   ASP B 119      13.109  32.594  10.633  1.00 92.19           N  
ATOM   1409  CA  ASP B 119      12.078  32.031  11.508  1.00 92.19           C  
ATOM   1410  C   ASP B 119      12.648  30.953  12.414  1.00 92.19           C  
ATOM   1411  CB  ASP B 119      10.906  31.484  10.688  1.00 92.19           C  
ATOM   1412  O   ASP B 119      12.258  30.844  13.578  1.00 92.19           O  
ATOM   1413  CG  ASP B 119       9.969  32.562  10.188  1.00 92.19           C  
ATOM   1414  OD1 ASP B 119       9.945  33.688  10.773  1.00 92.19           O  
ATOM   1415  OD2 ASP B 119       9.250  32.312   9.203  1.00 92.19           O  
ATOM   1416  N   LEU B 120      13.547  30.203  11.938  1.00 92.44           N  
ATOM   1417  CA  LEU B 120      14.195  29.188  12.766  1.00 92.44           C  
ATOM   1418  C   LEU B 120      15.047  29.844  13.852  1.00 92.44           C  
ATOM   1419  CB  LEU B 120      15.062  28.266  11.898  1.00 92.44           C  
ATOM   1420  O   LEU B 120      15.125  29.328  14.969  1.00 92.44           O  
ATOM   1421  CG  LEU B 120      14.312  27.250  11.039  1.00 92.44           C  
ATOM   1422  CD1 LEU B 120      15.297  26.469  10.164  1.00 92.44           C  
ATOM   1423  CD2 LEU B 120      13.516  26.297  11.922  1.00 92.44           C  
ATOM   1424  N   ALA B 121      15.578  30.984  13.445  1.00 91.19           N  
ATOM   1425  CA  ALA B 121      16.453  31.688  14.383  1.00 91.19           C  
ATOM   1426  C   ALA B 121      15.641  32.500  15.391  1.00 91.19           C  
ATOM   1427  CB  ALA B 121      17.422  32.594  13.633  1.00 91.19           C  
ATOM   1428  O   ALA B 121      16.156  32.906  16.438  1.00 91.19           O  
ATOM   1429  N   SER B 122      14.391  32.812  15.086  1.00 88.75           N  
ATOM   1430  CA  SER B 122      13.562  33.688  15.930  1.00 88.75           C  
ATOM   1431  C   SER B 122      13.266  33.000  17.266  1.00 88.75           C  
ATOM   1432  CB  SER B 122      12.250  34.031  15.219  1.00 88.75           C  
ATOM   1433  O   SER B 122      12.898  33.656  18.234  1.00 88.75           O  
ATOM   1434  OG  SER B 122      11.398  32.906  15.164  1.00 88.75           O  
ATOM   1435  N   ARG B 123      13.352  31.828  17.609  1.00 84.19           N  
ATOM   1436  CA  ARG B 123      13.086  31.016  18.797  1.00 84.19           C  
ATOM   1437  C   ARG B 123      11.609  31.078  19.172  1.00 84.19           C  
ATOM   1438  CB  ARG B 123      13.945  31.484  19.969  1.00 84.19           C  
ATOM   1439  O   ARG B 123      11.227  30.672  20.281  1.00 84.19           O  
ATOM   1440  CG  ARG B 123      15.430  31.219  19.797  1.00 84.19           C  
ATOM   1441  CD  ARG B 123      16.188  31.297  21.109  1.00 84.19           C  
ATOM   1442  NE  ARG B 123      17.594  30.953  20.953  1.00 84.19           N  
ATOM   1443  NH1 ARG B 123      18.078  31.000  23.203  1.00 84.19           N  
ATOM   1444  NH2 ARG B 123      19.719  30.500  21.688  1.00 84.19           N  
ATOM   1445  CZ  ARG B 123      18.469  30.828  21.953  1.00 84.19           C  
ATOM   1446  N   ASN B 124      10.781  31.812  18.359  1.00 90.50           N  
ATOM   1447  CA  ASN B 124       9.336  31.672  18.500  1.00 90.50           C  
ATOM   1448  C   ASN B 124       8.867  30.297  18.031  1.00 90.50           C  
ATOM   1449  CB  ASN B 124       8.617  32.781  17.719  1.00 90.50           C  
ATOM   1450  O   ASN B 124       8.977  29.969  16.844  1.00 90.50           O  
ATOM   1451  CG  ASN B 124       7.117  32.750  17.938  1.00 90.50           C  
ATOM   1452  ND2 ASN B 124       6.520  33.938  18.047  1.00 90.50           N  
ATOM   1453  OD1 ASN B 124       6.500  31.688  18.016  1.00 90.50           O  
ATOM   1454  N   PRO B 125       8.328  29.562  18.938  1.00 91.69           N  
ATOM   1455  CA  PRO B 125       7.996  28.188  18.594  1.00 91.69           C  
ATOM   1456  C   PRO B 125       6.977  28.078  17.453  1.00 91.69           C  
ATOM   1457  CB  PRO B 125       7.414  27.625  19.891  1.00 91.69           C  
ATOM   1458  O   PRO B 125       7.031  27.141  16.656  1.00 91.69           O  
ATOM   1459  CG  PRO B 125       7.914  28.547  20.953  1.00 91.69           C  
ATOM   1460  CD  PRO B 125       8.172  29.891  20.344  1.00 91.69           C  
ATOM   1461  N   THR B 126       6.074  29.016  17.359  1.00 90.88           N  
ATOM   1462  CA  THR B 126       5.055  28.969  16.312  1.00 90.88           C  
ATOM   1463  C   THR B 126       5.676  29.234  14.945  1.00 90.88           C  
ATOM   1464  CB  THR B 126       3.947  30.016  16.578  1.00 90.88           C  
ATOM   1465  O   THR B 126       5.383  28.516  13.984  1.00 90.88           O  
ATOM   1466  CG2 THR B 126       2.771  29.812  15.633  1.00 90.88           C  
ATOM   1467  OG1 THR B 126       3.482  29.875  17.938  1.00 90.88           O  
ATOM   1468  N   PHE B 127       6.570  30.188  14.914  1.00 91.25           N  
ATOM   1469  CA  PHE B 127       7.230  30.516  13.656  1.00 91.25           C  
ATOM   1470  C   PHE B 127       8.172  29.391  13.234  1.00 91.25           C  
ATOM   1471  CB  PHE B 127       7.996  31.828  13.766  1.00 91.25           C  
ATOM   1472  O   PHE B 127       8.250  29.031  12.055  1.00 91.25           O  
ATOM   1473  CG  PHE B 127       7.109  33.031  13.906  1.00 91.25           C  
ATOM   1474  CD1 PHE B 127       5.738  32.938  13.695  1.00 91.25           C  
ATOM   1475  CD2 PHE B 127       7.645  34.281  14.242  1.00 91.25           C  
ATOM   1476  CE1 PHE B 127       4.914  34.062  13.828  1.00 91.25           C  
ATOM   1477  CE2 PHE B 127       6.828  35.406  14.367  1.00 91.25           C  
ATOM   1478  CZ  PHE B 127       5.461  35.281  14.156  1.00 91.25           C  
ATOM   1479  N   MET B 128       8.836  28.875  14.258  1.00 93.50           N  
ATOM   1480  CA  MET B 128       9.703  27.734  13.969  1.00 93.50           C  
ATOM   1481  C   MET B 128       8.898  26.562  13.422  1.00 93.50           C  
ATOM   1482  CB  MET B 128      10.461  27.297  15.227  1.00 93.50           C  
ATOM   1483  O   MET B 128       9.320  25.906  12.461  1.00 93.50           O  
ATOM   1484  CG  MET B 128      11.453  28.344  15.727  1.00 93.50           C  
ATOM   1485  SD  MET B 128      12.312  27.812  17.266  1.00 93.50           S  
ATOM   1486  CE  MET B 128      13.422  26.547  16.594  1.00 93.50           C  
ATOM   1487  N   GLY B 129       7.719  26.344  14.008  1.00 93.12           N  
ATOM   1488  CA  GLY B 129       6.852  25.266  13.555  1.00 93.12           C  
ATOM   1489  C   GLY B 129       6.418  25.422  12.109  1.00 93.12           C  
ATOM   1490  O   GLY B 129       6.480  24.469  11.328  1.00 93.12           O  
ATOM   1491  N   LEU B 130       6.031  26.641  11.734  1.00 89.00           N  
ATOM   1492  CA  LEU B 130       5.602  26.906  10.367  1.00 89.00           C  
ATOM   1493  C   LEU B 130       6.738  26.656   9.383  1.00 89.00           C  
ATOM   1494  CB  LEU B 130       5.102  28.344  10.242  1.00 89.00           C  
ATOM   1495  O   LEU B 130       6.535  26.047   8.336  1.00 89.00           O  
ATOM   1496  CG  LEU B 130       3.727  28.641  10.844  1.00 89.00           C  
ATOM   1497  CD1 LEU B 130       3.426  30.141  10.758  1.00 89.00           C  
ATOM   1498  CD2 LEU B 130       2.646  27.844  10.133  1.00 89.00           C  
ATOM   1499  N   ALA B 131       7.883  27.094   9.742  1.00 92.62           N  
ATOM   1500  CA  ALA B 131       9.055  26.922   8.883  1.00 92.62           C  
ATOM   1501  C   ALA B 131       9.383  25.438   8.711  1.00 92.62           C  
ATOM   1502  CB  ALA B 131      10.258  27.656   9.469  1.00 92.62           C  
ATOM   1503  O   ALA B 131       9.602  24.969   7.590  1.00 92.62           O  
ATOM   1504  N   LEU B 132       9.352  24.734   9.812  1.00 95.25           N  
ATOM   1505  CA  LEU B 132       9.672  23.312   9.773  1.00 95.25           C  
ATOM   1506  C   LEU B 132       8.633  22.547   8.953  1.00 95.25           C  
ATOM   1507  CB  LEU B 132       9.742  22.734  11.188  1.00 95.25           C  
ATOM   1508  O   LEU B 132       8.977  21.641   8.188  1.00 95.25           O  
ATOM   1509  CG  LEU B 132      10.938  23.172  12.031  1.00 95.25           C  
ATOM   1510  CD1 LEU B 132      10.734  22.766  13.492  1.00 95.25           C  
ATOM   1511  CD2 LEU B 132      12.227  22.562  11.492  1.00 95.25           C  
ATOM   1512  N   HIS B 133       7.398  22.875   9.109  1.00 90.81           N  
ATOM   1513  CA  HIS B 133       6.344  22.234   8.328  1.00 90.81           C  
ATOM   1514  C   HIS B 133       6.547  22.469   6.836  1.00 90.81           C  
ATOM   1515  CB  HIS B 133       4.969  22.766   8.758  1.00 90.81           C  
ATOM   1516  O   HIS B 133       6.324  21.562   6.031  1.00 90.81           O  
ATOM   1517  CG  HIS B 133       4.496  22.203  10.062  1.00 90.81           C  
ATOM   1518  CD2 HIS B 133       5.148  21.484  11.016  1.00 90.81           C  
ATOM   1519  ND1 HIS B 133       3.199  22.344  10.508  1.00 90.81           N  
ATOM   1520  CE1 HIS B 133       3.074  21.750  11.680  1.00 90.81           C  
ATOM   1521  NE2 HIS B 133       4.242  21.219  12.008  1.00 90.81           N  
ATOM   1522  N   CYS B 134       6.930  23.672   6.535  1.00 87.81           N  
ATOM   1523  CA  CYS B 134       7.176  23.984   5.133  1.00 87.81           C  
ATOM   1524  C   CYS B 134       8.305  23.125   4.574  1.00 87.81           C  
ATOM   1525  CB  CYS B 134       7.508  25.469   4.965  1.00 87.81           C  
ATOM   1526  O   CYS B 134       8.172  22.531   3.504  1.00 87.81           O  
ATOM   1527  SG  CYS B 134       7.855  25.938   3.260  1.00 87.81           S  
ATOM   1528  N   ILE B 135       9.375  23.000   5.301  1.00 91.94           N  
ATOM   1529  CA  ILE B 135      10.508  22.188   4.867  1.00 91.94           C  
ATOM   1530  C   ILE B 135      10.086  20.719   4.734  1.00 91.94           C  
ATOM   1531  CB  ILE B 135      11.703  22.312   5.844  1.00 91.94           C  
ATOM   1532  O   ILE B 135      10.453  20.047   3.768  1.00 91.94           O  
ATOM   1533  CG1 ILE B 135      12.188  23.766   5.914  1.00 91.94           C  
ATOM   1534  CG2 ILE B 135      12.836  21.375   5.438  1.00 91.94           C  
ATOM   1535  CD1 ILE B 135      13.188  24.031   7.023  1.00 91.94           C  
ATOM   1536  N   ALA B 136       9.305  20.312   5.656  1.00 92.12           N  
ATOM   1537  CA  ALA B 136       8.859  18.922   5.660  1.00 92.12           C  
ATOM   1538  C   ALA B 136       7.930  18.625   4.484  1.00 92.12           C  
ATOM   1539  CB  ALA B 136       8.164  18.594   6.980  1.00 92.12           C  
ATOM   1540  O   ALA B 136       7.836  17.500   4.023  1.00 92.12           O  
ATOM   1541  N   SER B 137       7.230  19.578   4.027  1.00 83.88           N  
ATOM   1542  CA  SER B 137       6.297  19.406   2.920  1.00 83.88           C  
ATOM   1543  C   SER B 137       7.008  19.500   1.573  1.00 83.88           C  
ATOM   1544  CB  SER B 137       5.180  20.453   2.994  1.00 83.88           C  
ATOM   1545  O   SER B 137       6.746  18.719   0.668  1.00 83.88           O  
ATOM   1546  OG  SER B 137       4.375  20.234   4.141  1.00 83.88           O  
ATOM   1547  N   VAL B 138       7.945  20.422   1.430  1.00 83.19           N  
ATOM   1548  CA  VAL B 138       8.609  20.656   0.151  1.00 83.19           C  
ATOM   1549  C   VAL B 138       9.797  19.719  -0.000  1.00 83.19           C  
ATOM   1550  CB  VAL B 138       9.070  22.125   0.016  1.00 83.19           C  
ATOM   1551  O   VAL B 138       9.891  18.969  -0.978  1.00 83.19           O  
ATOM   1552  CG1 VAL B 138       9.844  22.328  -1.283  1.00 83.19           C  
ATOM   1553  CG2 VAL B 138       7.867  23.078   0.080  1.00 83.19           C  
ATOM   1554  N   GLY B 139      10.680  19.703   0.979  1.00 86.31           N  
ATOM   1555  CA  GLY B 139      11.812  18.797   1.050  1.00 86.31           C  
ATOM   1556  C   GLY B 139      12.672  18.812  -0.197  1.00 86.31           C  
ATOM   1557  O   GLY B 139      13.125  17.766  -0.663  1.00 86.31           O  
ATOM   1558  N   SER B 140      12.875  19.953  -0.825  1.00 85.69           N  
ATOM   1559  CA  SER B 140      13.695  20.047  -2.027  1.00 85.69           C  
ATOM   1560  C   SER B 140      15.180  19.922  -1.697  1.00 85.69           C  
ATOM   1561  CB  SER B 140      13.438  21.391  -2.738  1.00 85.69           C  
ATOM   1562  O   SER B 140      15.578  20.047  -0.537  1.00 85.69           O  
ATOM   1563  OG  SER B 140      13.953  22.469  -1.979  1.00 85.69           O  
ATOM   1564  N   ARG B 141      15.953  19.625  -2.697  1.00 89.44           N  
ATOM   1565  CA  ARG B 141      17.391  19.500  -2.498  1.00 89.44           C  
ATOM   1566  C   ARG B 141      18.000  20.812  -2.049  1.00 89.44           C  
ATOM   1567  CB  ARG B 141      18.078  19.016  -3.781  1.00 89.44           C  
ATOM   1568  O   ARG B 141      18.922  20.844  -1.226  1.00 89.44           O  
ATOM   1569  CG  ARG B 141      19.562  18.734  -3.621  1.00 89.44           C  
ATOM   1570  CD  ARG B 141      20.141  18.047  -4.855  1.00 89.44           C  
ATOM   1571  NE  ARG B 141      21.547  17.703  -4.672  1.00 89.44           N  
ATOM   1572  NH1 ARG B 141      21.234  15.430  -4.812  1.00 89.44           N  
ATOM   1573  NH2 ARG B 141      23.328  16.281  -4.484  1.00 89.44           N  
ATOM   1574  CZ  ARG B 141      22.031  16.469  -4.656  1.00 89.44           C  
ATOM   1575  N   GLU B 142      17.516  21.906  -2.588  1.00 88.69           N  
ATOM   1576  CA  GLU B 142      18.000  23.219  -2.193  1.00 88.69           C  
ATOM   1577  C   GLU B 142      17.766  23.469  -0.705  1.00 88.69           C  
ATOM   1578  CB  GLU B 142      17.312  24.312  -3.018  1.00 88.69           C  
ATOM   1579  O   GLU B 142      18.641  24.031  -0.026  1.00 88.69           O  
ATOM   1580  CG  GLU B 142      17.734  24.328  -4.480  1.00 88.69           C  
ATOM   1581  CD  GLU B 142      16.969  23.328  -5.336  1.00 88.69           C  
ATOM   1582  OE1 GLU B 142      17.266  23.219  -6.547  1.00 88.69           O  
ATOM   1583  OE2 GLU B 142      16.062  22.656  -4.789  1.00 88.69           O  
ATOM   1584  N   MET B 143      16.672  23.016  -0.266  1.00 89.38           N  
ATOM   1585  CA  MET B 143      16.391  23.156   1.160  1.00 89.38           C  
ATOM   1586  C   MET B 143      17.297  22.250   1.986  1.00 89.38           C  
ATOM   1587  CB  MET B 143      14.922  22.844   1.457  1.00 89.38           C  
ATOM   1588  O   MET B 143      17.734  22.625   3.078  1.00 89.38           O  
ATOM   1589  CG  MET B 143      13.961  23.938   1.026  1.00 89.38           C  
ATOM   1590  SD  MET B 143      12.234  23.609   1.561  1.00 89.38           S  
ATOM   1591  CE  MET B 143      11.461  25.188   1.126  1.00 89.38           C  
ATOM   1592  N   ALA B 144      17.547  21.125   1.424  1.00 93.19           N  
ATOM   1593  CA  ALA B 144      18.453  20.219   2.123  1.00 93.19           C  
ATOM   1594  C   ALA B 144      19.844  20.828   2.252  1.00 93.19           C  
ATOM   1595  CB  ALA B 144      18.516  18.875   1.399  1.00 93.19           C  
ATOM   1596  O   ALA B 144      20.469  20.734   3.307  1.00 93.19           O  
ATOM   1597  N   GLU B 145      20.297  21.469   1.222  1.00 93.56           N  
ATOM   1598  CA  GLU B 145      21.609  22.125   1.260  1.00 93.56           C  
ATOM   1599  C   GLU B 145      21.641  23.250   2.293  1.00 93.56           C  
ATOM   1600  CB  GLU B 145      21.984  22.672  -0.122  1.00 93.56           C  
ATOM   1601  O   GLU B 145      22.641  23.422   2.992  1.00 93.56           O  
ATOM   1602  CG  GLU B 145      22.375  21.594  -1.122  1.00 93.56           C  
ATOM   1603  CD  GLU B 145      22.609  22.141  -2.523  1.00 93.56           C  
ATOM   1604  OE1 GLU B 145      22.953  21.344  -3.430  1.00 93.56           O  
ATOM   1605  OE2 GLU B 145      22.453  23.359  -2.715  1.00 93.56           O  
ATOM   1606  N   ALA B 146      20.531  23.844   2.424  1.00 92.81           N  
ATOM   1607  CA  ALA B 146      20.484  25.016   3.287  1.00 92.81           C  
ATOM   1608  C   ALA B 146      20.266  24.625   4.746  1.00 92.81           C  
ATOM   1609  CB  ALA B 146      19.375  25.969   2.830  1.00 92.81           C  
ATOM   1610  O   ALA B 146      20.828  25.234   5.652  1.00 92.81           O  
ATOM   1611  N   PHE B 147      19.500  23.500   5.051  1.00 94.56           N  
ATOM   1612  CA  PHE B 147      19.016  23.344   6.414  1.00 94.56           C  
ATOM   1613  C   PHE B 147      19.391  21.984   6.977  1.00 94.56           C  
ATOM   1614  CB  PHE B 147      17.500  23.531   6.465  1.00 94.56           C  
ATOM   1615  O   PHE B 147      19.172  21.703   8.156  1.00 94.56           O  
ATOM   1616  CG  PHE B 147      17.031  24.891   6.023  1.00 94.56           C  
ATOM   1617  CD1 PHE B 147      17.328  26.016   6.789  1.00 94.56           C  
ATOM   1618  CD2 PHE B 147      16.312  25.047   4.848  1.00 94.56           C  
ATOM   1619  CE1 PHE B 147      16.891  27.281   6.387  1.00 94.56           C  
ATOM   1620  CE2 PHE B 147      15.883  26.312   4.438  1.00 94.56           C  
ATOM   1621  CZ  PHE B 147      16.172  27.422   5.211  1.00 94.56           C  
ATOM   1622  N   ALA B 148      19.922  21.094   6.246  1.00 93.81           N  
ATOM   1623  CA  ALA B 148      20.234  19.750   6.703  1.00 93.81           C  
ATOM   1624  C   ALA B 148      21.172  19.781   7.902  1.00 93.81           C  
ATOM   1625  CB  ALA B 148      20.844  18.938   5.566  1.00 93.81           C  
ATOM   1626  O   ALA B 148      21.125  18.906   8.766  1.00 93.81           O  
ATOM   1627  N   GLY B 149      22.016  20.797   7.922  1.00 92.75           N  
ATOM   1628  CA  GLY B 149      22.938  20.906   9.031  1.00 92.75           C  
ATOM   1629  C   GLY B 149      22.375  21.672  10.211  1.00 92.75           C  
ATOM   1630  O   GLY B 149      22.859  21.531  11.336  1.00 92.75           O  
ATOM   1631  N   GLU B 150      21.344  22.422  10.047  1.00 93.19           N  
ATOM   1632  CA  GLU B 150      20.781  23.281  11.078  1.00 93.19           C  
ATOM   1633  C   GLU B 150      19.672  22.578  11.859  1.00 93.19           C  
ATOM   1634  CB  GLU B 150      20.250  24.578  10.469  1.00 93.19           C  
ATOM   1635  O   GLU B 150      19.516  22.797  13.062  1.00 93.19           O  
ATOM   1636  CG  GLU B 150      21.328  25.438   9.805  1.00 93.19           C  
ATOM   1637  CD  GLU B 150      22.344  26.000  10.789  1.00 93.19           C  
ATOM   1638  OE1 GLU B 150      23.547  26.000  10.484  1.00 93.19           O  
ATOM   1639  OE2 GLU B 150      21.922  26.438  11.883  1.00 93.19           O  
ATOM   1640  N   ILE B 151      18.969  21.672  11.227  1.00 95.38           N  
ATOM   1641  CA  ILE B 151      17.766  21.062  11.812  1.00 95.38           C  
ATOM   1642  C   ILE B 151      18.172  20.156  12.977  1.00 95.38           C  
ATOM   1643  CB  ILE B 151      16.969  20.281  10.766  1.00 95.38           C  
ATOM   1644  O   ILE B 151      17.531  20.188  14.031  1.00 95.38           O  
ATOM   1645  CG1 ILE B 151      16.438  21.219   9.672  1.00 95.38           C  
ATOM   1646  CG2 ILE B 151      15.812  19.516  11.430  1.00 95.38           C  
ATOM   1647  CD1 ILE B 151      15.539  22.328  10.188  1.00 95.38           C  
ATOM   1648  N   PRO B 152      19.281  19.391  12.867  1.00 95.25           N  
ATOM   1649  CA  PRO B 152      19.688  18.562  14.000  1.00 95.25           C  
ATOM   1650  C   PRO B 152      20.000  19.375  15.250  1.00 95.25           C  
ATOM   1651  CB  PRO B 152      20.938  17.844  13.492  1.00 95.25           C  
ATOM   1652  O   PRO B 152      19.719  18.938  16.375  1.00 95.25           O  
ATOM   1653  CG  PRO B 152      20.750  17.750  12.016  1.00 95.25           C  
ATOM   1654  CD  PRO B 152      20.062  19.000  11.539  1.00 95.25           C  
ATOM   1655  N   LYS B 153      20.469  20.547  15.039  1.00 92.88           N  
ATOM   1656  CA  LYS B 153      20.766  21.406  16.172  1.00 92.88           C  
ATOM   1657  C   LYS B 153      19.484  21.812  16.906  1.00 92.88           C  
ATOM   1658  CB  LYS B 153      21.531  22.656  15.727  1.00 92.88           C  
ATOM   1659  O   LYS B 153      19.453  21.828  18.141  1.00 92.88           O  
ATOM   1660  CG  LYS B 153      22.891  22.344  15.094  1.00 92.88           C  
ATOM   1661  CD  LYS B 153      23.594  23.625  14.648  1.00 92.88           C  
ATOM   1662  CE  LYS B 153      24.891  23.328  13.930  1.00 92.88           C  
ATOM   1663  NZ  LYS B 153      25.516  24.562  13.359  1.00 92.88           N  
ATOM   1664  N   VAL B 154      18.500  22.141  16.188  1.00 93.44           N  
ATOM   1665  CA  VAL B 154      17.203  22.484  16.781  1.00 93.44           C  
ATOM   1666  C   VAL B 154      16.609  21.266  17.484  1.00 93.44           C  
ATOM   1667  CB  VAL B 154      16.219  23.016  15.711  1.00 93.44           C  
ATOM   1668  O   VAL B 154      16.062  21.375  18.578  1.00 93.44           O  
ATOM   1669  CG1 VAL B 154      14.844  23.234  16.312  1.00 93.44           C  
ATOM   1670  CG2 VAL B 154      16.766  24.297  15.078  1.00 93.44           C  
ATOM   1671  N   LEU B 155      16.797  20.109  16.938  1.00 94.88           N  
ATOM   1672  CA  LEU B 155      16.203  18.875  17.422  1.00 94.88           C  
ATOM   1673  C   LEU B 155      16.797  18.469  18.766  1.00 94.88           C  
ATOM   1674  CB  LEU B 155      16.422  17.750  16.391  1.00 94.88           C  
ATOM   1675  O   LEU B 155      16.062  18.031  19.656  1.00 94.88           O  
ATOM   1676  CG  LEU B 155      15.898  16.359  16.797  1.00 94.88           C  
ATOM   1677  CD1 LEU B 155      14.422  16.438  17.156  1.00 94.88           C  
ATOM   1678  CD2 LEU B 155      16.141  15.359  15.664  1.00 94.88           C  
ATOM   1679  N   VAL B 156      18.078  18.672  18.938  1.00 93.06           N  
ATOM   1680  CA  VAL B 156      18.734  18.156  20.125  1.00 93.06           C  
ATOM   1681  C   VAL B 156      18.922  19.281  21.141  1.00 93.06           C  
ATOM   1682  CB  VAL B 156      20.094  17.500  19.781  1.00 93.06           C  
ATOM   1683  O   VAL B 156      19.406  19.047  22.250  1.00 93.06           O  
ATOM   1684  CG1 VAL B 156      19.891  16.281  18.891  1.00 93.06           C  
ATOM   1685  CG2 VAL B 156      21.016  18.516  19.109  1.00 93.06           C  
ATOM   1686  N   ALA B 157      18.547  20.453  20.766  1.00 91.19           N  
ATOM   1687  CA  ALA B 157      18.688  21.562  21.703  1.00 91.19           C  
ATOM   1688  C   ALA B 157      17.812  21.375  22.938  1.00 91.19           C  
ATOM   1689  CB  ALA B 157      18.359  22.891  21.016  1.00 91.19           C  
ATOM   1690  O   ALA B 157      16.656  20.969  22.828  1.00 91.19           O  
ATOM   1691  N   GLY B 158      18.266  21.656  24.125  1.00 88.25           N  
ATOM   1692  CA  GLY B 158      17.578  21.406  25.391  1.00 88.25           C  
ATOM   1693  C   GLY B 158      16.406  22.344  25.609  1.00 88.25           C  
ATOM   1694  O   GLY B 158      15.469  22.000  26.344  1.00 88.25           O  
ATOM   1695  N   ASP B 159      16.453  23.516  25.047  1.00 90.69           N  
ATOM   1696  CA  ASP B 159      15.414  24.500  25.328  1.00 90.69           C  
ATOM   1697  C   ASP B 159      14.336  24.500  24.250  1.00 90.69           C  
ATOM   1698  CB  ASP B 159      16.031  25.906  25.438  1.00 90.69           C  
ATOM   1699  O   ASP B 159      13.398  25.297  24.281  1.00 90.69           O  
ATOM   1700  CG  ASP B 159      16.766  26.328  24.172  1.00 90.69           C  
ATOM   1701  OD1 ASP B 159      17.156  25.453  23.375  1.00 90.69           O  
ATOM   1702  OD2 ASP B 159      16.953  27.547  23.984  1.00 90.69           O  
ATOM   1703  N   THR B 160      14.461  23.547  23.312  1.00 92.12           N  
ATOM   1704  CA  THR B 160      13.477  23.469  22.234  1.00 92.12           C  
ATOM   1705  C   THR B 160      12.164  22.875  22.750  1.00 92.12           C  
ATOM   1706  CB  THR B 160      14.000  22.641  21.047  1.00 92.12           C  
ATOM   1707  O   THR B 160      12.172  21.906  23.484  1.00 92.12           O  
ATOM   1708  CG2 THR B 160      12.953  22.531  19.938  1.00 92.12           C  
ATOM   1709  OG1 THR B 160      15.180  23.250  20.531  1.00 92.12           O  
ATOM   1710  N   MET B 161      11.062  23.547  22.391  1.00 94.06           N  
ATOM   1711  CA  MET B 161       9.742  23.078  22.781  1.00 94.06           C  
ATOM   1712  C   MET B 161       9.438  21.719  22.125  1.00 94.06           C  
ATOM   1713  CB  MET B 161       8.664  24.094  22.391  1.00 94.06           C  
ATOM   1714  O   MET B 161       9.945  21.422  21.047  1.00 94.06           O  
ATOM   1715  CG  MET B 161       8.578  25.281  23.344  1.00 94.06           C  
ATOM   1716  SD  MET B 161       6.875  25.531  23.984  1.00 94.06           S  
ATOM   1717  CE  MET B 161       7.188  26.844  25.203  1.00 94.06           C  
ATOM   1718  N   ASP B 162       8.555  20.984  22.812  1.00 94.69           N  
ATOM   1719  CA  ASP B 162       8.242  19.625  22.359  1.00 94.69           C  
ATOM   1720  C   ASP B 162       7.641  19.641  20.953  1.00 94.69           C  
ATOM   1721  CB  ASP B 162       7.277  18.938  23.328  1.00 94.69           C  
ATOM   1722  O   ASP B 162       8.023  18.844  20.094  1.00 94.69           O  
ATOM   1723  CG  ASP B 162       7.887  18.703  24.703  1.00 94.69           C  
ATOM   1724  OD1 ASP B 162       9.109  18.469  24.797  1.00 94.69           O  
ATOM   1725  OD2 ASP B 162       7.137  18.766  25.703  1.00 94.69           O  
ATOM   1726  N   SER B 163       6.758  20.547  20.688  1.00 94.38           N  
ATOM   1727  CA  SER B 163       6.121  20.625  19.375  1.00 94.38           C  
ATOM   1728  C   SER B 163       7.145  20.906  18.281  1.00 94.38           C  
ATOM   1729  CB  SER B 163       5.055  21.719  19.375  1.00 94.38           C  
ATOM   1730  O   SER B 163       7.043  20.359  17.172  1.00 94.38           O  
ATOM   1731  OG  SER B 163       5.629  22.984  19.672  1.00 94.38           O  
ATOM   1732  N   VAL B 164       8.086  21.688  18.578  1.00 95.94           N  
ATOM   1733  CA  VAL B 164       9.133  22.016  17.609  1.00 95.94           C  
ATOM   1734  C   VAL B 164      10.047  20.797  17.406  1.00 95.94           C  
ATOM   1735  CB  VAL B 164       9.961  23.234  18.062  1.00 95.94           C  
ATOM   1736  O   VAL B 164      10.453  20.500  16.281  1.00 95.94           O  
ATOM   1737  CG1 VAL B 164      11.117  23.500  17.094  1.00 95.94           C  
ATOM   1738  CG2 VAL B 164       9.070  24.469  18.172  1.00 95.94           C  
ATOM   1739  N   LYS B 165      10.320  20.094  18.484  1.00 96.50           N  
ATOM   1740  CA  LYS B 165      11.148  18.891  18.391  1.00 96.50           C  
ATOM   1741  C   LYS B 165      10.500  17.844  17.484  1.00 96.50           C  
ATOM   1742  CB  LYS B 165      11.391  18.297  19.781  1.00 96.50           C  
ATOM   1743  O   LYS B 165      11.172  17.234  16.656  1.00 96.50           O  
ATOM   1744  CG  LYS B 165      12.391  19.078  20.625  1.00 96.50           C  
ATOM   1745  CD  LYS B 165      12.703  18.375  21.938  1.00 96.50           C  
ATOM   1746  CE  LYS B 165      13.617  19.203  22.812  1.00 96.50           C  
ATOM   1747  NZ  LYS B 165      13.891  18.531  24.125  1.00 96.50           N  
ATOM   1748  N   GLN B 166       9.203  17.641  17.641  1.00 96.81           N  
ATOM   1749  CA  GLN B 166       8.469  16.719  16.781  1.00 96.81           C  
ATOM   1750  C   GLN B 166       8.641  17.062  15.312  1.00 96.81           C  
ATOM   1751  CB  GLN B 166       6.980  16.719  17.156  1.00 96.81           C  
ATOM   1752  O   GLN B 166       9.016  16.219  14.508  1.00 96.81           O  
ATOM   1753  CG  GLN B 166       6.688  16.125  18.531  1.00 96.81           C  
ATOM   1754  CD  GLN B 166       5.223  16.219  18.906  1.00 96.81           C  
ATOM   1755  NE2 GLN B 166       4.613  15.070  19.203  1.00 96.81           N  
ATOM   1756  OE1 GLN B 166       4.641  17.297  18.922  1.00 96.81           O  
ATOM   1757  N   SER B 167       8.398  18.328  15.039  1.00 96.75           N  
ATOM   1758  CA  SER B 167       8.461  18.797  13.656  1.00 96.75           C  
ATOM   1759  C   SER B 167       9.883  18.734  13.117  1.00 96.75           C  
ATOM   1760  CB  SER B 167       7.918  20.219  13.547  1.00 96.75           C  
ATOM   1761  O   SER B 167      10.102  18.406  11.953  1.00 96.75           O  
ATOM   1762  OG  SER B 167       6.570  20.281  13.969  1.00 96.75           O  
ATOM   1763  N   ALA B 168      10.820  19.062  13.977  1.00 97.56           N  
ATOM   1764  CA  ALA B 168      12.219  19.031  13.562  1.00 97.56           C  
ATOM   1765  C   ALA B 168      12.656  17.609  13.219  1.00 97.56           C  
ATOM   1766  CB  ALA B 168      13.109  19.609  14.656  1.00 97.56           C  
ATOM   1767  O   ALA B 168      13.359  17.391  12.227  1.00 97.56           O  
ATOM   1768  N   ALA B 169      12.227  16.672  14.000  1.00 98.00           N  
ATOM   1769  CA  ALA B 169      12.570  15.281  13.727  1.00 98.00           C  
ATOM   1770  C   ALA B 169      12.031  14.836  12.375  1.00 98.00           C  
ATOM   1771  CB  ALA B 169      12.023  14.383  14.836  1.00 98.00           C  
ATOM   1772  O   ALA B 169      12.758  14.250  11.570  1.00 98.00           O  
ATOM   1773  N   LEU B 170      10.852  15.156  12.117  1.00 97.88           N  
ATOM   1774  CA  LEU B 170      10.227  14.727  10.875  1.00 97.88           C  
ATOM   1775  C   LEU B 170      10.742  15.547   9.695  1.00 97.88           C  
ATOM   1776  CB  LEU B 170       8.703  14.859  10.977  1.00 97.88           C  
ATOM   1777  O   LEU B 170      10.844  15.039   8.578  1.00 97.88           O  
ATOM   1778  CG  LEU B 170       8.008  13.945  11.984  1.00 97.88           C  
ATOM   1779  CD1 LEU B 170       6.508  14.219  12.000  1.00 97.88           C  
ATOM   1780  CD2 LEU B 170       8.289  12.484  11.664  1.00 97.88           C  
ATOM   1781  N   CYS B 171      11.047  16.828  10.000  1.00 96.31           N  
ATOM   1782  CA  CYS B 171      11.688  17.641   8.969  1.00 96.31           C  
ATOM   1783  C   CYS B 171      13.016  17.031   8.547  1.00 96.31           C  
ATOM   1784  CB  CYS B 171      11.906  19.062   9.469  1.00 96.31           C  
ATOM   1785  O   CYS B 171      13.297  16.922   7.352  1.00 96.31           O  
ATOM   1786  SG  CYS B 171      12.625  20.172   8.234  1.00 96.31           S  
ATOM   1787  N   LEU B 172      13.727  16.656   9.484  1.00 96.88           N  
ATOM   1788  CA  LEU B 172      15.000  16.016   9.188  1.00 96.88           C  
ATOM   1789  C   LEU B 172      14.797  14.711   8.438  1.00 96.88           C  
ATOM   1790  CB  LEU B 172      15.781  15.758  10.484  1.00 96.88           C  
ATOM   1791  O   LEU B 172      15.562  14.391   7.520  1.00 96.88           O  
ATOM   1792  CG  LEU B 172      17.203  15.211  10.320  1.00 96.88           C  
ATOM   1793  CD1 LEU B 172      18.031  16.141   9.438  1.00 96.88           C  
ATOM   1794  CD2 LEU B 172      17.859  15.031  11.688  1.00 96.88           C  
ATOM   1795  N   LEU B 173      13.797  14.008   8.820  1.00 97.19           N  
ATOM   1796  CA  LEU B 173      13.453  12.773   8.125  1.00 97.19           C  
ATOM   1797  C   LEU B 173      13.164  13.031   6.656  1.00 97.19           C  
ATOM   1798  CB  LEU B 173      12.250  12.102   8.789  1.00 97.19           C  
ATOM   1799  O   LEU B 173      13.664  12.328   5.781  1.00 97.19           O  
ATOM   1800  CG  LEU B 173      11.695  10.859   8.094  1.00 97.19           C  
ATOM   1801  CD1 LEU B 173      12.766   9.781   8.008  1.00 97.19           C  
ATOM   1802  CD2 LEU B 173      10.461  10.336   8.828  1.00 97.19           C  
ATOM   1803  N   ARG B 174      12.406  14.008   6.395  1.00 96.06           N  
ATOM   1804  CA  ARG B 174      12.062  14.367   5.020  1.00 96.06           C  
ATOM   1805  C   ARG B 174      13.312  14.734   4.227  1.00 96.06           C  
ATOM   1806  CB  ARG B 174      11.062  15.523   4.992  1.00 96.06           C  
ATOM   1807  O   ARG B 174      13.484  14.297   3.086  1.00 96.06           O  
ATOM   1808  CG  ARG B 174      10.750  16.031   3.596  1.00 96.06           C  
ATOM   1809  CD  ARG B 174      10.039  14.977   2.758  1.00 96.06           C  
ATOM   1810  NE  ARG B 174       9.648  15.500   1.454  1.00 96.06           N  
ATOM   1811  NH1 ARG B 174       8.102  13.836   1.020  1.00 96.06           N  
ATOM   1812  NH2 ARG B 174       8.453  15.508  -0.508  1.00 96.06           N  
ATOM   1813  CZ  ARG B 174       8.734  14.953   0.658  1.00 96.06           C  
ATOM   1814  N   LEU B 175      14.141  15.492   4.789  1.00 95.94           N  
ATOM   1815  CA  LEU B 175      15.375  15.898   4.121  1.00 95.94           C  
ATOM   1816  C   LEU B 175      16.266  14.688   3.863  1.00 95.94           C  
ATOM   1817  CB  LEU B 175      16.125  16.938   4.957  1.00 95.94           C  
ATOM   1818  O   LEU B 175      16.891  14.594   2.805  1.00 95.94           O  
ATOM   1819  CG  LEU B 175      15.453  18.297   5.105  1.00 95.94           C  
ATOM   1820  CD1 LEU B 175      16.312  19.234   5.949  1.00 95.94           C  
ATOM   1821  CD2 LEU B 175      15.172  18.906   3.736  1.00 95.94           C  
ATOM   1822  N   TYR B 176      16.297  13.828   4.793  1.00 95.81           N  
ATOM   1823  CA  TYR B 176      17.125  12.633   4.621  1.00 95.81           C  
ATOM   1824  C   TYR B 176      16.562  11.750   3.508  1.00 95.81           C  
ATOM   1825  CB  TYR B 176      17.188  11.836   5.926  1.00 95.81           C  
ATOM   1826  O   TYR B 176      17.328  11.164   2.736  1.00 95.81           O  
ATOM   1827  CG  TYR B 176      18.094  10.633   5.855  1.00 95.81           C  
ATOM   1828  CD1 TYR B 176      17.578   9.344   5.727  1.00 95.81           C  
ATOM   1829  CD2 TYR B 176      19.484  10.773   5.914  1.00 95.81           C  
ATOM   1830  CE1 TYR B 176      18.406   8.234   5.660  1.00 95.81           C  
ATOM   1831  CE2 TYR B 176      20.328   9.672   5.852  1.00 95.81           C  
ATOM   1832  OH  TYR B 176      20.609   7.309   5.660  1.00 95.81           O  
ATOM   1833  CZ  TYR B 176      19.781   8.406   5.723  1.00 95.81           C  
ATOM   1834  N   ARG B 177      15.289  11.664   3.436  1.00 94.62           N  
ATOM   1835  CA  ARG B 177      14.672  10.844   2.396  1.00 94.62           C  
ATOM   1836  C   ARG B 177      14.938  11.422   1.011  1.00 94.62           C  
ATOM   1837  CB  ARG B 177      13.164  10.734   2.629  1.00 94.62           C  
ATOM   1838  O   ARG B 177      15.125  10.672   0.048  1.00 94.62           O  
ATOM   1839  CG  ARG B 177      12.781   9.742   3.721  1.00 94.62           C  
ATOM   1840  CD  ARG B 177      11.281   9.758   4.000  1.00 94.62           C  
ATOM   1841  NE  ARG B 177      10.898   8.703   4.930  1.00 94.62           N  
ATOM   1842  NH1 ARG B 177       8.859   9.648   5.473  1.00 94.62           N  
ATOM   1843  NH2 ARG B 177       9.500   7.664   6.430  1.00 94.62           N  
ATOM   1844  CZ  ARG B 177       9.750   8.672   5.609  1.00 94.62           C  
ATOM   1845  N   THR B 178      15.023  12.688   0.892  1.00 92.69           N  
ATOM   1846  CA  THR B 178      15.188  13.336  -0.405  1.00 92.69           C  
ATOM   1847  C   THR B 178      16.656  13.484  -0.755  1.00 92.69           C  
ATOM   1848  CB  THR B 178      14.508  14.719  -0.427  1.00 92.69           C  
ATOM   1849  O   THR B 178      17.047  13.289  -1.908  1.00 92.69           O  
ATOM   1850  CG2 THR B 178      12.984  14.578  -0.478  1.00 92.69           C  
ATOM   1851  OG1 THR B 178      14.875  15.438   0.753  1.00 92.69           O  
ATOM   1852  N   SER B 179      17.422  13.812   0.232  1.00 94.44           N  
ATOM   1853  CA  SER B 179      18.859  14.039   0.015  1.00 94.44           C  
ATOM   1854  C   SER B 179      19.688  13.469   1.162  1.00 94.44           C  
ATOM   1855  CB  SER B 179      19.141  15.531  -0.146  1.00 94.44           C  
ATOM   1856  O   SER B 179      20.266  14.219   1.943  1.00 94.44           O  
ATOM   1857  OG  SER B 179      18.344  16.094  -1.169  1.00 94.44           O  
ATOM   1858  N   PRO B 180      19.812  12.133   1.116  1.00 94.25           N  
ATOM   1859  CA  PRO B 180      20.547  11.508   2.219  1.00 94.25           C  
ATOM   1860  C   PRO B 180      22.016  11.922   2.258  1.00 94.25           C  
ATOM   1861  CB  PRO B 180      20.406  10.016   1.935  1.00 94.25           C  
ATOM   1862  O   PRO B 180      22.641  11.930   3.326  1.00 94.25           O  
ATOM   1863  CG  PRO B 180      20.109   9.930   0.472  1.00 94.25           C  
ATOM   1864  CD  PRO B 180      19.375  11.172   0.062  1.00 94.25           C  
ATOM   1865  N   ASP B 181      22.547  12.305   1.114  1.00 94.31           N  
ATOM   1866  CA  ASP B 181      23.969  12.648   1.005  1.00 94.31           C  
ATOM   1867  C   ASP B 181      24.250  13.992   1.666  1.00 94.31           C  
ATOM   1868  CB  ASP B 181      24.391  12.680  -0.463  1.00 94.31           C  
ATOM   1869  O   ASP B 181      25.406  14.289   2.008  1.00 94.31           O  
ATOM   1870  CG  ASP B 181      23.516  13.570  -1.320  1.00 94.31           C  
ATOM   1871  OD1 ASP B 181      22.281  13.375  -1.352  1.00 94.31           O  
ATOM   1872  OD2 ASP B 181      24.062  14.492  -1.973  1.00 94.31           O  
ATOM   1873  N   LEU B 182      23.297  14.797   1.931  1.00 94.31           N  
ATOM   1874  CA  LEU B 182      23.516  16.141   2.449  1.00 94.31           C  
ATOM   1875  C   LEU B 182      23.312  16.188   3.961  1.00 94.31           C  
ATOM   1876  CB  LEU B 182      22.547  17.141   1.774  1.00 94.31           C  
ATOM   1877  O   LEU B 182      23.609  17.188   4.605  1.00 94.31           O  
ATOM   1878  CG  LEU B 182      22.781  17.391   0.285  1.00 94.31           C  
ATOM   1879  CD1 LEU B 182      21.719  18.344  -0.260  1.00 94.31           C  
ATOM   1880  CD2 LEU B 182      24.188  17.969   0.054  1.00 94.31           C  
ATOM   1881  N   VAL B 183      22.766  15.133   4.508  1.00 92.75           N  
ATOM   1882  CA  VAL B 183      22.562  15.094   5.953  1.00 92.75           C  
ATOM   1883  C   VAL B 183      23.812  14.547   6.637  1.00 92.75           C  
ATOM   1884  CB  VAL B 183      21.344  14.234   6.332  1.00 92.75           C  
ATOM   1885  O   VAL B 183      24.125  13.359   6.523  1.00 92.75           O  
ATOM   1886  CG1 VAL B 183      21.141  14.211   7.848  1.00 92.75           C  
ATOM   1887  CG2 VAL B 183      20.094  14.758   5.633  1.00 92.75           C  
ATOM   1888  N   PRO B 184      24.484  15.430   7.320  1.00 87.31           N  
ATOM   1889  CA  PRO B 184      25.719  14.992   7.965  1.00 87.31           C  
ATOM   1890  C   PRO B 184      25.453  14.070   9.164  1.00 87.31           C  
ATOM   1891  CB  PRO B 184      26.375  16.297   8.414  1.00 87.31           C  
ATOM   1892  O   PRO B 184      24.516  14.305   9.930  1.00 87.31           O  
ATOM   1893  CG  PRO B 184      25.234  17.266   8.562  1.00 87.31           C  
ATOM   1894  CD  PRO B 184      24.125  16.828   7.648  1.00 87.31           C  
ATOM   1895  N   MET B 185      26.250  12.945   9.094  1.00 86.94           N  
ATOM   1896  CA  MET B 185      26.219  12.086  10.281  1.00 86.94           C  
ATOM   1897  C   MET B 185      27.266  12.516  11.289  1.00 86.94           C  
ATOM   1898  CB  MET B 185      26.422  10.625   9.891  1.00 86.94           C  
ATOM   1899  O   MET B 185      28.359  12.961  10.914  1.00 86.94           O  
ATOM   1900  CG  MET B 185      25.359  10.078   8.953  1.00 86.94           C  
ATOM   1901  SD  MET B 185      23.703  10.023   9.734  1.00 86.94           S  
ATOM   1902  CE  MET B 185      22.672   9.734   8.273  1.00 86.94           C  
ATOM   1903  N   GLY B 186      26.875  12.820  12.555  1.00 85.31           N  
ATOM   1904  CA  GLY B 186      27.812  13.273  13.562  1.00 85.31           C  
ATOM   1905  C   GLY B 186      27.312  13.070  14.984  1.00 85.31           C  
ATOM   1906  O   GLY B 186      26.656  12.070  15.273  1.00 85.31           O  
ATOM   1907  N   ASP B 187      27.641  14.039  15.867  1.00 87.69           N  
ATOM   1908  CA  ASP B 187      27.391  13.938  17.297  1.00 87.69           C  
ATOM   1909  C   ASP B 187      25.891  13.945  17.594  1.00 87.69           C  
ATOM   1910  CB  ASP B 187      28.078  15.078  18.047  1.00 87.69           C  
ATOM   1911  O   ASP B 187      25.453  13.391  18.609  1.00 87.69           O  
ATOM   1912  CG  ASP B 187      29.594  14.945  18.078  1.00 87.69           C  
ATOM   1913  OD1 ASP B 187      30.109  13.820  17.906  1.00 87.69           O  
ATOM   1914  OD2 ASP B 187      30.281  15.969  18.281  1.00 87.69           O  
ATOM   1915  N   TRP B 188      25.141  14.469  16.609  1.00 91.25           N  
ATOM   1916  CA  TRP B 188      23.719  14.602  16.906  1.00 91.25           C  
ATOM   1917  C   TRP B 188      23.031  13.234  16.875  1.00 91.25           C  
ATOM   1918  CB  TRP B 188      23.031  15.547  15.914  1.00 91.25           C  
ATOM   1919  O   TRP B 188      21.953  13.062  17.453  1.00 91.25           O  
ATOM   1920  CG  TRP B 188      23.078  15.062  14.492  1.00 91.25           C  
ATOM   1921  CD1 TRP B 188      23.984  15.406  13.523  1.00 91.25           C  
ATOM   1922  CD2 TRP B 188      22.156  14.148  13.875  1.00 91.25           C  
ATOM   1923  CE2 TRP B 188      22.578  13.977  12.539  1.00 91.25           C  
ATOM   1924  CE3 TRP B 188      21.031  13.453  14.336  1.00 91.25           C  
ATOM   1925  NE1 TRP B 188      23.688  14.758  12.352  1.00 91.25           N  
ATOM   1926  CH2 TRP B 188      20.797  12.477  12.117  1.00 91.25           C  
ATOM   1927  CZ2 TRP B 188      21.891  13.148  11.648  1.00 91.25           C  
ATOM   1928  CZ3 TRP B 188      20.359  12.617  13.445  1.00 91.25           C  
ATOM   1929  N   THR B 189      23.641  12.211  16.219  1.00 93.38           N  
ATOM   1930  CA  THR B 189      23.016  10.906  16.047  1.00 93.38           C  
ATOM   1931  C   THR B 189      22.797  10.227  17.406  1.00 93.38           C  
ATOM   1932  CB  THR B 189      23.875   9.992  15.148  1.00 93.38           C  
ATOM   1933  O   THR B 189      21.734   9.680  17.656  1.00 93.38           O  
ATOM   1934  CG2 THR B 189      23.969  10.555  13.734  1.00 93.38           C  
ATOM   1935  OG1 THR B 189      25.188   9.883  15.695  1.00 93.38           O  
ATOM   1936  N   SER B 190      23.812  10.367  18.250  1.00 93.88           N  
ATOM   1937  CA  SER B 190      23.672   9.781  19.578  1.00 93.88           C  
ATOM   1938  C   SER B 190      22.594  10.508  20.391  1.00 93.88           C  
ATOM   1939  CB  SER B 190      25.000   9.812  20.328  1.00 93.88           C  
ATOM   1940  O   SER B 190      21.828   9.875  21.125  1.00 93.88           O  
ATOM   1941  OG  SER B 190      25.391  11.148  20.578  1.00 93.88           O  
ATOM   1942  N   ARG B 191      22.531  11.750  20.234  1.00 94.94           N  
ATOM   1943  CA  ARG B 191      21.562  12.547  20.984  1.00 94.94           C  
ATOM   1944  C   ARG B 191      20.141  12.266  20.500  1.00 94.94           C  
ATOM   1945  CB  ARG B 191      21.875  14.039  20.859  1.00 94.94           C  
ATOM   1946  O   ARG B 191      19.203  12.250  21.297  1.00 94.94           O  
ATOM   1947  CG  ARG B 191      23.172  14.461  21.531  1.00 94.94           C  
ATOM   1948  CD  ARG B 191      23.406  15.961  21.422  1.00 94.94           C  
ATOM   1949  NE  ARG B 191      22.453  16.719  22.250  1.00 94.94           N  
ATOM   1950  NH1 ARG B 191      23.125  18.781  21.469  1.00 94.94           N  
ATOM   1951  NH2 ARG B 191      21.453  18.625  23.031  1.00 94.94           N  
ATOM   1952  CZ  ARG B 191      22.344  18.031  22.250  1.00 94.94           C  
ATOM   1953  N   VAL B 192      20.016  12.031  19.219  1.00 95.81           N  
ATOM   1954  CA  VAL B 192      18.703  11.750  18.656  1.00 95.81           C  
ATOM   1955  C   VAL B 192      18.188  10.406  19.172  1.00 95.81           C  
ATOM   1956  CB  VAL B 192      18.734  11.742  17.109  1.00 95.81           C  
ATOM   1957  O   VAL B 192      17.000  10.258  19.484  1.00 95.81           O  
ATOM   1958  CG1 VAL B 192      17.484  11.078  16.547  1.00 95.81           C  
ATOM   1959  CG2 VAL B 192      18.875  13.172  16.578  1.00 95.81           C  
ATOM   1960  N   VAL B 193      19.078   9.469  19.328  1.00 97.19           N  
ATOM   1961  CA  VAL B 193      18.688   8.148  19.828  1.00 97.19           C  
ATOM   1962  C   VAL B 193      18.156   8.273  21.250  1.00 97.19           C  
ATOM   1963  CB  VAL B 193      19.875   7.156  19.781  1.00 97.19           C  
ATOM   1964  O   VAL B 193      17.203   7.578  21.625  1.00 97.19           O  
ATOM   1965  CG1 VAL B 193      19.531   5.879  20.547  1.00 97.19           C  
ATOM   1966  CG2 VAL B 193      20.250   6.836  18.328  1.00 97.19           C  
ATOM   1967  N   HIS B 194      18.656   9.203  21.969  1.00 96.38           N  
ATOM   1968  CA  HIS B 194      18.266   9.359  23.359  1.00 96.38           C  
ATOM   1969  C   HIS B 194      16.891  10.031  23.469  1.00 96.38           C  
ATOM   1970  CB  HIS B 194      19.297  10.180  24.125  1.00 96.38           C  
ATOM   1971  O   HIS B 194      16.297  10.070  24.562  1.00 96.38           O  
ATOM   1972  CG  HIS B 194      20.500   9.383  24.547  1.00 96.38           C  
ATOM   1973  CD2 HIS B 194      20.766   8.703  25.688  1.00 96.38           C  
ATOM   1974  ND1 HIS B 194      21.609   9.219  23.734  1.00 96.38           N  
ATOM   1975  CE1 HIS B 194      22.500   8.477  24.359  1.00 96.38           C  
ATOM   1976  NE2 HIS B 194      22.016   8.148  25.547  1.00 96.38           N  
ATOM   1977  N   LEU B 195      16.438  10.562  22.375  1.00 97.00           N  
ATOM   1978  CA  LEU B 195      15.086  11.094  22.375  1.00 97.00           C  
ATOM   1979  C   LEU B 195      14.062   9.984  22.625  1.00 97.00           C  
ATOM   1980  CB  LEU B 195      14.781  11.789  21.047  1.00 97.00           C  
ATOM   1981  O   LEU B 195      12.914  10.266  22.969  1.00 97.00           O  
ATOM   1982  CG  LEU B 195      15.500  13.117  20.797  1.00 97.00           C  
ATOM   1983  CD1 LEU B 195      15.133  13.664  19.422  1.00 97.00           C  
ATOM   1984  CD2 LEU B 195      15.148  14.125  21.875  1.00 97.00           C  
ATOM   1985  N   LEU B 196      14.414   8.727  22.531  1.00 97.81           N  
ATOM   1986  CA  LEU B 196      13.539   7.602  22.828  1.00 97.81           C  
ATOM   1987  C   LEU B 196      13.148   7.582  24.297  1.00 97.81           C  
ATOM   1988  CB  LEU B 196      14.219   6.281  22.453  1.00 97.81           C  
ATOM   1989  O   LEU B 196      12.180   6.918  24.688  1.00 97.81           O  
ATOM   1990  CG  LEU B 196      14.352   5.988  20.953  1.00 97.81           C  
ATOM   1991  CD1 LEU B 196      15.164   4.719  20.734  1.00 97.81           C  
ATOM   1992  CD2 LEU B 196      12.969   5.863  20.312  1.00 97.81           C  
ATOM   1993  N   ASN B 197      13.875   8.352  25.031  1.00 96.12           N  
ATOM   1994  CA  ASN B 197      13.586   8.438  26.453  1.00 96.12           C  
ATOM   1995  C   ASN B 197      12.883   9.750  26.797  1.00 96.12           C  
ATOM   1996  CB  ASN B 197      14.867   8.289  27.281  1.00 96.12           C  
ATOM   1997  O   ASN B 197      12.688  10.062  27.984  1.00 96.12           O  
ATOM   1998  CG  ASN B 197      15.359   6.855  27.328  1.00 96.12           C  
ATOM   1999  ND2 ASN B 197      16.672   6.684  27.344  1.00 96.12           N  
ATOM   2000  OD1 ASN B 197      14.562   5.914  27.359  1.00 96.12           O  
ATOM   2001  N   ASP B 198      12.547  10.500  25.828  1.00 95.62           N  
ATOM   2002  CA  ASP B 198      11.898  11.781  26.078  1.00 95.62           C  
ATOM   2003  C   ASP B 198      10.594  11.594  26.844  1.00 95.62           C  
ATOM   2004  CB  ASP B 198      11.641  12.523  24.766  1.00 95.62           C  
ATOM   2005  O   ASP B 198       9.914  10.586  26.688  1.00 95.62           O  
ATOM   2006  CG  ASP B 198      11.406  14.016  24.969  1.00 95.62           C  
ATOM   2007  OD1 ASP B 198      10.297  14.406  25.391  1.00 95.62           O  
ATOM   2008  OD2 ASP B 198      12.344  14.797  24.703  1.00 95.62           O  
ATOM   2009  N   GLN B 199      10.234  12.594  27.672  1.00 94.06           N  
ATOM   2010  CA  GLN B 199       9.016  12.523  28.469  1.00 94.06           C  
ATOM   2011  C   GLN B 199       7.777  12.688  27.594  1.00 94.06           C  
ATOM   2012  CB  GLN B 199       9.039  13.594  29.562  1.00 94.06           C  
ATOM   2013  O   GLN B 199       6.738  12.086  27.859  1.00 94.06           O  
ATOM   2014  CG  GLN B 199      10.070  13.344  30.656  1.00 94.06           C  
ATOM   2015  CD  GLN B 199       9.922  14.289  31.828  1.00 94.06           C  
ATOM   2016  NE2 GLN B 199      10.703  14.055  32.875  1.00 94.06           N  
ATOM   2017  OE1 GLN B 199       9.109  15.219  31.797  1.00 94.06           O  
ATOM   2018  N   HIS B 200       7.902  13.570  26.609  1.00 94.81           N  
ATOM   2019  CA  HIS B 200       6.805  13.781  25.672  1.00 94.81           C  
ATOM   2020  C   HIS B 200       6.738  12.648  24.641  1.00 94.81           C  
ATOM   2021  CB  HIS B 200       6.957  15.125  24.953  1.00 94.81           C  
ATOM   2022  O   HIS B 200       7.602  12.547  23.766  1.00 94.81           O  
ATOM   2023  CG  HIS B 200       5.727  15.555  24.219  1.00 94.81           C  
ATOM   2024  CD2 HIS B 200       4.910  16.625  24.391  1.00 94.81           C  
ATOM   2025  ND1 HIS B 200       5.211  14.844  23.156  1.00 94.81           N  
ATOM   2026  CE1 HIS B 200       4.125  15.453  22.703  1.00 94.81           C  
ATOM   2027  NE2 HIS B 200       3.924  16.531  23.438  1.00 94.81           N  
ATOM   2028  N   LEU B 201       5.691  11.867  24.703  1.00 96.88           N  
ATOM   2029  CA  LEU B 201       5.605  10.672  23.875  1.00 96.88           C  
ATOM   2030  C   LEU B 201       5.426  11.039  22.406  1.00 96.88           C  
ATOM   2031  CB  LEU B 201       4.445   9.781  24.328  1.00 96.88           C  
ATOM   2032  O   LEU B 201       5.727  10.234  21.516  1.00 96.88           O  
ATOM   2033  CG  LEU B 201       4.578   9.164  25.734  1.00 96.88           C  
ATOM   2034  CD1 LEU B 201       3.424   8.203  25.984  1.00 96.88           C  
ATOM   2035  CD2 LEU B 201       5.918   8.453  25.875  1.00 96.88           C  
ATOM   2036  N   GLY B 202       4.887  12.188  22.078  1.00 96.62           N  
ATOM   2037  CA  GLY B 202       4.855  12.656  20.703  1.00 96.62           C  
ATOM   2038  C   GLY B 202       6.238  12.836  20.094  1.00 96.62           C  
ATOM   2039  O   GLY B 202       6.461  12.516  18.938  1.00 96.62           O  
ATOM   2040  N   VAL B 203       7.129  13.391  20.953  1.00 97.25           N  
ATOM   2041  CA  VAL B 203       8.508  13.547  20.516  1.00 97.25           C  
ATOM   2042  C   VAL B 203       9.133  12.172  20.266  1.00 97.25           C  
ATOM   2043  CB  VAL B 203       9.352  14.328  21.547  1.00 97.25           C  
ATOM   2044  O   VAL B 203       9.805  11.969  19.250  1.00 97.25           O  
ATOM   2045  CG1 VAL B 203      10.836  14.273  21.188  1.00 97.25           C  
ATOM   2046  CG2 VAL B 203       8.867  15.773  21.656  1.00 97.25           C  
ATOM   2047  N   VAL B 204       8.805  11.258  21.125  1.00 97.94           N  
ATOM   2048  CA  VAL B 204       9.328   9.906  20.953  1.00 97.94           C  
ATOM   2049  C   VAL B 204       8.797   9.297  19.672  1.00 97.94           C  
ATOM   2050  CB  VAL B 204       8.961   9.008  22.156  1.00 97.94           C  
ATOM   2051  O   VAL B 204       9.547   8.680  18.906  1.00 97.94           O  
ATOM   2052  CG1 VAL B 204       9.625   7.637  22.031  1.00 97.94           C  
ATOM   2053  CG2 VAL B 204       9.367   9.680  23.469  1.00 97.94           C  
ATOM   2054  N   THR B 205       7.531   9.453  19.391  1.00 98.06           N  
ATOM   2055  CA  THR B 205       6.902   8.914  18.188  1.00 98.06           C  
ATOM   2056  C   THR B 205       7.559   9.469  16.938  1.00 98.06           C  
ATOM   2057  CB  THR B 205       5.395   9.219  18.172  1.00 98.06           C  
ATOM   2058  O   THR B 205       7.938   8.711  16.031  1.00 98.06           O  
ATOM   2059  CG2 THR B 205       4.738   8.641  16.922  1.00 98.06           C  
ATOM   2060  OG1 THR B 205       4.773   8.641  19.328  1.00 98.06           O  
ATOM   2061  N   ALA B 206       7.754  10.750  16.859  1.00 97.94           N  
ATOM   2062  CA  ALA B 206       8.383  11.391  15.711  1.00 97.94           C  
ATOM   2063  C   ALA B 206       9.844  10.961  15.578  1.00 97.94           C  
ATOM   2064  CB  ALA B 206       8.289  12.914  15.828  1.00 97.94           C  
ATOM   2065  O   ALA B 206      10.297  10.617  14.484  1.00 97.94           O  
ATOM   2066  N   ALA B 207      10.516  10.945  16.672  1.00 98.06           N  
ATOM   2067  CA  ALA B 207      11.922  10.562  16.672  1.00 98.06           C  
ATOM   2068  C   ALA B 207      12.094   9.109  16.234  1.00 98.06           C  
ATOM   2069  CB  ALA B 207      12.539  10.773  18.047  1.00 98.06           C  
ATOM   2070  O   ALA B 207      13.062   8.773  15.547  1.00 98.06           O  
ATOM   2071  N   THR B 208      11.164   8.258  16.656  1.00 98.50           N  
ATOM   2072  CA  THR B 208      11.250   6.852  16.297  1.00 98.50           C  
ATOM   2073  C   THR B 208      11.180   6.676  14.781  1.00 98.50           C  
ATOM   2074  CB  THR B 208      10.125   6.031  16.969  1.00 98.50           C  
ATOM   2075  O   THR B 208      11.891   5.840  14.219  1.00 98.50           O  
ATOM   2076  CG2 THR B 208      10.266   4.547  16.641  1.00 98.50           C  
ATOM   2077  OG1 THR B 208      10.180   6.215  18.375  1.00 98.50           O  
ATOM   2078  N   SER B 209      10.375   7.426  14.133  1.00 98.06           N  
ATOM   2079  CA  SER B 209      10.305   7.363  12.680  1.00 98.06           C  
ATOM   2080  C   SER B 209      11.633   7.746  12.039  1.00 98.06           C  
ATOM   2081  CB  SER B 209       9.195   8.281  12.156  1.00 98.06           C  
ATOM   2082  O   SER B 209      12.102   7.078  11.117  1.00 98.06           O  
ATOM   2083  OG  SER B 209       7.926   7.844  12.617  1.00 98.06           O  
ATOM   2084  N   LEU B 210      12.219   8.758  12.555  1.00 97.88           N  
ATOM   2085  CA  LEU B 210      13.516   9.195  12.062  1.00 97.88           C  
ATOM   2086  C   LEU B 210      14.586   8.141  12.305  1.00 97.88           C  
ATOM   2087  CB  LEU B 210      13.922  10.516  12.727  1.00 97.88           C  
ATOM   2088  O   LEU B 210      15.297   7.742  11.383  1.00 97.88           O  
ATOM   2089  CG  LEU B 210      15.336  11.023  12.422  1.00 97.88           C  
ATOM   2090  CD1 LEU B 210      15.500  11.273  10.930  1.00 97.88           C  
ATOM   2091  CD2 LEU B 210      15.633  12.289  13.219  1.00 97.88           C  
ATOM   2092  N   ILE B 211      14.633   7.652  13.492  1.00 98.25           N  
ATOM   2093  CA  ILE B 211      15.648   6.684  13.883  1.00 98.25           C  
ATOM   2094  C   ILE B 211      15.492   5.406  13.062  1.00 98.25           C  
ATOM   2095  CB  ILE B 211      15.570   6.359  15.398  1.00 98.25           C  
ATOM   2096  O   ILE B 211      16.484   4.812  12.633  1.00 98.25           O  
ATOM   2097  CG1 ILE B 211      15.922   7.598  16.219  1.00 98.25           C  
ATOM   2098  CG2 ILE B 211      16.484   5.184  15.750  1.00 98.25           C  
ATOM   2099  CD1 ILE B 211      15.539   7.488  17.688  1.00 98.25           C  
ATOM   2100  N   THR B 212      14.258   5.016  12.852  1.00 98.12           N  
ATOM   2101  CA  THR B 212      14.016   3.809  12.070  1.00 98.12           C  
ATOM   2102  C   THR B 212      14.586   3.951  10.664  1.00 98.12           C  
ATOM   2103  CB  THR B 212      12.508   3.498  11.984  1.00 98.12           C  
ATOM   2104  O   THR B 212      15.273   3.051  10.172  1.00 98.12           O  
ATOM   2105  CG2 THR B 212      12.250   2.246  11.148  1.00 98.12           C  
ATOM   2106  OG1 THR B 212      11.992   3.295  13.305  1.00 98.12           O  
ATOM   2107  N   THR B 213      14.367   5.070  10.023  1.00 97.12           N  
ATOM   2108  CA  THR B 213      14.859   5.297   8.672  1.00 97.12           C  
ATOM   2109  C   THR B 213      16.391   5.355   8.656  1.00 97.12           C  
ATOM   2110  CB  THR B 213      14.289   6.602   8.078  1.00 97.12           C  
ATOM   2111  O   THR B 213      17.031   4.789   7.766  1.00 97.12           O  
ATOM   2112  CG2 THR B 213      14.781   6.820   6.652  1.00 97.12           C  
ATOM   2113  OG1 THR B 213      12.859   6.527   8.070  1.00 97.12           O  
ATOM   2114  N   LEU B 214      16.953   5.957   9.625  1.00 96.88           N  
ATOM   2115  CA  LEU B 214      18.406   6.051   9.711  1.00 96.88           C  
ATOM   2116  C   LEU B 214      19.031   4.688  10.016  1.00 96.88           C  
ATOM   2117  CB  LEU B 214      18.812   7.055  10.797  1.00 96.88           C  
ATOM   2118  O   LEU B 214      20.078   4.336   9.461  1.00 96.88           O  
ATOM   2119  CG  LEU B 214      18.453   8.516  10.531  1.00 96.88           C  
ATOM   2120  CD1 LEU B 214      18.734   9.359  11.773  1.00 96.88           C  
ATOM   2121  CD2 LEU B 214      19.219   9.055   9.328  1.00 96.88           C  
ATOM   2122  N   ALA B 215      18.359   3.928  10.805  1.00 97.06           N  
ATOM   2123  CA  ALA B 215      18.859   2.611  11.195  1.00 97.06           C  
ATOM   2124  C   ALA B 215      18.812   1.635  10.023  1.00 97.06           C  
ATOM   2125  CB  ALA B 215      18.062   2.066  12.375  1.00 97.06           C  
ATOM   2126  O   ALA B 215      19.641   0.725   9.930  1.00 97.06           O  
ATOM   2127  N   GLN B 216      17.922   1.792   9.141  1.00 95.69           N  
ATOM   2128  CA  GLN B 216      17.812   0.931   7.969  1.00 95.69           C  
ATOM   2129  C   GLN B 216      19.047   1.070   7.074  1.00 95.69           C  
ATOM   2130  CB  GLN B 216      16.547   1.255   7.176  1.00 95.69           C  
ATOM   2131  O   GLN B 216      19.500   0.092   6.477  1.00 95.69           O  
ATOM   2132  CG  GLN B 216      15.281   0.695   7.793  1.00 95.69           C  
ATOM   2133  CD  GLN B 216      14.023   1.173   7.090  1.00 95.69           C  
ATOM   2134  NE2 GLN B 216      12.898   0.537   7.387  1.00 95.69           N  
ATOM   2135  OE1 GLN B 216      14.070   2.105   6.281  1.00 95.69           O  
ATOM   2136  N   LYS B 217      19.578   2.234   7.062  1.00 93.50           N  
ATOM   2137  CA  LYS B 217      20.734   2.473   6.211  1.00 93.50           C  
ATOM   2138  C   LYS B 217      22.031   2.225   6.977  1.00 93.50           C  
ATOM   2139  CB  LYS B 217      20.719   3.898   5.660  1.00 93.50           C  
ATOM   2140  O   LYS B 217      23.000   1.676   6.426  1.00 93.50           O  
ATOM   2141  CG  LYS B 217      21.719   4.145   4.543  1.00 93.50           C  
ATOM   2142  CD  LYS B 217      21.484   5.488   3.865  1.00 93.50           C  
ATOM   2143  CE  LYS B 217      22.516   5.754   2.775  1.00 93.50           C  
ATOM   2144  NZ  LYS B 217      22.203   7.008   2.021  1.00 93.50           N  
ATOM   2145  N   ASN B 218      22.031   2.660   8.219  1.00 93.38           N  
ATOM   2146  CA  ASN B 218      23.219   2.488   9.055  1.00 93.38           C  
ATOM   2147  C   ASN B 218      22.875   1.852  10.398  1.00 93.38           C  
ATOM   2148  CB  ASN B 218      23.922   3.828   9.266  1.00 93.38           C  
ATOM   2149  O   ASN B 218      22.938   2.508  11.438  1.00 93.38           O  
ATOM   2150  CG  ASN B 218      24.391   4.453   7.973  1.00 93.38           C  
ATOM   2151  ND2 ASN B 218      24.203   5.762   7.840  1.00 93.38           N  
ATOM   2152  OD1 ASN B 218      24.922   3.770   7.094  1.00 93.38           O  
ATOM   2153  N   PRO B 219      22.641   0.562  10.367  1.00 94.88           N  
ATOM   2154  CA  PRO B 219      22.188  -0.104  11.594  1.00 94.88           C  
ATOM   2155  C   PRO B 219      23.219  -0.054  12.711  1.00 94.88           C  
ATOM   2156  CB  PRO B 219      21.938  -1.546  11.141  1.00 94.88           C  
ATOM   2157  O   PRO B 219      22.859   0.040  13.891  1.00 94.88           O  
ATOM   2158  CG  PRO B 219      22.641  -1.659   9.828  1.00 94.88           C  
ATOM   2159  CD  PRO B 219      22.766  -0.286   9.227  1.00 94.88           C  
ATOM   2160  N   GLU B 220      24.500  -0.104  12.352  1.00 94.62           N  
ATOM   2161  CA  GLU B 220      25.547  -0.149  13.375  1.00 94.62           C  
ATOM   2162  C   GLU B 220      25.609   1.161  14.156  1.00 94.62           C  
ATOM   2163  CB  GLU B 220      26.906  -0.450  12.750  1.00 94.62           C  
ATOM   2164  O   GLU B 220      25.734   1.152  15.383  1.00 94.62           O  
ATOM   2165  CG  GLU B 220      27.078  -1.900  12.320  1.00 94.62           C  
ATOM   2166  CD  GLU B 220      26.859  -2.891  13.453  1.00 94.62           C  
ATOM   2167  OE1 GLU B 220      26.281  -3.973  13.211  1.00 94.62           O  
ATOM   2168  OE2 GLU B 220      27.266  -2.578  14.594  1.00 94.62           O  
ATOM   2169  N   GLU B 221      25.469   2.197  13.516  1.00 93.81           N  
ATOM   2170  CA  GLU B 221      25.562   3.508  14.156  1.00 93.81           C  
ATOM   2171  C   GLU B 221      24.406   3.727  15.125  1.00 93.81           C  
ATOM   2172  CB  GLU B 221      25.578   4.617  13.102  1.00 93.81           C  
ATOM   2173  O   GLU B 221      24.547   4.453  16.109  1.00 93.81           O  
ATOM   2174  CG  GLU B 221      25.953   5.984  13.656  1.00 93.81           C  
ATOM   2175  CD  GLU B 221      26.188   7.027  12.578  1.00 93.81           C  
ATOM   2176  OE1 GLU B 221      26.469   8.203  12.914  1.00 93.81           O  
ATOM   2177  OE2 GLU B 221      26.109   6.668  11.383  1.00 93.81           O  
ATOM   2178  N   PHE B 222      23.266   3.055  14.891  1.00 96.50           N  
ATOM   2179  CA  PHE B 222      22.094   3.307  15.703  1.00 96.50           C  
ATOM   2180  C   PHE B 222      21.719   2.072  16.516  1.00 96.50           C  
ATOM   2181  CB  PHE B 222      20.906   3.729  14.820  1.00 96.50           C  
ATOM   2182  O   PHE B 222      20.562   1.921  16.938  1.00 96.50           O  
ATOM   2183  CG  PHE B 222      21.094   5.070  14.164  1.00 96.50           C  
ATOM   2184  CD1 PHE B 222      20.703   6.234  14.820  1.00 96.50           C  
ATOM   2185  CD2 PHE B 222      21.656   5.172  12.898  1.00 96.50           C  
ATOM   2186  CE1 PHE B 222      20.875   7.480  14.219  1.00 96.50           C  
ATOM   2187  CE2 PHE B 222      21.812   6.414  12.289  1.00 96.50           C  
ATOM   2188  CZ  PHE B 222      21.422   7.566  12.953  1.00 96.50           C  
ATOM   2189  N   LYS B 223      22.594   1.265  16.812  1.00 96.12           N  
ATOM   2190  CA  LYS B 223      22.375   0.005  17.516  1.00 96.12           C  
ATOM   2191  C   LYS B 223      21.906   0.252  18.953  1.00 96.12           C  
ATOM   2192  CB  LYS B 223      23.656  -0.837  17.531  1.00 96.12           C  
ATOM   2193  O   LYS B 223      21.141  -0.543  19.500  1.00 96.12           O  
ATOM   2194  CG  LYS B 223      23.453  -2.246  18.062  1.00 96.12           C  
ATOM   2195  CD  LYS B 223      24.750  -3.055  17.984  1.00 96.12           C  
ATOM   2196  CE  LYS B 223      24.562  -4.465  18.531  1.00 96.12           C  
ATOM   2197  NZ  LYS B 223      25.812  -5.270  18.438  1.00 96.12           N  
ATOM   2198  N   THR B 224      22.328   1.362  19.500  1.00 96.00           N  
ATOM   2199  CA  THR B 224      21.953   1.693  20.859  1.00 96.00           C  
ATOM   2200  C   THR B 224      20.453   1.920  20.969  1.00 96.00           C  
ATOM   2201  CB  THR B 224      22.703   2.945  21.359  1.00 96.00           C  
ATOM   2202  O   THR B 224      19.891   1.894  22.078  1.00 96.00           O  
ATOM   2203  CG2 THR B 224      24.203   2.689  21.453  1.00 96.00           C  
ATOM   2204  OG1 THR B 224      22.469   4.027  20.453  1.00 96.00           O  
ATOM   2205  N   SER B 225      19.828   2.170  19.859  1.00 97.75           N  
ATOM   2206  CA  SER B 225      18.391   2.414  19.875  1.00 97.75           C  
ATOM   2207  C   SER B 225      17.625   1.156  20.281  1.00 97.75           C  
ATOM   2208  CB  SER B 225      17.906   2.904  18.516  1.00 97.75           C  
ATOM   2209  O   SER B 225      16.500   1.241  20.766  1.00 97.75           O  
ATOM   2210  OG  SER B 225      18.031   1.883  17.547  1.00 97.75           O  
ATOM   2211  N   VAL B 226      18.219  -0.014  20.141  1.00 98.12           N  
ATOM   2212  CA  VAL B 226      17.531  -1.273  20.422  1.00 98.12           C  
ATOM   2213  C   VAL B 226      17.219  -1.371  21.906  1.00 98.12           C  
ATOM   2214  CB  VAL B 226      18.375  -2.488  19.969  1.00 98.12           C  
ATOM   2215  O   VAL B 226      16.062  -1.585  22.297  1.00 98.12           O  
ATOM   2216  CG1 VAL B 226      17.734  -3.795  20.422  1.00 98.12           C  
ATOM   2217  CG2 VAL B 226      18.578  -2.477  18.453  1.00 98.12           C  
ATOM   2218  N   SER B 227      18.234  -1.147  22.734  1.00 97.88           N  
ATOM   2219  CA  SER B 227      18.031  -1.242  24.172  1.00 97.88           C  
ATOM   2220  C   SER B 227      17.047  -0.189  24.672  1.00 97.88           C  
ATOM   2221  CB  SER B 227      19.359  -1.090  24.906  1.00 97.88           C  
ATOM   2222  O   SER B 227      16.188  -0.478  25.500  1.00 97.88           O  
ATOM   2223  OG  SER B 227      19.875   0.219  24.734  1.00 97.88           O  
ATOM   2224  N   LEU B 228      17.141   0.971  24.156  1.00 98.06           N  
ATOM   2225  CA  LEU B 228      16.250   2.053  24.562  1.00 98.06           C  
ATOM   2226  C   LEU B 228      14.820   1.797  24.109  1.00 98.06           C  
ATOM   2227  CB  LEU B 228      16.750   3.393  24.016  1.00 98.06           C  
ATOM   2228  O   LEU B 228      13.867   2.057  24.844  1.00 98.06           O  
ATOM   2229  CG  LEU B 228      18.094   3.879  24.531  1.00 98.06           C  
ATOM   2230  CD1 LEU B 228      18.500   5.180  23.844  1.00 98.06           C  
ATOM   2231  CD2 LEU B 228      18.062   4.062  26.047  1.00 98.06           C  
ATOM   2232  N   ALA B 229      14.680   1.294  22.891  1.00 98.50           N  
ATOM   2233  CA  ALA B 229      13.359   0.976  22.359  1.00 98.50           C  
ATOM   2234  C   ALA B 229      12.680  -0.109  23.188  1.00 98.50           C  
ATOM   2235  CB  ALA B 229      13.461   0.539  20.891  1.00 98.50           C  
ATOM   2236  O   ALA B 229      11.492   0.001  23.516  1.00 98.50           O  
ATOM   2237  N   VAL B 230      13.445  -1.121  23.562  1.00 98.50           N  
ATOM   2238  CA  VAL B 230      12.891  -2.209  24.375  1.00 98.50           C  
ATOM   2239  C   VAL B 230      12.477  -1.680  25.734  1.00 98.50           C  
ATOM   2240  CB  VAL B 230      13.906  -3.365  24.531  1.00 98.50           C  
ATOM   2241  O   VAL B 230      11.406  -2.027  26.250  1.00 98.50           O  
ATOM   2242  CG1 VAL B 230      13.398  -4.387  25.547  1.00 98.50           C  
ATOM   2243  CG2 VAL B 230      14.172  -4.031  23.188  1.00 98.50           C  
ATOM   2244  N   SER B 231      13.297  -0.888  26.281  1.00 97.88           N  
ATOM   2245  CA  SER B 231      12.977  -0.303  27.578  1.00 97.88           C  
ATOM   2246  C   SER B 231      11.695   0.528  27.516  1.00 97.88           C  
ATOM   2247  CB  SER B 231      14.133   0.565  28.078  1.00 97.88           C  
ATOM   2248  O   SER B 231      10.812   0.388  28.359  1.00 97.88           O  
ATOM   2249  OG  SER B 231      13.828   1.133  29.344  1.00 97.88           O  
ATOM   2250  N   ARG B 232      11.602   1.392  26.484  1.00 97.50           N  
ATOM   2251  CA  ARG B 232      10.406   2.209  26.312  1.00 97.50           C  
ATOM   2252  C   ARG B 232       9.180   1.338  26.062  1.00 97.50           C  
ATOM   2253  CB  ARG B 232      10.594   3.199  25.172  1.00 97.50           C  
ATOM   2254  O   ARG B 232       8.117   1.566  26.641  1.00 97.50           O  
ATOM   2255  CG  ARG B 232       9.383   4.074  24.906  1.00 97.50           C  
ATOM   2256  CD  ARG B 232       9.047   4.953  26.094  1.00 97.50           C  
ATOM   2257  NE  ARG B 232      10.062   5.977  26.312  1.00 97.50           N  
ATOM   2258  NH1 ARG B 232       9.133   6.781  28.266  1.00 97.50           N  
ATOM   2259  NH2 ARG B 232      11.062   7.711  27.438  1.00 97.50           N  
ATOM   2260  CZ  ARG B 232      10.086   6.820  27.344  1.00 97.50           C  
ATOM   2261  N   LEU B 233       9.320   0.365  25.250  1.00 98.19           N  
ATOM   2262  CA  LEU B 233       8.227  -0.554  24.953  1.00 98.19           C  
ATOM   2263  C   LEU B 233       7.758  -1.275  26.203  1.00 98.19           C  
ATOM   2264  CB  LEU B 233       8.664  -1.574  23.891  1.00 98.19           C  
ATOM   2265  O   LEU B 233       6.555  -1.396  26.453  1.00 98.19           O  
ATOM   2266  CG  LEU B 233       7.598  -2.580  23.438  1.00 98.19           C  
ATOM   2267  CD1 LEU B 233       6.449  -1.861  22.750  1.00 98.19           C  
ATOM   2268  CD2 LEU B 233       8.211  -3.633  22.531  1.00 98.19           C  
ATOM   2269  N   SER B 234       8.695  -1.714  27.016  1.00 97.44           N  
ATOM   2270  CA  SER B 234       8.367  -2.412  28.250  1.00 97.44           C  
ATOM   2271  C   SER B 234       7.547  -1.528  29.188  1.00 97.44           C  
ATOM   2272  CB  SER B 234       9.648  -2.865  28.969  1.00 97.44           C  
ATOM   2273  O   SER B 234       6.551  -1.980  29.766  1.00 97.44           O  
ATOM   2274  OG  SER B 234       9.336  -3.531  30.188  1.00 97.44           O  
ATOM   2275  N   ARG B 235       7.895  -0.314  29.234  1.00 96.38           N  
ATOM   2276  CA  ARG B 235       7.156   0.620  30.078  1.00 96.38           C  
ATOM   2277  C   ARG B 235       5.734   0.812  29.578  1.00 96.38           C  
ATOM   2278  CB  ARG B 235       7.879   1.969  30.156  1.00 96.38           C  
ATOM   2279  O   ARG B 235       4.785   0.854  30.359  1.00 96.38           O  
ATOM   2280  CG  ARG B 235       9.164   1.943  30.969  1.00 96.38           C  
ATOM   2281  CD  ARG B 235       9.836   3.307  31.000  1.00 96.38           C  
ATOM   2282  NE  ARG B 235      11.219   3.213  31.469  1.00 96.38           N  
ATOM   2283  NH1 ARG B 235      11.664   5.469  31.234  1.00 96.38           N  
ATOM   2284  NH2 ARG B 235      13.289   4.043  32.000  1.00 96.38           N  
ATOM   2285  CZ  ARG B 235      12.055   4.242  31.562  1.00 96.38           C  
ATOM   2286  N   ILE B 236       5.555   0.891  28.312  1.00 97.12           N  
ATOM   2287  CA  ILE B 236       4.242   1.135  27.719  1.00 97.12           C  
ATOM   2288  C   ILE B 236       3.361  -0.100  27.891  1.00 97.12           C  
ATOM   2289  CB  ILE B 236       4.352   1.505  26.219  1.00 97.12           C  
ATOM   2290  O   ILE B 236       2.217   0.005  28.344  1.00 97.12           O  
ATOM   2291  CG1 ILE B 236       5.078   2.846  26.062  1.00 97.12           C  
ATOM   2292  CG2 ILE B 236       2.967   1.548  25.578  1.00 97.12           C  
ATOM   2293  CD1 ILE B 236       5.418   3.189  24.609  1.00 97.12           C  
ATOM   2294  N   VAL B 237       3.893  -1.240  27.625  1.00 96.00           N  
ATOM   2295  CA  VAL B 237       3.123  -2.480  27.609  1.00 96.00           C  
ATOM   2296  C   VAL B 237       2.682  -2.834  29.031  1.00 96.00           C  
ATOM   2297  CB  VAL B 237       3.936  -3.645  27.000  1.00 96.00           C  
ATOM   2298  O   VAL B 237       1.602  -3.396  29.234  1.00 96.00           O  
ATOM   2299  CG1 VAL B 237       3.236  -4.980  27.250  1.00 96.00           C  
ATOM   2300  CG2 VAL B 237       4.148  -3.418  25.500  1.00 96.00           C  
ATOM   2301  N   THR B 238       3.477  -2.428  30.000  1.00 94.38           N  
ATOM   2302  CA  THR B 238       3.148  -2.756  31.375  1.00 94.38           C  
ATOM   2303  C   THR B 238       2.350  -1.628  32.031  1.00 94.38           C  
ATOM   2304  CB  THR B 238       4.418  -3.027  32.219  1.00 94.38           C  
ATOM   2305  O   THR B 238       1.892  -1.760  33.156  1.00 94.38           O  
ATOM   2306  CG2 THR B 238       5.152  -4.266  31.688  1.00 94.38           C  
ATOM   2307  OG1 THR B 238       5.293  -1.897  32.125  1.00 94.38           O  
ATOM   2308  N   SER B 239       2.203  -0.555  31.312  1.00 91.00           N  
ATOM   2309  CA  SER B 239       1.478   0.585  31.859  1.00 91.00           C  
ATOM   2310  C   SER B 239      -0.026   0.331  31.875  1.00 91.00           C  
ATOM   2311  CB  SER B 239       1.783   1.853  31.062  1.00 91.00           C  
ATOM   2312  O   SER B 239      -0.546  -0.382  31.016  1.00 91.00           O  
ATOM   2313  OG  SER B 239       1.443   1.680  29.703  1.00 91.00           O  
ATOM   2314  N   ALA B 240      -0.644   0.934  32.906  1.00 85.31           N  
ATOM   2315  CA  ALA B 240      -2.104   0.918  32.938  1.00 85.31           C  
ATOM   2316  C   ALA B 240      -2.688   2.000  32.031  1.00 85.31           C  
ATOM   2317  CB  ALA B 240      -2.598   1.102  34.375  1.00 85.31           C  
ATOM   2318  O   ALA B 240      -1.976   2.908  31.609  1.00 85.31           O  
ATOM   2319  N   SER B 241      -3.949   1.866  31.672  1.00 79.06           N  
ATOM   2320  CA  SER B 241      -4.613   2.797  30.766  1.00 79.06           C  
ATOM   2321  C   SER B 241      -4.609   4.215  31.328  1.00 79.06           C  
ATOM   2322  CB  SER B 241      -6.051   2.350  30.500  1.00 79.06           C  
ATOM   2323  O   SER B 241      -4.672   5.188  30.578  1.00 79.06           O  
ATOM   2324  OG  SER B 241      -6.781   2.256  31.703  1.00 79.06           O  
ATOM   2325  N   THR B 242      -4.336   4.355  32.562  1.00 81.44           N  
ATOM   2326  CA  THR B 242      -4.434   5.664  33.219  1.00 81.44           C  
ATOM   2327  C   THR B 242      -3.062   6.328  33.312  1.00 81.44           C  
ATOM   2328  CB  THR B 242      -5.051   5.551  34.625  1.00 81.44           C  
ATOM   2329  O   THR B 242      -2.965   7.535  33.531  1.00 81.44           O  
ATOM   2330  CG2 THR B 242      -6.504   5.102  34.531  1.00 81.44           C  
ATOM   2331  OG1 THR B 242      -4.301   4.602  35.375  1.00 81.44           O  
ATOM   2332  N   ASP B 243      -2.033   5.660  33.062  1.00 79.88           N  
ATOM   2333  CA  ASP B 243      -0.681   6.160  33.281  1.00 79.88           C  
ATOM   2334  C   ASP B 243      -0.280   7.164  32.188  1.00 79.88           C  
ATOM   2335  CB  ASP B 243       0.320   5.004  33.312  1.00 79.88           C  
ATOM   2336  O   ASP B 243       0.387   8.164  32.500  1.00 79.88           O  
ATOM   2337  CG  ASP B 243       0.165   4.129  34.531  1.00 79.88           C  
ATOM   2338  OD1 ASP B 243      -0.526   4.535  35.500  1.00 79.88           O  
ATOM   2339  OD2 ASP B 243       0.741   3.018  34.562  1.00 79.88           O  
ATOM   2340  N   LEU B 244      -0.709   6.855  30.984  1.00 86.19           N  
ATOM   2341  CA  LEU B 244      -0.336   7.695  29.859  1.00 86.19           C  
ATOM   2342  C   LEU B 244      -1.557   8.406  29.281  1.00 86.19           C  
ATOM   2343  CB  LEU B 244       0.341   6.863  28.766  1.00 86.19           C  
ATOM   2344  O   LEU B 244      -1.769   8.406  28.078  1.00 86.19           O  
ATOM   2345  CG  LEU B 244       1.598   6.094  29.188  1.00 86.19           C  
ATOM   2346  CD1 LEU B 244       2.064   5.188  28.047  1.00 86.19           C  
ATOM   2347  CD2 LEU B 244       2.703   7.062  29.594  1.00 86.19           C  
ATOM   2348  N   GLN B 245      -2.344   9.016  30.141  1.00 81.44           N  
ATOM   2349  CA  GLN B 245      -3.695   9.469  29.828  1.00 81.44           C  
ATOM   2350  C   GLN B 245      -3.730  10.219  28.500  1.00 81.44           C  
ATOM   2351  CB  GLN B 245      -4.238  10.352  30.953  1.00 81.44           C  
ATOM   2352  O   GLN B 245      -4.574   9.945  27.641  1.00 81.44           O  
ATOM   2353  CG  GLN B 245      -4.867   9.570  32.094  1.00 81.44           C  
ATOM   2354  CD  GLN B 245      -5.414  10.469  33.188  1.00 81.44           C  
ATOM   2355  NE2 GLN B 245      -6.055   9.875  34.188  1.00 81.44           N  
ATOM   2356  OE1 GLN B 245      -5.262  11.695  33.125  1.00 81.44           O  
ATOM   2357  N   ASP B 246      -2.836  10.992  28.125  1.00 91.56           N  
ATOM   2358  CA  ASP B 246      -2.918  11.789  26.906  1.00 91.56           C  
ATOM   2359  C   ASP B 246      -2.596  10.938  25.672  1.00 91.56           C  
ATOM   2360  CB  ASP B 246      -1.970  12.984  26.969  1.00 91.56           C  
ATOM   2361  O   ASP B 246      -2.973  11.289  24.547  1.00 91.56           O  
ATOM   2362  CG  ASP B 246      -2.400  14.023  28.000  1.00 91.56           C  
ATOM   2363  OD1 ASP B 246      -3.604  14.094  28.328  1.00 91.56           O  
ATOM   2364  OD2 ASP B 246      -1.527  14.773  28.484  1.00 91.56           O  
ATOM   2365  N   TYR B 247      -1.960   9.836  25.891  1.00 96.31           N  
ATOM   2366  CA  TYR B 247      -1.550   9.016  24.766  1.00 96.31           C  
ATOM   2367  C   TYR B 247      -2.207   7.645  24.812  1.00 96.31           C  
ATOM   2368  CB  TYR B 247      -0.026   8.867  24.734  1.00 96.31           C  
ATOM   2369  O   TYR B 247      -1.754   6.707  24.156  1.00 96.31           O  
ATOM   2370  CG  TYR B 247       0.699  10.117  24.281  1.00 96.31           C  
ATOM   2371  CD1 TYR B 247       0.833  10.422  22.938  1.00 96.31           C  
ATOM   2372  CD2 TYR B 247       1.251  10.984  25.219  1.00 96.31           C  
ATOM   2373  CE1 TYR B 247       1.501  11.570  22.516  1.00 96.31           C  
ATOM   2374  CE2 TYR B 247       1.922  12.141  24.812  1.00 96.31           C  
ATOM   2375  OH  TYR B 247       2.705  13.555  23.062  1.00 96.31           O  
ATOM   2376  CZ  TYR B 247       2.041  12.422  23.469  1.00 96.31           C  
ATOM   2377  N   THR B 248      -3.271   7.574  25.688  1.00 96.56           N  
ATOM   2378  CA  THR B 248      -4.105   6.379  25.703  1.00 96.56           C  
ATOM   2379  C   THR B 248      -5.238   6.504  24.688  1.00 96.56           C  
ATOM   2380  CB  THR B 248      -4.688   6.109  27.094  1.00 96.56           C  
ATOM   2381  O   THR B 248      -5.945   7.512  24.656  1.00 96.56           O  
ATOM   2382  CG2 THR B 248      -5.562   4.859  27.094  1.00 96.56           C  
ATOM   2383  OG1 THR B 248      -3.613   5.930  28.031  1.00 96.56           O  
ATOM   2384  N   TYR B 249      -5.363   5.547  23.797  1.00 96.25           N  
ATOM   2385  CA  TYR B 249      -6.391   5.512  22.766  1.00 96.25           C  
ATOM   2386  C   TYR B 249      -7.320   4.320  22.953  1.00 96.25           C  
ATOM   2387  CB  TYR B 249      -5.750   5.453  21.375  1.00 96.25           C  
ATOM   2388  O   TYR B 249      -6.918   3.172  22.750  1.00 96.25           O  
ATOM   2389  CG  TYR B 249      -6.750   5.492  20.234  1.00 96.25           C  
ATOM   2390  CD1 TYR B 249      -7.051   4.340  19.516  1.00 96.25           C  
ATOM   2391  CD2 TYR B 249      -7.391   6.676  19.891  1.00 96.25           C  
ATOM   2392  CE1 TYR B 249      -7.969   4.371  18.469  1.00 96.25           C  
ATOM   2393  CE2 TYR B 249      -8.312   6.719  18.859  1.00 96.25           C  
ATOM   2394  OH  TYR B 249      -9.508   5.598  17.109  1.00 96.25           O  
ATOM   2395  CZ  TYR B 249      -8.594   5.562  18.156  1.00 96.25           C  
ATOM   2396  N   TYR B 250      -8.570   4.598  23.391  1.00 95.50           N  
ATOM   2397  CA  TYR B 250      -9.562   3.562  23.688  1.00 95.50           C  
ATOM   2398  C   TYR B 250      -8.977   2.488  24.594  1.00 95.50           C  
ATOM   2399  CB  TYR B 250     -10.062   2.926  22.375  1.00 95.50           C  
ATOM   2400  O   TYR B 250      -9.047   1.297  24.281  1.00 95.50           O  
ATOM   2401  CG  TYR B 250     -11.023   3.799  21.609  1.00 95.50           C  
ATOM   2402  CD1 TYR B 250     -12.398   3.715  21.828  1.00 95.50           C  
ATOM   2403  CD2 TYR B 250     -10.562   4.711  20.672  1.00 95.50           C  
ATOM   2404  CE1 TYR B 250     -13.289   4.516  21.109  1.00 95.50           C  
ATOM   2405  CE2 TYR B 250     -11.438   5.516  19.953  1.00 95.50           C  
ATOM   2406  OH  TYR B 250     -13.672   6.207  19.469  1.00 95.50           O  
ATOM   2407  CZ  TYR B 250     -12.797   5.410  20.188  1.00 95.50           C  
ATOM   2408  N   PHE B 251      -8.336   2.887  25.672  1.00 95.00           N  
ATOM   2409  CA  PHE B 251      -7.836   2.076  26.781  1.00 95.00           C  
ATOM   2410  C   PHE B 251      -6.551   1.359  26.391  1.00 95.00           C  
ATOM   2411  CB  PHE B 251      -8.891   1.057  27.219  1.00 95.00           C  
ATOM   2412  O   PHE B 251      -6.109   0.439  27.078  1.00 95.00           O  
ATOM   2413  CG  PHE B 251     -10.172   1.680  27.703  1.00 95.00           C  
ATOM   2414  CD1 PHE B 251     -10.273   2.158  29.000  1.00 95.00           C  
ATOM   2415  CD2 PHE B 251     -11.273   1.788  26.859  1.00 95.00           C  
ATOM   2416  CE1 PHE B 251     -11.461   2.736  29.469  1.00 95.00           C  
ATOM   2417  CE2 PHE B 251     -12.453   2.363  27.312  1.00 95.00           C  
ATOM   2418  CZ  PHE B 251     -12.547   2.836  28.609  1.00 95.00           C  
ATOM   2419  N   VAL B 252      -5.973   1.630  25.234  1.00 96.31           N  
ATOM   2420  CA  VAL B 252      -4.684   1.071  24.844  1.00 96.31           C  
ATOM   2421  C   VAL B 252      -3.604   2.145  24.938  1.00 96.31           C  
ATOM   2422  CB  VAL B 252      -4.734   0.496  23.406  1.00 96.31           C  
ATOM   2423  O   VAL B 252      -3.664   3.162  24.234  1.00 96.31           O  
ATOM   2424  CG1 VAL B 252      -3.408  -0.170  23.047  1.00 96.31           C  
ATOM   2425  CG2 VAL B 252      -5.891  -0.496  23.266  1.00 96.31           C  
ATOM   2426  N   PRO B 253      -2.646   1.879  25.766  1.00 96.69           N  
ATOM   2427  CA  PRO B 253      -1.615   2.902  25.953  1.00 96.69           C  
ATOM   2428  C   PRO B 253      -0.710   3.051  24.734  1.00 96.69           C  
ATOM   2429  CB  PRO B 253      -0.823   2.396  27.156  1.00 96.69           C  
ATOM   2430  O   PRO B 253      -0.077   2.082  24.297  1.00 96.69           O  
ATOM   2431  CG  PRO B 253      -1.715   1.386  27.797  1.00 96.69           C  
ATOM   2432  CD  PRO B 253      -2.602   0.790  26.750  1.00 96.69           C  
ATOM   2433  N   ALA B 254      -0.587   4.172  24.172  1.00 97.56           N  
ATOM   2434  CA  ALA B 254       0.296   4.617  23.094  1.00 97.56           C  
ATOM   2435  C   ALA B 254       0.444   3.541  22.031  1.00 97.56           C  
ATOM   2436  CB  ALA B 254       1.665   5.000  23.656  1.00 97.56           C  
ATOM   2437  O   ALA B 254       1.558   3.105  21.734  1.00 97.56           O  
ATOM   2438  N   PRO B 255      -0.614   3.156  21.422  1.00 97.88           N  
ATOM   2439  CA  PRO B 255      -0.537   2.061  20.453  1.00 97.88           C  
ATOM   2440  C   PRO B 255       0.349   2.393  19.250  1.00 97.88           C  
ATOM   2441  CB  PRO B 255      -1.993   1.869  20.016  1.00 97.88           C  
ATOM   2442  O   PRO B 255       1.137   1.554  18.812  1.00 97.88           O  
ATOM   2443  CG  PRO B 255      -2.658   3.170  20.328  1.00 97.88           C  
ATOM   2444  CD  PRO B 255      -1.989   3.768  21.531  1.00 97.88           C  
ATOM   2445  N   TRP B 256       0.273   3.596  18.703  1.00 98.50           N  
ATOM   2446  CA  TRP B 256       1.065   3.953  17.531  1.00 98.50           C  
ATOM   2447  C   TRP B 256       2.555   3.945  17.859  1.00 98.50           C  
ATOM   2448  CB  TRP B 256       0.653   5.332  17.000  1.00 98.50           C  
ATOM   2449  O   TRP B 256       3.373   3.510  17.047  1.00 98.50           O  
ATOM   2450  CG  TRP B 256      -0.684   5.348  16.328  1.00 98.50           C  
ATOM   2451  CD1 TRP B 256      -0.961   4.973  15.039  1.00 98.50           C  
ATOM   2452  CD2 TRP B 256      -1.927   5.766  16.906  1.00 98.50           C  
ATOM   2453  CE2 TRP B 256      -2.916   5.617  15.906  1.00 98.50           C  
ATOM   2454  CE3 TRP B 256      -2.299   6.254  18.156  1.00 98.50           C  
ATOM   2455  NE1 TRP B 256      -2.303   5.133  14.781  1.00 98.50           N  
ATOM   2456  CH2 TRP B 256      -4.594   6.410  17.375  1.00 98.50           C  
ATOM   2457  CZ2 TRP B 256      -4.258   5.938  16.125  1.00 98.50           C  
ATOM   2458  CZ3 TRP B 256      -3.633   6.570  18.391  1.00 98.50           C  
ATOM   2459  N   LEU B 257       2.871   4.434  19.031  1.00 98.44           N  
ATOM   2460  CA  LEU B 257       4.273   4.402  19.438  1.00 98.44           C  
ATOM   2461  C   LEU B 257       4.758   2.965  19.594  1.00 98.44           C  
ATOM   2462  CB  LEU B 257       4.473   5.172  20.750  1.00 98.44           C  
ATOM   2463  O   LEU B 257       5.863   2.625  19.172  1.00 98.44           O  
ATOM   2464  CG  LEU B 257       5.891   5.172  21.312  1.00 98.44           C  
ATOM   2465  CD1 LEU B 257       6.887   5.668  20.281  1.00 98.44           C  
ATOM   2466  CD2 LEU B 257       5.953   6.031  22.578  1.00 98.44           C  
ATOM   2467  N   SER B 258       3.904   2.146  20.188  1.00 98.56           N  
ATOM   2468  CA  SER B 258       4.266   0.739  20.312  1.00 98.56           C  
ATOM   2469  C   SER B 258       4.547   0.116  18.953  1.00 98.56           C  
ATOM   2470  CB  SER B 258       3.152  -0.039  21.031  1.00 98.56           C  
ATOM   2471  O   SER B 258       5.551  -0.578  18.781  1.00 98.56           O  
ATOM   2472  OG  SER B 258       2.977   0.426  22.359  1.00 98.56           O  
ATOM   2473  N   VAL B 259       3.689   0.380  18.016  1.00 98.69           N  
ATOM   2474  CA  VAL B 259       3.848  -0.154  16.672  1.00 98.69           C  
ATOM   2475  C   VAL B 259       5.164   0.336  16.078  1.00 98.69           C  
ATOM   2476  CB  VAL B 259       2.666   0.248  15.758  1.00 98.69           C  
ATOM   2477  O   VAL B 259       5.918  -0.447  15.492  1.00 98.69           O  
ATOM   2478  CG1 VAL B 259       2.996  -0.032  14.297  1.00 98.69           C  
ATOM   2479  CG2 VAL B 259       1.396  -0.492  16.172  1.00 98.69           C  
ATOM   2480  N   LYS B 260       5.480   1.583  16.234  1.00 98.62           N  
ATOM   2481  CA  LYS B 260       6.691   2.158  15.656  1.00 98.62           C  
ATOM   2482  C   LYS B 260       7.941   1.584  16.328  1.00 98.62           C  
ATOM   2483  CB  LYS B 260       6.680   3.682  15.789  1.00 98.62           C  
ATOM   2484  O   LYS B 260       8.953   1.347  15.656  1.00 98.62           O  
ATOM   2485  CG  LYS B 260       5.770   4.383  14.797  1.00 98.62           C  
ATOM   2486  CD  LYS B 260       5.965   5.895  14.828  1.00 98.62           C  
ATOM   2487  CE  LYS B 260       5.148   6.586  13.742  1.00 98.62           C  
ATOM   2488  NZ  LYS B 260       5.859   6.574  12.422  1.00 98.62           N  
ATOM   2489  N   LEU B 261       7.879   1.395  17.625  1.00 98.81           N  
ATOM   2490  CA  LEU B 261       9.008   0.795  18.312  1.00 98.81           C  
ATOM   2491  C   LEU B 261       9.250  -0.632  17.844  1.00 98.81           C  
ATOM   2492  CB  LEU B 261       8.773   0.804  19.828  1.00 98.81           C  
ATOM   2493  O   LEU B 261      10.398  -1.027  17.594  1.00 98.81           O  
ATOM   2494  CG  LEU B 261       8.789   2.172  20.516  1.00 98.81           C  
ATOM   2495  CD1 LEU B 261       8.320   2.053  21.953  1.00 98.81           C  
ATOM   2496  CD2 LEU B 261      10.188   2.781  20.453  1.00 98.81           C  
ATOM   2497  N   LEU B 262       8.195  -1.331  17.719  1.00 98.75           N  
ATOM   2498  CA  LEU B 262       8.305  -2.699  17.219  1.00 98.75           C  
ATOM   2499  C   LEU B 262       8.867  -2.719  15.797  1.00 98.75           C  
ATOM   2500  CB  LEU B 262       6.945  -3.396  17.250  1.00 98.75           C  
ATOM   2501  O   LEU B 262       9.656  -3.600  15.453  1.00 98.75           O  
ATOM   2502  CG  LEU B 262       6.406  -3.762  18.641  1.00 98.75           C  
ATOM   2503  CD1 LEU B 262       4.914  -4.074  18.562  1.00 98.75           C  
ATOM   2504  CD2 LEU B 262       7.176  -4.941  19.219  1.00 98.75           C  
ATOM   2505  N   ARG B 263       8.477  -1.777  15.016  1.00 98.38           N  
ATOM   2506  CA  ARG B 263       9.000  -1.668  13.656  1.00 98.38           C  
ATOM   2507  C   ARG B 263      10.492  -1.349  13.672  1.00 98.38           C  
ATOM   2508  CB  ARG B 263       8.242  -0.595  12.875  1.00 98.38           C  
ATOM   2509  O   ARG B 263      11.250  -1.896  12.867  1.00 98.38           O  
ATOM   2510  CG  ARG B 263       8.727  -0.413  11.445  1.00 98.38           C  
ATOM   2511  CD  ARG B 263       8.508  -1.665  10.609  1.00 98.38           C  
ATOM   2512  NE  ARG B 263       7.086  -1.949  10.430  1.00 98.38           N  
ATOM   2513  NH1 ARG B 263       7.254  -2.418   8.172  1.00 98.38           N  
ATOM   2514  NH2 ARG B 263       5.223  -2.535   9.227  1.00 98.38           N  
ATOM   2515  CZ  ARG B 263       6.523  -2.299   9.273  1.00 98.38           C  
ATOM   2516  N   LEU B 264      10.867  -0.501  14.531  1.00 98.50           N  
ATOM   2517  CA  LEU B 264      12.281  -0.173  14.680  1.00 98.50           C  
ATOM   2518  C   LEU B 264      13.094  -1.418  15.008  1.00 98.50           C  
ATOM   2519  CB  LEU B 264      12.477   0.885  15.766  1.00 98.50           C  
ATOM   2520  O   LEU B 264      14.172  -1.632  14.445  1.00 98.50           O  
ATOM   2521  CG  LEU B 264      13.922   1.154  16.203  1.00 98.50           C  
ATOM   2522  CD1 LEU B 264      14.750   1.639  15.016  1.00 98.50           C  
ATOM   2523  CD2 LEU B 264      13.953   2.170  17.344  1.00 98.50           C  
ATOM   2524  N   LEU B 265      12.570  -2.230  15.820  1.00 98.50           N  
ATOM   2525  CA  LEU B 265      13.273  -3.432  16.250  1.00 98.50           C  
ATOM   2526  C   LEU B 265      13.422  -4.418  15.094  1.00 98.50           C  
ATOM   2527  CB  LEU B 265      12.539  -4.098  17.422  1.00 98.50           C  
ATOM   2528  O   LEU B 265      14.305  -5.281  15.117  1.00 98.50           O  
ATOM   2529  CG  LEU B 265      12.555  -3.340  18.750  1.00 98.50           C  
ATOM   2530  CD1 LEU B 265      11.633  -4.016  19.750  1.00 98.50           C  
ATOM   2531  CD2 LEU B 265      13.977  -3.252  19.297  1.00 98.50           C  
ATOM   2532  N   GLN B 266      12.641  -4.332  14.109  1.00 97.62           N  
ATOM   2533  CA  GLN B 266      12.711  -5.219  12.953  1.00 97.62           C  
ATOM   2534  C   GLN B 266      13.891  -4.859  12.055  1.00 97.62           C  
ATOM   2535  CB  GLN B 266      11.406  -5.168  12.156  1.00 97.62           C  
ATOM   2536  O   GLN B 266      14.180  -5.574  11.094  1.00 97.62           O  
ATOM   2537  CG  GLN B 266      10.234  -5.871  12.844  1.00 97.62           C  
ATOM   2538  CD  GLN B 266       8.930  -5.711  12.086  1.00 97.62           C  
ATOM   2539  NE2 GLN B 266       7.855  -5.430  12.812  1.00 97.62           N  
ATOM   2540  OE1 GLN B 266       8.891  -5.840  10.859  1.00 97.62           O  
ATOM   2541  N   CYS B 267      14.555  -3.779  12.297  1.00 97.19           N  
ATOM   2542  CA  CYS B 267      15.742  -3.406  11.539  1.00 97.19           C  
ATOM   2543  C   CYS B 267      16.969  -4.184  12.023  1.00 97.19           C  
ATOM   2544  CB  CYS B 267      16.000  -1.905  11.656  1.00 97.19           C  
ATOM   2545  O   CYS B 267      18.031  -4.113  11.406  1.00 97.19           O  
ATOM   2546  SG  CYS B 267      14.695  -0.883  10.938  1.00 97.19           S  
ATOM   2547  N   TYR B 268      16.734  -4.902  13.117  1.00 97.50           N  
ATOM   2548  CA  TYR B 268      17.875  -5.555  13.750  1.00 97.50           C  
ATOM   2549  C   TYR B 268      17.594  -7.031  14.000  1.00 97.50           C  
ATOM   2550  CB  TYR B 268      18.219  -4.863  15.078  1.00 97.50           C  
ATOM   2551  O   TYR B 268      16.422  -7.441  14.078  1.00 97.50           O  
ATOM   2552  CG  TYR B 268      18.719  -3.451  14.906  1.00 97.50           C  
ATOM   2553  CD1 TYR B 268      20.078  -3.193  14.711  1.00 97.50           C  
ATOM   2554  CD2 TYR B 268      17.844  -2.371  14.945  1.00 97.50           C  
ATOM   2555  CE1 TYR B 268      20.547  -1.895  14.555  1.00 97.50           C  
ATOM   2556  CE2 TYR B 268      18.312  -1.067  14.789  1.00 97.50           C  
ATOM   2557  OH  TYR B 268      20.125   0.450  14.445  1.00 97.50           O  
ATOM   2558  CZ  TYR B 268      19.656  -0.839  14.602  1.00 97.50           C  
ATOM   2559  N   PRO B 269      18.641  -7.793  14.055  1.00 96.56           N  
ATOM   2560  CA  PRO B 269      18.484  -9.164  14.531  1.00 96.56           C  
ATOM   2561  C   PRO B 269      18.172  -9.242  16.031  1.00 96.56           C  
ATOM   2562  CB  PRO B 269      19.828  -9.812  14.219  1.00 96.56           C  
ATOM   2563  O   PRO B 269      18.125  -8.211  16.703  1.00 96.56           O  
ATOM   2564  CG  PRO B 269      20.828  -8.703  14.336  1.00 96.56           C  
ATOM   2565  CD  PRO B 269      20.172  -7.430  13.891  1.00 96.56           C  
ATOM   2566  N   PRO B 270      17.812 -10.398  16.484  1.00 95.56           N  
ATOM   2567  CA  PRO B 270      17.547 -10.500  17.922  1.00 95.56           C  
ATOM   2568  C   PRO B 270      18.688  -9.922  18.781  1.00 95.56           C  
ATOM   2569  CB  PRO B 270      17.406 -12.000  18.156  1.00 95.56           C  
ATOM   2570  O   PRO B 270      19.859 -10.172  18.500  1.00 95.56           O  
ATOM   2571  CG  PRO B 270      17.000 -12.555  16.828  1.00 95.56           C  
ATOM   2572  CD  PRO B 270      17.641 -11.742  15.750  1.00 95.56           C  
ATOM   2573  N   PRO B 271      18.281  -9.172  19.750  1.00 94.88           N  
ATOM   2574  CA  PRO B 271      19.297  -8.492  20.562  1.00 94.88           C  
ATOM   2575  C   PRO B 271      20.094  -9.461  21.438  1.00 94.88           C  
ATOM   2576  CB  PRO B 271      18.469  -7.531  21.438  1.00 94.88           C  
ATOM   2577  O   PRO B 271      19.859 -10.672  21.406  1.00 94.88           O  
ATOM   2578  CG  PRO B 271      17.109  -8.156  21.516  1.00 94.88           C  
ATOM   2579  CD  PRO B 271      16.891  -9.000  20.297  1.00 94.88           C  
ATOM   2580  N   ASP B 272      21.047  -8.820  22.188  1.00 93.31           N  
ATOM   2581  CA  ASP B 272      21.859  -9.586  23.125  1.00 93.31           C  
ATOM   2582  C   ASP B 272      21.000 -10.227  24.203  1.00 93.31           C  
ATOM   2583  CB  ASP B 272      22.922  -8.688  23.766  1.00 93.31           C  
ATOM   2584  O   ASP B 272      19.875  -9.789  24.453  1.00 93.31           O  
ATOM   2585  CG  ASP B 272      23.922  -8.141  22.766  1.00 93.31           C  
ATOM   2586  OD1 ASP B 272      24.188  -8.805  21.734  1.00 93.31           O  
ATOM   2587  OD2 ASP B 272      24.438  -7.027  23.000  1.00 93.31           O  
ATOM   2588  N   PRO B 273      21.453 -11.273  24.797  1.00 92.56           N  
ATOM   2589  CA  PRO B 273      20.656 -12.078  25.719  1.00 92.56           C  
ATOM   2590  C   PRO B 273      20.016 -11.234  26.828  1.00 92.56           C  
ATOM   2591  CB  PRO B 273      21.672 -13.062  26.312  1.00 92.56           C  
ATOM   2592  O   PRO B 273      18.859 -11.484  27.203  1.00 92.56           O  
ATOM   2593  CG  PRO B 273      22.656 -13.289  25.219  1.00 92.56           C  
ATOM   2594  CD  PRO B 273      22.844 -12.000  24.469  1.00 92.56           C  
ATOM   2595  N   ALA B 274      20.750 -10.242  27.328  1.00 92.00           N  
ATOM   2596  CA  ALA B 274      20.172  -9.438  28.391  1.00 92.00           C  
ATOM   2597  C   ALA B 274      18.953  -8.648  27.891  1.00 92.00           C  
ATOM   2598  CB  ALA B 274      21.219  -8.484  28.969  1.00 92.00           C  
ATOM   2599  O   ALA B 274      17.906  -8.648  28.531  1.00 92.00           O  
ATOM   2600  N   VAL B 275      19.062  -8.039  26.781  1.00 95.50           N  
ATOM   2601  CA  VAL B 275      17.984  -7.254  26.203  1.00 95.50           C  
ATOM   2602  C   VAL B 275      16.938  -8.188  25.609  1.00 95.50           C  
ATOM   2603  CB  VAL B 275      18.516  -6.285  25.125  1.00 95.50           C  
ATOM   2604  O   VAL B 275      15.742  -7.859  25.609  1.00 95.50           O  
ATOM   2605  CG1 VAL B 275      17.359  -5.480  24.516  1.00 95.50           C  
ATOM   2606  CG2 VAL B 275      19.578  -5.355  25.703  1.00 95.50           C  
ATOM   2607  N   ARG B 276      17.344  -9.328  25.219  1.00 95.75           N  
ATOM   2608  CA  ARG B 276      16.438 -10.297  24.609  1.00 95.75           C  
ATOM   2609  C   ARG B 276      15.414 -10.797  25.625  1.00 95.75           C  
ATOM   2610  CB  ARG B 276      17.219 -11.469  24.031  1.00 95.75           C  
ATOM   2611  O   ARG B 276      14.250 -11.000  25.281  1.00 95.75           O  
ATOM   2612  CG  ARG B 276      16.375 -12.430  23.203  1.00 95.75           C  
ATOM   2613  CD  ARG B 276      17.234 -13.445  22.469  1.00 95.75           C  
ATOM   2614  NE  ARG B 276      18.000 -14.281  23.391  1.00 95.75           N  
ATOM   2615  NH1 ARG B 276      19.047 -15.508  21.734  1.00 95.75           N  
ATOM   2616  NH2 ARG B 276      19.484 -15.938  23.938  1.00 95.75           N  
ATOM   2617  CZ  ARG B 276      18.844 -15.242  23.016  1.00 95.75           C  
ATOM   2618  N   GLY B 277      15.891 -11.039  26.797  1.00 95.94           N  
ATOM   2619  CA  GLY B 277      14.961 -11.453  27.844  1.00 95.94           C  
ATOM   2620  C   GLY B 277      13.852 -10.453  28.094  1.00 95.94           C  
ATOM   2621  O   GLY B 277      12.680 -10.820  28.156  1.00 95.94           O  
ATOM   2622  N   ARG B 278      14.227  -9.258  28.203  1.00 96.56           N  
ATOM   2623  CA  ARG B 278      13.242  -8.195  28.422  1.00 96.56           C  
ATOM   2624  C   ARG B 278      12.289  -8.086  27.234  1.00 96.56           C  
ATOM   2625  CB  ARG B 278      13.945  -6.859  28.656  1.00 96.56           C  
ATOM   2626  O   ARG B 278      11.078  -7.902  27.422  1.00 96.56           O  
ATOM   2627  CG  ARG B 278      13.039  -5.781  29.234  1.00 96.56           C  
ATOM   2628  CD  ARG B 278      13.797  -4.496  29.531  1.00 96.56           C  
ATOM   2629  NE  ARG B 278      14.523  -4.578  30.797  1.00 96.56           N  
ATOM   2630  NH1 ARG B 278      15.570  -2.533  30.562  1.00 96.56           N  
ATOM   2631  NH2 ARG B 278      15.945  -3.818  32.438  1.00 96.56           N  
ATOM   2632  CZ  ARG B 278      15.344  -3.643  31.250  1.00 96.56           C  
ATOM   2633  N   LEU B 279      12.797  -8.164  26.078  1.00 97.88           N  
ATOM   2634  CA  LEU B 279      11.977  -8.102  24.875  1.00 97.88           C  
ATOM   2635  C   LEU B 279      10.992  -9.266  24.828  1.00 97.88           C  
ATOM   2636  CB  LEU B 279      12.859  -8.117  23.625  1.00 97.88           C  
ATOM   2637  O   LEU B 279       9.812  -9.062  24.531  1.00 97.88           O  
ATOM   2638  CG  LEU B 279      12.133  -8.102  22.281  1.00 97.88           C  
ATOM   2639  CD1 LEU B 279      11.219  -6.891  22.188  1.00 97.88           C  
ATOM   2640  CD2 LEU B 279      13.133  -8.117  21.125  1.00 97.88           C  
ATOM   2641  N   THR B 280      11.469 -10.430  25.141  1.00 97.50           N  
ATOM   2642  CA  THR B 280      10.609 -11.609  25.141  1.00 97.50           C  
ATOM   2643  C   THR B 280       9.461 -11.445  26.125  1.00 97.50           C  
ATOM   2644  CB  THR B 280      11.406 -12.883  25.469  1.00 97.50           C  
ATOM   2645  O   THR B 280       8.312 -11.789  25.828  1.00 97.50           O  
ATOM   2646  CG2 THR B 280      10.500 -14.117  25.469  1.00 97.50           C  
ATOM   2647  OG1 THR B 280      12.438 -13.062  24.484  1.00 97.50           O  
ATOM   2648  N   GLU B 281       9.789 -10.906  27.219  1.00 96.75           N  
ATOM   2649  CA  GLU B 281       8.750 -10.641  28.203  1.00 96.75           C  
ATOM   2650  C   GLU B 281       7.703  -9.672  27.672  1.00 96.75           C  
ATOM   2651  CB  GLU B 281       9.367 -10.094  29.500  1.00 96.75           C  
ATOM   2652  O   GLU B 281       6.504  -9.859  27.891  1.00 96.75           O  
ATOM   2653  CG  GLU B 281       8.383 -10.008  30.656  1.00 96.75           C  
ATOM   2654  CD  GLU B 281       9.008  -9.453  31.938  1.00 96.75           C  
ATOM   2655  OE1 GLU B 281       8.289  -9.305  32.938  1.00 96.75           O  
ATOM   2656  OE2 GLU B 281      10.227  -9.172  31.906  1.00 96.75           O  
ATOM   2657  N   CYS B 282       8.148  -8.672  26.953  1.00 97.25           N  
ATOM   2658  CA  CYS B 282       7.238  -7.711  26.359  1.00 97.25           C  
ATOM   2659  C   CYS B 282       6.316  -8.391  25.344  1.00 97.25           C  
ATOM   2660  CB  CYS B 282       8.023  -6.594  25.672  1.00 97.25           C  
ATOM   2661  O   CYS B 282       5.102  -8.188  25.375  1.00 97.25           O  
ATOM   2662  SG  CYS B 282       8.898  -5.504  26.812  1.00 97.25           S  
ATOM   2663  N   LEU B 283       6.887  -9.195  24.500  1.00 98.31           N  
ATOM   2664  CA  LEU B 283       6.121  -9.875  23.469  1.00 98.31           C  
ATOM   2665  C   LEU B 283       5.117 -10.852  24.078  1.00 98.31           C  
ATOM   2666  CB  LEU B 283       7.059 -10.625  22.516  1.00 98.31           C  
ATOM   2667  O   LEU B 283       3.971 -10.930  23.641  1.00 98.31           O  
ATOM   2668  CG  LEU B 283       8.031  -9.773  21.703  1.00 98.31           C  
ATOM   2669  CD1 LEU B 283       8.992 -10.656  20.922  1.00 98.31           C  
ATOM   2670  CD2 LEU B 283       7.277  -8.828  20.781  1.00 98.31           C  
ATOM   2671  N   GLU B 284       5.543 -11.516  25.125  1.00 97.88           N  
ATOM   2672  CA  GLU B 284       4.629 -12.406  25.828  1.00 97.88           C  
ATOM   2673  C   GLU B 284       3.475 -11.633  26.453  1.00 97.88           C  
ATOM   2674  CB  GLU B 284       5.371 -13.203  26.891  1.00 97.88           C  
ATOM   2675  O   GLU B 284       2.324 -12.070  26.406  1.00 97.88           O  
ATOM   2676  CG  GLU B 284       6.258 -14.312  26.344  1.00 97.88           C  
ATOM   2677  CD  GLU B 284       7.008 -15.078  27.422  1.00 97.88           C  
ATOM   2678  OE1 GLU B 284       7.656 -16.094  27.094  1.00 97.88           O  
ATOM   2679  OE2 GLU B 284       6.941 -14.656  28.594  1.00 97.88           O  
ATOM   2680  N   THR B 285       3.830 -10.547  27.016  1.00 97.62           N  
ATOM   2681  CA  THR B 285       2.803  -9.711  27.625  1.00 97.62           C  
ATOM   2682  C   THR B 285       1.787  -9.250  26.594  1.00 97.62           C  
ATOM   2683  CB  THR B 285       3.418  -8.484  28.328  1.00 97.62           C  
ATOM   2684  O   THR B 285       0.581  -9.266  26.844  1.00 97.62           O  
ATOM   2685  CG2 THR B 285       2.342  -7.629  28.984  1.00 97.62           C  
ATOM   2686  OG1 THR B 285       4.344  -8.930  29.328  1.00 97.62           O  
ATOM   2687  N   ILE B 286       2.209  -8.852  25.391  1.00 97.88           N  
ATOM   2688  CA  ILE B 286       1.325  -8.414  24.312  1.00 97.88           C  
ATOM   2689  C   ILE B 286       0.421  -9.570  23.891  1.00 97.88           C  
ATOM   2690  CB  ILE B 286       2.125  -7.883  23.109  1.00 97.88           C  
ATOM   2691  O   ILE B 286      -0.789  -9.391  23.734  1.00 97.88           O  
ATOM   2692  CG1 ILE B 286       2.855  -6.586  23.469  1.00 97.88           C  
ATOM   2693  CG2 ILE B 286       1.205  -7.672  21.906  1.00 97.88           C  
ATOM   2694  CD1 ILE B 286       3.867  -6.129  22.438  1.00 97.88           C  
ATOM   2695  N   LEU B 287       0.975 -10.750  23.797  1.00 97.69           N  
ATOM   2696  CA  LEU B 287       0.206 -11.922  23.422  1.00 97.69           C  
ATOM   2697  C   LEU B 287      -0.804 -12.297  24.500  1.00 97.69           C  
ATOM   2698  CB  LEU B 287       1.138 -13.109  23.141  1.00 97.69           C  
ATOM   2699  O   LEU B 287      -1.929 -12.695  24.188  1.00 97.69           O  
ATOM   2700  CG  LEU B 287       1.929 -13.062  21.828  1.00 97.69           C  
ATOM   2701  CD1 LEU B 287       3.045 -14.102  21.859  1.00 97.69           C  
ATOM   2702  CD2 LEU B 287       1.005 -13.281  20.641  1.00 97.69           C  
ATOM   2703  N   ASN B 288      -0.409 -12.109  25.719  1.00 96.62           N  
ATOM   2704  CA  ASN B 288      -1.326 -12.391  26.812  1.00 96.62           C  
ATOM   2705  C   ASN B 288      -2.496 -11.414  26.844  1.00 96.62           C  
ATOM   2706  CB  ASN B 288      -0.585 -12.359  28.156  1.00 96.62           C  
ATOM   2707  O   ASN B 288      -3.641 -11.812  27.062  1.00 96.62           O  
ATOM   2708  CG  ASN B 288       0.345 -13.547  28.328  1.00 96.62           C  
ATOM   2709  ND2 ASN B 288       1.327 -13.398  29.219  1.00 96.62           N  
ATOM   2710  OD1 ASN B 288       0.183 -14.578  27.688  1.00 96.62           O  
ATOM   2711  N   LYS B 289      -2.209 -10.211  26.641  1.00 94.75           N  
ATOM   2712  CA  LYS B 289      -3.250  -9.188  26.641  1.00 94.75           C  
ATOM   2713  C   LYS B 289      -4.266  -9.430  25.516  1.00 94.75           C  
ATOM   2714  CB  LYS B 289      -2.637  -7.793  26.484  1.00 94.75           C  
ATOM   2715  O   LYS B 289      -5.430  -9.047  25.641  1.00 94.75           O  
ATOM   2716  CG  LYS B 289      -1.986  -7.266  27.750  1.00 94.75           C  
ATOM   2717  CD  LYS B 289      -1.463  -5.848  27.562  1.00 94.75           C  
ATOM   2718  CE  LYS B 289      -0.879  -5.289  28.859  1.00 94.75           C  
ATOM   2719  NZ  LYS B 289      -0.371  -3.895  28.688  1.00 94.75           N  
ATOM   2720  N   ALA B 290      -3.850 -10.031  24.453  1.00 92.81           N  
ATOM   2721  CA  ALA B 290      -4.746 -10.344  23.344  1.00 92.81           C  
ATOM   2722  C   ALA B 290      -5.816 -11.352  23.766  1.00 92.81           C  
ATOM   2723  CB  ALA B 290      -3.955 -10.883  22.156  1.00 92.81           C  
ATOM   2724  O   ALA B 290      -6.910 -11.375  23.203  1.00 92.81           O  
ATOM   2725  N   GLN B 291      -5.535 -12.109  24.781  1.00 93.00           N  
ATOM   2726  CA  GLN B 291      -6.457 -13.141  25.234  1.00 93.00           C  
ATOM   2727  C   GLN B 291      -7.406 -12.602  26.297  1.00 93.00           C  
ATOM   2728  CB  GLN B 291      -5.688 -14.344  25.781  1.00 93.00           C  
ATOM   2729  O   GLN B 291      -8.414 -13.234  26.625  1.00 93.00           O  
ATOM   2730  CG  GLN B 291      -4.785 -15.016  24.750  1.00 93.00           C  
ATOM   2731  CD  GLN B 291      -5.566 -15.633  23.609  1.00 93.00           C  
ATOM   2732  NE2 GLN B 291      -5.016 -15.531  22.391  1.00 93.00           N  
ATOM   2733  OE1 GLN B 291      -6.648 -16.188  23.797  1.00 93.00           O  
ATOM   2734  N   GLU B 292      -7.129 -11.461  26.750  1.00 92.31           N  
ATOM   2735  CA  GLU B 292      -7.984 -10.859  27.766  1.00 92.31           C  
ATOM   2736  C   GLU B 292      -9.250 -10.273  27.156  1.00 92.31           C  
ATOM   2737  CB  GLU B 292      -7.223  -9.781  28.547  1.00 92.31           C  
ATOM   2738  O   GLU B 292      -9.242  -9.852  25.984  1.00 92.31           O  
ATOM   2739  CG  GLU B 292      -6.066 -10.312  29.375  1.00 92.31           C  
ATOM   2740  CD  GLU B 292      -5.246  -9.219  30.031  1.00 92.31           C  
ATOM   2741  OE1 GLU B 292      -4.203  -9.531  30.656  1.00 92.31           O  
ATOM   2742  OE2 GLU B 292      -5.652  -8.039  29.938  1.00 92.31           O  
ATOM   2743  N   PRO B 293     -10.320 -10.250  27.953  1.00 91.94           N  
ATOM   2744  CA  PRO B 293     -11.531  -9.594  27.438  1.00 91.94           C  
ATOM   2745  C   PRO B 293     -11.320  -8.109  27.156  1.00 91.94           C  
ATOM   2746  CB  PRO B 293     -12.539  -9.805  28.578  1.00 91.94           C  
ATOM   2747  O   PRO B 293     -10.586  -7.438  27.891  1.00 91.94           O  
ATOM   2748  CG  PRO B 293     -11.953 -10.898  29.422  1.00 91.94           C  
ATOM   2749  CD  PRO B 293     -10.469 -10.914  29.203  1.00 91.94           C  
ATOM   2750  N   PRO B 294     -12.016  -7.680  26.141  1.00 90.06           N  
ATOM   2751  CA  PRO B 294     -11.859  -6.262  25.797  1.00 90.06           C  
ATOM   2752  C   PRO B 294     -12.414  -5.332  26.875  1.00 90.06           C  
ATOM   2753  CB  PRO B 294     -12.648  -6.125  24.500  1.00 90.06           C  
ATOM   2754  O   PRO B 294     -13.430  -5.645  27.500  1.00 90.06           O  
ATOM   2755  CG  PRO B 294     -13.633  -7.246  24.531  1.00 90.06           C  
ATOM   2756  CD  PRO B 294     -13.070  -8.352  25.375  1.00 90.06           C  
ATOM   2757  N   LYS B 295     -11.781  -4.234  27.000  1.00 90.88           N  
ATOM   2758  CA  LYS B 295     -12.211  -3.232  27.969  1.00 90.88           C  
ATOM   2759  C   LYS B 295     -13.312  -2.344  27.406  1.00 90.88           C  
ATOM   2760  CB  LYS B 295     -11.023  -2.377  28.422  1.00 90.88           C  
ATOM   2761  O   LYS B 295     -13.984  -1.624  28.141  1.00 90.88           O  
ATOM   2762  CG  LYS B 295      -9.953  -3.145  29.188  1.00 90.88           C  
ATOM   2763  CD  LYS B 295      -8.898  -2.213  29.766  1.00 90.88           C  
ATOM   2764  CE  LYS B 295      -7.863  -2.975  30.578  1.00 90.88           C  
ATOM   2765  NZ  LYS B 295      -6.793  -2.070  31.094  1.00 90.88           N  
ATOM   2766  N   SER B 296     -13.414  -2.381  26.125  1.00 91.81           N  
ATOM   2767  CA  SER B 296     -14.445  -1.612  25.438  1.00 91.81           C  
ATOM   2768  C   SER B 296     -15.039  -2.398  24.281  1.00 91.81           C  
ATOM   2769  CB  SER B 296     -13.883  -0.283  24.938  1.00 91.81           C  
ATOM   2770  O   SER B 296     -14.336  -3.178  23.625  1.00 91.81           O  
ATOM   2771  OG  SER B 296     -14.836   0.396  24.141  1.00 91.81           O  
ATOM   2772  N   LYS B 297     -16.328  -2.104  24.047  1.00 91.44           N  
ATOM   2773  CA  LYS B 297     -17.000  -2.771  22.938  1.00 91.44           C  
ATOM   2774  C   LYS B 297     -16.797  -2.014  21.625  1.00 91.44           C  
ATOM   2775  CB  LYS B 297     -18.500  -2.912  23.234  1.00 91.44           C  
ATOM   2776  O   LYS B 297     -17.188  -2.496  20.562  1.00 91.44           O  
ATOM   2777  CG  LYS B 297     -18.812  -3.875  24.375  1.00 91.44           C  
ATOM   2778  CD  LYS B 297     -20.328  -4.055  24.547  1.00 91.44           C  
ATOM   2779  CE  LYS B 297     -20.641  -5.023  25.672  1.00 91.44           C  
ATOM   2780  NZ  LYS B 297     -22.109  -5.191  25.859  1.00 91.44           N  
ATOM   2781  N   LYS B 298     -16.172  -0.894  21.750  1.00 94.12           N  
ATOM   2782  CA  LYS B 298     -15.914  -0.111  20.547  1.00 94.12           C  
ATOM   2783  C   LYS B 298     -14.844  -0.771  19.688  1.00 94.12           C  
ATOM   2784  CB  LYS B 298     -15.492   1.312  20.906  1.00 94.12           C  
ATOM   2785  O   LYS B 298     -13.836  -1.262  20.203  1.00 94.12           O  
ATOM   2786  CG  LYS B 298     -16.594   2.139  21.562  1.00 94.12           C  
ATOM   2787  CD  LYS B 298     -16.156   3.590  21.734  1.00 94.12           C  
ATOM   2788  CE  LYS B 298     -17.281   4.430  22.344  1.00 94.12           C  
ATOM   2789  NZ  LYS B 298     -16.875   5.855  22.516  1.00 94.12           N  
ATOM   2790  N   VAL B 299     -15.094  -0.788  18.375  1.00 94.56           N  
ATOM   2791  CA  VAL B 299     -14.195  -1.467  17.453  1.00 94.56           C  
ATOM   2792  C   VAL B 299     -12.812  -0.826  17.500  1.00 94.56           C  
ATOM   2793  CB  VAL B 299     -14.750  -1.431  16.000  1.00 94.56           C  
ATOM   2794  O   VAL B 299     -11.805  -1.491  17.250  1.00 94.56           O  
ATOM   2795  CG1 VAL B 299     -14.742  -0.005  15.453  1.00 94.56           C  
ATOM   2796  CG2 VAL B 299     -13.945  -2.361  15.102  1.00 94.56           C  
ATOM   2797  N   GLN B 300     -12.758   0.389  17.875  1.00 96.00           N  
ATOM   2798  CA  GLN B 300     -11.492   1.116  17.938  1.00 96.00           C  
ATOM   2799  C   GLN B 300     -10.555   0.494  18.969  1.00 96.00           C  
ATOM   2800  CB  GLN B 300     -11.734   2.588  18.266  1.00 96.00           C  
ATOM   2801  O   GLN B 300      -9.336   0.442  18.750  1.00 96.00           O  
ATOM   2802  CG  GLN B 300     -12.438   3.361  17.172  1.00 96.00           C  
ATOM   2803  CD  GLN B 300     -13.938   3.148  17.156  1.00 96.00           C  
ATOM   2804  NE2 GLN B 300     -14.625   3.771  16.203  1.00 96.00           N  
ATOM   2805  OE1 GLN B 300     -14.484   2.428  18.000  1.00 96.00           O  
ATOM   2806  N   HIS B 301     -11.156   0.085  20.109  1.00 96.38           N  
ATOM   2807  CA  HIS B 301     -10.352  -0.586  21.125  1.00 96.38           C  
ATOM   2808  C   HIS B 301      -9.688  -1.839  20.562  1.00 96.38           C  
ATOM   2809  CB  HIS B 301     -11.211  -0.947  22.344  1.00 96.38           C  
ATOM   2810  O   HIS B 301      -8.469  -2.006  20.672  1.00 96.38           O  
ATOM   2811  CG  HIS B 301     -10.484  -1.756  23.375  1.00 96.38           C  
ATOM   2812  CD2 HIS B 301     -10.648  -3.037  23.766  1.00 96.38           C  
ATOM   2813  ND1 HIS B 301      -9.445  -1.247  24.125  1.00 96.38           N  
ATOM   2814  CE1 HIS B 301      -9.008  -2.184  24.938  1.00 96.38           C  
ATOM   2815  NE2 HIS B 301      -9.719  -3.279  24.750  1.00 96.38           N  
ATOM   2816  N   SER B 302     -10.492  -2.660  19.984  1.00 96.81           N  
ATOM   2817  CA  SER B 302      -9.984  -3.902  19.406  1.00 96.81           C  
ATOM   2818  C   SER B 302      -8.953  -3.625  18.328  1.00 96.81           C  
ATOM   2819  CB  SER B 302     -11.133  -4.734  18.844  1.00 96.81           C  
ATOM   2820  O   SER B 302      -7.898  -4.262  18.281  1.00 96.81           O  
ATOM   2821  OG  SER B 302     -10.656  -5.977  18.344  1.00 96.81           O  
ATOM   2822  N   ASN B 303      -9.195  -2.705  17.438  1.00 97.75           N  
ATOM   2823  CA  ASN B 303      -8.266  -2.375  16.375  1.00 97.75           C  
ATOM   2824  C   ASN B 303      -6.926  -1.899  16.906  1.00 97.75           C  
ATOM   2825  CB  ASN B 303      -8.875  -1.313  15.445  1.00 97.75           C  
ATOM   2826  O   ASN B 303      -5.871  -2.320  16.422  1.00 97.75           O  
ATOM   2827  CG  ASN B 303      -9.953  -1.874  14.539  1.00 97.75           C  
ATOM   2828  ND2 ASN B 303     -10.719  -0.990  13.914  1.00 97.75           N  
ATOM   2829  OD1 ASN B 303     -10.094  -3.092  14.398  1.00 97.75           O  
ATOM   2830  N   ALA B 304      -6.941  -1.072  17.906  1.00 97.94           N  
ATOM   2831  CA  ALA B 304      -5.711  -0.545  18.484  1.00 97.94           C  
ATOM   2832  C   ALA B 304      -4.895  -1.655  19.141  1.00 97.94           C  
ATOM   2833  CB  ALA B 304      -6.031   0.548  19.500  1.00 97.94           C  
ATOM   2834  O   ALA B 304      -3.686  -1.758  18.922  1.00 97.94           O  
ATOM   2835  N   LYS B 305      -5.582  -2.385  19.891  1.00 97.62           N  
ATOM   2836  CA  LYS B 305      -4.922  -3.510  20.547  1.00 97.62           C  
ATOM   2837  C   LYS B 305      -4.316  -4.465  19.531  1.00 97.62           C  
ATOM   2838  CB  LYS B 305      -5.906  -4.258  21.453  1.00 97.62           C  
ATOM   2839  O   LYS B 305      -3.158  -4.867  19.656  1.00 97.62           O  
ATOM   2840  CG  LYS B 305      -5.270  -5.371  22.266  1.00 97.62           C  
ATOM   2841  CD  LYS B 305      -6.297  -6.082  23.141  1.00 97.62           C  
ATOM   2842  CE  LYS B 305      -5.754  -7.395  23.688  1.00 97.62           C  
ATOM   2843  NZ  LYS B 305      -6.785  -8.133  24.484  1.00 97.62           N  
ATOM   2844  N   ASN B 306      -5.066  -4.797  18.547  1.00 98.31           N  
ATOM   2845  CA  ASN B 306      -4.617  -5.750  17.547  1.00 98.31           C  
ATOM   2846  C   ASN B 306      -3.543  -5.145  16.641  1.00 98.31           C  
ATOM   2847  CB  ASN B 306      -5.801  -6.238  16.703  1.00 98.31           C  
ATOM   2848  O   ASN B 306      -2.701  -5.867  16.109  1.00 98.31           O  
ATOM   2849  CG  ASN B 306      -6.746  -7.125  17.484  1.00 98.31           C  
ATOM   2850  ND2 ASN B 306      -8.016  -7.109  17.109  1.00 98.31           N  
ATOM   2851  OD1 ASN B 306      -6.336  -7.820  18.422  1.00 98.31           O  
ATOM   2852  N   ALA B 307      -3.523  -3.836  16.469  1.00 98.62           N  
ATOM   2853  CA  ALA B 307      -2.436  -3.197  15.727  1.00 98.62           C  
ATOM   2854  C   ALA B 307      -1.086  -3.506  16.359  1.00 98.62           C  
ATOM   2855  CB  ALA B 307      -2.656  -1.688  15.656  1.00 98.62           C  
ATOM   2856  O   ALA B 307      -0.135  -3.881  15.680  1.00 98.62           O  
ATOM   2857  N   VAL B 308      -1.093  -3.361  17.656  1.00 98.62           N  
ATOM   2858  CA  VAL B 308       0.133  -3.645  18.391  1.00 98.62           C  
ATOM   2859  C   VAL B 308       0.459  -5.133  18.297  1.00 98.62           C  
ATOM   2860  CB  VAL B 308       0.018  -3.213  19.875  1.00 98.62           C  
ATOM   2861  O   VAL B 308       1.608  -5.512  18.062  1.00 98.62           O  
ATOM   2862  CG1 VAL B 308       1.316  -3.506  20.625  1.00 98.62           C  
ATOM   2863  CG2 VAL B 308      -0.338  -1.731  19.969  1.00 98.62           C  
ATOM   2864  N   LEU B 309      -0.527  -5.926  18.422  1.00 98.62           N  
ATOM   2865  CA  LEU B 309      -0.345  -7.371  18.375  1.00 98.62           C  
ATOM   2866  C   LEU B 309       0.233  -7.812  17.047  1.00 98.62           C  
ATOM   2867  CB  LEU B 309      -1.675  -8.086  18.641  1.00 98.62           C  
ATOM   2868  O   LEU B 309       1.205  -8.570  17.000  1.00 98.62           O  
ATOM   2869  CG  LEU B 309      -1.663  -9.609  18.500  1.00 98.62           C  
ATOM   2870  CD1 LEU B 309      -0.716 -10.234  19.516  1.00 98.62           C  
ATOM   2871  CD2 LEU B 309      -3.072 -10.172  18.656  1.00 98.62           C  
ATOM   2872  N   PHE B 310      -0.323  -7.355  15.945  1.00 98.56           N  
ATOM   2873  CA  PHE B 310       0.138  -7.773  14.633  1.00 98.56           C  
ATOM   2874  C   PHE B 310       1.577  -7.328  14.391  1.00 98.56           C  
ATOM   2875  CB  PHE B 310      -0.772  -7.203  13.539  1.00 98.56           C  
ATOM   2876  O   PHE B 310       2.348  -8.031  13.734  1.00 98.56           O  
ATOM   2877  CG  PHE B 310      -1.971  -8.062  13.234  1.00 98.56           C  
ATOM   2878  CD1 PHE B 310      -1.828  -9.273  12.562  1.00 98.56           C  
ATOM   2879  CD2 PHE B 310      -3.242  -7.664  13.633  1.00 98.56           C  
ATOM   2880  CE1 PHE B 310      -2.936 -10.070  12.289  1.00 98.56           C  
ATOM   2881  CE2 PHE B 310      -4.352  -8.461  13.359  1.00 98.56           C  
ATOM   2882  CZ  PHE B 310      -4.199  -9.656  12.680  1.00 98.56           C  
ATOM   2883  N   GLU B 311       1.934  -6.133  14.898  1.00 98.62           N  
ATOM   2884  CA  GLU B 311       3.318  -5.703  14.742  1.00 98.62           C  
ATOM   2885  C   GLU B 311       4.262  -6.559  15.586  1.00 98.62           C  
ATOM   2886  CB  GLU B 311       3.469  -4.227  15.125  1.00 98.62           C  
ATOM   2887  O   GLU B 311       5.391  -6.832  15.172  1.00 98.62           O  
ATOM   2888  CG  GLU B 311       4.633  -3.529  14.438  1.00 98.62           C  
ATOM   2889  CD  GLU B 311       4.441  -3.371  12.938  1.00 98.62           C  
ATOM   2890  OE1 GLU B 311       5.441  -3.449  12.188  1.00 98.62           O  
ATOM   2891  OE2 GLU B 311       3.283  -3.166  12.516  1.00 98.62           O  
ATOM   2892  N   ALA B 312       3.770  -6.953  16.750  1.00 98.69           N  
ATOM   2893  CA  ALA B 312       4.551  -7.863  17.578  1.00 98.69           C  
ATOM   2894  C   ALA B 312       4.754  -9.203  16.891  1.00 98.69           C  
ATOM   2895  CB  ALA B 312       3.863  -8.062  18.938  1.00 98.69           C  
ATOM   2896  O   ALA B 312       5.855  -9.758  16.906  1.00 98.69           O  
ATOM   2897  N   ILE B 313       3.730  -9.672  16.297  1.00 98.12           N  
ATOM   2898  CA  ILE B 313       3.824 -10.930  15.562  1.00 98.12           C  
ATOM   2899  C   ILE B 313       4.816 -10.789  14.414  1.00 98.12           C  
ATOM   2900  CB  ILE B 313       2.445 -11.375  15.031  1.00 98.12           C  
ATOM   2901  O   ILE B 313       5.629 -11.680  14.172  1.00 98.12           O  
ATOM   2902  CG1 ILE B 313       1.531 -11.789  16.188  1.00 98.12           C  
ATOM   2903  CG2 ILE B 313       2.602 -12.516  14.016  1.00 98.12           C  
ATOM   2904  CD1 ILE B 313       0.103 -12.109  15.766  1.00 98.12           C  
ATOM   2905  N   SER B 314       4.785  -9.711  13.727  1.00 97.75           N  
ATOM   2906  CA  SER B 314       5.738  -9.461  12.648  1.00 97.75           C  
ATOM   2907  C   SER B 314       7.172  -9.523  13.156  1.00 97.75           C  
ATOM   2908  CB  SER B 314       5.473  -8.102  12.000  1.00 97.75           C  
ATOM   2909  O   SER B 314       8.055 -10.070  12.484  1.00 97.75           O  
ATOM   2910  OG  SER B 314       4.254  -8.117  11.273  1.00 97.75           O  
ATOM   2911  N   LEU B 315       7.371  -8.961  14.312  1.00 98.25           N  
ATOM   2912  CA  LEU B 315       8.711  -9.000  14.891  1.00 98.25           C  
ATOM   2913  C   LEU B 315       9.102 -10.430  15.242  1.00 98.25           C  
ATOM   2914  CB  LEU B 315       8.781  -8.117  16.141  1.00 98.25           C  
ATOM   2915  O   LEU B 315      10.234 -10.844  14.992  1.00 98.25           O  
ATOM   2916  CG  LEU B 315      10.125  -8.070  16.859  1.00 98.25           C  
ATOM   2917  CD1 LEU B 315      11.203  -7.512  15.930  1.00 98.25           C  
ATOM   2918  CD2 LEU B 315      10.023  -7.230  18.125  1.00 98.25           C  
ATOM   2919  N   ILE B 316       8.211 -11.172  15.828  1.00 97.94           N  
ATOM   2920  CA  ILE B 316       8.469 -12.562  16.203  1.00 97.94           C  
ATOM   2921  C   ILE B 316       8.867 -13.359  14.961  1.00 97.94           C  
ATOM   2922  CB  ILE B 316       7.227 -13.195  16.859  1.00 97.94           C  
ATOM   2923  O   ILE B 316       9.828 -14.141  15.000  1.00 97.94           O  
ATOM   2924  CG1 ILE B 316       6.992 -12.578  18.250  1.00 97.94           C  
ATOM   2925  CG2 ILE B 316       7.391 -14.719  16.969  1.00 97.94           C  
ATOM   2926  CD1 ILE B 316       5.633 -12.914  18.844  1.00 97.94           C  
ATOM   2927  N   ILE B 317       8.172 -13.125  13.898  1.00 96.62           N  
ATOM   2928  CA  ILE B 317       8.469 -13.828  12.648  1.00 96.62           C  
ATOM   2929  C   ILE B 317       9.828 -13.391  12.125  1.00 96.62           C  
ATOM   2930  CB  ILE B 317       7.375 -13.578  11.586  1.00 96.62           C  
ATOM   2931  O   ILE B 317      10.633 -14.227  11.688  1.00 96.62           O  
ATOM   2932  CG1 ILE B 317       6.027 -14.133  12.062  1.00 96.62           C  
ATOM   2933  CG2 ILE B 317       7.777 -14.188  10.242  1.00 96.62           C  
ATOM   2934  CD1 ILE B 317       4.848 -13.734  11.188  1.00 96.62           C  
ATOM   2935  N   HIS B 318      10.094 -12.148  12.164  1.00 96.12           N  
ATOM   2936  CA  HIS B 318      11.359 -11.609  11.680  1.00 96.12           C  
ATOM   2937  C   HIS B 318      12.547 -12.203  12.430  1.00 96.12           C  
ATOM   2938  CB  HIS B 318      11.375 -10.086  11.797  1.00 96.12           C  
ATOM   2939  O   HIS B 318      13.547 -12.586  11.820  1.00 96.12           O  
ATOM   2940  CG  HIS B 318      12.695  -9.469  11.461  1.00 96.12           C  
ATOM   2941  CD2 HIS B 318      13.664  -8.953  12.250  1.00 96.12           C  
ATOM   2942  ND1 HIS B 318      13.148  -9.336  10.164  1.00 96.12           N  
ATOM   2943  CE1 HIS B 318      14.344  -8.758  10.180  1.00 96.12           C  
ATOM   2944  NE2 HIS B 318      14.680  -8.516  11.430  1.00 96.12           N  
ATOM   2945  N   HIS B 319      12.414 -12.258  13.703  1.00 96.50           N  
ATOM   2946  CA  HIS B 319      13.508 -12.781  14.516  1.00 96.50           C  
ATOM   2947  C   HIS B 319      13.633 -14.297  14.344  1.00 96.50           C  
ATOM   2948  CB  HIS B 319      13.297 -12.430  15.984  1.00 96.50           C  
ATOM   2949  O   HIS B 319      14.750 -14.828  14.344  1.00 96.50           O  
ATOM   2950  CG  HIS B 319      13.633 -11.016  16.328  1.00 96.50           C  
ATOM   2951  CD2 HIS B 319      14.039  -9.984  15.531  1.00 96.50           C  
ATOM   2952  ND1 HIS B 319      13.578 -10.516  17.609  1.00 96.50           N  
ATOM   2953  CE1 HIS B 319      13.930  -9.242  17.594  1.00 96.50           C  
ATOM   2954  NE2 HIS B 319      14.211  -8.898  16.344  1.00 96.50           N  
ATOM   2955  N   ASP B 320      12.562 -14.961  14.195  1.00 94.88           N  
ATOM   2956  CA  ASP B 320      12.508 -16.406  13.945  1.00 94.88           C  
ATOM   2957  C   ASP B 320      13.469 -17.156  14.859  1.00 94.88           C  
ATOM   2958  CB  ASP B 320      12.820 -16.703  12.477  1.00 94.88           C  
ATOM   2959  O   ASP B 320      14.250 -17.984  14.391  1.00 94.88           O  
ATOM   2960  CG  ASP B 320      12.461 -18.125  12.078  1.00 94.88           C  
ATOM   2961  OD1 ASP B 320      11.539 -18.719  12.688  1.00 94.88           O  
ATOM   2962  OD2 ASP B 320      13.094 -18.656  11.141  1.00 94.88           O  
ATOM   2963  N   SER B 321      13.477 -16.844  16.125  1.00 92.62           N  
ATOM   2964  CA  SER B 321      14.461 -17.438  17.031  1.00 92.62           C  
ATOM   2965  C   SER B 321      13.789 -18.109  18.219  1.00 92.62           C  
ATOM   2966  CB  SER B 321      15.445 -16.375  17.516  1.00 92.62           C  
ATOM   2967  O   SER B 321      14.383 -18.969  18.859  1.00 92.62           O  
ATOM   2968  OG  SER B 321      14.766 -15.352  18.234  1.00 92.62           O  
ATOM   2969  N   GLU B 322      12.562 -17.781  18.562  1.00 94.06           N  
ATOM   2970  CA  GLU B 322      11.844 -18.344  19.703  1.00 94.06           C  
ATOM   2971  C   GLU B 322      10.664 -19.188  19.250  1.00 94.06           C  
ATOM   2972  CB  GLU B 322      11.367 -17.219  20.625  1.00 94.06           C  
ATOM   2973  O   GLU B 322       9.570 -18.672  19.016  1.00 94.06           O  
ATOM   2974  CG  GLU B 322      12.492 -16.359  21.188  1.00 94.06           C  
ATOM   2975  CD  GLU B 322      13.359 -17.094  22.203  1.00 94.06           C  
ATOM   2976  OE1 GLU B 322      14.531 -16.703  22.391  1.00 94.06           O  
ATOM   2977  OE2 GLU B 322      12.867 -18.078  22.797  1.00 94.06           O  
ATOM   2978  N   PRO B 323      10.781 -20.484  19.266  1.00 95.06           N  
ATOM   2979  CA  PRO B 323       9.719 -21.375  18.781  1.00 95.06           C  
ATOM   2980  C   PRO B 323       8.422 -21.203  19.562  1.00 95.06           C  
ATOM   2981  CB  PRO B 323      10.305 -22.766  18.984  1.00 95.06           C  
ATOM   2982  O   PRO B 323       7.332 -21.234  18.984  1.00 95.06           O  
ATOM   2983  CG  PRO B 323      11.789 -22.578  18.891  1.00 95.06           C  
ATOM   2984  CD  PRO B 323      12.125 -21.234  19.469  1.00 95.06           C  
ATOM   2985  N   ASN B 324       8.539 -21.047  20.844  1.00 95.62           N  
ATOM   2986  CA  ASN B 324       7.344 -20.906  21.672  1.00 95.62           C  
ATOM   2987  C   ASN B 324       6.527 -19.688  21.266  1.00 95.62           C  
ATOM   2988  CB  ASN B 324       7.715 -20.828  23.141  1.00 95.62           C  
ATOM   2989  O   ASN B 324       5.301 -19.750  21.172  1.00 95.62           O  
ATOM   2990  CG  ASN B 324       8.172 -22.172  23.703  1.00 95.62           C  
ATOM   2991  ND2 ASN B 324       8.938 -22.125  24.781  1.00 95.62           N  
ATOM   2992  OD1 ASN B 324       7.836 -23.234  23.156  1.00 95.62           O  
ATOM   2993  N   LEU B 325       7.191 -18.609  20.984  1.00 97.00           N  
ATOM   2994  CA  LEU B 325       6.496 -17.391  20.578  1.00 97.00           C  
ATOM   2995  C   LEU B 325       5.867 -17.562  19.203  1.00 97.00           C  
ATOM   2996  CB  LEU B 325       7.461 -16.203  20.562  1.00 97.00           C  
ATOM   2997  O   LEU B 325       4.758 -17.078  18.953  1.00 97.00           O  
ATOM   2998  CG  LEU B 325       7.918 -15.680  21.922  1.00 97.00           C  
ATOM   2999  CD1 LEU B 325       8.844 -14.477  21.750  1.00 97.00           C  
ATOM   3000  CD2 LEU B 325       6.715 -15.305  22.781  1.00 97.00           C  
ATOM   3001  N   LEU B 326       6.512 -18.250  18.344  1.00 97.12           N  
ATOM   3002  CA  LEU B 326       6.004 -18.484  16.984  1.00 97.12           C  
ATOM   3003  C   LEU B 326       4.730 -19.328  17.031  1.00 97.12           C  
ATOM   3004  CB  LEU B 326       7.062 -19.188  16.141  1.00 97.12           C  
ATOM   3005  O   LEU B 326       3.750 -19.000  16.359  1.00 97.12           O  
ATOM   3006  CG  LEU B 326       8.234 -18.328  15.664  1.00 97.12           C  
ATOM   3007  CD1 LEU B 326       9.398 -19.219  15.219  1.00 97.12           C  
ATOM   3008  CD2 LEU B 326       7.801 -17.406  14.539  1.00 97.12           C  
ATOM   3009  N   VAL B 327       4.734 -20.312  17.828  1.00 96.06           N  
ATOM   3010  CA  VAL B 327       3.574 -21.188  17.922  1.00 96.06           C  
ATOM   3011  C   VAL B 327       2.416 -20.438  18.578  1.00 96.06           C  
ATOM   3012  CB  VAL B 327       3.902 -22.469  18.734  1.00 96.06           C  
ATOM   3013  O   VAL B 327       1.269 -20.547  18.141  1.00 96.06           O  
ATOM   3014  CG1 VAL B 327       2.631 -23.250  19.031  1.00 96.06           C  
ATOM   3015  CG2 VAL B 327       4.902 -23.328  17.969  1.00 96.06           C  
ATOM   3016  N   ARG B 328       2.736 -19.703  19.609  1.00 97.00           N  
ATOM   3017  CA  ARG B 328       1.695 -18.906  20.250  1.00 97.00           C  
ATOM   3018  C   ARG B 328       1.105 -17.891  19.281  1.00 97.00           C  
ATOM   3019  CB  ARG B 328       2.250 -18.188  21.484  1.00 97.00           C  
ATOM   3020  O   ARG B 328      -0.109 -17.672  19.250  1.00 97.00           O  
ATOM   3021  CG  ARG B 328       2.479 -19.094  22.688  1.00 97.00           C  
ATOM   3022  CD  ARG B 328       2.963 -18.312  23.906  1.00 97.00           C  
ATOM   3023  NE  ARG B 328       1.928 -17.422  24.422  1.00 97.00           N  
ATOM   3024  NH1 ARG B 328       3.268 -16.484  26.047  1.00 97.00           N  
ATOM   3025  NH2 ARG B 328       1.086 -15.812  25.812  1.00 97.00           N  
ATOM   3026  CZ  ARG B 328       2.096 -16.578  25.422  1.00 97.00           C  
ATOM   3027  N   ALA B 329       1.983 -17.234  18.469  1.00 97.44           N  
ATOM   3028  CA  ALA B 329       1.511 -16.312  17.453  1.00 97.44           C  
ATOM   3029  C   ALA B 329       0.606 -17.016  16.438  1.00 97.44           C  
ATOM   3030  CB  ALA B 329       2.691 -15.664  16.719  1.00 97.44           C  
ATOM   3031  O   ALA B 329      -0.459 -16.516  16.094  1.00 97.44           O  
ATOM   3032  N   CYS B 330       1.001 -18.266  16.062  1.00 97.31           N  
ATOM   3033  CA  CYS B 330       0.211 -19.062  15.125  1.00 97.31           C  
ATOM   3034  C   CYS B 330      -1.164 -19.375  15.695  1.00 97.31           C  
ATOM   3035  CB  CYS B 330       0.937 -20.359  14.766  1.00 97.31           C  
ATOM   3036  O   CYS B 330      -2.176 -19.234  15.008  1.00 97.31           O  
ATOM   3037  SG  CYS B 330       0.086 -21.359  13.523  1.00 97.31           S  
ATOM   3038  N   ASN B 331      -1.187 -19.672  16.906  1.00 95.94           N  
ATOM   3039  CA  ASN B 331      -2.455 -19.984  17.547  1.00 95.94           C  
ATOM   3040  C   ASN B 331      -3.357 -18.750  17.641  1.00 95.94           C  
ATOM   3041  CB  ASN B 331      -2.215 -20.562  18.938  1.00 95.94           C  
ATOM   3042  O   ASN B 331      -4.562 -18.844  17.406  1.00 95.94           O  
ATOM   3043  CG  ASN B 331      -1.629 -21.969  18.891  1.00 95.94           C  
ATOM   3044  ND2 ASN B 331      -0.979 -22.375  19.984  1.00 95.94           N  
ATOM   3045  OD1 ASN B 331      -1.760 -22.672  17.891  1.00 95.94           O  
ATOM   3046  N   GLN B 332      -2.770 -17.672  17.984  1.00 97.06           N  
ATOM   3047  CA  GLN B 332      -3.543 -16.422  18.047  1.00 97.06           C  
ATOM   3048  C   GLN B 332      -4.117 -16.078  16.672  1.00 97.06           C  
ATOM   3049  CB  GLN B 332      -2.678 -15.281  18.562  1.00 97.06           C  
ATOM   3050  O   GLN B 332      -5.289 -15.703  16.562  1.00 97.06           O  
ATOM   3051  CG  GLN B 332      -3.430 -13.961  18.719  1.00 97.06           C  
ATOM   3052  CD  GLN B 332      -4.598 -14.062  19.672  1.00 97.06           C  
ATOM   3053  NE2 GLN B 332      -5.742 -13.516  19.281  1.00 97.06           N  
ATOM   3054  OE1 GLN B 332      -4.469 -14.633  20.766  1.00 97.06           O  
ATOM   3055  N   LEU B 333      -3.344 -16.188  15.633  1.00 97.62           N  
ATOM   3056  CA  LEU B 333      -3.803 -15.922  14.281  1.00 97.62           C  
ATOM   3057  C   LEU B 333      -4.902 -16.891  13.875  1.00 97.62           C  
ATOM   3058  CB  LEU B 333      -2.637 -16.000  13.289  1.00 97.62           C  
ATOM   3059  O   LEU B 333      -5.848 -16.516  13.180  1.00 97.62           O  
ATOM   3060  CG  LEU B 333      -1.561 -14.922  13.414  1.00 97.62           C  
ATOM   3061  CD1 LEU B 333      -0.385 -15.234  12.500  1.00 97.62           C  
ATOM   3062  CD2 LEU B 333      -2.143 -13.547  13.102  1.00 97.62           C  
ATOM   3063  N   GLY B 334      -4.734 -18.156  14.281  1.00 96.75           N  
ATOM   3064  CA  GLY B 334      -5.781 -19.125  14.023  1.00 96.75           C  
ATOM   3065  C   GLY B 334      -7.133 -18.719  14.578  1.00 96.75           C  
ATOM   3066  O   GLY B 334      -8.164 -18.938  13.945  1.00 96.75           O  
ATOM   3067  N   GLN B 335      -7.125 -18.078  15.719  1.00 96.56           N  
ATOM   3068  CA  GLN B 335      -8.367 -17.578  16.297  1.00 96.56           C  
ATOM   3069  C   GLN B 335      -8.953 -16.438  15.469  1.00 96.56           C  
ATOM   3070  CB  GLN B 335      -8.133 -17.109  17.734  1.00 96.56           C  
ATOM   3071  O   GLN B 335     -10.172 -16.344  15.312  1.00 96.56           O  
ATOM   3072  CG  GLN B 335      -7.793 -18.234  18.703  1.00 96.56           C  
ATOM   3073  CD  GLN B 335      -7.445 -17.719  20.094  1.00 96.56           C  
ATOM   3074  NE2 GLN B 335      -6.992 -18.625  20.953  1.00 96.56           N  
ATOM   3075  OE1 GLN B 335      -7.586 -16.531  20.391  1.00 96.56           O  
ATOM   3076  N   PHE B 336      -8.125 -15.664  14.938  1.00 97.31           N  
ATOM   3077  CA  PHE B 336      -8.578 -14.523  14.148  1.00 97.31           C  
ATOM   3078  C   PHE B 336      -9.188 -14.984  12.828  1.00 97.31           C  
ATOM   3079  CB  PHE B 336      -7.414 -13.562  13.875  1.00 97.31           C  
ATOM   3080  O   PHE B 336     -10.055 -14.305  12.273  1.00 97.31           O  
ATOM   3081  CG  PHE B 336      -7.039 -12.719  15.062  1.00 97.31           C  
ATOM   3082  CD1 PHE B 336      -7.941 -12.500  16.094  1.00 97.31           C  
ATOM   3083  CD2 PHE B 336      -5.781 -12.133  15.141  1.00 97.31           C  
ATOM   3084  CE1 PHE B 336      -7.598 -11.719  17.188  1.00 97.31           C  
ATOM   3085  CE2 PHE B 336      -5.430 -11.344  16.234  1.00 97.31           C  
ATOM   3086  CZ  PHE B 336      -6.340 -11.141  17.266  1.00 97.31           C  
ATOM   3087  N   LEU B 337      -8.812 -16.156  12.320  1.00 96.38           N  
ATOM   3088  CA  LEU B 337      -9.352 -16.688  11.070  1.00 96.38           C  
ATOM   3089  C   LEU B 337     -10.852 -16.922  11.180  1.00 96.38           C  
ATOM   3090  CB  LEU B 337      -8.648 -18.000  10.695  1.00 96.38           C  
ATOM   3091  O   LEU B 337     -11.562 -16.922  10.172  1.00 96.38           O  
ATOM   3092  CG  LEU B 337      -7.215 -17.875  10.172  1.00 96.38           C  
ATOM   3093  CD1 LEU B 337      -6.625 -19.250   9.914  1.00 96.38           C  
ATOM   3094  CD2 LEU B 337      -7.176 -17.016   8.906  1.00 96.38           C  
ATOM   3095  N   GLN B 338     -11.305 -17.047  12.375  1.00 94.44           N  
ATOM   3096  CA  GLN B 338     -12.719 -17.344  12.586  1.00 94.44           C  
ATOM   3097  C   GLN B 338     -13.438 -16.141  13.219  1.00 94.44           C  
ATOM   3098  CB  GLN B 338     -12.891 -18.578  13.469  1.00 94.44           C  
ATOM   3099  O   GLN B 338     -14.586 -16.266  13.648  1.00 94.44           O  
ATOM   3100  CG  GLN B 338     -12.297 -19.844  12.875  1.00 94.44           C  
ATOM   3101  CD  GLN B 338     -12.500 -21.062  13.758  1.00 94.44           C  
ATOM   3102  NE2 GLN B 338     -11.906 -22.188  13.367  1.00 94.44           N  
ATOM   3103  OE1 GLN B 338     -13.188 -20.984  14.781  1.00 94.44           O  
ATOM   3104  N   HIS B 339     -12.789 -15.070  13.297  1.00 94.00           N  
ATOM   3105  CA  HIS B 339     -13.359 -13.891  13.930  1.00 94.00           C  
ATOM   3106  C   HIS B 339     -14.453 -13.273  13.070  1.00 94.00           C  
ATOM   3107  CB  HIS B 339     -12.266 -12.852  14.211  1.00 94.00           C  
ATOM   3108  O   HIS B 339     -14.500 -13.500  11.859  1.00 94.00           O  
ATOM   3109  CG  HIS B 339     -12.641 -11.844  15.250  1.00 94.00           C  
ATOM   3110  CD2 HIS B 339     -12.422 -11.836  16.594  1.00 94.00           C  
ATOM   3111  ND1 HIS B 339     -13.328 -10.688  14.961  1.00 94.00           N  
ATOM   3112  CE1 HIS B 339     -13.523 -10.008  16.078  1.00 94.00           C  
ATOM   3113  NE2 HIS B 339     -12.984 -10.680  17.078  1.00 94.00           N  
ATOM   3114  N   ARG B 340     -15.336 -12.477  13.648  1.00 93.62           N  
ATOM   3115  CA  ARG B 340     -16.469 -11.867  12.938  1.00 93.62           C  
ATOM   3116  C   ARG B 340     -16.000 -10.719  12.062  1.00 93.62           C  
ATOM   3117  CB  ARG B 340     -17.531 -11.383  13.930  1.00 93.62           C  
ATOM   3118  O   ARG B 340     -16.594 -10.445  11.016  1.00 93.62           O  
ATOM   3119  CG  ARG B 340     -17.047 -10.281  14.852  1.00 93.62           C  
ATOM   3120  CD  ARG B 340     -18.141  -9.820  15.805  1.00 93.62           C  
ATOM   3121  NE  ARG B 340     -17.672  -8.750  16.688  1.00 93.62           N  
ATOM   3122  NH1 ARG B 340     -19.719  -8.430  17.703  1.00 93.62           N  
ATOM   3123  NH2 ARG B 340     -17.922  -7.148  18.312  1.00 93.62           N  
ATOM   3124  CZ  ARG B 340     -18.438  -8.109  17.562  1.00 93.62           C  
ATOM   3125  N   GLU B 341     -14.945 -10.031  12.445  1.00 94.19           N  
ATOM   3126  CA  GLU B 341     -14.453  -8.875  11.711  1.00 94.19           C  
ATOM   3127  C   GLU B 341     -13.633  -9.305  10.492  1.00 94.19           C  
ATOM   3128  CB  GLU B 341     -13.617  -7.973  12.617  1.00 94.19           C  
ATOM   3129  O   GLU B 341     -12.617  -9.992  10.641  1.00 94.19           O  
ATOM   3130  CG  GLU B 341     -14.422  -7.266  13.695  1.00 94.19           C  
ATOM   3131  CD  GLU B 341     -15.375  -6.215  13.148  1.00 94.19           C  
ATOM   3132  OE1 GLU B 341     -16.469  -6.023  13.727  1.00 94.19           O  
ATOM   3133  OE2 GLU B 341     -15.023  -5.578  12.133  1.00 94.19           O  
ATOM   3134  N   THR B 342     -14.047  -8.820   9.312  1.00 95.81           N  
ATOM   3135  CA  THR B 342     -13.391  -9.180   8.062  1.00 95.81           C  
ATOM   3136  C   THR B 342     -11.938  -8.711   8.055  1.00 95.81           C  
ATOM   3137  CB  THR B 342     -14.133  -8.586   6.852  1.00 95.81           C  
ATOM   3138  O   THR B 342     -11.055  -9.406   7.555  1.00 95.81           O  
ATOM   3139  CG2 THR B 342     -13.539  -9.078   5.539  1.00 95.81           C  
ATOM   3140  OG1 THR B 342     -15.516  -8.977   6.910  1.00 95.81           O  
ATOM   3141  N   ASN B 343     -11.680  -7.574   8.625  1.00 97.25           N  
ATOM   3142  CA  ASN B 343     -10.320  -7.043   8.672  1.00 97.25           C  
ATOM   3143  C   ASN B 343      -9.375  -7.992   9.398  1.00 97.25           C  
ATOM   3144  CB  ASN B 343     -10.305  -5.664   9.336  1.00 97.25           C  
ATOM   3145  O   ASN B 343      -8.242  -8.211   8.953  1.00 97.25           O  
ATOM   3146  CG  ASN B 343     -10.891  -4.582   8.445  1.00 97.25           C  
ATOM   3147  ND2 ASN B 343     -11.336  -3.492   9.062  1.00 97.25           N  
ATOM   3148  OD1 ASN B 343     -10.953  -4.727   7.227  1.00 97.25           O  
ATOM   3149  N   LEU B 344      -9.852  -8.539  10.453  1.00 97.44           N  
ATOM   3150  CA  LEU B 344      -9.008  -9.430  11.242  1.00 97.44           C  
ATOM   3151  C   LEU B 344      -8.750 -10.727  10.492  1.00 97.44           C  
ATOM   3152  CB  LEU B 344      -9.664  -9.727  12.594  1.00 97.44           C  
ATOM   3153  O   LEU B 344      -7.621 -11.234  10.492  1.00 97.44           O  
ATOM   3154  CG  LEU B 344      -9.680  -8.578  13.602  1.00 97.44           C  
ATOM   3155  CD1 LEU B 344     -10.281  -9.047  14.922  1.00 97.44           C  
ATOM   3156  CD2 LEU B 344      -8.266  -8.039  13.820  1.00 97.44           C  
ATOM   3157  N   ARG B 345      -9.727 -11.242   9.836  1.00 97.50           N  
ATOM   3158  CA  ARG B 345      -9.531 -12.453   9.047  1.00 97.50           C  
ATOM   3159  C   ARG B 345      -8.531 -12.211   7.918  1.00 97.50           C  
ATOM   3160  CB  ARG B 345     -10.859 -12.938   8.461  1.00 97.50           C  
ATOM   3161  O   ARG B 345      -7.633 -13.031   7.695  1.00 97.50           O  
ATOM   3162  CG  ARG B 345     -11.875 -13.367   9.516  1.00 97.50           C  
ATOM   3163  CD  ARG B 345     -12.969 -14.234   8.922  1.00 97.50           C  
ATOM   3164  NE  ARG B 345     -13.742 -13.516   7.910  1.00 97.50           N  
ATOM   3165  NH1 ARG B 345     -15.305 -12.688   9.398  1.00 97.50           N  
ATOM   3166  NH2 ARG B 345     -15.453 -12.180   7.168  1.00 97.50           N  
ATOM   3167  CZ  ARG B 345     -14.828 -12.797   8.164  1.00 97.50           C  
ATOM   3168  N   TYR B 346      -8.680 -11.102   7.266  1.00 97.75           N  
ATOM   3169  CA  TYR B 346      -7.762 -10.719   6.195  1.00 97.75           C  
ATOM   3170  C   TYR B 346      -6.328 -10.641   6.703  1.00 97.75           C  
ATOM   3171  CB  TYR B 346      -8.172  -9.375   5.586  1.00 97.75           C  
ATOM   3172  O   TYR B 346      -5.422 -11.242   6.125  1.00 97.75           O  
ATOM   3173  CG  TYR B 346      -7.199  -8.852   4.562  1.00 97.75           C  
ATOM   3174  CD1 TYR B 346      -6.207  -7.941   4.922  1.00 97.75           C  
ATOM   3175  CD2 TYR B 346      -7.266  -9.258   3.234  1.00 97.75           C  
ATOM   3176  CE1 TYR B 346      -5.305  -7.453   3.980  1.00 97.75           C  
ATOM   3177  CE2 TYR B 346      -6.371  -8.773   2.285  1.00 97.75           C  
ATOM   3178  OH  TYR B 346      -4.508  -7.391   1.733  1.00 97.75           O  
ATOM   3179  CZ  TYR B 346      -5.395  -7.875   2.668  1.00 97.75           C  
ATOM   3180  N   LEU B 347      -6.152  -9.992   7.801  1.00 98.06           N  
ATOM   3181  CA  LEU B 347      -4.816  -9.789   8.352  1.00 98.06           C  
ATOM   3182  C   LEU B 347      -4.246 -11.094   8.883  1.00 98.06           C  
ATOM   3183  CB  LEU B 347      -4.848  -8.734   9.461  1.00 98.06           C  
ATOM   3184  O   LEU B 347      -3.035 -11.328   8.812  1.00 98.06           O  
ATOM   3185  CG  LEU B 347      -5.164  -7.305   9.031  1.00 98.06           C  
ATOM   3186  CD1 LEU B 347      -5.297  -6.398  10.250  1.00 98.06           C  
ATOM   3187  CD2 LEU B 347      -4.086  -6.781   8.086  1.00 98.06           C  
ATOM   3188  N   ALA B 348      -5.086 -11.898   9.445  1.00 98.06           N  
ATOM   3189  CA  ALA B 348      -4.641 -13.195   9.938  1.00 98.06           C  
ATOM   3190  C   ALA B 348      -4.094 -14.055   8.805  1.00 98.06           C  
ATOM   3191  CB  ALA B 348      -5.785 -13.922  10.641  1.00 98.06           C  
ATOM   3192  O   ALA B 348      -3.029 -14.664   8.930  1.00 98.06           O  
ATOM   3193  N   LEU B 349      -4.785 -14.016   7.719  1.00 97.75           N  
ATOM   3194  CA  LEU B 349      -4.328 -14.781   6.562  1.00 97.75           C  
ATOM   3195  C   LEU B 349      -2.984 -14.258   6.062  1.00 97.75           C  
ATOM   3196  CB  LEU B 349      -5.363 -14.719   5.438  1.00 97.75           C  
ATOM   3197  O   LEU B 349      -2.074 -15.039   5.789  1.00 97.75           O  
ATOM   3198  CG  LEU B 349      -6.656 -15.508   5.668  1.00 97.75           C  
ATOM   3199  CD1 LEU B 349      -7.719 -15.078   4.660  1.00 97.75           C  
ATOM   3200  CD2 LEU B 349      -6.398 -17.000   5.574  1.00 97.75           C  
ATOM   3201  N   GLU B 350      -2.859 -12.992   5.988  1.00 96.56           N  
ATOM   3202  CA  GLU B 350      -1.625 -12.375   5.520  1.00 96.56           C  
ATOM   3203  C   GLU B 350      -0.456 -12.703   6.441  1.00 96.56           C  
ATOM   3204  CB  GLU B 350      -1.795 -10.859   5.398  1.00 96.56           C  
ATOM   3205  O   GLU B 350       0.618 -13.094   5.980  1.00 96.56           O  
ATOM   3206  CG  GLU B 350      -0.596 -10.148   4.789  1.00 96.56           C  
ATOM   3207  CD  GLU B 350      -0.798  -8.648   4.633  1.00 96.56           C  
ATOM   3208  OE1 GLU B 350      -0.760  -8.148   3.486  1.00 96.56           O  
ATOM   3209  OE2 GLU B 350      -0.995  -7.973   5.664  1.00 96.56           O  
ATOM   3210  N   SER B 351      -0.706 -12.578   7.688  1.00 97.19           N  
ATOM   3211  CA  SER B 351       0.352 -12.828   8.664  1.00 97.19           C  
ATOM   3212  C   SER B 351       0.708 -14.312   8.719  1.00 97.19           C  
ATOM   3213  CB  SER B 351      -0.070 -12.344  10.047  1.00 97.19           C  
ATOM   3214  O   SER B 351       1.877 -14.672   8.883  1.00 97.19           O  
ATOM   3215  OG  SER B 351      -0.218 -10.938  10.062  1.00 97.19           O  
ATOM   3216  N   MET B 352      -0.269 -15.156   8.555  1.00 97.12           N  
ATOM   3217  CA  MET B 352      -0.016 -16.594   8.578  1.00 97.12           C  
ATOM   3218  C   MET B 352       0.838 -17.016   7.387  1.00 97.12           C  
ATOM   3219  CB  MET B 352      -1.333 -17.375   8.578  1.00 97.12           C  
ATOM   3220  O   MET B 352       1.641 -17.938   7.484  1.00 97.12           O  
ATOM   3221  CG  MET B 352      -1.887 -17.641   9.969  1.00 97.12           C  
ATOM   3222  SD  MET B 352      -3.197 -18.922   9.961  1.00 97.12           S  
ATOM   3223  CE  MET B 352      -3.719 -18.859  11.703  1.00 97.12           C  
ATOM   3224  N   CYS B 353       0.617 -16.297   6.348  1.00 96.06           N  
ATOM   3225  CA  CYS B 353       1.432 -16.594   5.172  1.00 96.06           C  
ATOM   3226  C   CYS B 353       2.912 -16.391   5.469  1.00 96.06           C  
ATOM   3227  CB  CYS B 353       1.012 -15.711   3.996  1.00 96.06           C  
ATOM   3228  O   CYS B 353       3.742 -17.219   5.109  1.00 96.06           O  
ATOM   3229  SG  CYS B 353       1.648 -16.266   2.400  1.00 96.06           S  
ATOM   3230  N   THR B 354       3.203 -15.344   6.141  1.00 95.06           N  
ATOM   3231  CA  THR B 354       4.590 -15.086   6.516  1.00 95.06           C  
ATOM   3232  C   THR B 354       5.074 -16.094   7.543  1.00 95.06           C  
ATOM   3233  CB  THR B 354       4.758 -13.656   7.074  1.00 95.06           C  
ATOM   3234  O   THR B 354       6.227 -16.531   7.504  1.00 95.06           O  
ATOM   3235  CG2 THR B 354       4.711 -12.617   5.961  1.00 95.06           C  
ATOM   3236  OG1 THR B 354       3.699 -13.391   8.008  1.00 95.06           O  
ATOM   3237  N   LEU B 355       4.227 -16.531   8.391  1.00 95.19           N  
ATOM   3238  CA  LEU B 355       4.543 -17.516   9.422  1.00 95.19           C  
ATOM   3239  C   LEU B 355       4.852 -18.875   8.797  1.00 95.19           C  
ATOM   3240  CB  LEU B 355       3.387 -17.641  10.414  1.00 95.19           C  
ATOM   3241  O   LEU B 355       5.656 -19.641   9.336  1.00 95.19           O  
ATOM   3242  CG  LEU B 355       3.555 -16.922  11.750  1.00 95.19           C  
ATOM   3243  CD1 LEU B 355       2.193 -16.547  12.336  1.00 95.19           C  
ATOM   3244  CD2 LEU B 355       4.348 -17.781  12.727  1.00 95.19           C  
ATOM   3245  N   ALA B 356       4.312 -19.125   7.715  1.00 94.25           N  
ATOM   3246  CA  ALA B 356       4.469 -20.422   7.051  1.00 94.25           C  
ATOM   3247  C   ALA B 356       5.887 -20.594   6.516  1.00 94.25           C  
ATOM   3248  CB  ALA B 356       3.451 -20.562   5.922  1.00 94.25           C  
ATOM   3249  O   ALA B 356       6.324 -21.719   6.254  1.00 94.25           O  
ATOM   3250  N   SER B 357       6.570 -19.547   6.410  1.00 88.81           N  
ATOM   3251  CA  SER B 357       7.922 -19.609   5.871  1.00 88.81           C  
ATOM   3252  C   SER B 357       8.922 -20.047   6.934  1.00 88.81           C  
ATOM   3253  CB  SER B 357       8.336 -18.250   5.301  1.00 88.81           C  
ATOM   3254  O   SER B 357      10.031 -20.484   6.609  1.00 88.81           O  
ATOM   3255  OG  SER B 357       8.289 -17.250   6.301  1.00 88.81           O  
ATOM   3256  N   SER B 358       8.492 -20.016   8.141  1.00 91.00           N  
ATOM   3257  CA  SER B 358       9.375 -20.438   9.219  1.00 91.00           C  
ATOM   3258  C   SER B 358       9.312 -21.938   9.430  1.00 91.00           C  
ATOM   3259  CB  SER B 358       9.008 -19.719  10.523  1.00 91.00           C  
ATOM   3260  O   SER B 358       8.234 -22.531   9.383  1.00 91.00           O  
ATOM   3261  OG  SER B 358       9.695 -20.297  11.625  1.00 91.00           O  
ATOM   3262  N   GLU B 359      10.453 -22.547   9.711  1.00 89.94           N  
ATOM   3263  CA  GLU B 359      10.516 -23.984   9.953  1.00 89.94           C  
ATOM   3264  C   GLU B 359       9.867 -24.344  11.289  1.00 89.94           C  
ATOM   3265  CB  GLU B 359      11.969 -24.469   9.930  1.00 89.94           C  
ATOM   3266  O   GLU B 359       9.289 -25.422  11.422  1.00 89.94           O  
ATOM   3267  CG  GLU B 359      12.594 -24.453   8.539  1.00 89.94           C  
ATOM   3268  CD  GLU B 359      14.000 -25.031   8.516  1.00 89.94           C  
ATOM   3269  OE1 GLU B 359      14.578 -25.172   7.414  1.00 89.94           O  
ATOM   3270  OE2 GLU B 359      14.531 -25.344   9.602  1.00 89.94           O  
ATOM   3271  N   PHE B 360       9.852 -23.406  12.211  1.00 90.44           N  
ATOM   3272  CA  PHE B 360       9.352 -23.672  13.555  1.00 90.44           C  
ATOM   3273  C   PHE B 360       7.832 -23.656  13.578  1.00 90.44           C  
ATOM   3274  CB  PHE B 360       9.906 -22.656  14.547  1.00 90.44           C  
ATOM   3275  O   PHE B 360       7.211 -24.312  14.414  1.00 90.44           O  
ATOM   3276  CG  PHE B 360      11.406 -22.719  14.727  1.00 90.44           C  
ATOM   3277  CD1 PHE B 360      12.000 -23.859  15.250  1.00 90.44           C  
ATOM   3278  CD2 PHE B 360      12.211 -21.641  14.367  1.00 90.44           C  
ATOM   3279  CE1 PHE B 360      13.383 -23.922  15.414  1.00 90.44           C  
ATOM   3280  CE2 PHE B 360      13.586 -21.703  14.523  1.00 90.44           C  
ATOM   3281  CZ  PHE B 360      14.172 -22.844  15.047  1.00 90.44           C  
ATOM   3282  N   SER B 361       7.246 -22.922  12.664  1.00 91.69           N  
ATOM   3283  CA  SER B 361       5.805 -22.719  12.766  1.00 91.69           C  
ATOM   3284  C   SER B 361       5.074 -23.359  11.586  1.00 91.69           C  
ATOM   3285  CB  SER B 361       5.477 -21.234  12.836  1.00 91.69           C  
ATOM   3286  O   SER B 361       3.844 -23.359  11.547  1.00 91.69           O  
ATOM   3287  OG  SER B 361       6.031 -20.547  11.727  1.00 91.69           O  
ATOM   3288  N   HIS B 362       5.777 -23.859  10.672  1.00 92.81           N  
ATOM   3289  CA  HIS B 362       5.191 -24.406   9.453  1.00 92.81           C  
ATOM   3290  C   HIS B 362       4.156 -25.484   9.773  1.00 92.81           C  
ATOM   3291  CB  HIS B 362       6.277 -24.984   8.547  1.00 92.81           C  
ATOM   3292  O   HIS B 362       3.045 -25.469   9.242  1.00 92.81           O  
ATOM   3293  CG  HIS B 362       5.777 -25.406   7.199  1.00 92.81           C  
ATOM   3294  CD2 HIS B 362       5.484 -26.625   6.699  1.00 92.81           C  
ATOM   3295  ND1 HIS B 362       5.527 -24.500   6.188  1.00 92.81           N  
ATOM   3296  CE1 HIS B 362       5.098 -25.156   5.121  1.00 92.81           C  
ATOM   3297  NE2 HIS B 362       5.062 -26.453   5.406  1.00 92.81           N  
ATOM   3298  N   GLU B 363       4.449 -26.375  10.672  1.00 94.06           N  
ATOM   3299  CA  GLU B 363       3.539 -27.453  11.031  1.00 94.06           C  
ATOM   3300  C   GLU B 363       2.307 -26.922  11.758  1.00 94.06           C  
ATOM   3301  CB  GLU B 363       4.254 -28.500  11.906  1.00 94.06           C  
ATOM   3302  O   GLU B 363       1.197 -27.422  11.555  1.00 94.06           O  
ATOM   3303  CG  GLU B 363       5.227 -29.375  11.133  1.00 94.06           C  
ATOM   3304  CD  GLU B 363       4.570 -30.141   9.992  1.00 94.06           C  
ATOM   3305  OE1 GLU B 363       5.156 -30.203   8.891  1.00 94.06           O  
ATOM   3306  OE2 GLU B 363       3.461 -30.672  10.203  1.00 94.06           O  
ATOM   3307  N   ALA B 364       2.529 -25.969  12.539  1.00 95.06           N  
ATOM   3308  CA  ALA B 364       1.403 -25.375  13.250  1.00 95.06           C  
ATOM   3309  C   ALA B 364       0.426 -24.719  12.281  1.00 95.06           C  
ATOM   3310  CB  ALA B 364       1.900 -24.359  14.281  1.00 95.06           C  
ATOM   3311  O   ALA B 364      -0.791 -24.797  12.469  1.00 95.06           O  
ATOM   3312  N   VAL B 365       0.897 -24.109  11.242  1.00 96.38           N  
ATOM   3313  CA  VAL B 365       0.068 -23.422  10.266  1.00 96.38           C  
ATOM   3314  C   VAL B 365      -0.777 -24.438   9.500  1.00 96.38           C  
ATOM   3315  CB  VAL B 365       0.924 -22.594   9.281  1.00 96.38           C  
ATOM   3316  O   VAL B 365      -1.948 -24.188   9.203  1.00 96.38           O  
ATOM   3317  CG1 VAL B 365       0.056 -22.016   8.164  1.00 96.38           C  
ATOM   3318  CG2 VAL B 365       1.657 -21.484  10.023  1.00 96.38           C  
ATOM   3319  N   LYS B 366      -0.233 -25.562   9.266  1.00 95.81           N  
ATOM   3320  CA  LYS B 366      -0.910 -26.594   8.492  1.00 95.81           C  
ATOM   3321  C   LYS B 366      -2.162 -27.094   9.219  1.00 95.81           C  
ATOM   3322  CB  LYS B 366       0.035 -27.766   8.227  1.00 95.81           C  
ATOM   3323  O   LYS B 366      -3.088 -27.609   8.586  1.00 95.81           O  
ATOM   3324  CG  LYS B 366       1.054 -27.500   7.129  1.00 95.81           C  
ATOM   3325  CD  LYS B 366       2.004 -28.688   6.953  1.00 95.81           C  
ATOM   3326  CE  LYS B 366       1.281 -29.922   6.426  1.00 95.81           C  
ATOM   3327  NZ  LYS B 366       2.225 -31.047   6.160  1.00 95.81           N  
ATOM   3328  N   THR B 367      -2.191 -26.953  10.492  1.00 96.06           N  
ATOM   3329  CA  THR B 367      -3.336 -27.422  11.266  1.00 96.06           C  
ATOM   3330  C   THR B 367      -4.578 -26.594  10.945  1.00 96.06           C  
ATOM   3331  CB  THR B 367      -3.051 -27.359  12.773  1.00 96.06           C  
ATOM   3332  O   THR B 367      -5.699 -27.000  11.250  1.00 96.06           O  
ATOM   3333  CG2 THR B 367      -1.784 -28.125  13.125  1.00 96.06           C  
ATOM   3334  OG1 THR B 367      -2.889 -25.984  13.164  1.00 96.06           O  
ATOM   3335  N   HIS B 368      -4.398 -25.516  10.312  1.00 96.44           N  
ATOM   3336  CA  HIS B 368      -5.520 -24.625  10.023  1.00 96.44           C  
ATOM   3337  C   HIS B 368      -5.957 -24.750   8.570  1.00 96.44           C  
ATOM   3338  CB  HIS B 368      -5.156 -23.172  10.344  1.00 96.44           C  
ATOM   3339  O   HIS B 368      -6.695 -23.891   8.062  1.00 96.44           O  
ATOM   3340  CG  HIS B 368      -4.820 -22.953  11.789  1.00 96.44           C  
ATOM   3341  CD2 HIS B 368      -3.629 -22.781  12.406  1.00 96.44           C  
ATOM   3342  ND1 HIS B 368      -5.781 -22.875  12.773  1.00 96.44           N  
ATOM   3343  CE1 HIS B 368      -5.191 -22.672  13.938  1.00 96.44           C  
ATOM   3344  NE2 HIS B 368      -3.885 -22.609  13.742  1.00 96.44           N  
ATOM   3345  N   ILE B 369      -5.594 -25.766   7.855  1.00 96.75           N  
ATOM   3346  CA  ILE B 369      -5.836 -25.938   6.430  1.00 96.75           C  
ATOM   3347  C   ILE B 369      -7.340 -25.953   6.156  1.00 96.75           C  
ATOM   3348  CB  ILE B 369      -5.188 -27.234   5.895  1.00 96.75           C  
ATOM   3349  O   ILE B 369      -7.816 -25.297   5.223  1.00 96.75           O  
ATOM   3350  CG1 ILE B 369      -5.238 -27.266   4.363  1.00 96.75           C  
ATOM   3351  CG2 ILE B 369      -5.867 -28.469   6.492  1.00 96.75           C  
ATOM   3352  CD1 ILE B 369      -4.387 -28.359   3.736  1.00 96.75           C  
ATOM   3353  N   GLU B 370      -8.109 -26.547   7.000  1.00 96.88           N  
ATOM   3354  CA  GLU B 370      -9.547 -26.625   6.773  1.00 96.88           C  
ATOM   3355  C   GLU B 370     -10.211 -25.266   6.895  1.00 96.88           C  
ATOM   3356  CB  GLU B 370     -10.188 -27.609   7.762  1.00 96.88           C  
ATOM   3357  O   GLU B 370     -11.086 -24.922   6.098  1.00 96.88           O  
ATOM   3358  CG  GLU B 370      -9.805 -29.062   7.512  1.00 96.88           C  
ATOM   3359  CD  GLU B 370     -10.227 -29.578   6.145  1.00 96.88           C  
ATOM   3360  OE1 GLU B 370      -9.539 -30.453   5.586  1.00 96.88           O  
ATOM   3361  OE2 GLU B 370     -11.258 -29.078   5.625  1.00 96.88           O  
ATOM   3362  N   THR B 371      -9.773 -24.562   7.863  1.00 97.06           N  
ATOM   3363  CA  THR B 371     -10.320 -23.219   8.062  1.00 97.06           C  
ATOM   3364  C   THR B 371     -10.008 -22.328   6.863  1.00 97.06           C  
ATOM   3365  CB  THR B 371      -9.766 -22.578   9.344  1.00 97.06           C  
ATOM   3366  O   THR B 371     -10.859 -21.547   6.426  1.00 97.06           O  
ATOM   3367  CG2 THR B 371     -10.461 -21.250   9.633  1.00 97.06           C  
ATOM   3368  OG1 THR B 371      -9.984 -23.469  10.453  1.00 97.06           O  
ATOM   3369  N   VAL B 372      -8.836 -22.484   6.328  1.00 97.19           N  
ATOM   3370  CA  VAL B 372      -8.414 -21.672   5.191  1.00 97.19           C  
ATOM   3371  C   VAL B 372      -9.203 -22.062   3.949  1.00 97.19           C  
ATOM   3372  CB  VAL B 372      -6.898 -21.797   4.930  1.00 97.19           C  
ATOM   3373  O   VAL B 372      -9.648 -21.203   3.188  1.00 97.19           O  
ATOM   3374  CG1 VAL B 372      -6.477 -20.953   3.736  1.00 97.19           C  
ATOM   3375  CG2 VAL B 372      -6.102 -21.422   6.172  1.00 97.19           C  
ATOM   3376  N   ILE B 373      -9.398 -23.359   3.783  1.00 96.50           N  
ATOM   3377  CA  ILE B 373     -10.180 -23.844   2.654  1.00 96.50           C  
ATOM   3378  C   ILE B 373     -11.609 -23.328   2.756  1.00 96.50           C  
ATOM   3379  CB  ILE B 373     -10.180 -25.391   2.590  1.00 96.50           C  
ATOM   3380  O   ILE B 373     -12.203 -22.906   1.755  1.00 96.50           O  
ATOM   3381  CG1 ILE B 373      -8.812 -25.906   2.143  1.00 96.50           C  
ATOM   3382  CG2 ILE B 373     -11.289 -25.891   1.655  1.00 96.50           C  
ATOM   3383  CD1 ILE B 373      -8.656 -27.422   2.227  1.00 96.50           C  
ATOM   3384  N   ASN B 374     -12.109 -23.250   3.934  1.00 95.25           N  
ATOM   3385  CA  ASN B 374     -13.453 -22.719   4.137  1.00 95.25           C  
ATOM   3386  C   ASN B 374     -13.531 -21.234   3.807  1.00 95.25           C  
ATOM   3387  CB  ASN B 374     -13.914 -22.969   5.574  1.00 95.25           C  
ATOM   3388  O   ASN B 374     -14.539 -20.766   3.271  1.00 95.25           O  
ATOM   3389  CG  ASN B 374     -15.414 -22.797   5.742  1.00 95.25           C  
ATOM   3390  ND2 ASN B 374     -15.836 -22.453   6.949  1.00 95.25           N  
ATOM   3391  OD1 ASN B 374     -16.188 -22.969   4.793  1.00 95.25           O  
ATOM   3392  N   ALA B 375     -12.523 -20.531   4.148  1.00 93.81           N  
ATOM   3393  CA  ALA B 375     -12.484 -19.094   3.828  1.00 93.81           C  
ATOM   3394  C   ALA B 375     -12.555 -18.875   2.320  1.00 93.81           C  
ATOM   3395  CB  ALA B 375     -11.219 -18.469   4.398  1.00 93.81           C  
ATOM   3396  O   ALA B 375     -13.141 -17.891   1.861  1.00 93.81           O  
ATOM   3397  N   LEU B 376     -12.008 -19.703   1.479  1.00 90.50           N  
ATOM   3398  CA  LEU B 376     -12.031 -19.625   0.023  1.00 90.50           C  
ATOM   3399  C   LEU B 376     -13.461 -19.734  -0.501  1.00 90.50           C  
ATOM   3400  CB  LEU B 376     -11.164 -20.719  -0.596  1.00 90.50           C  
ATOM   3401  O   LEU B 376     -13.820 -19.078  -1.488  1.00 90.50           O  
ATOM   3402  CG  LEU B 376      -9.656 -20.453  -0.624  1.00 90.50           C  
ATOM   3403  CD1 LEU B 376      -8.906 -21.734  -0.974  1.00 90.50           C  
ATOM   3404  CD2 LEU B 376      -9.328 -19.344  -1.613  1.00 90.50           C  
ATOM   3405  N   LYS B 377     -14.242 -20.375   0.259  1.00 90.06           N  
ATOM   3406  CA  LYS B 377     -15.594 -20.656  -0.213  1.00 90.06           C  
ATOM   3407  C   LYS B 377     -16.594 -19.656   0.360  1.00 90.06           C  
ATOM   3408  CB  LYS B 377     -16.000 -22.078   0.158  1.00 90.06           C  
ATOM   3409  O   LYS B 377     -17.547 -19.266  -0.315  1.00 90.06           O  
ATOM   3410  CG  LYS B 377     -15.141 -23.156  -0.474  1.00 90.06           C  
ATOM   3411  CD  LYS B 377     -15.555 -24.547  -0.009  1.00 90.06           C  
ATOM   3412  CE  LYS B 377     -14.656 -25.625  -0.600  1.00 90.06           C  
ATOM   3413  NZ  LYS B 377     -15.000 -26.984  -0.082  1.00 90.06           N  
ATOM   3414  N   THR B 378     -16.359 -19.109   1.494  1.00 91.38           N  
ATOM   3415  CA  THR B 378     -17.391 -18.391   2.223  1.00 91.38           C  
ATOM   3416  C   THR B 378     -17.125 -16.891   2.182  1.00 91.38           C  
ATOM   3417  CB  THR B 378     -17.484 -18.859   3.688  1.00 91.38           C  
ATOM   3418  O   THR B 378     -18.062 -16.078   2.275  1.00 91.38           O  
ATOM   3419  CG2 THR B 378     -17.812 -20.344   3.770  1.00 91.38           C  
ATOM   3420  OG1 THR B 378     -16.219 -18.625   4.332  1.00 91.38           O  
ATOM   3421  N   GLU B 379     -15.930 -16.484   2.088  1.00 93.19           N  
ATOM   3422  CA  GLU B 379     -15.602 -15.062   2.154  1.00 93.19           C  
ATOM   3423  C   GLU B 379     -16.156 -14.320   0.945  1.00 93.19           C  
ATOM   3424  CB  GLU B 379     -14.086 -14.867   2.248  1.00 93.19           C  
ATOM   3425  O   GLU B 379     -16.016 -14.773  -0.192  1.00 93.19           O  
ATOM   3426  CG  GLU B 379     -13.500 -15.234   3.605  1.00 93.19           C  
ATOM   3427  CD  GLU B 379     -13.789 -14.195   4.684  1.00 93.19           C  
ATOM   3428  OE1 GLU B 379     -13.461 -14.445   5.863  1.00 93.19           O  
ATOM   3429  OE2 GLU B 379     -14.352 -13.133   4.340  1.00 93.19           O  
ATOM   3430  N   ARG B 380     -16.766 -13.180   1.207  1.00 90.56           N  
ATOM   3431  CA  ARG B 380     -17.359 -12.367   0.152  1.00 90.56           C  
ATOM   3432  C   ARG B 380     -16.312 -11.453  -0.489  1.00 90.56           C  
ATOM   3433  CB  ARG B 380     -18.516 -11.531   0.704  1.00 90.56           C  
ATOM   3434  O   ARG B 380     -16.422 -11.109  -1.667  1.00 90.56           O  
ATOM   3435  CG  ARG B 380     -19.703 -12.359   1.171  1.00 90.56           C  
ATOM   3436  CD  ARG B 380     -20.844 -11.477   1.666  1.00 90.56           C  
ATOM   3437  NE  ARG B 380     -22.000 -12.266   2.062  1.00 90.56           N  
ATOM   3438  NH1 ARG B 380     -23.297 -10.453   2.678  1.00 90.56           N  
ATOM   3439  NH2 ARG B 380     -24.141 -12.578   2.863  1.00 90.56           N  
ATOM   3440  CZ  ARG B 380     -23.141 -11.766   2.533  1.00 90.56           C  
ATOM   3441  N   ASP B 381     -15.430 -11.055   0.270  1.00 92.75           N  
ATOM   3442  CA  ASP B 381     -14.383 -10.156  -0.203  1.00 92.75           C  
ATOM   3443  C   ASP B 381     -13.297 -10.922  -0.957  1.00 92.75           C  
ATOM   3444  CB  ASP B 381     -13.766  -9.391   0.969  1.00 92.75           C  
ATOM   3445  O   ASP B 381     -12.625 -11.781  -0.383  1.00 92.75           O  
ATOM   3446  CG  ASP B 381     -12.867  -8.250   0.523  1.00 92.75           C  
ATOM   3447  OD1 ASP B 381     -12.461  -8.219  -0.658  1.00 92.75           O  
ATOM   3448  OD2 ASP B 381     -12.562  -7.375   1.362  1.00 92.75           O  
ATOM   3449  N   VAL B 382     -13.148 -10.555  -2.244  1.00 92.56           N  
ATOM   3450  CA  VAL B 382     -12.188 -11.242  -3.102  1.00 92.56           C  
ATOM   3451  C   VAL B 382     -10.773 -11.070  -2.541  1.00 92.56           C  
ATOM   3452  CB  VAL B 382     -12.250 -10.719  -4.555  1.00 92.56           C  
ATOM   3453  O   VAL B 382      -9.938 -11.969  -2.668  1.00 92.56           O  
ATOM   3454  CG1 VAL B 382     -11.781  -9.266  -4.629  1.00 92.56           C  
ATOM   3455  CG2 VAL B 382     -11.406 -11.602  -5.477  1.00 92.56           C  
ATOM   3456  N   SER B 383     -10.516  -9.992  -1.899  1.00 93.00           N  
ATOM   3457  CA  SER B 383      -9.195  -9.758  -1.332  1.00 93.00           C  
ATOM   3458  C   SER B 383      -8.867 -10.773  -0.248  1.00 93.00           C  
ATOM   3459  CB  SER B 383      -9.109  -8.344  -0.755  1.00 93.00           C  
ATOM   3460  O   SER B 383      -7.719 -11.211  -0.127  1.00 93.00           O  
ATOM   3461  OG  SER B 383      -9.461  -7.375  -1.731  1.00 93.00           O  
ATOM   3462  N   VAL B 384      -9.875 -11.156   0.482  1.00 95.75           N  
ATOM   3463  CA  VAL B 384      -9.680 -12.156   1.526  1.00 95.75           C  
ATOM   3464  C   VAL B 384      -9.445 -13.523   0.893  1.00 95.75           C  
ATOM   3465  CB  VAL B 384     -10.883 -12.219   2.490  1.00 95.75           C  
ATOM   3466  O   VAL B 384      -8.555 -14.266   1.319  1.00 95.75           O  
ATOM   3467  CG1 VAL B 384     -10.641 -13.242   3.598  1.00 95.75           C  
ATOM   3468  CG2 VAL B 384     -11.164 -10.836   3.084  1.00 95.75           C  
ATOM   3469  N   ARG B 385     -10.156 -13.812  -0.092  1.00 95.81           N  
ATOM   3470  CA  ARG B 385      -9.984 -15.086  -0.779  1.00 95.81           C  
ATOM   3471  C   ARG B 385      -8.609 -15.180  -1.424  1.00 95.81           C  
ATOM   3472  CB  ARG B 385     -11.078 -15.273  -1.838  1.00 95.81           C  
ATOM   3473  O   ARG B 385      -7.996 -16.250  -1.434  1.00 95.81           O  
ATOM   3474  CG  ARG B 385     -12.477 -15.414  -1.264  1.00 95.81           C  
ATOM   3475  CD  ARG B 385     -13.461 -15.953  -2.293  1.00 95.81           C  
ATOM   3476  NE  ARG B 385     -13.680 -15.008  -3.383  1.00 95.81           N  
ATOM   3477  NH1 ARG B 385     -15.680 -14.203  -2.561  1.00 95.81           N  
ATOM   3478  NH2 ARG B 385     -14.828 -13.375  -4.520  1.00 95.81           N  
ATOM   3479  CZ  ARG B 385     -14.727 -14.195  -3.484  1.00 95.81           C  
ATOM   3480  N   GLN B 386      -8.164 -14.109  -1.938  1.00 94.94           N  
ATOM   3481  CA  GLN B 386      -6.824 -14.078  -2.514  1.00 94.94           C  
ATOM   3482  C   GLN B 386      -5.770 -14.406  -1.461  1.00 94.94           C  
ATOM   3483  CB  GLN B 386      -6.535 -12.719  -3.143  1.00 94.94           C  
ATOM   3484  O   GLN B 386      -4.832 -15.164  -1.727  1.00 94.94           O  
ATOM   3485  CG  GLN B 386      -5.191 -12.641  -3.850  1.00 94.94           C  
ATOM   3486  CD  GLN B 386      -5.137 -13.492  -5.105  1.00 94.94           C  
ATOM   3487  NE2 GLN B 386      -4.008 -14.156  -5.320  1.00 94.94           N  
ATOM   3488  OE1 GLN B 386      -6.102 -13.547  -5.875  1.00 94.94           O  
ATOM   3489  N   ARG B 387      -5.945 -13.867  -0.314  1.00 96.31           N  
ATOM   3490  CA  ARG B 387      -5.000 -14.156   0.758  1.00 96.31           C  
ATOM   3491  C   ARG B 387      -5.098 -15.617   1.190  1.00 96.31           C  
ATOM   3492  CB  ARG B 387      -5.242 -13.234   1.957  1.00 96.31           C  
ATOM   3493  O   ARG B 387      -4.098 -16.219   1.578  1.00 96.31           O  
ATOM   3494  CG  ARG B 387      -4.922 -11.773   1.688  1.00 96.31           C  
ATOM   3495  CD  ARG B 387      -3.471 -11.586   1.266  1.00 96.31           C  
ATOM   3496  NE  ARG B 387      -3.350 -10.625   0.171  1.00 96.31           N  
ATOM   3497  NH1 ARG B 387      -1.085 -10.953  -0.142  1.00 96.31           N  
ATOM   3498  NH2 ARG B 387      -2.223  -9.461  -1.454  1.00 96.31           N  
ATOM   3499  CZ  ARG B 387      -2.221 -10.352  -0.472  1.00 96.31           C  
ATOM   3500  N   ALA B 388      -6.273 -16.141   1.140  1.00 97.06           N  
ATOM   3501  CA  ALA B 388      -6.457 -17.562   1.455  1.00 97.06           C  
ATOM   3502  C   ALA B 388      -5.711 -18.438   0.461  1.00 97.06           C  
ATOM   3503  CB  ALA B 388      -7.941 -17.922   1.466  1.00 97.06           C  
ATOM   3504  O   ALA B 388      -5.047 -19.406   0.854  1.00 97.06           O  
ATOM   3505  N   VAL B 389      -5.770 -18.062  -0.775  1.00 96.62           N  
ATOM   3506  CA  VAL B 389      -5.043 -18.797  -1.799  1.00 96.62           C  
ATOM   3507  C   VAL B 389      -3.543 -18.703  -1.544  1.00 96.62           C  
ATOM   3508  CB  VAL B 389      -5.379 -18.297  -3.219  1.00 96.62           C  
ATOM   3509  O   VAL B 389      -2.824 -19.703  -1.629  1.00 96.62           O  
ATOM   3510  CG1 VAL B 389      -4.438 -18.906  -4.250  1.00 96.62           C  
ATOM   3511  CG2 VAL B 389      -6.836 -18.609  -3.566  1.00 96.62           C  
ATOM   3512  N   ASP B 390      -3.127 -17.531  -1.202  1.00 96.31           N  
ATOM   3513  CA  ASP B 390      -1.711 -17.344  -0.909  1.00 96.31           C  
ATOM   3514  C   ASP B 390      -1.261 -18.219   0.250  1.00 96.31           C  
ATOM   3515  CB  ASP B 390      -1.431 -15.867  -0.588  1.00 96.31           C  
ATOM   3516  O   ASP B 390      -0.174 -18.812   0.208  1.00 96.31           O  
ATOM   3517  CG  ASP B 390      -1.534 -14.969  -1.805  1.00 96.31           C  
ATOM   3518  OD1 ASP B 390      -1.445 -15.469  -2.945  1.00 96.31           O  
ATOM   3519  OD2 ASP B 390      -1.702 -13.742  -1.620  1.00 96.31           O  
ATOM   3520  N   LEU B 391      -2.082 -18.297   1.216  1.00 97.50           N  
ATOM   3521  CA  LEU B 391      -1.725 -19.094   2.385  1.00 97.50           C  
ATOM   3522  C   LEU B 391      -1.722 -20.578   2.047  1.00 97.50           C  
ATOM   3523  CB  LEU B 391      -2.697 -18.812   3.537  1.00 97.50           C  
ATOM   3524  O   LEU B 391      -0.824 -21.312   2.467  1.00 97.50           O  
ATOM   3525  CG  LEU B 391      -2.455 -19.594   4.828  1.00 97.50           C  
ATOM   3526  CD1 LEU B 391      -1.016 -19.406   5.297  1.00 97.50           C  
ATOM   3527  CD2 LEU B 391      -3.436 -19.156   5.910  1.00 97.50           C  
ATOM   3528  N   LEU B 392      -2.682 -21.031   1.296  1.00 97.31           N  
ATOM   3529  CA  LEU B 392      -2.697 -22.422   0.875  1.00 97.31           C  
ATOM   3530  C   LEU B 392      -1.437 -22.766   0.089  1.00 97.31           C  
ATOM   3531  CB  LEU B 392      -3.938 -22.703   0.024  1.00 97.31           C  
ATOM   3532  O   LEU B 392      -0.835 -23.828   0.304  1.00 97.31           O  
ATOM   3533  CG  LEU B 392      -5.266 -22.812   0.776  1.00 97.31           C  
ATOM   3534  CD1 LEU B 392      -6.422 -22.953  -0.208  1.00 97.31           C  
ATOM   3535  CD2 LEU B 392      -5.238 -23.984   1.755  1.00 97.31           C  
ATOM   3536  N   TYR B 393      -1.066 -21.859  -0.754  1.00 96.75           N  
ATOM   3537  CA  TYR B 393       0.153 -22.047  -1.530  1.00 96.75           C  
ATOM   3538  C   TYR B 393       1.374 -22.125  -0.621  1.00 96.75           C  
ATOM   3539  CB  TYR B 393       0.326 -20.922  -2.551  1.00 96.75           C  
ATOM   3540  O   TYR B 393       2.230 -23.000  -0.785  1.00 96.75           O  
ATOM   3541  CG  TYR B 393       1.573 -21.047  -3.391  1.00 96.75           C  
ATOM   3542  CD1 TYR B 393       2.703 -20.281  -3.115  1.00 96.75           C  
ATOM   3543  CD2 TYR B 393       1.626 -21.938  -4.461  1.00 96.75           C  
ATOM   3544  CE1 TYR B 393       3.854 -20.391  -3.889  1.00 96.75           C  
ATOM   3545  CE2 TYR B 393       2.771 -22.047  -5.242  1.00 96.75           C  
ATOM   3546  OH  TYR B 393       5.016 -21.391  -5.715  1.00 96.75           O  
ATOM   3547  CZ  TYR B 393       3.879 -21.281  -4.945  1.00 96.75           C  
ATOM   3548  N   ALA B 394       1.394 -21.312   0.332  1.00 95.75           N  
ATOM   3549  CA  ALA B 394       2.551 -21.203   1.217  1.00 95.75           C  
ATOM   3550  C   ALA B 394       2.639 -22.406   2.146  1.00 95.75           C  
ATOM   3551  CB  ALA B 394       2.488 -19.922   2.029  1.00 95.75           C  
ATOM   3552  O   ALA B 394       3.734 -22.875   2.471  1.00 95.75           O  
ATOM   3553  N   MET B 395       1.538 -22.953   2.531  1.00 96.31           N  
ATOM   3554  CA  MET B 395       1.552 -24.031   3.512  1.00 96.31           C  
ATOM   3555  C   MET B 395       1.642 -25.391   2.820  1.00 96.31           C  
ATOM   3556  CB  MET B 395       0.304 -23.984   4.395  1.00 96.31           C  
ATOM   3557  O   MET B 395       1.754 -26.422   3.484  1.00 96.31           O  
ATOM   3558  CG  MET B 395      -0.985 -24.297   3.656  1.00 96.31           C  
ATOM   3559  SD  MET B 395      -2.451 -24.281   4.758  1.00 96.31           S  
ATOM   3560  CE  MET B 395      -2.426 -22.547   5.293  1.00 96.31           C  
ATOM   3561  N   CYS B 396       1.662 -25.375   1.535  1.00 95.62           N  
ATOM   3562  CA  CYS B 396       1.650 -26.625   0.780  1.00 95.62           C  
ATOM   3563  C   CYS B 396       2.996 -27.344   0.880  1.00 95.62           C  
ATOM   3564  CB  CYS B 396       1.312 -26.359  -0.687  1.00 95.62           C  
ATOM   3565  O   CYS B 396       4.047 -26.703   0.823  1.00 95.62           O  
ATOM   3566  SG  CYS B 396       1.116 -27.859  -1.670  1.00 95.62           S  
ATOM   3567  N   ASP B 397       2.902 -28.578   1.090  1.00 93.81           N  
ATOM   3568  CA  ASP B 397       4.070 -29.453   1.040  1.00 93.81           C  
ATOM   3569  C   ASP B 397       3.697 -30.844   0.513  1.00 93.81           C  
ATOM   3570  CB  ASP B 397       4.711 -29.578   2.424  1.00 93.81           C  
ATOM   3571  O   ASP B 397       2.604 -31.031  -0.023  1.00 93.81           O  
ATOM   3572  CG  ASP B 397       3.777 -30.172   3.461  1.00 93.81           C  
ATOM   3573  OD1 ASP B 397       2.805 -30.859   3.084  1.00 93.81           O  
ATOM   3574  OD2 ASP B 397       4.016 -29.953   4.668  1.00 93.81           O  
ATOM   3575  N   ARG B 398       4.566 -31.766   0.590  1.00 92.81           N  
ATOM   3576  CA  ARG B 398       4.359 -33.094  -0.006  1.00 92.81           C  
ATOM   3577  C   ARG B 398       3.203 -33.812   0.668  1.00 92.81           C  
ATOM   3578  CB  ARG B 398       5.637 -33.938   0.088  1.00 92.81           C  
ATOM   3579  O   ARG B 398       2.475 -34.562   0.019  1.00 92.81           O  
ATOM   3580  CG  ARG B 398       6.715 -33.500  -0.899  1.00 92.81           C  
ATOM   3581  CD  ARG B 398       7.914 -34.438  -0.848  1.00 92.81           C  
ATOM   3582  NE  ARG B 398       8.969 -34.031  -1.770  1.00 92.81           N  
ATOM   3583  NH1 ARG B 398      10.258 -35.938  -1.474  1.00 92.81           N  
ATOM   3584  NH2 ARG B 398      10.953 -34.281  -2.900  1.00 92.81           N  
ATOM   3585  CZ  ARG B 398      10.055 -34.750  -2.045  1.00 92.81           C  
ATOM   3586  N   SER B 399       2.908 -33.531   1.901  1.00 93.00           N  
ATOM   3587  CA  SER B 399       1.909 -34.250   2.678  1.00 93.00           C  
ATOM   3588  C   SER B 399       0.498 -33.781   2.336  1.00 93.00           C  
ATOM   3589  CB  SER B 399       2.164 -34.094   4.176  1.00 93.00           C  
ATOM   3590  O   SER B 399      -0.456 -34.562   2.430  1.00 93.00           O  
ATOM   3591  OG  SER B 399       1.868 -32.750   4.586  1.00 93.00           O  
ATOM   3592  N   ASN B 400       0.334 -32.594   1.878  1.00 95.12           N  
ATOM   3593  CA  ASN B 400      -1.016 -32.062   1.690  1.00 95.12           C  
ATOM   3594  C   ASN B 400      -1.212 -31.516   0.283  1.00 95.12           C  
ATOM   3595  CB  ASN B 400      -1.324 -31.000   2.734  1.00 95.12           C  
ATOM   3596  O   ASN B 400      -2.260 -30.953  -0.023  1.00 95.12           O  
ATOM   3597  CG  ASN B 400      -0.325 -29.859   2.711  1.00 95.12           C  
ATOM   3598  ND2 ASN B 400      -0.306 -29.062   3.775  1.00 95.12           N  
ATOM   3599  OD1 ASN B 400       0.422 -29.688   1.743  1.00 95.12           O  
ATOM   3600  N   ALA B 401      -0.349 -31.656  -0.628  1.00 96.06           N  
ATOM   3601  CA  ALA B 401      -0.381 -31.078  -1.974  1.00 96.06           C  
ATOM   3602  C   ALA B 401      -1.601 -31.578  -2.748  1.00 96.06           C  
ATOM   3603  CB  ALA B 401       0.900 -31.438  -2.729  1.00 96.06           C  
ATOM   3604  O   ALA B 401      -2.328 -30.781  -3.342  1.00 96.06           O  
ATOM   3605  N   PRO B 402      -1.905 -32.844  -2.732  1.00 95.31           N  
ATOM   3606  CA  PRO B 402      -3.078 -33.281  -3.486  1.00 95.31           C  
ATOM   3607  C   PRO B 402      -4.375 -32.656  -2.998  1.00 95.31           C  
ATOM   3608  CB  PRO B 402      -3.096 -34.812  -3.248  1.00 95.31           C  
ATOM   3609  O   PRO B 402      -5.211 -32.250  -3.811  1.00 95.31           O  
ATOM   3610  CG  PRO B 402      -1.664 -35.156  -3.027  1.00 95.31           C  
ATOM   3611  CD  PRO B 402      -0.994 -34.062  -2.279  1.00 95.31           C  
ATOM   3612  N   GLN B 403      -4.445 -32.500  -1.744  1.00 95.81           N  
ATOM   3613  CA  GLN B 403      -5.645 -31.891  -1.186  1.00 95.81           C  
ATOM   3614  C   GLN B 403      -5.742 -30.422  -1.581  1.00 95.81           C  
ATOM   3615  CB  GLN B 403      -5.660 -32.031   0.337  1.00 95.81           C  
ATOM   3616  O   GLN B 403      -6.789 -29.969  -2.049  1.00 95.81           O  
ATOM   3617  CG  GLN B 403      -6.883 -31.406   0.999  1.00 95.81           C  
ATOM   3618  CD  GLN B 403      -6.797 -31.406   2.514  1.00 95.81           C  
ATOM   3619  NE2 GLN B 403      -7.836 -30.906   3.168  1.00 95.81           N  
ATOM   3620  OE1 GLN B 403      -5.805 -31.875   3.090  1.00 95.81           O  
ATOM   3621  N   ILE B 404      -4.699 -29.703  -1.425  1.00 97.12           N  
ATOM   3622  CA  ILE B 404      -4.672 -28.266  -1.693  1.00 97.12           C  
ATOM   3623  C   ILE B 404      -4.918 -28.016  -3.180  1.00 97.12           C  
ATOM   3624  CB  ILE B 404      -3.332 -27.625  -1.257  1.00 97.12           C  
ATOM   3625  O   ILE B 404      -5.746 -27.172  -3.547  1.00 97.12           O  
ATOM   3626  CG1 ILE B 404      -3.236 -27.594   0.273  1.00 97.12           C  
ATOM   3627  CG2 ILE B 404      -3.176 -26.234  -1.854  1.00 97.12           C  
ATOM   3628  CD1 ILE B 404      -1.908 -27.062   0.795  1.00 97.12           C  
ATOM   3629  N   VAL B 405      -4.281 -28.766  -4.012  1.00 96.81           N  
ATOM   3630  CA  VAL B 405      -4.426 -28.578  -5.453  1.00 96.81           C  
ATOM   3631  C   VAL B 405      -5.859 -28.906  -5.871  1.00 96.81           C  
ATOM   3632  CB  VAL B 405      -3.434 -29.484  -6.234  1.00 96.81           C  
ATOM   3633  O   VAL B 405      -6.457 -28.172  -6.668  1.00 96.81           O  
ATOM   3634  CG1 VAL B 405      -3.785 -29.500  -7.723  1.00 96.81           C  
ATOM   3635  CG2 VAL B 405      -2.000 -28.984  -6.031  1.00 96.81           C  
ATOM   3636  N   ALA B 406      -6.406 -29.906  -5.285  1.00 96.19           N  
ATOM   3637  CA  ALA B 406      -7.781 -30.266  -5.605  1.00 96.19           C  
ATOM   3638  C   ALA B 406      -8.750 -29.156  -5.211  1.00 96.19           C  
ATOM   3639  CB  ALA B 406      -8.164 -31.562  -4.914  1.00 96.19           C  
ATOM   3640  O   ALA B 406      -9.648 -28.797  -5.977  1.00 96.19           O  
ATOM   3641  N   GLU B 407      -8.547 -28.625  -4.066  1.00 96.31           N  
ATOM   3642  CA  GLU B 407      -9.414 -27.562  -3.592  1.00 96.31           C  
ATOM   3643  C   GLU B 407      -9.250 -26.297  -4.441  1.00 96.31           C  
ATOM   3644  CB  GLU B 407      -9.133 -27.234  -2.121  1.00 96.31           C  
ATOM   3645  O   GLU B 407     -10.227 -25.625  -4.758  1.00 96.31           O  
ATOM   3646  CG  GLU B 407      -9.570 -28.344  -1.163  1.00 96.31           C  
ATOM   3647  CD  GLU B 407     -11.078 -28.500  -1.086  1.00 96.31           C  
ATOM   3648  OE1 GLU B 407     -11.547 -29.562  -0.632  1.00 96.31           O  
ATOM   3649  OE2 GLU B 407     -11.789 -27.562  -1.485  1.00 96.31           O  
ATOM   3650  N   MET B 408      -8.047 -26.000  -4.836  1.00 96.44           N  
ATOM   3651  CA  MET B 408      -7.789 -24.828  -5.668  1.00 96.44           C  
ATOM   3652  C   MET B 408      -8.414 -24.984  -7.051  1.00 96.44           C  
ATOM   3653  CB  MET B 408      -6.285 -24.578  -5.797  1.00 96.44           C  
ATOM   3654  O   MET B 408      -8.945 -24.031  -7.609  1.00 96.44           O  
ATOM   3655  CG  MET B 408      -5.641 -24.031  -4.531  1.00 96.44           C  
ATOM   3656  SD  MET B 408      -3.910 -23.484  -4.805  1.00 96.44           S  
ATOM   3657  CE  MET B 408      -4.199 -21.766  -5.289  1.00 96.44           C  
ATOM   3658  N   LEU B 409      -8.359 -26.188  -7.523  1.00 96.00           N  
ATOM   3659  CA  LEU B 409      -8.984 -26.453  -8.812  1.00 96.00           C  
ATOM   3660  C   LEU B 409     -10.500 -26.328  -8.719  1.00 96.00           C  
ATOM   3661  CB  LEU B 409      -8.609 -27.859  -9.305  1.00 96.00           C  
ATOM   3662  O   LEU B 409     -11.133 -25.750  -9.602  1.00 96.00           O  
ATOM   3663  CG  LEU B 409      -7.223 -28.000  -9.938  1.00 96.00           C  
ATOM   3664  CD1 LEU B 409      -6.902 -29.469 -10.180  1.00 96.00           C  
ATOM   3665  CD2 LEU B 409      -7.148 -27.219 -11.242  1.00 96.00           C  
ATOM   3666  N   SER B 410     -11.039 -26.859  -7.695  1.00 95.56           N  
ATOM   3667  CA  SER B 410     -12.477 -26.719  -7.477  1.00 95.56           C  
ATOM   3668  C   SER B 410     -12.891 -25.266  -7.363  1.00 95.56           C  
ATOM   3669  CB  SER B 410     -12.898 -27.484  -6.219  1.00 95.56           C  
ATOM   3670  O   SER B 410     -13.891 -24.844  -7.961  1.00 95.56           O  
ATOM   3671  OG  SER B 410     -14.305 -27.406  -6.027  1.00 95.56           O  
ATOM   3672  N   TYR B 411     -12.141 -24.531  -6.648  1.00 94.75           N  
ATOM   3673  CA  TYR B 411     -12.430 -23.109  -6.477  1.00 94.75           C  
ATOM   3674  C   TYR B 411     -12.266 -22.359  -7.793  1.00 94.75           C  
ATOM   3675  CB  TYR B 411     -11.508 -22.500  -5.414  1.00 94.75           C  
ATOM   3676  O   TYR B 411     -12.984 -21.391  -8.047  1.00 94.75           O  
ATOM   3677  CG  TYR B 411     -11.625 -21.000  -5.297  1.00 94.75           C  
ATOM   3678  CD1 TYR B 411     -10.562 -20.172  -5.629  1.00 94.75           C  
ATOM   3679  CD2 TYR B 411     -12.805 -20.406  -4.855  1.00 94.75           C  
ATOM   3680  CE1 TYR B 411     -10.664 -18.797  -5.523  1.00 94.75           C  
ATOM   3681  CE2 TYR B 411     -12.922 -19.031  -4.746  1.00 94.75           C  
ATOM   3682  OH  TYR B 411     -11.953 -16.859  -4.977  1.00 94.75           O  
ATOM   3683  CZ  TYR B 411     -11.844 -18.234  -5.086  1.00 94.75           C  
ATOM   3684  N   LEU B 412     -11.414 -22.734  -8.641  1.00 94.56           N  
ATOM   3685  CA  LEU B 412     -11.102 -22.062  -9.906  1.00 94.56           C  
ATOM   3686  C   LEU B 412     -12.312 -22.047 -10.820  1.00 94.56           C  
ATOM   3687  CB  LEU B 412      -9.930 -22.766 -10.602  1.00 94.56           C  
ATOM   3688  O   LEU B 412     -12.469 -21.125 -11.625  1.00 94.56           O  
ATOM   3689  CG  LEU B 412      -9.391 -22.094 -11.867  1.00 94.56           C  
ATOM   3690  CD1 LEU B 412      -8.898 -20.688 -11.539  1.00 94.56           C  
ATOM   3691  CD2 LEU B 412      -8.273 -22.922 -12.477  1.00 94.56           C  
ATOM   3692  N   GLU B 413     -13.227 -22.875 -10.680  1.00 92.56           N  
ATOM   3693  CA  GLU B 413     -14.414 -22.953 -11.531  1.00 92.56           C  
ATOM   3694  C   GLU B 413     -15.336 -21.766 -11.305  1.00 92.56           C  
ATOM   3695  CB  GLU B 413     -15.172 -24.266 -11.281  1.00 92.56           C  
ATOM   3696  O   GLU B 413     -16.000 -21.297 -12.227  1.00 92.56           O  
ATOM   3697  CG  GLU B 413     -14.422 -25.500 -11.750  1.00 92.56           C  
ATOM   3698  CD  GLU B 413     -15.242 -26.781 -11.617  1.00 92.56           C  
ATOM   3699  OE1 GLU B 413     -14.734 -27.859 -11.969  1.00 92.56           O  
ATOM   3700  OE2 GLU B 413     -16.406 -26.688 -11.156  1.00 92.56           O  
ATOM   3701  N   THR B 414     -15.336 -21.266 -10.109  1.00 91.50           N  
ATOM   3702  CA  THR B 414     -16.266 -20.188  -9.781  1.00 91.50           C  
ATOM   3703  C   THR B 414     -15.500 -18.953  -9.328  1.00 91.50           C  
ATOM   3704  CB  THR B 414     -17.250 -20.625  -8.680  1.00 91.50           C  
ATOM   3705  O   THR B 414     -16.109 -17.969  -8.875  1.00 91.50           O  
ATOM   3706  CG2 THR B 414     -18.109 -21.797  -9.133  1.00 91.50           C  
ATOM   3707  OG1 THR B 414     -16.516 -21.000  -7.508  1.00 91.50           O  
ATOM   3708  N   ALA B 415     -14.203 -19.016  -9.484  1.00 90.19           N  
ATOM   3709  CA  ALA B 415     -13.375 -17.938  -8.953  1.00 90.19           C  
ATOM   3710  C   ALA B 415     -13.547 -16.656  -9.766  1.00 90.19           C  
ATOM   3711  CB  ALA B 415     -11.906 -18.359  -8.930  1.00 90.19           C  
ATOM   3712  O   ALA B 415     -13.906 -16.703 -10.945  1.00 90.19           O  
ATOM   3713  N   ASP B 416     -13.359 -15.562  -9.070  1.00 88.50           N  
ATOM   3714  CA  ASP B 416     -13.367 -14.258  -9.727  1.00 88.50           C  
ATOM   3715  C   ASP B 416     -12.297 -14.172 -10.805  1.00 88.50           C  
ATOM   3716  CB  ASP B 416     -13.172 -13.141  -8.695  1.00 88.50           C  
ATOM   3717  O   ASP B 416     -11.211 -14.742 -10.648  1.00 88.50           O  
ATOM   3718  CG  ASP B 416     -14.359 -12.969  -7.770  1.00 88.50           C  
ATOM   3719  OD1 ASP B 416     -15.258 -12.156  -8.070  1.00 88.50           O  
ATOM   3720  OD2 ASP B 416     -14.398 -13.656  -6.723  1.00 88.50           O  
ATOM   3721  N   TYR B 417     -12.578 -13.406 -11.844  1.00 87.50           N  
ATOM   3722  CA  TYR B 417     -11.688 -13.281 -12.992  1.00 87.50           C  
ATOM   3723  C   TYR B 417     -10.359 -12.664 -12.586  1.00 87.50           C  
ATOM   3724  CB  TYR B 417     -12.344 -12.445 -14.094  1.00 87.50           C  
ATOM   3725  O   TYR B 417      -9.305 -13.039 -13.109  1.00 87.50           O  
ATOM   3726  CG  TYR B 417     -13.469 -13.156 -14.812  1.00 87.50           C  
ATOM   3727  CD1 TYR B 417     -13.195 -14.164 -15.727  1.00 87.50           C  
ATOM   3728  CD2 TYR B 417     -14.789 -12.812 -14.578  1.00 87.50           C  
ATOM   3729  CE1 TYR B 417     -14.227 -14.820 -16.406  1.00 87.50           C  
ATOM   3730  CE2 TYR B 417     -15.828 -13.461 -15.242  1.00 87.50           C  
ATOM   3731  OH  TYR B 417     -16.562 -15.109 -16.812  1.00 87.50           O  
ATOM   3732  CZ  TYR B 417     -15.539 -14.461 -16.156  1.00 87.50           C  
ATOM   3733  N   SER B 418     -10.445 -11.891 -11.594  1.00 86.25           N  
ATOM   3734  CA  SER B 418      -9.258 -11.125 -11.219  1.00 86.25           C  
ATOM   3735  C   SER B 418      -8.211 -12.023 -10.562  1.00 86.25           C  
ATOM   3736  CB  SER B 418      -9.633  -9.992 -10.266  1.00 86.25           C  
ATOM   3737  O   SER B 418      -7.020 -11.688 -10.562  1.00 86.25           O  
ATOM   3738  OG  SER B 418     -10.266 -10.492  -9.102  1.00 86.25           O  
ATOM   3739  N   ILE B 419      -8.570 -13.148 -10.141  1.00 90.25           N  
ATOM   3740  CA  ILE B 419      -7.602 -13.945  -9.398  1.00 90.25           C  
ATOM   3741  C   ILE B 419      -7.344 -15.258 -10.125  1.00 90.25           C  
ATOM   3742  CB  ILE B 419      -8.094 -14.219  -7.957  1.00 90.25           C  
ATOM   3743  O   ILE B 419      -6.496 -16.047  -9.711  1.00 90.25           O  
ATOM   3744  CG1 ILE B 419      -9.438 -14.961  -7.984  1.00 90.25           C  
ATOM   3745  CG2 ILE B 419      -8.203 -12.914  -7.164  1.00 90.25           C  
ATOM   3746  CD1 ILE B 419      -9.883 -15.477  -6.621  1.00 90.25           C  
ATOM   3747  N   ARG B 420      -7.941 -15.555 -11.164  1.00 92.81           N  
ATOM   3748  CA  ARG B 420      -7.859 -16.828 -11.867  1.00 92.81           C  
ATOM   3749  C   ARG B 420      -6.445 -17.078 -12.375  1.00 92.81           C  
ATOM   3750  CB  ARG B 420      -8.852 -16.859 -13.039  1.00 92.81           C  
ATOM   3751  O   ARG B 420      -5.906 -18.172 -12.203  1.00 92.81           O  
ATOM   3752  CG  ARG B 420     -10.297 -17.062 -12.617  1.00 92.81           C  
ATOM   3753  CD  ARG B 420     -11.203 -17.297 -13.812  1.00 92.81           C  
ATOM   3754  NE  ARG B 420     -12.586 -17.516 -13.406  1.00 92.81           N  
ATOM   3755  NH1 ARG B 420     -13.367 -17.953 -15.539  1.00 92.81           N  
ATOM   3756  NH2 ARG B 420     -14.812 -17.984 -13.758  1.00 92.81           N  
ATOM   3757  CZ  ARG B 420     -13.586 -17.812 -14.234  1.00 92.81           C  
ATOM   3758  N   GLU B 421      -5.906 -16.094 -12.945  1.00 90.69           N  
ATOM   3759  CA  GLU B 421      -4.566 -16.250 -13.500  1.00 90.69           C  
ATOM   3760  C   GLU B 421      -3.566 -16.656 -12.422  1.00 90.69           C  
ATOM   3761  CB  GLU B 421      -4.109 -14.961 -14.188  1.00 90.69           C  
ATOM   3762  O   GLU B 421      -2.730 -17.531 -12.633  1.00 90.69           O  
ATOM   3763  CG  GLU B 421      -2.863 -15.125 -15.039  1.00 90.69           C  
ATOM   3764  CD  GLU B 421      -2.436 -13.844 -15.734  1.00 90.69           C  
ATOM   3765  OE1 GLU B 421      -1.355 -13.828 -16.375  1.00 90.69           O  
ATOM   3766  OE2 GLU B 421      -3.188 -12.852 -15.648  1.00 90.69           O  
ATOM   3767  N   GLU B 422      -3.732 -16.047 -11.391  1.00 91.12           N  
ATOM   3768  CA  GLU B 422      -2.816 -16.328 -10.289  1.00 91.12           C  
ATOM   3769  C   GLU B 422      -3.014 -17.750  -9.766  1.00 91.12           C  
ATOM   3770  CB  GLU B 422      -3.002 -15.320  -9.156  1.00 91.12           C  
ATOM   3771  O   GLU B 422      -2.041 -18.453  -9.477  1.00 91.12           O  
ATOM   3772  CG  GLU B 422      -1.956 -15.430  -8.055  1.00 91.12           C  
ATOM   3773  CD  GLU B 422      -2.096 -14.352  -6.992  1.00 91.12           C  
ATOM   3774  OE1 GLU B 422      -1.439 -14.461  -5.930  1.00 91.12           O  
ATOM   3775  OE2 GLU B 422      -2.865 -13.391  -7.219  1.00 91.12           O  
ATOM   3776  N   ILE B 423      -4.199 -18.219  -9.641  1.00 94.94           N  
ATOM   3777  CA  ILE B 423      -4.492 -19.562  -9.156  1.00 94.94           C  
ATOM   3778  C   ILE B 423      -3.943 -20.594 -10.141  1.00 94.94           C  
ATOM   3779  CB  ILE B 423      -6.008 -19.766  -8.953  1.00 94.94           C  
ATOM   3780  O   ILE B 423      -3.346 -21.594  -9.734  1.00 94.94           O  
ATOM   3781  CG1 ILE B 423      -6.531 -18.844  -7.848  1.00 94.94           C  
ATOM   3782  CG2 ILE B 423      -6.312 -21.234  -8.633  1.00 94.94           C  
ATOM   3783  CD1 ILE B 423      -8.039 -18.875  -7.672  1.00 94.94           C  
ATOM   3784  N   VAL B 424      -4.078 -20.266 -11.359  1.00 94.81           N  
ATOM   3785  CA  VAL B 424      -3.594 -21.172 -12.391  1.00 94.81           C  
ATOM   3786  C   VAL B 424      -2.082 -21.344 -12.258  1.00 94.81           C  
ATOM   3787  CB  VAL B 424      -3.951 -20.672 -13.805  1.00 94.81           C  
ATOM   3788  O   VAL B 424      -1.578 -22.469 -12.273  1.00 94.81           O  
ATOM   3789  CG1 VAL B 424      -3.197 -21.453 -14.875  1.00 94.81           C  
ATOM   3790  CG2 VAL B 424      -5.457 -20.750 -14.039  1.00 94.81           C  
ATOM   3791  N   LEU B 425      -1.402 -20.297 -12.117  1.00 93.88           N  
ATOM   3792  CA  LEU B 425       0.050 -20.344 -11.984  1.00 93.88           C  
ATOM   3793  C   LEU B 425       0.462 -21.094 -10.719  1.00 93.88           C  
ATOM   3794  CB  LEU B 425       0.628 -18.922 -11.969  1.00 93.88           C  
ATOM   3795  O   LEU B 425       1.355 -21.938 -10.758  1.00 93.88           O  
ATOM   3796  CG  LEU B 425       2.152 -18.812 -12.016  1.00 93.88           C  
ATOM   3797  CD1 LEU B 425       2.684 -19.406 -13.320  1.00 93.88           C  
ATOM   3798  CD2 LEU B 425       2.588 -17.359 -11.867  1.00 93.88           C  
ATOM   3799  N   LYS B 426      -0.220 -20.812  -9.688  1.00 95.19           N  
ATOM   3800  CA  LYS B 426       0.117 -21.453  -8.414  1.00 95.19           C  
ATOM   3801  C   LYS B 426      -0.146 -22.953  -8.477  1.00 95.19           C  
ATOM   3802  CB  LYS B 426      -0.677 -20.828  -7.273  1.00 95.19           C  
ATOM   3803  O   LYS B 426       0.671 -23.750  -8.008  1.00 95.19           O  
ATOM   3804  CG  LYS B 426      -0.174 -19.453  -6.852  1.00 95.19           C  
ATOM   3805  CD  LYS B 426      -1.037 -18.859  -5.746  1.00 95.19           C  
ATOM   3806  CE  LYS B 426      -0.453 -17.547  -5.223  1.00 95.19           C  
ATOM   3807  NZ  LYS B 426      -1.384 -16.875  -4.273  1.00 95.19           N  
ATOM   3808  N   VAL B 427      -1.220 -23.344  -9.031  1.00 96.12           N  
ATOM   3809  CA  VAL B 427      -1.547 -24.766  -9.156  1.00 96.12           C  
ATOM   3810  C   VAL B 427      -0.520 -25.453 -10.047  1.00 96.12           C  
ATOM   3811  CB  VAL B 427      -2.971 -24.969  -9.719  1.00 96.12           C  
ATOM   3812  O   VAL B 427      -0.047 -26.547  -9.727  1.00 96.12           O  
ATOM   3813  CG1 VAL B 427      -3.193 -26.438 -10.102  1.00 96.12           C  
ATOM   3814  CG2 VAL B 427      -4.020 -24.516  -8.711  1.00 96.12           C  
ATOM   3815  N   ALA B 428      -0.123 -24.812 -11.109  1.00 94.56           N  
ATOM   3816  CA  ALA B 428       0.866 -25.375 -12.016  1.00 94.56           C  
ATOM   3817  C   ALA B 428       2.203 -25.594 -11.312  1.00 94.56           C  
ATOM   3818  CB  ALA B 428       1.050 -24.484 -13.242  1.00 94.56           C  
ATOM   3819  O   ALA B 428       2.830 -26.641 -11.461  1.00 94.56           O  
ATOM   3820  N   ILE B 429       2.545 -24.672 -10.562  1.00 93.75           N  
ATOM   3821  CA  ILE B 429       3.818 -24.750  -9.852  1.00 93.75           C  
ATOM   3822  C   ILE B 429       3.760 -25.859  -8.797  1.00 93.75           C  
ATOM   3823  CB  ILE B 429       4.180 -23.406  -9.195  1.00 93.75           C  
ATOM   3824  O   ILE B 429       4.680 -26.672  -8.688  1.00 93.75           O  
ATOM   3825  CG1 ILE B 429       4.496 -22.359 -10.266  1.00 93.75           C  
ATOM   3826  CG2 ILE B 429       5.359 -23.562  -8.234  1.00 93.75           C  
ATOM   3827  CD1 ILE B 429       4.609 -20.938  -9.727  1.00 93.75           C  
ATOM   3828  N   LEU B 430       2.674 -25.875  -8.062  1.00 95.69           N  
ATOM   3829  CA  LEU B 430       2.539 -26.891  -7.012  1.00 95.69           C  
ATOM   3830  C   LEU B 430       2.514 -28.297  -7.605  1.00 95.69           C  
ATOM   3831  CB  LEU B 430       1.268 -26.641  -6.195  1.00 95.69           C  
ATOM   3832  O   LEU B 430       3.102 -29.219  -7.043  1.00 95.69           O  
ATOM   3833  CG  LEU B 430       1.262 -25.391  -5.309  1.00 95.69           C  
ATOM   3834  CD1 LEU B 430      -0.082 -25.250  -4.602  1.00 95.69           C  
ATOM   3835  CD2 LEU B 430       2.400 -25.453  -4.297  1.00 95.69           C  
ATOM   3836  N   ALA B 431       1.854 -28.453  -8.711  1.00 93.88           N  
ATOM   3837  CA  ALA B 431       1.784 -29.750  -9.367  1.00 93.88           C  
ATOM   3838  C   ALA B 431       3.168 -30.219  -9.812  1.00 93.88           C  
ATOM   3839  CB  ALA B 431       0.835 -29.688 -10.562  1.00 93.88           C  
ATOM   3840  O   ALA B 431       3.496 -31.406  -9.703  1.00 93.88           O  
ATOM   3841  N   GLU B 432       3.922 -29.297 -10.266  1.00 89.88           N  
ATOM   3842  CA  GLU B 432       5.266 -29.656 -10.711  1.00 89.88           C  
ATOM   3843  C   GLU B 432       6.191 -29.922  -9.531  1.00 89.88           C  
ATOM   3844  CB  GLU B 432       5.848 -28.547 -11.594  1.00 89.88           C  
ATOM   3845  O   GLU B 432       6.930 -30.906  -9.523  1.00 89.88           O  
ATOM   3846  CG  GLU B 432       7.254 -28.828 -12.094  1.00 89.88           C  
ATOM   3847  CD  GLU B 432       7.809 -27.719 -12.984  1.00 89.88           C  
ATOM   3848  OE1 GLU B 432       9.039 -27.688 -13.211  1.00 89.88           O  
ATOM   3849  OE2 GLU B 432       7.004 -26.891 -13.453  1.00 89.88           O  
ATOM   3850  N   LYS B 433       6.094 -29.156  -8.516  1.00 92.44           N  
ATOM   3851  CA  LYS B 433       7.020 -29.188  -7.391  1.00 92.44           C  
ATOM   3852  C   LYS B 433       6.781 -30.422  -6.527  1.00 92.44           C  
ATOM   3853  CB  LYS B 433       6.891 -27.922  -6.543  1.00 92.44           C  
ATOM   3854  O   LYS B 433       7.727 -31.047  -6.031  1.00 92.44           O  
ATOM   3855  CG  LYS B 433       7.922 -27.828  -5.426  1.00 92.44           C  
ATOM   3856  CD  LYS B 433       7.785 -26.516  -4.664  1.00 92.44           C  
ATOM   3857  CE  LYS B 433       8.781 -26.422  -3.514  1.00 92.44           C  
ATOM   3858  NZ  LYS B 433       8.633 -25.156  -2.750  1.00 92.44           N  
ATOM   3859  N   TYR B 434       5.496 -30.844  -6.391  1.00 92.81           N  
ATOM   3860  CA  TYR B 434       5.195 -31.891  -5.422  1.00 92.81           C  
ATOM   3861  C   TYR B 434       4.645 -33.125  -6.113  1.00 92.81           C  
ATOM   3862  CB  TYR B 434       4.191 -31.375  -4.379  1.00 92.81           C  
ATOM   3863  O   TYR B 434       3.943 -33.938  -5.492  1.00 92.81           O  
ATOM   3864  CG  TYR B 434       4.719 -30.250  -3.525  1.00 92.81           C  
ATOM   3865  CD1 TYR B 434       5.801 -30.453  -2.674  1.00 92.81           C  
ATOM   3866  CD2 TYR B 434       4.133 -28.984  -3.568  1.00 92.81           C  
ATOM   3867  CE1 TYR B 434       6.293 -29.406  -1.883  1.00 92.81           C  
ATOM   3868  CE2 TYR B 434       4.613 -27.953  -2.783  1.00 92.81           C  
ATOM   3869  OH  TYR B 434       6.172 -27.141  -1.164  1.00 92.81           O  
ATOM   3870  CZ  TYR B 434       5.691 -28.172  -1.944  1.00 92.81           C  
ATOM   3871  N   ALA B 435       4.996 -33.281  -7.355  1.00 87.94           N  
ATOM   3872  CA  ALA B 435       4.562 -34.469  -8.086  1.00 87.94           C  
ATOM   3873  C   ALA B 435       5.297 -35.719  -7.590  1.00 87.94           C  
ATOM   3874  CB  ALA B 435       4.785 -34.281  -9.578  1.00 87.94           C  
ATOM   3875  O   ALA B 435       6.527 -35.781  -7.652  1.00 87.94           O  
ATOM   3876  N   VAL B 436       4.570 -36.531  -6.812  1.00 82.38           N  
ATOM   3877  CA  VAL B 436       5.160 -37.812  -6.406  1.00 82.38           C  
ATOM   3878  C   VAL B 436       5.016 -38.844  -7.531  1.00 82.38           C  
ATOM   3879  CB  VAL B 436       4.516 -38.344  -5.109  1.00 82.38           C  
ATOM   3880  O   VAL B 436       5.953 -39.594  -7.820  1.00 82.38           O  
ATOM   3881  CG1 VAL B 436       5.211 -39.625  -4.652  1.00 82.38           C  
ATOM   3882  CG2 VAL B 436       4.562 -37.281  -4.008  1.00 82.38           C  
ATOM   3883  N   ASP B 437       3.906 -38.750  -8.148  1.00 86.00           N  
ATOM   3884  CA  ASP B 437       3.545 -39.531  -9.320  1.00 86.00           C  
ATOM   3885  C   ASP B 437       3.182 -38.625 -10.500  1.00 86.00           C  
ATOM   3886  CB  ASP B 437       2.381 -40.469  -9.008  1.00 86.00           C  
ATOM   3887  O   ASP B 437       2.271 -37.812 -10.391  1.00 86.00           O  
ATOM   3888  CG  ASP B 437       1.971 -41.344 -10.188  1.00 86.00           C  
ATOM   3889  OD1 ASP B 437       2.641 -41.281 -11.242  1.00 86.00           O  
ATOM   3890  OD2 ASP B 437       0.967 -42.062 -10.062  1.00 86.00           O  
ATOM   3891  N   TYR B 438       3.943 -38.844 -11.586  1.00 89.12           N  
ATOM   3892  CA  TYR B 438       3.768 -37.938 -12.703  1.00 89.12           C  
ATOM   3893  C   TYR B 438       2.453 -38.219 -13.430  1.00 89.12           C  
ATOM   3894  CB  TYR B 438       4.938 -38.062 -13.688  1.00 89.12           C  
ATOM   3895  O   TYR B 438       2.018 -37.406 -14.258  1.00 89.12           O  
ATOM   3896  CG  TYR B 438       6.180 -37.344 -13.242  1.00 89.12           C  
ATOM   3897  CD1 TYR B 438       6.352 -35.969 -13.516  1.00 89.12           C  
ATOM   3898  CD2 TYR B 438       7.191 -38.000 -12.555  1.00 89.12           C  
ATOM   3899  CE1 TYR B 438       7.496 -35.312 -13.109  1.00 89.12           C  
ATOM   3900  CE2 TYR B 438       8.336 -37.344 -12.141  1.00 89.12           C  
ATOM   3901  OH  TYR B 438       9.617 -35.312 -12.023  1.00 89.12           O  
ATOM   3902  CZ  TYR B 438       8.484 -35.969 -12.430  1.00 89.12           C  
ATOM   3903  N   THR B 439       1.872 -39.312 -13.102  1.00 92.06           N  
ATOM   3904  CA  THR B 439       0.510 -39.500 -13.594  1.00 92.06           C  
ATOM   3905  C   THR B 439      -0.429 -38.469 -12.969  1.00 92.06           C  
ATOM   3906  CB  THR B 439      -0.007 -40.906 -13.305  1.00 92.06           C  
ATOM   3907  O   THR B 439      -1.312 -37.938 -13.641  1.00 92.06           O  
ATOM   3908  CG2 THR B 439       0.862 -41.969 -13.992  1.00 92.06           C  
ATOM   3909  OG1 THR B 439       0.008 -41.156 -11.891  1.00 92.06           O  
ATOM   3910  N   TRP B 440      -0.121 -38.312 -11.703  1.00 93.62           N  
ATOM   3911  CA  TRP B 440      -0.904 -37.281 -11.008  1.00 93.62           C  
ATOM   3912  C   TRP B 440      -0.669 -35.906 -11.609  1.00 93.62           C  
ATOM   3913  CB  TRP B 440      -0.557 -37.281  -9.516  1.00 93.62           C  
ATOM   3914  O   TRP B 440      -1.608 -35.125 -11.766  1.00 93.62           O  
ATOM   3915  CG  TRP B 440      -1.254 -36.188  -8.734  1.00 93.62           C  
ATOM   3916  CD1 TRP B 440      -2.559 -36.188  -8.328  1.00 93.62           C  
ATOM   3917  CD2 TRP B 440      -0.683 -34.969  -8.281  1.00 93.62           C  
ATOM   3918  CE2 TRP B 440      -1.699 -34.281  -7.598  1.00 93.62           C  
ATOM   3919  CE3 TRP B 440       0.591 -34.406  -8.383  1.00 93.62           C  
ATOM   3920  NE1 TRP B 440      -2.832 -35.031  -7.641  1.00 93.62           N  
ATOM   3921  CH2 TRP B 440      -0.225 -32.469  -7.133  1.00 93.62           C  
ATOM   3922  CZ2 TRP B 440      -1.480 -33.000  -7.020  1.00 93.62           C  
ATOM   3923  CZ3 TRP B 440       0.808 -33.156  -7.805  1.00 93.62           C  
ATOM   3924  N   TYR B 441       0.540 -35.625 -11.977  1.00 93.88           N  
ATOM   3925  CA  TYR B 441       0.874 -34.344 -12.594  1.00 93.88           C  
ATOM   3926  C   TYR B 441       0.108 -34.156 -13.898  1.00 93.88           C  
ATOM   3927  CB  TYR B 441       2.379 -34.250 -12.852  1.00 93.88           C  
ATOM   3928  O   TYR B 441      -0.529 -33.094 -14.102  1.00 93.88           O  
ATOM   3929  CG  TYR B 441       2.773 -33.062 -13.727  1.00 93.88           C  
ATOM   3930  CD1 TYR B 441       3.037 -33.250 -15.078  1.00 93.88           C  
ATOM   3931  CD2 TYR B 441       2.885 -31.797 -13.188  1.00 93.88           C  
ATOM   3932  CE1 TYR B 441       3.400 -32.156 -15.883  1.00 93.88           C  
ATOM   3933  CE2 TYR B 441       3.248 -30.703 -13.984  1.00 93.88           C  
ATOM   3934  OH  TYR B 441       3.865 -29.844 -16.125  1.00 93.88           O  
ATOM   3935  CZ  TYR B 441       3.504 -30.906 -15.328  1.00 93.88           C  
ATOM   3936  N   VAL B 442       0.121 -35.156 -14.695  1.00 93.12           N  
ATOM   3937  CA  VAL B 442      -0.534 -35.094 -15.992  1.00 93.12           C  
ATOM   3938  C   VAL B 442      -2.035 -34.875 -15.805  1.00 93.12           C  
ATOM   3939  CB  VAL B 442      -0.273 -36.344 -16.828  1.00 93.12           C  
ATOM   3940  O   VAL B 442      -2.629 -34.000 -16.438  1.00 93.12           O  
ATOM   3941  CG1 VAL B 442      -1.150 -36.375 -18.078  1.00 93.12           C  
ATOM   3942  CG2 VAL B 442       1.204 -36.469 -17.203  1.00 93.12           C  
ATOM   3943  N   ASP B 443      -2.598 -35.594 -14.922  1.00 94.25           N  
ATOM   3944  CA  ASP B 443      -4.023 -35.438 -14.656  1.00 94.25           C  
ATOM   3945  C   ASP B 443      -4.344 -34.031 -14.164  1.00 94.25           C  
ATOM   3946  CB  ASP B 443      -4.492 -36.469 -13.633  1.00 94.25           C  
ATOM   3947  O   ASP B 443      -5.309 -33.406 -14.617  1.00 94.25           O  
ATOM   3948  CG  ASP B 443      -4.555 -37.875 -14.195  1.00 94.25           C  
ATOM   3949  OD1 ASP B 443      -4.570 -38.062 -15.438  1.00 94.25           O  
ATOM   3950  OD2 ASP B 443      -4.586 -38.844 -13.398  1.00 94.25           O  
ATOM   3951  N   THR B 444      -3.580 -33.531 -13.281  1.00 95.06           N  
ATOM   3952  CA  THR B 444      -3.799 -32.219 -12.664  1.00 95.06           C  
ATOM   3953  C   THR B 444      -3.688 -31.109 -13.703  1.00 95.06           C  
ATOM   3954  CB  THR B 444      -2.797 -31.969 -11.523  1.00 95.06           C  
ATOM   3955  O   THR B 444      -4.555 -30.234 -13.781  1.00 95.06           O  
ATOM   3956  CG2 THR B 444      -3.000 -30.578 -10.914  1.00 95.06           C  
ATOM   3957  OG1 THR B 444      -2.975 -32.969 -10.508  1.00 95.06           O  
ATOM   3958  N   ILE B 445      -2.668 -31.172 -14.523  1.00 93.50           N  
ATOM   3959  CA  ILE B 445      -2.414 -30.078 -15.469  1.00 93.50           C  
ATOM   3960  C   ILE B 445      -3.451 -30.109 -16.578  1.00 93.50           C  
ATOM   3961  CB  ILE B 445      -0.988 -30.156 -16.047  1.00 93.50           C  
ATOM   3962  O   ILE B 445      -3.881 -29.062 -17.078  1.00 93.50           O  
ATOM   3963  CG1 ILE B 445      -0.481 -28.750 -16.422  1.00 93.50           C  
ATOM   3964  CG2 ILE B 445      -0.956 -31.078 -17.266  1.00 93.50           C  
ATOM   3965  CD1 ILE B 445      -0.477 -27.781 -15.250  1.00 93.50           C  
ATOM   3966  N   LEU B 446      -3.848 -31.281 -17.016  1.00 92.88           N  
ATOM   3967  CA  LEU B 446      -4.895 -31.375 -18.031  1.00 92.88           C  
ATOM   3968  C   LEU B 446      -6.219 -30.844 -17.484  1.00 92.88           C  
ATOM   3969  CB  LEU B 446      -5.059 -32.812 -18.500  1.00 92.88           C  
ATOM   3970  O   LEU B 446      -6.957 -30.172 -18.203  1.00 92.88           O  
ATOM   3971  CG  LEU B 446      -3.926 -33.375 -19.359  1.00 92.88           C  
ATOM   3972  CD1 LEU B 446      -4.234 -34.812 -19.766  1.00 92.88           C  
ATOM   3973  CD2 LEU B 446      -3.699 -32.500 -20.594  1.00 92.88           C  
ATOM   3974  N   ASN B 447      -6.473 -31.172 -16.297  1.00 94.25           N  
ATOM   3975  CA  ASN B 447      -7.664 -30.609 -15.656  1.00 94.25           C  
ATOM   3976  C   ASN B 447      -7.574 -29.094 -15.539  1.00 94.25           C  
ATOM   3977  CB  ASN B 447      -7.879 -31.250 -14.281  1.00 94.25           C  
ATOM   3978  O   ASN B 447      -8.562 -28.391 -15.758  1.00 94.25           O  
ATOM   3979  CG  ASN B 447      -9.305 -31.094 -13.789  1.00 94.25           C  
ATOM   3980  ND2 ASN B 447      -9.516 -31.359 -12.508  1.00 94.25           N  
ATOM   3981  OD1 ASN B 447     -10.211 -30.766 -14.562  1.00 94.25           O  
ATOM   3982  N   LEU B 448      -6.422 -28.641 -15.211  1.00 95.38           N  
ATOM   3983  CA  LEU B 448      -6.184 -27.203 -15.125  1.00 95.38           C  
ATOM   3984  C   LEU B 448      -6.465 -26.531 -16.469  1.00 95.38           C  
ATOM   3985  CB  LEU B 448      -4.746 -26.938 -14.688  1.00 95.38           C  
ATOM   3986  O   LEU B 448      -7.145 -25.500 -16.516  1.00 95.38           O  
ATOM   3987  CG  LEU B 448      -4.375 -25.469 -14.477  1.00 95.38           C  
ATOM   3988  CD1 LEU B 448      -5.184 -24.875 -13.320  1.00 95.38           C  
ATOM   3989  CD2 LEU B 448      -2.881 -25.312 -14.211  1.00 95.38           C  
ATOM   3990  N   ILE B 449      -6.031 -27.109 -17.531  1.00 92.25           N  
ATOM   3991  CA  ILE B 449      -6.227 -26.562 -18.875  1.00 92.25           C  
ATOM   3992  C   ILE B 449      -7.707 -26.609 -19.250  1.00 92.25           C  
ATOM   3993  CB  ILE B 449      -5.395 -27.328 -19.922  1.00 92.25           C  
ATOM   3994  O   ILE B 449      -8.234 -25.656 -19.844  1.00 92.25           O  
ATOM   3995  CG1 ILE B 449      -3.896 -27.094 -19.703  1.00 92.25           C  
ATOM   3996  CG2 ILE B 449      -5.809 -26.938 -21.344  1.00 92.25           C  
ATOM   3997  CD1 ILE B 449      -2.996 -27.984 -20.547  1.00 92.25           C  
ATOM   3998  N   ARG B 450      -8.312 -27.578 -18.875  1.00 91.75           N  
ATOM   3999  CA  ARG B 450      -9.734 -27.719 -19.156  1.00 91.75           C  
ATOM   4000  C   ARG B 450     -10.547 -26.641 -18.438  1.00 91.75           C  
ATOM   4001  CB  ARG B 450     -10.227 -29.109 -18.750  1.00 91.75           C  
ATOM   4002  O   ARG B 450     -11.430 -26.016 -19.047  1.00 91.75           O  
ATOM   4003  CG  ARG B 450     -11.695 -29.344 -19.047  1.00 91.75           C  
ATOM   4004  CD  ARG B 450     -12.156 -30.703 -18.562  1.00 91.75           C  
ATOM   4005  NE  ARG B 450     -12.016 -30.828 -17.109  1.00 91.75           N  
ATOM   4006  NH1 ARG B 450     -14.047 -29.859 -16.609  1.00 91.75           N  
ATOM   4007  NH2 ARG B 450     -12.680 -30.578 -14.922  1.00 91.75           N  
ATOM   4008  CZ  ARG B 450     -12.914 -30.422 -16.219  1.00 91.75           C  
ATOM   4009  N   ILE B 451     -10.250 -26.391 -17.250  1.00 92.88           N  
ATOM   4010  CA  ILE B 451     -11.039 -25.484 -16.422  1.00 92.88           C  
ATOM   4011  C   ILE B 451     -10.680 -24.047 -16.750  1.00 92.88           C  
ATOM   4012  CB  ILE B 451     -10.820 -25.781 -14.914  1.00 92.88           C  
ATOM   4013  O   ILE B 451     -11.562 -23.188 -16.875  1.00 92.88           O  
ATOM   4014  CG1 ILE B 451     -11.359 -27.156 -14.555  1.00 92.88           C  
ATOM   4015  CG2 ILE B 451     -11.484 -24.688 -14.062  1.00 92.88           C  
ATOM   4016  CD1 ILE B 451     -10.977 -27.625 -13.156  1.00 92.88           C  
ATOM   4017  N   ALA B 452      -9.406 -23.719 -16.891  1.00 92.62           N  
ATOM   4018  CA  ALA B 452      -8.953 -22.328 -16.969  1.00 92.62           C  
ATOM   4019  C   ALA B 452      -8.883 -21.844 -18.406  1.00 92.62           C  
ATOM   4020  CB  ALA B 452      -7.594 -22.172 -16.281  1.00 92.62           C  
ATOM   4021  O   ALA B 452      -8.906 -20.641 -18.672  1.00 92.62           O  
ATOM   4022  N   GLY B 453      -8.820 -22.641 -19.297  1.00 88.62           N  
ATOM   4023  CA  GLY B 453      -8.828 -22.312 -20.719  1.00 88.62           C  
ATOM   4024  C   GLY B 453      -7.844 -21.219 -21.078  1.00 88.62           C  
ATOM   4025  O   GLY B 453      -6.629 -21.422 -21.016  1.00 88.62           O  
ATOM   4026  N   ASP B 454      -8.391 -19.969 -21.172  1.00 88.19           N  
ATOM   4027  CA  ASP B 454      -7.609 -18.844 -21.672  1.00 88.19           C  
ATOM   4028  C   ASP B 454      -6.672 -18.297 -20.594  1.00 88.19           C  
ATOM   4029  CB  ASP B 454      -8.539 -17.734 -22.172  1.00 88.19           C  
ATOM   4030  O   ASP B 454      -5.723 -17.578 -20.891  1.00 88.19           O  
ATOM   4031  CG  ASP B 454      -9.250 -18.094 -23.453  1.00 88.19           C  
ATOM   4032  OD1 ASP B 454      -8.656 -18.781 -24.312  1.00 88.19           O  
ATOM   4033  OD2 ASP B 454     -10.422 -17.688 -23.609  1.00 88.19           O  
ATOM   4034  N   TYR B 455      -6.840 -18.766 -19.422  1.00 90.62           N  
ATOM   4035  CA  TYR B 455      -6.027 -18.234 -18.328  1.00 90.62           C  
ATOM   4036  C   TYR B 455      -4.723 -19.016 -18.203  1.00 90.62           C  
ATOM   4037  CB  TYR B 455      -6.805 -18.281 -17.016  1.00 90.62           C  
ATOM   4038  O   TYR B 455      -3.822 -18.594 -17.469  1.00 90.62           O  
ATOM   4039  CG  TYR B 455      -7.953 -17.312 -16.953  1.00 90.62           C  
ATOM   4040  CD1 TYR B 455      -7.742 -15.984 -16.578  1.00 90.62           C  
ATOM   4041  CD2 TYR B 455      -9.250 -17.703 -17.266  1.00 90.62           C  
ATOM   4042  CE1 TYR B 455      -8.797 -15.078 -16.516  1.00 90.62           C  
ATOM   4043  CE2 TYR B 455     -10.312 -16.812 -17.203  1.00 90.62           C  
ATOM   4044  OH  TYR B 455     -11.125 -14.609 -16.766  1.00 90.62           O  
ATOM   4045  CZ  TYR B 455     -10.078 -15.500 -16.828  1.00 90.62           C  
ATOM   4046  N   VAL B 456      -4.660 -20.047 -19.000  1.00 91.44           N  
ATOM   4047  CA  VAL B 456      -3.422 -20.812 -18.984  1.00 91.44           C  
ATOM   4048  C   VAL B 456      -2.422 -20.203 -19.969  1.00 91.44           C  
ATOM   4049  CB  VAL B 456      -3.674 -22.297 -19.344  1.00 91.44           C  
ATOM   4050  O   VAL B 456      -2.643 -20.219 -21.172  1.00 91.44           O  
ATOM   4051  CG1 VAL B 456      -2.363 -23.094 -19.344  1.00 91.44           C  
ATOM   4052  CG2 VAL B 456      -4.680 -22.922 -18.375  1.00 91.44           C  
ATOM   4053  N   SER B 457      -1.319 -19.750 -19.391  1.00 88.94           N  
ATOM   4054  CA  SER B 457      -0.292 -19.109 -20.219  1.00 88.94           C  
ATOM   4055  C   SER B 457       0.500 -20.156 -21.000  1.00 88.94           C  
ATOM   4056  CB  SER B 457       0.659 -18.297 -19.344  1.00 88.94           C  
ATOM   4057  O   SER B 457       0.445 -21.344 -20.703  1.00 88.94           O  
ATOM   4058  OG  SER B 457       1.431 -19.141 -18.500  1.00 88.94           O  
ATOM   4059  N   GLU B 458       1.278 -19.641 -21.953  1.00 88.75           N  
ATOM   4060  CA  GLU B 458       2.074 -20.500 -22.828  1.00 88.75           C  
ATOM   4061  C   GLU B 458       3.168 -21.219 -22.047  1.00 88.75           C  
ATOM   4062  CB  GLU B 458       2.693 -19.688 -23.969  1.00 88.75           C  
ATOM   4063  O   GLU B 458       3.484 -22.375 -22.344  1.00 88.75           O  
ATOM   4064  CG  GLU B 458       1.677 -19.156 -24.969  1.00 88.75           C  
ATOM   4065  CD  GLU B 458       1.107 -20.234 -25.875  1.00 88.75           C  
ATOM   4066  OE1 GLU B 458      -0.076 -20.125 -26.266  1.00 88.75           O  
ATOM   4067  OE2 GLU B 458       1.850 -21.188 -26.188  1.00 88.75           O  
ATOM   4068  N   GLU B 459       3.518 -20.594 -21.094  1.00 87.81           N  
ATOM   4069  CA  GLU B 459       4.605 -21.156 -20.297  1.00 87.81           C  
ATOM   4070  C   GLU B 459       4.160 -22.438 -19.594  1.00 87.81           C  
ATOM   4071  CB  GLU B 459       5.121 -20.141 -19.281  1.00 87.81           C  
ATOM   4072  O   GLU B 459       4.965 -23.344 -19.375  1.00 87.81           O  
ATOM   4073  CG  GLU B 459       5.816 -18.938 -19.906  1.00 87.81           C  
ATOM   4074  CD  GLU B 459       6.277 -17.922 -18.891  1.00 87.81           C  
ATOM   4075  OE1 GLU B 459       6.891 -16.906 -19.281  1.00 87.81           O  
ATOM   4076  OE2 GLU B 459       6.020 -18.125 -17.688  1.00 87.81           O  
ATOM   4077  N   VAL B 460       2.939 -22.516 -19.359  1.00 90.19           N  
ATOM   4078  CA  VAL B 460       2.424 -23.656 -18.609  1.00 90.19           C  
ATOM   4079  C   VAL B 460       2.406 -24.891 -19.500  1.00 90.19           C  
ATOM   4080  CB  VAL B 460       1.010 -23.375 -18.062  1.00 90.19           C  
ATOM   4081  O   VAL B 460       2.938 -25.938 -19.125  1.00 90.19           O  
ATOM   4082  CG1 VAL B 460       0.422 -24.625 -17.422  1.00 90.19           C  
ATOM   4083  CG2 VAL B 460       1.051 -22.219 -17.047  1.00 90.19           C  
ATOM   4084  N   TRP B 461       1.804 -24.797 -20.688  1.00 89.81           N  
ATOM   4085  CA  TRP B 461       1.723 -26.031 -21.469  1.00 89.81           C  
ATOM   4086  C   TRP B 461       3.080 -26.375 -22.078  1.00 89.81           C  
ATOM   4087  CB  TRP B 461       0.679 -25.875 -22.578  1.00 89.81           C  
ATOM   4088  O   TRP B 461       3.377 -27.547 -22.312  1.00 89.81           O  
ATOM   4089  CG  TRP B 461       1.068 -24.906 -23.656  1.00 89.81           C  
ATOM   4090  CD1 TRP B 461       0.781 -23.578 -23.719  1.00 89.81           C  
ATOM   4091  CD2 TRP B 461       1.814 -25.203 -24.844  1.00 89.81           C  
ATOM   4092  CE2 TRP B 461       1.942 -24.000 -25.578  1.00 89.81           C  
ATOM   4093  CE3 TRP B 461       2.389 -26.375 -25.359  1.00 89.81           C  
ATOM   4094  NE1 TRP B 461       1.304 -23.016 -24.859  1.00 89.81           N  
ATOM   4095  CH2 TRP B 461       3.174 -25.078 -27.281  1.00 89.81           C  
ATOM   4096  CZ2 TRP B 461       2.621 -23.922 -26.797  1.00 89.81           C  
ATOM   4097  CZ3 TRP B 461       3.064 -26.297 -26.578  1.00 89.81           C  
ATOM   4098  N   TYR B 462       4.094 -25.328 -22.234  1.00 89.81           N  
ATOM   4099  CA  TYR B 462       5.465 -25.672 -22.609  1.00 89.81           C  
ATOM   4100  C   TYR B 462       6.098 -26.594 -21.562  1.00 89.81           C  
ATOM   4101  CB  TYR B 462       6.305 -24.391 -22.750  1.00 89.81           C  
ATOM   4102  O   TYR B 462       6.758 -27.562 -21.922  1.00 89.81           O  
ATOM   4103  CG  TYR B 462       5.895 -23.531 -23.922  1.00 89.81           C  
ATOM   4104  CD1 TYR B 462       5.156 -24.062 -24.984  1.00 89.81           C  
ATOM   4105  CD2 TYR B 462       6.250 -22.188 -23.969  1.00 89.81           C  
ATOM   4106  CE1 TYR B 462       4.777 -23.266 -26.062  1.00 89.81           C  
ATOM   4107  CE2 TYR B 462       5.875 -21.391 -25.047  1.00 89.81           C  
ATOM   4108  OH  TYR B 462       4.770 -21.141 -27.156  1.00 89.81           O  
ATOM   4109  CZ  TYR B 462       5.141 -21.938 -26.078  1.00 89.81           C  
ATOM   4110  N   ARG B 463       5.805 -26.234 -20.453  1.00 90.06           N  
ATOM   4111  CA  ARG B 463       6.383 -27.000 -19.359  1.00 90.06           C  
ATOM   4112  C   ARG B 463       5.809 -28.422 -19.312  1.00 90.06           C  
ATOM   4113  CB  ARG B 463       6.137 -26.297 -18.016  1.00 90.06           C  
ATOM   4114  O   ARG B 463       6.531 -29.375 -19.047  1.00 90.06           O  
ATOM   4115  CG  ARG B 463       6.875 -26.938 -16.844  1.00 90.06           C  
ATOM   4116  CD  ARG B 463       8.383 -26.922 -17.062  1.00 90.06           C  
ATOM   4117  NE  ARG B 463       9.094 -27.422 -15.891  1.00 90.06           N  
ATOM   4118  NH1 ARG B 463      11.086 -27.781 -17.000  1.00 90.06           N  
ATOM   4119  NH2 ARG B 463      10.914 -28.266 -14.766  1.00 90.06           N  
ATOM   4120  CZ  ARG B 463      10.367 -27.812 -15.891  1.00 90.06           C  
ATOM   4121  N   VAL B 464       4.598 -28.562 -19.594  1.00 91.12           N  
ATOM   4122  CA  VAL B 464       3.969 -29.875 -19.641  1.00 91.12           C  
ATOM   4123  C   VAL B 464       4.672 -30.750 -20.672  1.00 91.12           C  
ATOM   4124  CB  VAL B 464       2.463 -29.781 -19.969  1.00 91.12           C  
ATOM   4125  O   VAL B 464       5.008 -31.906 -20.391  1.00 91.12           O  
ATOM   4126  CG1 VAL B 464       1.850 -31.172 -20.141  1.00 91.12           C  
ATOM   4127  CG2 VAL B 464       1.731 -29.000 -18.875  1.00 91.12           C  
ATOM   4128  N   ILE B 465       4.949 -30.156 -21.781  1.00 92.50           N  
ATOM   4129  CA  ILE B 465       5.617 -30.891 -22.844  1.00 92.50           C  
ATOM   4130  C   ILE B 465       7.023 -31.281 -22.406  1.00 92.50           C  
ATOM   4131  CB  ILE B 465       5.676 -30.062 -24.156  1.00 92.50           C  
ATOM   4132  O   ILE B 465       7.438 -32.438 -22.578  1.00 92.50           O  
ATOM   4133  CG1 ILE B 465       4.262 -29.750 -24.656  1.00 92.50           C  
ATOM   4134  CG2 ILE B 465       6.488 -30.781 -25.219  1.00 92.50           C  
ATOM   4135  CD1 ILE B 465       3.428 -30.984 -24.953  1.00 92.50           C  
ATOM   4136  N   GLN B 466       7.648 -30.359 -21.781  1.00 90.81           N  
ATOM   4137  CA  GLN B 466       9.016 -30.625 -21.328  1.00 90.81           C  
ATOM   4138  C   GLN B 466       9.047 -31.766 -20.312  1.00 90.81           C  
ATOM   4139  CB  GLN B 466       9.633 -29.359 -20.719  1.00 90.81           C  
ATOM   4140  O   GLN B 466       9.891 -32.656 -20.406  1.00 90.81           O  
ATOM   4141  CG  GLN B 466      10.008 -28.297 -21.750  1.00 90.81           C  
ATOM   4142  CD  GLN B 466      10.469 -27.000 -21.125  1.00 90.81           C  
ATOM   4143  NE2 GLN B 466      10.836 -26.031 -21.953  1.00 90.81           N  
ATOM   4144  OE1 GLN B 466      10.492 -26.875 -19.891  1.00 90.81           O  
ATOM   4145  N   ILE B 467       8.156 -31.797 -19.469  1.00 90.19           N  
ATOM   4146  CA  ILE B 467       8.133 -32.781 -18.406  1.00 90.19           C  
ATOM   4147  C   ILE B 467       7.789 -34.156 -19.000  1.00 90.19           C  
ATOM   4148  CB  ILE B 467       7.133 -32.406 -17.297  1.00 90.19           C  
ATOM   4149  O   ILE B 467       8.430 -35.156 -18.672  1.00 90.19           O  
ATOM   4150  CG1 ILE B 467       7.664 -31.234 -16.469  1.00 90.19           C  
ATOM   4151  CG2 ILE B 467       6.840 -33.625 -16.391  1.00 90.19           C  
ATOM   4152  CD1 ILE B 467       6.676 -30.703 -15.438  1.00 90.19           C  
ATOM   4153  N   VAL B 468       6.875 -34.219 -19.875  1.00 91.88           N  
ATOM   4154  CA  VAL B 468       6.445 -35.469 -20.453  1.00 91.88           C  
ATOM   4155  C   VAL B 468       7.562 -36.062 -21.328  1.00 91.88           C  
ATOM   4156  CB  VAL B 468       5.156 -35.312 -21.297  1.00 91.88           C  
ATOM   4157  O   VAL B 468       7.844 -37.250 -21.281  1.00 91.88           O  
ATOM   4158  CG1 VAL B 468       4.844 -36.594 -22.078  1.00 91.88           C  
ATOM   4159  CG2 VAL B 468       3.984 -34.938 -20.391  1.00 91.88           C  
ATOM   4160  N   ILE B 469       8.266 -35.156 -22.062  1.00 91.62           N  
ATOM   4161  CA  ILE B 469       9.344 -35.625 -22.938  1.00 91.62           C  
ATOM   4162  C   ILE B 469      10.508 -36.156 -22.094  1.00 91.62           C  
ATOM   4163  CB  ILE B 469       9.820 -34.500 -23.875  1.00 91.62           C  
ATOM   4164  O   ILE B 469      11.156 -37.125 -22.469  1.00 91.62           O  
ATOM   4165  CG1 ILE B 469       8.758 -34.188 -24.938  1.00 91.62           C  
ATOM   4166  CG2 ILE B 469      11.156 -34.875 -24.531  1.00 91.62           C  
ATOM   4167  CD1 ILE B 469       9.102 -33.000 -25.828  1.00 91.62           C  
ATOM   4168  N   ASN B 470      10.688 -35.562 -21.000  1.00 90.38           N  
ATOM   4169  CA  ASN B 470      11.844 -35.875 -20.188  1.00 90.38           C  
ATOM   4170  C   ASN B 470      11.586 -37.125 -19.328  1.00 90.38           C  
ATOM   4171  CB  ASN B 470      12.242 -34.719 -19.297  1.00 90.38           C  
ATOM   4172  O   ASN B 470      12.523 -37.688 -18.766  1.00 90.38           O  
ATOM   4173  CG  ASN B 470      12.984 -33.625 -20.062  1.00 90.38           C  
ATOM   4174  ND2 ASN B 470      13.539 -32.656 -19.328  1.00 90.38           N  
ATOM   4175  OD1 ASN B 470      13.062 -33.656 -21.281  1.00 90.38           O  
ATOM   4176  N   ARG B 471      10.375 -37.594 -19.250  1.00 90.12           N  
ATOM   4177  CA  ARG B 471      10.039 -38.719 -18.406  1.00 90.12           C  
ATOM   4178  C   ARG B 471       9.430 -39.844 -19.234  1.00 90.12           C  
ATOM   4179  CB  ARG B 471       9.078 -38.312 -17.297  1.00 90.12           C  
ATOM   4180  O   ARG B 471       8.227 -39.844 -19.500  1.00 90.12           O  
ATOM   4181  CG  ARG B 471       9.664 -37.312 -16.312  1.00 90.12           C  
ATOM   4182  CD  ARG B 471      10.539 -37.969 -15.266  1.00 90.12           C  
ATOM   4183  NE  ARG B 471      11.039 -37.031 -14.281  1.00 90.12           N  
ATOM   4184  NH1 ARG B 471      12.328 -38.562 -13.133  1.00 90.12           N  
ATOM   4185  NH2 ARG B 471      12.273 -36.375 -12.461  1.00 90.12           N  
ATOM   4186  CZ  ARG B 471      11.875 -37.312 -13.297  1.00 90.12           C  
ATOM   4187  N   ASP B 472      10.211 -40.875 -19.359  1.00 90.56           N  
ATOM   4188  CA  ASP B 472       9.805 -41.969 -20.219  1.00 90.56           C  
ATOM   4189  C   ASP B 472       8.672 -42.781 -19.578  1.00 90.56           C  
ATOM   4190  CB  ASP B 472      11.000 -42.906 -20.500  1.00 90.56           C  
ATOM   4191  O   ASP B 472       7.809 -43.312 -20.281  1.00 90.56           O  
ATOM   4192  CG  ASP B 472      12.086 -42.219 -21.312  1.00 90.56           C  
ATOM   4193  OD1 ASP B 472      11.844 -41.125 -21.859  1.00 90.56           O  
ATOM   4194  OD2 ASP B 472      13.195 -42.781 -21.406  1.00 90.56           O  
ATOM   4195  N   ASP B 473       8.617 -42.781 -18.328  1.00 90.88           N  
ATOM   4196  CA  ASP B 473       7.672 -43.594 -17.594  1.00 90.88           C  
ATOM   4197  C   ASP B 473       6.254 -43.062 -17.688  1.00 90.88           C  
ATOM   4198  CB  ASP B 473       8.086 -43.719 -16.125  1.00 90.88           C  
ATOM   4199  O   ASP B 473       5.281 -43.781 -17.484  1.00 90.88           O  
ATOM   4200  CG  ASP B 473       8.289 -42.375 -15.453  1.00 90.88           C  
ATOM   4201  OD1 ASP B 473       8.734 -41.438 -16.125  1.00 90.88           O  
ATOM   4202  OD2 ASP B 473       7.996 -42.281 -14.242  1.00 90.88           O  
ATOM   4203  N   VAL B 474       6.059 -41.781 -18.125  1.00 93.25           N  
ATOM   4204  CA  VAL B 474       4.730 -41.188 -18.109  1.00 93.25           C  
ATOM   4205  C   VAL B 474       4.254 -40.906 -19.531  1.00 93.25           C  
ATOM   4206  CB  VAL B 474       4.715 -39.875 -17.281  1.00 93.25           C  
ATOM   4207  O   VAL B 474       3.102 -40.531 -19.750  1.00 93.25           O  
ATOM   4208  CG1 VAL B 474       5.453 -38.750 -18.016  1.00 93.25           C  
ATOM   4209  CG2 VAL B 474       3.281 -39.438 -16.969  1.00 93.25           C  
ATOM   4210  N   GLN B 475       5.039 -41.125 -20.531  1.00 94.44           N  
ATOM   4211  CA  GLN B 475       4.734 -40.781 -21.906  1.00 94.44           C  
ATOM   4212  C   GLN B 475       3.496 -41.531 -22.391  1.00 94.44           C  
ATOM   4213  CB  GLN B 475       5.926 -41.094 -22.812  1.00 94.44           C  
ATOM   4214  O   GLN B 475       2.598 -40.938 -22.984  1.00 94.44           O  
ATOM   4215  CG  GLN B 475       7.113 -40.156 -22.609  1.00 94.44           C  
ATOM   4216  CD  GLN B 475       8.344 -40.594 -23.375  1.00 94.44           C  
ATOM   4217  NE2 GLN B 475       9.305 -39.719 -23.531  1.00 94.44           N  
ATOM   4218  OE1 GLN B 475       8.430 -41.750 -23.844  1.00 94.44           O  
ATOM   4219  N   GLY B 476       3.428 -42.812 -22.141  1.00 95.31           N  
ATOM   4220  CA  GLY B 476       2.266 -43.562 -22.547  1.00 95.31           C  
ATOM   4221  C   GLY B 476       0.981 -43.125 -21.875  1.00 95.31           C  
ATOM   4222  O   GLY B 476      -0.057 -43.000 -22.531  1.00 95.31           O  
ATOM   4223  N   TYR B 477       1.128 -42.969 -20.672  1.00 95.94           N  
ATOM   4224  CA  TYR B 477      -0.033 -42.500 -19.906  1.00 95.94           C  
ATOM   4225  C   TYR B 477      -0.488 -41.125 -20.406  1.00 95.94           C  
ATOM   4226  CB  TYR B 477       0.286 -42.438 -18.422  1.00 95.94           C  
ATOM   4227  O   TYR B 477      -1.687 -40.906 -20.562  1.00 95.94           O  
ATOM   4228  CG  TYR B 477      -0.906 -42.094 -17.547  1.00 95.94           C  
ATOM   4229  CD1 TYR B 477      -1.068 -40.812 -17.031  1.00 95.94           C  
ATOM   4230  CD2 TYR B 477      -1.870 -43.062 -17.250  1.00 95.94           C  
ATOM   4231  CE1 TYR B 477      -2.164 -40.500 -16.234  1.00 95.94           C  
ATOM   4232  CE2 TYR B 477      -2.969 -42.750 -16.469  1.00 95.94           C  
ATOM   4233  OH  TYR B 477      -4.191 -41.156 -15.172  1.00 95.94           O  
ATOM   4234  CZ  TYR B 477      -3.107 -41.469 -15.961  1.00 95.94           C  
ATOM   4235  N   ALA B 478       0.430 -40.219 -20.656  1.00 96.56           N  
ATOM   4236  CA  ALA B 478       0.118 -38.875 -21.141  1.00 96.56           C  
ATOM   4237  C   ALA B 478      -0.592 -38.938 -22.484  1.00 96.56           C  
ATOM   4238  CB  ALA B 478       1.391 -38.031 -21.250  1.00 96.56           C  
ATOM   4239  O   ALA B 478      -1.589 -38.250 -22.703  1.00 96.56           O  
ATOM   4240  N   ALA B 479      -0.109 -39.781 -23.359  1.00 96.88           N  
ATOM   4241  CA  ALA B 479      -0.721 -39.906 -24.672  1.00 96.88           C  
ATOM   4242  C   ALA B 479      -2.158 -40.406 -24.562  1.00 96.88           C  
ATOM   4243  CB  ALA B 479       0.103 -40.875 -25.547  1.00 96.88           C  
ATOM   4244  O   ALA B 479      -3.059 -39.906 -25.219  1.00 96.88           O  
ATOM   4245  N   LYS B 480      -2.295 -41.344 -23.688  1.00 96.69           N  
ATOM   4246  CA  LYS B 480      -3.631 -41.906 -23.484  1.00 96.69           C  
ATOM   4247  C   LYS B 480      -4.578 -40.875 -22.906  1.00 96.69           C  
ATOM   4248  CB  LYS B 480      -3.572 -43.125 -22.578  1.00 96.69           C  
ATOM   4249  O   LYS B 480      -5.695 -40.688 -23.391  1.00 96.69           O  
ATOM   4250  CG  LYS B 480      -4.914 -43.812 -22.375  1.00 96.69           C  
ATOM   4251  CD  LYS B 480      -4.789 -45.031 -21.453  1.00 96.69           C  
ATOM   4252  CE  LYS B 480      -6.145 -45.656 -21.188  1.00 96.69           C  
ATOM   4253  NZ  LYS B 480      -6.027 -46.875 -20.297  1.00 96.69           N  
ATOM   4254  N   THR B 481      -4.160 -40.219 -21.922  1.00 95.88           N  
ATOM   4255  CA  THR B 481      -4.996 -39.281 -21.203  1.00 95.88           C  
ATOM   4256  C   THR B 481      -5.340 -38.062 -22.078  1.00 95.88           C  
ATOM   4257  CB  THR B 481      -4.305 -38.781 -19.906  1.00 95.88           C  
ATOM   4258  O   THR B 481      -6.480 -37.594 -22.094  1.00 95.88           O  
ATOM   4259  CG2 THR B 481      -5.293 -38.062 -19.000  1.00 95.88           C  
ATOM   4260  OG1 THR B 481      -3.754 -39.906 -19.219  1.00 95.88           O  
ATOM   4261  N   VAL B 482      -4.375 -37.531 -22.812  1.00 96.06           N  
ATOM   4262  CA  VAL B 482      -4.637 -36.375 -23.688  1.00 96.06           C  
ATOM   4263  C   VAL B 482      -5.602 -36.812 -24.797  1.00 96.06           C  
ATOM   4264  CB  VAL B 482      -3.330 -35.844 -24.297  1.00 96.06           C  
ATOM   4265  O   VAL B 482      -6.473 -36.031 -25.188  1.00 96.06           O  
ATOM   4266  CG1 VAL B 482      -3.633 -34.938 -25.500  1.00 96.06           C  
ATOM   4267  CG2 VAL B 482      -2.533 -35.062 -23.234  1.00 96.06           C  
ATOM   4268  N   PHE B 483      -5.414 -38.031 -25.297  1.00 97.00           N  
ATOM   4269  CA  PHE B 483      -6.316 -38.531 -26.312  1.00 97.00           C  
ATOM   4270  C   PHE B 483      -7.754 -38.562 -25.812  1.00 97.00           C  
ATOM   4271  CB  PHE B 483      -5.891 -39.938 -26.750  1.00 97.00           C  
ATOM   4272  O   PHE B 483      -8.672 -38.125 -26.500  1.00 97.00           O  
ATOM   4273  CG  PHE B 483      -6.824 -40.594 -27.750  1.00 97.00           C  
ATOM   4274  CD1 PHE B 483      -7.773 -41.500 -27.344  1.00 97.00           C  
ATOM   4275  CD2 PHE B 483      -6.754 -40.250 -29.094  1.00 97.00           C  
ATOM   4276  CE1 PHE B 483      -8.641 -42.094 -28.266  1.00 97.00           C  
ATOM   4277  CE2 PHE B 483      -7.617 -40.844 -30.016  1.00 97.00           C  
ATOM   4278  CZ  PHE B 483      -8.555 -41.750 -29.594  1.00 97.00           C  
ATOM   4279  N   GLU B 484      -7.914 -39.031 -24.656  1.00 95.75           N  
ATOM   4280  CA  GLU B 484      -9.242 -39.062 -24.062  1.00 95.75           C  
ATOM   4281  C   GLU B 484      -9.805 -37.688 -23.844  1.00 95.75           C  
ATOM   4282  CB  GLU B 484      -9.203 -39.844 -22.734  1.00 95.75           C  
ATOM   4283  O   GLU B 484     -10.992 -37.438 -24.078  1.00 95.75           O  
ATOM   4284  CG  GLU B 484      -9.000 -41.344 -22.906  1.00 95.75           C  
ATOM   4285  CD  GLU B 484      -8.836 -42.062 -21.578  1.00 95.75           C  
ATOM   4286  OE1 GLU B 484      -8.695 -43.312 -21.578  1.00 95.75           O  
ATOM   4287  OE2 GLU B 484      -8.852 -41.406 -20.531  1.00 95.75           O  
ATOM   4288  N   ALA B 485      -9.000 -36.781 -23.422  1.00 94.81           N  
ATOM   4289  CA  ALA B 485      -9.422 -35.406 -23.156  1.00 94.81           C  
ATOM   4290  C   ALA B 485      -9.875 -34.719 -24.438  1.00 94.81           C  
ATOM   4291  CB  ALA B 485      -8.297 -34.625 -22.484  1.00 94.81           C  
ATOM   4292  O   ALA B 485     -10.820 -33.938 -24.422  1.00 94.81           O  
ATOM   4293  N   LEU B 486      -9.281 -35.031 -25.531  1.00 95.44           N  
ATOM   4294  CA  LEU B 486      -9.555 -34.406 -26.812  1.00 95.44           C  
ATOM   4295  C   LEU B 486     -10.867 -34.906 -27.391  1.00 95.44           C  
ATOM   4296  CB  LEU B 486      -8.414 -34.656 -27.797  1.00 95.44           C  
ATOM   4297  O   LEU B 486     -11.414 -34.312 -28.328  1.00 95.44           O  
ATOM   4298  CG  LEU B 486      -7.156 -33.812 -27.609  1.00 95.44           C  
ATOM   4299  CD1 LEU B 486      -6.016 -34.375 -28.469  1.00 95.44           C  
ATOM   4300  CD2 LEU B 486      -7.438 -32.344 -27.969  1.00 95.44           C  
ATOM   4301  N   GLN B 487     -11.352 -35.969 -26.875  1.00 94.56           N  
ATOM   4302  CA  GLN B 487     -12.602 -36.500 -27.391  1.00 94.56           C  
ATOM   4303  C   GLN B 487     -13.797 -35.688 -26.953  1.00 94.56           C  
ATOM   4304  CB  GLN B 487     -12.773 -37.969 -26.938  1.00 94.56           C  
ATOM   4305  O   GLN B 487     -14.891 -35.781 -27.516  1.00 94.56           O  
ATOM   4306  CG  GLN B 487     -11.789 -38.938 -27.562  1.00 94.56           C  
ATOM   4307  CD  GLN B 487     -12.031 -40.375 -27.141  1.00 94.56           C  
ATOM   4308  NE2 GLN B 487     -11.273 -41.281 -27.734  1.00 94.56           N  
ATOM   4309  OE1 GLN B 487     -12.891 -40.656 -26.312  1.00 94.56           O  
ATOM   4310  N   ALA B 488     -13.547 -34.844 -26.062  1.00 91.50           N  
ATOM   4311  CA  ALA B 488     -14.625 -33.969 -25.625  1.00 91.50           C  
ATOM   4312  C   ALA B 488     -15.062 -33.062 -26.766  1.00 91.50           C  
ATOM   4313  CB  ALA B 488     -14.180 -33.156 -24.422  1.00 91.50           C  
ATOM   4314  O   ALA B 488     -14.242 -32.625 -27.562  1.00 91.50           O  
ATOM   4315  N   PRO B 489     -16.375 -32.781 -26.797  1.00 85.94           N  
ATOM   4316  CA  PRO B 489     -16.875 -31.953 -27.891  1.00 85.94           C  
ATOM   4317  C   PRO B 489     -16.281 -30.547 -27.891  1.00 85.94           C  
ATOM   4318  CB  PRO B 489     -18.391 -31.906 -27.625  1.00 85.94           C  
ATOM   4319  O   PRO B 489     -15.953 -30.000 -28.953  1.00 85.94           O  
ATOM   4320  CG  PRO B 489     -18.578 -32.625 -26.328  1.00 85.94           C  
ATOM   4321  CD  PRO B 489     -17.250 -33.219 -25.922  1.00 85.94           C  
ATOM   4322  N   ALA B 490     -16.203 -29.984 -26.688  1.00 87.06           N  
ATOM   4323  CA  ALA B 490     -15.617 -28.656 -26.578  1.00 87.06           C  
ATOM   4324  C   ALA B 490     -14.266 -28.719 -25.875  1.00 87.06           C  
ATOM   4325  CB  ALA B 490     -16.562 -27.719 -25.844  1.00 87.06           C  
ATOM   4326  O   ALA B 490     -14.164 -29.203 -24.750  1.00 87.06           O  
ATOM   4327  N   CYS B 491     -13.172 -28.484 -26.734  1.00 89.94           N  
ATOM   4328  CA  CYS B 491     -11.820 -28.453 -26.172  1.00 89.94           C  
ATOM   4329  C   CYS B 491     -11.172 -27.094 -26.391  1.00 89.94           C  
ATOM   4330  CB  CYS B 491     -10.961 -29.547 -26.797  1.00 89.94           C  
ATOM   4331  O   CYS B 491     -11.336 -26.484 -27.453  1.00 89.94           O  
ATOM   4332  SG  CYS B 491     -11.547 -31.219 -26.469  1.00 89.94           S  
ATOM   4333  N   HIS B 492     -10.586 -26.656 -25.344  1.00 92.75           N  
ATOM   4334  CA  HIS B 492      -9.844 -25.391 -25.469  1.00 92.75           C  
ATOM   4335  C   HIS B 492      -8.602 -25.578 -26.328  1.00 92.75           C  
ATOM   4336  CB  HIS B 492      -9.453 -24.875 -24.094  1.00 92.75           C  
ATOM   4337  O   HIS B 492      -8.023 -26.656 -26.391  1.00 92.75           O  
ATOM   4338  CG  HIS B 492      -9.055 -23.422 -24.078  1.00 92.75           C  
ATOM   4339  CD2 HIS B 492      -9.781 -22.312 -23.875  1.00 92.75           C  
ATOM   4340  ND1 HIS B 492      -7.766 -23.016 -24.312  1.00 92.75           N  
ATOM   4341  CE1 HIS B 492      -7.715 -21.688 -24.250  1.00 92.75           C  
ATOM   4342  NE2 HIS B 492      -8.930 -21.234 -23.984  1.00 92.75           N  
ATOM   4343  N   GLU B 493      -8.172 -24.562 -26.938  1.00 93.81           N  
ATOM   4344  CA  GLU B 493      -7.051 -24.594 -27.875  1.00 93.81           C  
ATOM   4345  C   GLU B 493      -5.770 -25.062 -27.188  1.00 93.81           C  
ATOM   4346  CB  GLU B 493      -6.844 -23.203 -28.500  1.00 93.81           C  
ATOM   4347  O   GLU B 493      -4.961 -25.766 -27.797  1.00 93.81           O  
ATOM   4348  CG  GLU B 493      -5.770 -23.172 -29.578  1.00 93.81           C  
ATOM   4349  CD  GLU B 493      -5.715 -21.859 -30.328  1.00 93.81           C  
ATOM   4350  OE1 GLU B 493      -4.832 -21.688 -31.203  1.00 93.81           O  
ATOM   4351  OE2 GLU B 493      -6.559 -20.969 -30.047  1.00 93.81           O  
ATOM   4352  N   ASN B 494      -5.609 -24.734 -25.953  1.00 94.38           N  
ATOM   4353  CA  ASN B 494      -4.418 -25.156 -25.234  1.00 94.38           C  
ATOM   4354  C   ASN B 494      -4.359 -26.672 -25.094  1.00 94.38           C  
ATOM   4355  CB  ASN B 494      -4.355 -24.484 -23.859  1.00 94.38           C  
ATOM   4356  O   ASN B 494      -3.279 -27.266 -25.125  1.00 94.38           O  
ATOM   4357  CG  ASN B 494      -3.887 -23.047 -23.938  1.00 94.38           C  
ATOM   4358  ND2 ASN B 494      -4.277 -22.250 -22.938  1.00 94.38           N  
ATOM   4359  OD1 ASN B 494      -3.180 -22.656 -24.859  1.00 94.38           O  
ATOM   4360  N   LEU B 495      -5.484 -27.266 -24.953  1.00 95.38           N  
ATOM   4361  CA  LEU B 495      -5.523 -28.719 -24.891  1.00 95.38           C  
ATOM   4362  C   LEU B 495      -5.152 -29.344 -26.234  1.00 95.38           C  
ATOM   4363  CB  LEU B 495      -6.914 -29.203 -24.469  1.00 95.38           C  
ATOM   4364  O   LEU B 495      -4.473 -30.375 -26.281  1.00 95.38           O  
ATOM   4365  CG  LEU B 495      -7.066 -30.703 -24.219  1.00 95.38           C  
ATOM   4366  CD1 LEU B 495      -6.137 -31.156 -23.109  1.00 95.38           C  
ATOM   4367  CD2 LEU B 495      -8.516 -31.047 -23.891  1.00 95.38           C  
ATOM   4368  N   VAL B 496      -5.543 -28.688 -27.266  1.00 96.44           N  
ATOM   4369  CA  VAL B 496      -5.215 -29.156 -28.609  1.00 96.44           C  
ATOM   4370  C   VAL B 496      -3.707 -29.047 -28.828  1.00 96.44           C  
ATOM   4371  CB  VAL B 496      -5.973 -28.344 -29.688  1.00 96.44           C  
ATOM   4372  O   VAL B 496      -3.102 -29.953 -29.422  1.00 96.44           O  
ATOM   4373  CG1 VAL B 496      -5.590 -28.828 -31.078  1.00 96.44           C  
ATOM   4374  CG2 VAL B 496      -7.480 -28.453 -29.469  1.00 96.44           C  
ATOM   4375  N   LYS B 497      -3.098 -28.016 -28.344  1.00 95.94           N  
ATOM   4376  CA  LYS B 497      -1.652 -27.844 -28.453  1.00 95.94           C  
ATOM   4377  C   LYS B 497      -0.908 -28.953 -27.734  1.00 95.94           C  
ATOM   4378  CB  LYS B 497      -1.229 -26.484 -27.906  1.00 95.94           C  
ATOM   4379  O   LYS B 497      -0.036 -29.609 -28.312  1.00 95.94           O  
ATOM   4380  CG  LYS B 497      -1.680 -25.297 -28.750  1.00 95.94           C  
ATOM   4381  CD  LYS B 497      -1.255 -23.969 -28.141  1.00 95.94           C  
ATOM   4382  CE  LYS B 497      -1.860 -22.797 -28.875  1.00 95.94           C  
ATOM   4383  NZ  LYS B 497      -1.496 -21.500 -28.234  1.00 95.94           N  
ATOM   4384  N   VAL B 498      -1.378 -29.172 -26.578  1.00 96.12           N  
ATOM   4385  CA  VAL B 498      -0.728 -30.203 -25.766  1.00 96.12           C  
ATOM   4386  C   VAL B 498      -0.980 -31.578 -26.391  1.00 96.12           C  
ATOM   4387  CB  VAL B 498      -1.221 -30.172 -24.312  1.00 96.12           C  
ATOM   4388  O   VAL B 498      -0.054 -32.375 -26.531  1.00 96.12           O  
ATOM   4389  CG1 VAL B 498      -0.673 -31.375 -23.531  1.00 96.12           C  
ATOM   4390  CG2 VAL B 498      -0.817 -28.859 -23.625  1.00 96.12           C  
ATOM   4391  N   GLY B 499      -2.225 -31.812 -26.734  1.00 96.12           N  
ATOM   4392  CA  GLY B 499      -2.580 -33.062 -27.344  1.00 96.12           C  
ATOM   4393  C   GLY B 499      -1.859 -33.312 -28.656  1.00 96.12           C  
ATOM   4394  O   GLY B 499      -1.378 -34.438 -28.906  1.00 96.12           O  
ATOM   4395  N   GLY B 500      -1.760 -32.312 -29.531  1.00 96.75           N  
ATOM   4396  CA  GLY B 500      -1.047 -32.438 -30.797  1.00 96.75           C  
ATOM   4397  C   GLY B 500       0.418 -32.812 -30.625  1.00 96.75           C  
ATOM   4398  O   GLY B 500       0.929 -33.688 -31.281  1.00 96.75           O  
ATOM   4399  N   TYR B 501       1.018 -32.094 -29.703  1.00 96.31           N  
ATOM   4400  CA  TYR B 501       2.439 -32.344 -29.484  1.00 96.31           C  
ATOM   4401  C   TYR B 501       2.678 -33.719 -28.906  1.00 96.31           C  
ATOM   4402  CB  TYR B 501       3.023 -31.266 -28.547  1.00 96.31           C  
ATOM   4403  O   TYR B 501       3.506 -34.469 -29.422  1.00 96.31           O  
ATOM   4404  CG  TYR B 501       4.523 -31.125 -28.656  1.00 96.31           C  
ATOM   4405  CD1 TYR B 501       5.375 -32.062 -28.094  1.00 96.31           C  
ATOM   4406  CD2 TYR B 501       5.086 -30.031 -29.312  1.00 96.31           C  
ATOM   4407  CE1 TYR B 501       6.758 -31.938 -28.188  1.00 96.31           C  
ATOM   4408  CE2 TYR B 501       6.469 -29.891 -29.422  1.00 96.31           C  
ATOM   4409  OH  TYR B 501       8.656 -30.719 -28.953  1.00 96.31           O  
ATOM   4410  CZ  TYR B 501       7.293 -30.844 -28.859  1.00 96.31           C  
ATOM   4411  N   ILE B 502       1.948 -34.125 -27.953  1.00 96.19           N  
ATOM   4412  CA  ILE B 502       2.152 -35.375 -27.250  1.00 96.19           C  
ATOM   4413  C   ILE B 502       1.803 -36.531 -28.188  1.00 96.19           C  
ATOM   4414  CB  ILE B 502       1.311 -35.469 -25.953  1.00 96.19           C  
ATOM   4415  O   ILE B 502       2.549 -37.531 -28.266  1.00 96.19           O  
ATOM   4416  CG1 ILE B 502       1.854 -34.500 -24.906  1.00 96.19           C  
ATOM   4417  CG2 ILE B 502       1.286 -36.906 -25.422  1.00 96.19           C  
ATOM   4418  CD1 ILE B 502       1.111 -34.531 -23.578  1.00 96.19           C  
ATOM   4419  N   LEU B 503       0.694 -36.438 -28.875  1.00 96.56           N  
ATOM   4420  CA  LEU B 503       0.321 -37.500 -29.797  1.00 96.56           C  
ATOM   4421  C   LEU B 503       1.286 -37.562 -30.969  1.00 96.56           C  
ATOM   4422  CB  LEU B 503      -1.109 -37.312 -30.297  1.00 96.56           C  
ATOM   4423  O   LEU B 503       1.544 -38.656 -31.516  1.00 96.56           O  
ATOM   4424  CG  LEU B 503      -2.229 -37.531 -29.281  1.00 96.56           C  
ATOM   4425  CD1 LEU B 503      -3.582 -37.188 -29.891  1.00 96.56           C  
ATOM   4426  CD2 LEU B 503      -2.207 -38.969 -28.781  1.00 96.56           C  
ATOM   4427  N   GLY B 504       1.852 -36.469 -31.375  1.00 95.88           N  
ATOM   4428  CA  GLY B 504       2.846 -36.438 -32.438  1.00 95.88           C  
ATOM   4429  C   GLY B 504       4.125 -37.156 -32.062  1.00 95.88           C  
ATOM   4430  O   GLY B 504       4.762 -37.781 -32.906  1.00 95.88           O  
ATOM   4431  N   GLU B 505       4.449 -37.062 -30.812  1.00 94.38           N  
ATOM   4432  CA  GLU B 505       5.695 -37.656 -30.359  1.00 94.38           C  
ATOM   4433  C   GLU B 505       5.465 -39.094 -29.859  1.00 94.38           C  
ATOM   4434  CB  GLU B 505       6.336 -36.812 -29.250  1.00 94.38           C  
ATOM   4435  O   GLU B 505       6.277 -39.969 -30.109  1.00 94.38           O  
ATOM   4436  CG  GLU B 505       6.789 -35.438 -29.719  1.00 94.38           C  
ATOM   4437  CD  GLU B 505       7.949 -35.500 -30.703  1.00 94.38           C  
ATOM   4438  OE1 GLU B 505       8.070 -34.594 -31.547  1.00 94.38           O  
ATOM   4439  OE2 GLU B 505       8.750 -36.438 -30.609  1.00 94.38           O  
ATOM   4440  N   PHE B 506       4.293 -39.344 -29.234  1.00 94.94           N  
ATOM   4441  CA  PHE B 506       4.145 -40.594 -28.531  1.00 94.94           C  
ATOM   4442  C   PHE B 506       2.818 -41.281 -28.875  1.00 94.94           C  
ATOM   4443  CB  PHE B 506       4.234 -40.406 -27.016  1.00 94.94           C  
ATOM   4444  O   PHE B 506       2.320 -42.125 -28.141  1.00 94.94           O  
ATOM   4445  CG  PHE B 506       5.484 -39.688 -26.562  1.00 94.94           C  
ATOM   4446  CD1 PHE B 506       6.730 -40.281 -26.750  1.00 94.94           C  
ATOM   4447  CD2 PHE B 506       5.414 -38.438 -25.969  1.00 94.94           C  
ATOM   4448  CE1 PHE B 506       7.891 -39.625 -26.344  1.00 94.94           C  
ATOM   4449  CE2 PHE B 506       6.570 -37.781 -25.562  1.00 94.94           C  
ATOM   4450  CZ  PHE B 506       7.809 -38.375 -25.750  1.00 94.94           C  
ATOM   4451  N   GLY B 507       2.270 -40.875 -29.984  1.00 95.06           N  
ATOM   4452  CA  GLY B 507       1.026 -41.500 -30.406  1.00 95.06           C  
ATOM   4453  C   GLY B 507       1.158 -43.000 -30.656  1.00 95.06           C  
ATOM   4454  O   GLY B 507       0.177 -43.750 -30.578  1.00 95.06           O  
ATOM   4455  N   ASN B 508       2.348 -43.438 -30.984  1.00 95.31           N  
ATOM   4456  CA  ASN B 508       2.607 -44.844 -31.266  1.00 95.31           C  
ATOM   4457  C   ASN B 508       2.418 -45.688 -30.016  1.00 95.31           C  
ATOM   4458  CB  ASN B 508       4.020 -45.031 -31.828  1.00 95.31           C  
ATOM   4459  O   ASN B 508       2.127 -46.875 -30.109  1.00 95.31           O  
ATOM   4460  CG  ASN B 508       5.094 -44.531 -30.875  1.00 95.31           C  
ATOM   4461  ND2 ASN B 508       6.082 -45.375 -30.609  1.00 95.31           N  
ATOM   4462  OD1 ASN B 508       5.039 -43.375 -30.406  1.00 95.31           O  
ATOM   4463  N   LEU B 509       2.518 -45.125 -28.859  1.00 95.25           N  
ATOM   4464  CA  LEU B 509       2.426 -45.875 -27.609  1.00 95.25           C  
ATOM   4465  C   LEU B 509       0.986 -46.281 -27.328  1.00 95.25           C  
ATOM   4466  CB  LEU B 509       2.959 -45.031 -26.438  1.00 95.25           C  
ATOM   4467  O   LEU B 509       0.744 -47.188 -26.531  1.00 95.25           O  
ATOM   4468  CG  LEU B 509       4.434 -44.625 -26.516  1.00 95.25           C  
ATOM   4469  CD1 LEU B 509       4.812 -43.781 -25.297  1.00 95.25           C  
ATOM   4470  CD2 LEU B 509       5.320 -45.875 -26.609  1.00 95.25           C  
ATOM   4471  N   ILE B 510       0.004 -45.656 -28.000  1.00 95.31           N  
ATOM   4472  CA  ILE B 510      -1.388 -46.000 -27.750  1.00 95.31           C  
ATOM   4473  C   ILE B 510      -2.039 -46.500 -29.031  1.00 95.31           C  
ATOM   4474  CB  ILE B 510      -2.180 -44.812 -27.188  1.00 95.31           C  
ATOM   4475  O   ILE B 510      -3.234 -46.812 -29.062  1.00 95.31           O  
ATOM   4476  CG1 ILE B 510      -2.160 -43.656 -28.172  1.00 95.31           C  
ATOM   4477  CG2 ILE B 510      -1.614 -44.375 -25.828  1.00 95.31           C  
ATOM   4478  CD1 ILE B 510      -3.150 -42.531 -27.844  1.00 95.31           C  
ATOM   4479  N   ALA B 511      -1.319 -46.594 -30.062  1.00 94.94           N  
ATOM   4480  CA  ALA B 511      -1.843 -46.969 -31.375  1.00 94.94           C  
ATOM   4481  C   ALA B 511      -2.248 -48.438 -31.422  1.00 94.94           C  
ATOM   4482  CB  ALA B 511      -0.810 -46.656 -32.469  1.00 94.94           C  
ATOM   4483  O   ALA B 511      -2.992 -48.844 -32.312  1.00 94.94           O  
ATOM   4484  N   GLY B 512      -1.787 -49.250 -30.469  1.00 93.44           N  
ATOM   4485  CA  GLY B 512      -2.139 -50.688 -30.438  1.00 93.44           C  
ATOM   4486  C   GLY B 512      -3.598 -50.906 -30.094  1.00 93.44           C  
ATOM   4487  O   GLY B 512      -4.152 -51.969 -30.422  1.00 93.44           O  
ATOM   4488  N   ASP B 513      -4.285 -50.000 -29.531  1.00 93.81           N  
ATOM   4489  CA  ASP B 513      -5.711 -50.062 -29.219  1.00 93.81           C  
ATOM   4490  C   ASP B 513      -6.555 -49.656 -30.406  1.00 93.81           C  
ATOM   4491  CB  ASP B 513      -6.035 -49.188 -28.000  1.00 93.81           C  
ATOM   4492  O   ASP B 513      -6.316 -48.594 -31.000  1.00 93.81           O  
ATOM   4493  CG  ASP B 513      -7.426 -49.438 -27.438  1.00 93.81           C  
ATOM   4494  OD1 ASP B 513      -8.344 -49.812 -28.219  1.00 93.81           O  
ATOM   4495  OD2 ASP B 513      -7.605 -49.281 -26.219  1.00 93.81           O  
ATOM   4496  N   PRO B 514      -7.531 -50.469 -30.750  1.00 93.81           N  
ATOM   4497  CA  PRO B 514      -8.383 -50.125 -31.891  1.00 93.81           C  
ATOM   4498  C   PRO B 514      -9.133 -48.812 -31.688  1.00 93.81           C  
ATOM   4499  CB  PRO B 514      -9.359 -51.312 -31.969  1.00 93.81           C  
ATOM   4500  O   PRO B 514      -9.477 -48.125 -32.656  1.00 93.81           O  
ATOM   4501  CG  PRO B 514      -8.703 -52.406 -31.203  1.00 93.81           C  
ATOM   4502  CD  PRO B 514      -7.727 -51.781 -30.234  1.00 93.81           C  
ATOM   4503  N   ARG B 515      -9.344 -48.438 -30.516  1.00 94.75           N  
ATOM   4504  CA  ARG B 515     -10.062 -47.219 -30.234  1.00 94.75           C  
ATOM   4505  C   ARG B 515      -9.172 -46.000 -30.438  1.00 94.75           C  
ATOM   4506  CB  ARG B 515     -10.609 -47.219 -28.797  1.00 94.75           C  
ATOM   4507  O   ARG B 515      -9.656 -44.875 -30.562  1.00 94.75           O  
ATOM   4508  CG  ARG B 515     -11.672 -48.281 -28.547  1.00 94.75           C  
ATOM   4509  CD  ARG B 515     -12.125 -48.312 -27.094  1.00 94.75           C  
ATOM   4510  NE  ARG B 515     -12.906 -49.500 -26.797  1.00 94.75           N  
ATOM   4511  NH1 ARG B 515     -13.094 -49.062 -24.531  1.00 94.75           N  
ATOM   4512  NH2 ARG B 515     -14.062 -50.938 -25.422  1.00 94.75           N  
ATOM   4513  CZ  ARG B 515     -13.352 -49.812 -25.594  1.00 94.75           C  
ATOM   4514  N   SER B 516      -7.902 -46.188 -30.438  1.00 95.12           N  
ATOM   4515  CA  SER B 516      -6.941 -45.125 -30.625  1.00 95.12           C  
ATOM   4516  C   SER B 516      -5.988 -45.406 -31.781  1.00 95.12           C  
ATOM   4517  CB  SER B 516      -6.145 -44.875 -29.344  1.00 95.12           C  
ATOM   4518  O   SER B 516      -4.789 -45.156 -31.688  1.00 95.12           O  
ATOM   4519  OG  SER B 516      -5.441 -46.031 -28.953  1.00 95.12           O  
ATOM   4520  N   SER B 517      -6.543 -46.031 -32.781  1.00 95.81           N  
ATOM   4521  CA  SER B 517      -5.750 -46.312 -33.969  1.00 95.81           C  
ATOM   4522  C   SER B 517      -5.199 -45.031 -34.594  1.00 95.81           C  
ATOM   4523  CB  SER B 517      -6.586 -47.062 -35.000  1.00 95.81           C  
ATOM   4524  O   SER B 517      -5.668 -43.938 -34.281  1.00 95.81           O  
ATOM   4525  OG  SER B 517      -7.566 -46.219 -35.562  1.00 95.81           O  
ATOM   4526  N   PRO B 518      -4.168 -45.156 -35.344  1.00 95.69           N  
ATOM   4527  CA  PRO B 518      -3.535 -43.969 -35.938  1.00 95.69           C  
ATOM   4528  C   PRO B 518      -4.523 -43.094 -36.719  1.00 95.69           C  
ATOM   4529  CB  PRO B 518      -2.488 -44.562 -36.875  1.00 95.69           C  
ATOM   4530  O   PRO B 518      -4.492 -41.875 -36.594  1.00 95.69           O  
ATOM   4531  CG  PRO B 518      -2.064 -45.844 -36.219  1.00 95.69           C  
ATOM   4532  CD  PRO B 518      -3.268 -46.469 -35.594  1.00 95.69           C  
ATOM   4533  N   LEU B 519      -5.445 -43.750 -37.438  1.00 96.25           N  
ATOM   4534  CA  LEU B 519      -6.422 -43.000 -38.219  1.00 96.25           C  
ATOM   4535  C   LEU B 519      -7.387 -42.250 -37.312  1.00 96.25           C  
ATOM   4536  CB  LEU B 519      -7.199 -43.906 -39.156  1.00 96.25           C  
ATOM   4537  O   LEU B 519      -7.777 -41.125 -37.594  1.00 96.25           O  
ATOM   4538  CG  LEU B 519      -7.812 -43.281 -40.406  1.00 96.25           C  
ATOM   4539  CD1 LEU B 519      -6.773 -43.156 -41.500  1.00 96.25           C  
ATOM   4540  CD2 LEU B 519      -9.031 -44.062 -40.875  1.00 96.25           C  
ATOM   4541  N   ILE B 520      -7.750 -42.938 -36.250  1.00 96.81           N  
ATOM   4542  CA  ILE B 520      -8.656 -42.312 -35.312  1.00 96.81           C  
ATOM   4543  C   ILE B 520      -7.957 -41.125 -34.625  1.00 96.81           C  
ATOM   4544  CB  ILE B 520      -9.133 -43.312 -34.250  1.00 96.81           C  
ATOM   4545  O   ILE B 520      -8.562 -40.062 -34.438  1.00 96.81           O  
ATOM   4546  CG1 ILE B 520     -10.023 -44.375 -34.875  1.00 96.81           C  
ATOM   4547  CG2 ILE B 520      -9.875 -42.594 -33.094  1.00 96.81           C  
ATOM   4548  CD1 ILE B 520     -10.477 -45.469 -33.906  1.00 96.81           C  
ATOM   4549  N   GLN B 521      -6.652 -41.250 -34.250  1.00 96.94           N  
ATOM   4550  CA  GLN B 521      -5.883 -40.156 -33.688  1.00 96.94           C  
ATOM   4551  C   GLN B 521      -5.820 -38.969 -34.625  1.00 96.94           C  
ATOM   4552  CB  GLN B 521      -4.469 -40.625 -33.344  1.00 96.94           C  
ATOM   4553  O   GLN B 521      -6.047 -37.812 -34.219  1.00 96.94           O  
ATOM   4554  CG  GLN B 521      -4.418 -41.656 -32.219  1.00 96.94           C  
ATOM   4555  CD  GLN B 521      -3.004 -42.062 -31.844  1.00 96.94           C  
ATOM   4556  NE2 GLN B 521      -2.824 -43.344 -31.516  1.00 96.94           N  
ATOM   4557  OE1 GLN B 521      -2.080 -41.250 -31.875  1.00 96.94           O  
ATOM   4558  N   PHE B 522      -5.578 -39.250 -35.875  1.00 97.19           N  
ATOM   4559  CA  PHE B 522      -5.488 -38.188 -36.875  1.00 97.19           C  
ATOM   4560  C   PHE B 522      -6.820 -37.438 -37.031  1.00 97.19           C  
ATOM   4561  CB  PHE B 522      -5.066 -38.750 -38.250  1.00 97.19           C  
ATOM   4562  O   PHE B 522      -6.867 -36.219 -36.969  1.00 97.19           O  
ATOM   4563  CG  PHE B 522      -5.199 -37.781 -39.375  1.00 97.19           C  
ATOM   4564  CD1 PHE B 522      -6.250 -37.906 -40.281  1.00 97.19           C  
ATOM   4565  CD2 PHE B 522      -4.273 -36.750 -39.562  1.00 97.19           C  
ATOM   4566  CE1 PHE B 522      -6.375 -37.000 -41.344  1.00 97.19           C  
ATOM   4567  CE2 PHE B 522      -4.395 -35.875 -40.594  1.00 97.19           C  
ATOM   4568  CZ  PHE B 522      -5.445 -36.000 -41.500  1.00 97.19           C  
ATOM   4569  N   HIS B 523      -7.902 -38.219 -37.125  1.00 96.56           N  
ATOM   4570  CA  HIS B 523      -9.211 -37.594 -37.312  1.00 96.56           C  
ATOM   4571  C   HIS B 523      -9.617 -36.781 -36.094  1.00 96.56           C  
ATOM   4572  CB  HIS B 523     -10.266 -38.688 -37.594  1.00 96.56           C  
ATOM   4573  O   HIS B 523     -10.281 -35.750 -36.219  1.00 96.56           O  
ATOM   4574  CG  HIS B 523     -10.227 -39.188 -39.000  1.00 96.56           C  
ATOM   4575  CD2 HIS B 523      -9.805 -38.625 -40.156  1.00 96.56           C  
ATOM   4576  ND1 HIS B 523     -10.656 -40.469 -39.344  1.00 96.56           N  
ATOM   4577  CE1 HIS B 523     -10.508 -40.625 -40.656  1.00 96.56           C  
ATOM   4578  NE2 HIS B 523      -9.984 -39.531 -41.156  1.00 96.56           N  
ATOM   4579  N   LEU B 524      -9.258 -37.250 -35.000  1.00 96.56           N  
ATOM   4580  CA  LEU B 524      -9.562 -36.500 -33.781  1.00 96.56           C  
ATOM   4581  C   LEU B 524      -8.906 -35.125 -33.781  1.00 96.56           C  
ATOM   4582  CB  LEU B 524      -9.102 -37.312 -32.562  1.00 96.56           C  
ATOM   4583  O   LEU B 524      -9.562 -34.125 -33.531  1.00 96.56           O  
ATOM   4584  CG  LEU B 524      -9.375 -36.688 -31.188  1.00 96.56           C  
ATOM   4585  CD1 LEU B 524     -10.875 -36.500 -30.984  1.00 96.56           C  
ATOM   4586  CD2 LEU B 524      -8.789 -37.562 -30.078  1.00 96.56           C  
ATOM   4587  N   LEU B 525      -7.660 -35.031 -34.125  1.00 96.69           N  
ATOM   4588  CA  LEU B 525      -6.938 -33.781 -34.156  1.00 96.69           C  
ATOM   4589  C   LEU B 525      -7.434 -32.906 -35.312  1.00 96.69           C  
ATOM   4590  CB  LEU B 525      -5.434 -34.031 -34.312  1.00 96.69           C  
ATOM   4591  O   LEU B 525      -7.625 -31.703 -35.156  1.00 96.69           O  
ATOM   4592  CG  LEU B 525      -4.715 -34.562 -33.062  1.00 96.69           C  
ATOM   4593  CD1 LEU B 525      -3.270 -34.938 -33.406  1.00 96.69           C  
ATOM   4594  CD2 LEU B 525      -4.766 -33.562 -31.922  1.00 96.69           C  
ATOM   4595  N   HIS B 526      -7.633 -33.594 -36.438  1.00 96.00           N  
ATOM   4596  CA  HIS B 526      -8.023 -32.844 -37.625  1.00 96.00           C  
ATOM   4597  C   HIS B 526      -9.414 -32.250 -37.469  1.00 96.00           C  
ATOM   4598  CB  HIS B 526      -7.988 -33.750 -38.844  1.00 96.00           C  
ATOM   4599  O   HIS B 526      -9.719 -31.219 -38.062  1.00 96.00           O  
ATOM   4600  CG  HIS B 526      -8.062 -33.000 -40.156  1.00 96.00           C  
ATOM   4601  CD2 HIS B 526      -8.945 -33.094 -41.188  1.00 96.00           C  
ATOM   4602  ND1 HIS B 526      -7.141 -32.062 -40.500  1.00 96.00           N  
ATOM   4603  CE1 HIS B 526      -7.453 -31.578 -41.688  1.00 96.00           C  
ATOM   4604  NE2 HIS B 526      -8.547 -32.188 -42.125  1.00 96.00           N  
ATOM   4605  N   SER B 527     -10.227 -32.875 -36.688  1.00 95.50           N  
ATOM   4606  CA  SER B 527     -11.562 -32.344 -36.438  1.00 95.50           C  
ATOM   4607  C   SER B 527     -11.500 -30.984 -35.750  1.00 95.50           C  
ATOM   4608  CB  SER B 527     -12.367 -33.312 -35.562  1.00 95.50           C  
ATOM   4609  O   SER B 527     -12.438 -30.188 -35.844  1.00 95.50           O  
ATOM   4610  OG  SER B 527     -11.891 -33.344 -34.250  1.00 95.50           O  
ATOM   4611  N   LYS B 528     -10.430 -30.656 -35.094  1.00 95.06           N  
ATOM   4612  CA  LYS B 528     -10.273 -29.406 -34.375  1.00 95.06           C  
ATOM   4613  C   LYS B 528      -9.414 -28.406 -35.156  1.00 95.06           C  
ATOM   4614  CB  LYS B 528      -9.648 -29.641 -33.000  1.00 95.06           C  
ATOM   4615  O   LYS B 528      -9.266 -27.250 -34.750  1.00 95.06           O  
ATOM   4616  CG  LYS B 528     -10.344 -30.734 -32.188  1.00 95.06           C  
ATOM   4617  CD  LYS B 528     -11.789 -30.391 -31.891  1.00 95.06           C  
ATOM   4618  CE  LYS B 528     -12.461 -31.453 -31.031  1.00 95.06           C  
ATOM   4619  NZ  LYS B 528     -13.914 -31.156 -30.828  1.00 95.06           N  
ATOM   4620  N   PHE B 529      -8.930 -28.812 -36.281  1.00 94.50           N  
ATOM   4621  CA  PHE B 529      -7.926 -28.078 -37.031  1.00 94.50           C  
ATOM   4622  C   PHE B 529      -8.461 -26.719 -37.438  1.00 94.50           C  
ATOM   4623  CB  PHE B 529      -7.480 -28.875 -38.250  1.00 94.50           C  
ATOM   4624  O   PHE B 529      -7.820 -25.688 -37.219  1.00 94.50           O  
ATOM   4625  CG  PHE B 529      -6.383 -28.219 -39.031  1.00 94.50           C  
ATOM   4626  CD1 PHE B 529      -6.676 -27.422 -40.156  1.00 94.50           C  
ATOM   4627  CD2 PHE B 529      -5.051 -28.375 -38.688  1.00 94.50           C  
ATOM   4628  CE1 PHE B 529      -5.656 -26.812 -40.875  1.00 94.50           C  
ATOM   4629  CE2 PHE B 529      -4.031 -27.766 -39.406  1.00 94.50           C  
ATOM   4630  CZ  PHE B 529      -4.336 -26.984 -40.500  1.00 94.50           C  
ATOM   4631  N   HIS B 530      -9.688 -26.641 -37.875  1.00 91.69           N  
ATOM   4632  CA  HIS B 530     -10.211 -25.422 -38.469  1.00 91.69           C  
ATOM   4633  C   HIS B 530     -10.703 -24.469 -37.406  1.00 91.69           C  
ATOM   4634  CB  HIS B 530     -11.344 -25.734 -39.469  1.00 91.69           C  
ATOM   4635  O   HIS B 530     -10.930 -23.281 -37.656  1.00 91.69           O  
ATOM   4636  CG  HIS B 530     -10.898 -26.516 -40.656  1.00 91.69           C  
ATOM   4637  CD2 HIS B 530     -11.242 -27.750 -41.094  1.00 91.69           C  
ATOM   4638  ND1 HIS B 530      -9.984 -26.031 -41.562  1.00 91.69           N  
ATOM   4639  CE1 HIS B 530      -9.781 -26.922 -42.500  1.00 91.69           C  
ATOM   4640  NE2 HIS B 530     -10.539 -27.984 -42.250  1.00 91.69           N  
ATOM   4641  N   LEU B 531     -10.836 -24.969 -36.219  1.00 93.38           N  
ATOM   4642  CA  LEU B 531     -11.328 -24.141 -35.125  1.00 93.38           C  
ATOM   4643  C   LEU B 531     -10.172 -23.500 -34.375  1.00 93.38           C  
ATOM   4644  CB  LEU B 531     -12.180 -24.984 -34.188  1.00 93.38           C  
ATOM   4645  O   LEU B 531     -10.391 -22.672 -33.500  1.00 93.38           O  
ATOM   4646  CG  LEU B 531     -13.406 -25.656 -34.781  1.00 93.38           C  
ATOM   4647  CD1 LEU B 531     -14.055 -26.594 -33.750  1.00 93.38           C  
ATOM   4648  CD2 LEU B 531     -14.406 -24.625 -35.250  1.00 93.38           C  
ATOM   4649  N   CYS B 532      -8.992 -23.797 -34.719  1.00 94.19           N  
ATOM   4650  CA  CYS B 532      -7.820 -23.359 -33.969  1.00 94.19           C  
ATOM   4651  C   CYS B 532      -7.188 -22.141 -34.625  1.00 94.19           C  
ATOM   4652  CB  CYS B 532      -6.793 -24.484 -33.844  1.00 94.19           C  
ATOM   4653  O   CYS B 532      -7.473 -21.844 -35.781  1.00 94.19           O  
ATOM   4654  SG  CYS B 532      -7.344 -25.875 -32.844  1.00 94.19           S  
ATOM   4655  N   SER B 533      -6.344 -21.406 -33.875  1.00 94.94           N  
ATOM   4656  CA  SER B 533      -5.578 -20.266 -34.375  1.00 94.94           C  
ATOM   4657  C   SER B 533      -4.457 -20.719 -35.312  1.00 94.94           C  
ATOM   4658  CB  SER B 533      -4.992 -19.453 -33.219  1.00 94.94           C  
ATOM   4659  O   SER B 533      -4.184 -21.922 -35.438  1.00 94.94           O  
ATOM   4660  OG  SER B 533      -3.973 -20.188 -32.562  1.00 94.94           O  
ATOM   4661  N   VAL B 534      -3.795 -19.766 -35.969  1.00 94.81           N  
ATOM   4662  CA  VAL B 534      -2.768 -20.047 -36.938  1.00 94.81           C  
ATOM   4663  C   VAL B 534      -1.587 -20.750 -36.281  1.00 94.81           C  
ATOM   4664  CB  VAL B 534      -2.289 -18.750 -37.656  1.00 94.81           C  
ATOM   4665  O   VAL B 534      -1.112 -21.781 -36.781  1.00 94.81           O  
ATOM   4666  CG1 VAL B 534      -1.020 -19.016 -38.469  1.00 94.81           C  
ATOM   4667  CG2 VAL B 534      -3.391 -18.203 -38.562  1.00 94.81           C  
ATOM   4668  N   PRO B 535      -1.144 -20.344 -35.156  1.00 94.88           N  
ATOM   4669  CA  PRO B 535      -0.018 -21.047 -34.531  1.00 94.88           C  
ATOM   4670  C   PRO B 535      -0.358 -22.484 -34.125  1.00 94.88           C  
ATOM   4671  CB  PRO B 535       0.276 -20.203 -33.281  1.00 94.88           C  
ATOM   4672  O   PRO B 535       0.480 -23.375 -34.281  1.00 94.88           O  
ATOM   4673  CG  PRO B 535      -0.230 -18.844 -33.625  1.00 94.88           C  
ATOM   4674  CD  PRO B 535      -1.426 -18.984 -34.531  1.00 94.88           C  
ATOM   4675  N   THR B 536      -1.530 -22.625 -33.719  1.00 95.88           N  
ATOM   4676  CA  THR B 536      -1.950 -23.984 -33.344  1.00 95.88           C  
ATOM   4677  C   THR B 536      -2.074 -24.859 -34.594  1.00 95.88           C  
ATOM   4678  CB  THR B 536      -3.291 -23.953 -32.594  1.00 95.88           C  
ATOM   4679  O   THR B 536      -1.686 -26.031 -34.562  1.00 95.88           O  
ATOM   4680  CG2 THR B 536      -3.678 -25.344 -32.125  1.00 95.88           C  
ATOM   4681  OG1 THR B 536      -3.178 -23.094 -31.453  1.00 95.88           O  
ATOM   4682  N   ARG B 537      -2.555 -24.344 -35.562  1.00 96.12           N  
ATOM   4683  CA  ARG B 537      -2.639 -25.094 -36.812  1.00 96.12           C  
ATOM   4684  C   ARG B 537      -1.250 -25.469 -37.344  1.00 96.12           C  
ATOM   4685  CB  ARG B 537      -3.383 -24.297 -37.875  1.00 96.12           C  
ATOM   4686  O   ARG B 537      -1.050 -26.578 -37.844  1.00 96.12           O  
ATOM   4687  CG  ARG B 537      -4.875 -24.156 -37.625  1.00 96.12           C  
ATOM   4688  CD  ARG B 537      -5.602 -23.531 -38.812  1.00 96.12           C  
ATOM   4689  NE  ARG B 537      -5.398 -22.094 -38.875  1.00 96.12           N  
ATOM   4690  NH1 ARG B 537      -6.570 -21.797 -40.844  1.00 96.12           N  
ATOM   4691  NH2 ARG B 537      -5.621 -20.000 -39.781  1.00 96.12           N  
ATOM   4692  CZ  ARG B 537      -5.863 -21.297 -39.844  1.00 96.12           C  
ATOM   4693  N   ALA B 538      -0.392 -24.547 -37.188  1.00 95.62           N  
ATOM   4694  CA  ALA B 538       0.990 -24.828 -37.562  1.00 95.62           C  
ATOM   4695  C   ALA B 538       1.559 -25.984 -36.750  1.00 95.62           C  
ATOM   4696  CB  ALA B 538       1.854 -23.578 -37.406  1.00 95.62           C  
ATOM   4697  O   ALA B 538       2.236 -26.859 -37.312  1.00 95.62           O  
ATOM   4698  N   LEU B 539       1.226 -25.969 -35.562  1.00 95.88           N  
ATOM   4699  CA  LEU B 539       1.662 -27.047 -34.688  1.00 95.88           C  
ATOM   4700  C   LEU B 539       1.049 -28.375 -35.125  1.00 95.88           C  
ATOM   4701  CB  LEU B 539       1.286 -26.750 -33.219  1.00 95.88           C  
ATOM   4702  O   LEU B 539       1.737 -29.406 -35.156  1.00 95.88           O  
ATOM   4703  CG  LEU B 539       1.782 -27.750 -32.188  1.00 95.88           C  
ATOM   4704  CD1 LEU B 539       2.123 -27.031 -30.875  1.00 95.88           C  
ATOM   4705  CD2 LEU B 539       0.737 -28.844 -31.938  1.00 95.88           C  
ATOM   4706  N   LEU B 540      -0.189 -28.391 -35.500  1.00 96.69           N  
ATOM   4707  CA  LEU B 540      -0.868 -29.609 -35.938  1.00 96.69           C  
ATOM   4708  C   LEU B 540      -0.267 -30.125 -37.219  1.00 96.69           C  
ATOM   4709  CB  LEU B 540      -2.365 -29.344 -36.094  1.00 96.69           C  
ATOM   4710  O   LEU B 540      -0.154 -31.344 -37.406  1.00 96.69           O  
ATOM   4711  CG  LEU B 540      -3.186 -29.188 -34.812  1.00 96.69           C  
ATOM   4712  CD1 LEU B 540      -4.656 -28.953 -35.156  1.00 96.69           C  
ATOM   4713  CD2 LEU B 540      -3.023 -30.406 -33.938  1.00 96.69           C  
ATOM   4714  N   LEU B 541       0.152 -29.250 -38.094  1.00 95.94           N  
ATOM   4715  CA  LEU B 541       0.809 -29.688 -39.344  1.00 95.94           C  
ATOM   4716  C   LEU B 541       2.115 -30.422 -39.000  1.00 95.94           C  
ATOM   4717  CB  LEU B 541       1.079 -28.500 -40.250  1.00 95.94           C  
ATOM   4718  O   LEU B 541       2.445 -31.422 -39.656  1.00 95.94           O  
ATOM   4719  CG  LEU B 541      -0.142 -27.875 -40.938  1.00 95.94           C  
ATOM   4720  CD1 LEU B 541       0.278 -26.688 -41.781  1.00 95.94           C  
ATOM   4721  CD2 LEU B 541      -0.886 -28.922 -41.750  1.00 95.94           C  
ATOM   4722  N   SER B 542       2.820 -29.906 -38.094  1.00 95.25           N  
ATOM   4723  CA  SER B 542       4.035 -30.594 -37.656  1.00 95.25           C  
ATOM   4724  C   SER B 542       3.711 -31.953 -37.031  1.00 95.25           C  
ATOM   4725  CB  SER B 542       4.797 -29.734 -36.625  1.00 95.25           C  
ATOM   4726  O   SER B 542       4.469 -32.906 -37.188  1.00 95.25           O  
ATOM   4727  OG  SER B 542       5.211 -28.516 -37.219  1.00 95.25           O  
ATOM   4728  N   THR B 543       2.594 -32.000 -36.344  1.00 96.38           N  
ATOM   4729  CA  THR B 543       2.131 -33.250 -35.781  1.00 96.38           C  
ATOM   4730  C   THR B 543       1.811 -34.250 -36.906  1.00 96.38           C  
ATOM   4731  CB  THR B 543       0.889 -33.062 -34.906  1.00 96.38           C  
ATOM   4732  O   THR B 543       2.168 -35.438 -36.812  1.00 96.38           O  
ATOM   4733  CG2 THR B 543       0.459 -34.375 -34.250  1.00 96.38           C  
ATOM   4734  OG1 THR B 543       1.192 -32.125 -33.875  1.00 96.38           O  
ATOM   4735  N   TYR B 544       1.194 -33.781 -37.969  1.00 96.25           N  
ATOM   4736  CA  TYR B 544       0.808 -34.625 -39.094  1.00 96.25           C  
ATOM   4737  C   TYR B 544       2.031 -35.281 -39.719  1.00 96.25           C  
ATOM   4738  CB  TYR B 544       0.022 -33.844 -40.125  1.00 96.25           C  
ATOM   4739  O   TYR B 544       2.020 -36.469 -40.062  1.00 96.25           O  
ATOM   4740  CG  TYR B 544      -1.336 -33.375 -39.656  1.00 96.25           C  
ATOM   4741  CD1 TYR B 544      -1.850 -33.844 -38.438  1.00 96.25           C  
ATOM   4742  CD2 TYR B 544      -2.109 -32.531 -40.406  1.00 96.25           C  
ATOM   4743  CE1 TYR B 544      -3.102 -33.406 -37.969  1.00 96.25           C  
ATOM   4744  CE2 TYR B 544      -3.363 -32.094 -39.969  1.00 96.25           C  
ATOM   4745  OH  TYR B 544      -5.090 -32.156 -38.312  1.00 96.25           O  
ATOM   4746  CZ  TYR B 544      -3.850 -32.562 -38.750  1.00 96.25           C  
ATOM   4747  N   ILE B 545       3.078 -34.438 -39.875  1.00 94.69           N  
ATOM   4748  CA  ILE B 545       4.270 -35.000 -40.531  1.00 94.69           C  
ATOM   4749  C   ILE B 545       4.926 -36.031 -39.594  1.00 94.69           C  
ATOM   4750  CB  ILE B 545       5.277 -33.875 -40.875  1.00 94.69           C  
ATOM   4751  O   ILE B 545       5.500 -37.000 -40.062  1.00 94.69           O  
ATOM   4752  CG1 ILE B 545       6.352 -34.438 -41.844  1.00 94.69           C  
ATOM   4753  CG2 ILE B 545       5.914 -33.281 -39.625  1.00 94.69           C  
ATOM   4754  CD1 ILE B 545       5.805 -34.906 -43.188  1.00 94.69           C  
ATOM   4755  N   LYS B 546       4.832 -35.812 -38.312  1.00 94.81           N  
ATOM   4756  CA  LYS B 546       5.316 -36.812 -37.375  1.00 94.81           C  
ATOM   4757  C   LYS B 546       4.504 -38.125 -37.469  1.00 94.81           C  
ATOM   4758  CB  LYS B 546       5.262 -36.281 -35.938  1.00 94.81           C  
ATOM   4759  O   LYS B 546       5.059 -39.219 -37.375  1.00 94.81           O  
ATOM   4760  CG  LYS B 546       6.320 -35.250 -35.625  1.00 94.81           C  
ATOM   4761  CD  LYS B 546       6.711 -35.250 -34.156  1.00 94.81           C  
ATOM   4762  CE  LYS B 546       7.801 -34.250 -33.844  1.00 94.81           C  
ATOM   4763  NZ  LYS B 546       8.227 -34.281 -32.438  1.00 94.81           N  
ATOM   4764  N   PHE B 547       3.191 -38.000 -37.719  1.00 95.25           N  
ATOM   4765  CA  PHE B 547       2.318 -39.125 -37.906  1.00 95.25           C  
ATOM   4766  C   PHE B 547       2.746 -39.938 -39.125  1.00 95.25           C  
ATOM   4767  CB  PHE B 547       0.861 -38.688 -38.031  1.00 95.25           C  
ATOM   4768  O   PHE B 547       2.699 -41.156 -39.125  1.00 95.25           O  
ATOM   4769  CG  PHE B 547       0.126 -38.562 -36.750  1.00 95.25           C  
ATOM   4770  CD1 PHE B 547       0.818 -38.594 -35.531  1.00 95.25           C  
ATOM   4771  CD2 PHE B 547      -1.257 -38.469 -36.719  1.00 95.25           C  
ATOM   4772  CE1 PHE B 547       0.141 -38.469 -34.312  1.00 95.25           C  
ATOM   4773  CE2 PHE B 547      -1.940 -38.344 -35.500  1.00 95.25           C  
ATOM   4774  CZ  PHE B 547      -1.240 -38.375 -34.312  1.00 95.25           C  
ATOM   4775  N   VAL B 548       3.150 -39.219 -40.156  1.00 93.94           N  
ATOM   4776  CA  VAL B 548       3.594 -39.875 -41.406  1.00 93.94           C  
ATOM   4777  C   VAL B 548       4.793 -40.781 -41.094  1.00 93.94           C  
ATOM   4778  CB  VAL B 548       3.955 -38.875 -42.500  1.00 93.94           C  
ATOM   4779  O   VAL B 548       4.914 -41.875 -41.656  1.00 93.94           O  
ATOM   4780  CG1 VAL B 548       4.695 -39.531 -43.656  1.00 93.94           C  
ATOM   4781  CG2 VAL B 548       2.699 -38.156 -43.000  1.00 93.94           C  
ATOM   4782  N   ASN B 549       5.594 -40.312 -40.219  1.00 92.12           N  
ATOM   4783  CA  ASN B 549       6.762 -41.094 -39.812  1.00 92.12           C  
ATOM   4784  C   ASN B 549       6.375 -42.250 -38.906  1.00 92.12           C  
ATOM   4785  CB  ASN B 549       7.801 -40.188 -39.156  1.00 92.12           C  
ATOM   4786  O   ASN B 549       6.848 -43.375 -39.094  1.00 92.12           O  
ATOM   4787  CG  ASN B 549       9.023 -40.969 -38.688  1.00 92.12           C  
ATOM   4788  ND2 ASN B 549       9.375 -40.844 -37.438  1.00 92.12           N  
ATOM   4789  OD1 ASN B 549       9.656 -41.656 -39.500  1.00 92.12           O  
ATOM   4790  N   LEU B 550       5.477 -42.062 -38.031  1.00 91.25           N  
ATOM   4791  CA  LEU B 550       5.105 -43.062 -37.031  1.00 91.25           C  
ATOM   4792  C   LEU B 550       4.145 -44.094 -37.594  1.00 91.25           C  
ATOM   4793  CB  LEU B 550       4.465 -42.375 -35.812  1.00 91.25           C  
ATOM   4794  O   LEU B 550       4.172 -45.250 -37.219  1.00 91.25           O  
ATOM   4795  CG  LEU B 550       5.395 -41.531 -34.938  1.00 91.25           C  
ATOM   4796  CD1 LEU B 550       4.594 -40.781 -33.875  1.00 91.25           C  
ATOM   4797  CD2 LEU B 550       6.461 -42.406 -34.281  1.00 91.25           C  
ATOM   4798  N   PHE B 551       3.225 -43.594 -38.531  1.00 93.38           N  
ATOM   4799  CA  PHE B 551       2.146 -44.438 -39.031  1.00 93.38           C  
ATOM   4800  C   PHE B 551       2.113 -44.406 -40.562  1.00 93.38           C  
ATOM   4801  CB  PHE B 551       0.796 -44.000 -38.469  1.00 93.38           C  
ATOM   4802  O   PHE B 551       1.411 -43.594 -41.156  1.00 93.38           O  
ATOM   4803  CG  PHE B 551       0.792 -43.812 -37.000  1.00 93.38           C  
ATOM   4804  CD1 PHE B 551       1.131 -44.844 -36.156  1.00 93.38           C  
ATOM   4805  CD2 PHE B 551       0.451 -42.594 -36.438  1.00 93.38           C  
ATOM   4806  CE1 PHE B 551       1.128 -44.688 -34.750  1.00 93.38           C  
ATOM   4807  CE2 PHE B 551       0.446 -42.406 -35.062  1.00 93.38           C  
ATOM   4808  CZ  PHE B 551       0.784 -43.469 -34.219  1.00 93.38           C  
ATOM   4809  N   PRO B 552       2.730 -45.375 -41.188  1.00 90.19           N  
ATOM   4810  CA  PRO B 552       2.719 -45.406 -42.656  1.00 90.19           C  
ATOM   4811  C   PRO B 552       1.310 -45.531 -43.219  1.00 90.19           C  
ATOM   4812  CB  PRO B 552       3.551 -46.656 -42.969  1.00 90.19           C  
ATOM   4813  O   PRO B 552       1.055 -45.062 -44.344  1.00 90.19           O  
ATOM   4814  CG  PRO B 552       4.391 -46.875 -41.750  1.00 90.19           C  
ATOM   4815  CD  PRO B 552       3.650 -46.375 -40.562  1.00 90.19           C  
ATOM   4816  N   GLU B 553       0.381 -46.031 -42.469  1.00 91.69           N  
ATOM   4817  CA  GLU B 553      -0.978 -46.281 -42.938  1.00 91.69           C  
ATOM   4818  C   GLU B 553      -1.737 -44.969 -43.094  1.00 91.69           C  
ATOM   4819  CB  GLU B 553      -1.734 -47.219 -41.969  1.00 91.69           C  
ATOM   4820  O   GLU B 553      -2.695 -44.906 -43.875  1.00 91.69           O  
ATOM   4821  CG  GLU B 553      -1.791 -46.688 -40.562  1.00 91.69           C  
ATOM   4822  CD  GLU B 553      -1.657 -47.812 -39.500  1.00 91.69           C  
ATOM   4823  OE1 GLU B 553      -2.295 -47.719 -38.438  1.00 91.69           O  
ATOM   4824  OE2 GLU B 553      -0.909 -48.781 -39.781  1.00 91.69           O  
ATOM   4825  N   VAL B 554      -1.323 -43.938 -42.469  1.00 94.19           N  
ATOM   4826  CA  VAL B 554      -2.064 -42.656 -42.531  1.00 94.19           C  
ATOM   4827  C   VAL B 554      -1.372 -41.719 -43.500  1.00 94.19           C  
ATOM   4828  CB  VAL B 554      -2.197 -42.031 -41.125  1.00 94.19           C  
ATOM   4829  O   VAL B 554      -1.864 -40.594 -43.750  1.00 94.19           O  
ATOM   4830  CG1 VAL B 554      -3.199 -42.781 -40.281  1.00 94.19           C  
ATOM   4831  CG2 VAL B 554      -0.835 -41.969 -40.438  1.00 94.19           C  
ATOM   4832  N   LYS B 555      -0.275 -42.031 -44.062  1.00 94.38           N  
ATOM   4833  CA  LYS B 555       0.529 -41.188 -44.938  1.00 94.38           C  
ATOM   4834  C   LYS B 555      -0.304 -40.688 -46.094  1.00 94.38           C  
ATOM   4835  CB  LYS B 555       1.737 -41.969 -45.469  1.00 94.38           C  
ATOM   4836  O   LYS B 555      -0.340 -39.469 -46.344  1.00 94.38           O  
ATOM   4837  CG  LYS B 555       2.629 -41.156 -46.406  1.00 94.38           C  
ATOM   4838  CD  LYS B 555       3.877 -41.938 -46.781  1.00 94.38           C  
ATOM   4839  CE  LYS B 555       4.762 -41.156 -47.750  1.00 94.38           C  
ATOM   4840  NZ  LYS B 555       6.062 -41.844 -48.000  1.00 94.38           N  
ATOM   4841  N   PRO B 556      -1.102 -41.562 -46.781  1.00 94.94           N  
ATOM   4842  CA  PRO B 556      -1.886 -41.031 -47.906  1.00 94.94           C  
ATOM   4843  C   PRO B 556      -2.945 -40.031 -47.469  1.00 94.94           C  
ATOM   4844  CB  PRO B 556      -2.535 -42.281 -48.500  1.00 94.94           C  
ATOM   4845  O   PRO B 556      -3.168 -39.031 -48.156  1.00 94.94           O  
ATOM   4846  CG  PRO B 556      -1.683 -43.406 -48.031  1.00 94.94           C  
ATOM   4847  CD  PRO B 556      -1.067 -43.031 -46.719  1.00 94.94           C  
ATOM   4848  N   THR B 557      -3.547 -40.281 -46.438  1.00 95.94           N  
ATOM   4849  CA  THR B 557      -4.578 -39.375 -45.906  1.00 95.94           C  
ATOM   4850  C   THR B 557      -3.986 -38.031 -45.594  1.00 95.94           C  
ATOM   4851  CB  THR B 557      -5.270 -39.969 -44.688  1.00 95.94           C  
ATOM   4852  O   THR B 557      -4.566 -36.969 -45.906  1.00 95.94           O  
ATOM   4853  CG2 THR B 557      -6.457 -39.125 -44.250  1.00 95.94           C  
ATOM   4854  OG1 THR B 557      -5.730 -41.281 -44.969  1.00 95.94           O  
ATOM   4855  N   ILE B 558      -2.848 -37.969 -44.969  1.00 95.25           N  
ATOM   4856  CA  ILE B 558      -2.191 -36.719 -44.562  1.00 95.25           C  
ATOM   4857  C   ILE B 558      -1.705 -35.969 -45.812  1.00 95.25           C  
ATOM   4858  CB  ILE B 558      -1.011 -37.000 -43.594  1.00 95.25           C  
ATOM   4859  O   ILE B 558      -1.815 -34.750 -45.875  1.00 95.25           O  
ATOM   4860  CG1 ILE B 558      -1.529 -37.469 -42.250  1.00 95.25           C  
ATOM   4861  CG2 ILE B 558      -0.135 -35.750 -43.469  1.00 95.25           C  
ATOM   4862  CD1 ILE B 558      -0.432 -37.875 -41.281  1.00 95.25           C  
ATOM   4863  N   GLN B 559      -1.204 -36.719 -46.750  1.00 94.50           N  
ATOM   4864  CA  GLN B 559      -0.766 -36.094 -47.969  1.00 94.50           C  
ATOM   4865  C   GLN B 559      -1.931 -35.406 -48.688  1.00 94.50           C  
ATOM   4866  CB  GLN B 559      -0.119 -37.125 -48.906  1.00 94.50           C  
ATOM   4867  O   GLN B 559      -1.765 -34.344 -49.281  1.00 94.50           O  
ATOM   4868  CG  GLN B 559       1.287 -37.531 -48.469  1.00 94.50           C  
ATOM   4869  CD  GLN B 559       1.911 -38.531 -49.438  1.00 94.50           C  
ATOM   4870  NE2 GLN B 559       3.236 -38.625 -49.406  1.00 94.50           N  
ATOM   4871  OE1 GLN B 559       1.207 -39.250 -50.156  1.00 94.50           O  
ATOM   4872  N   ASP B 560      -3.076 -36.000 -48.594  1.00 95.31           N  
ATOM   4873  CA  ASP B 560      -4.262 -35.406 -49.188  1.00 95.31           C  
ATOM   4874  C   ASP B 560      -4.617 -34.094 -48.531  1.00 95.31           C  
ATOM   4875  CB  ASP B 560      -5.449 -36.375 -49.125  1.00 95.31           C  
ATOM   4876  O   ASP B 560      -4.977 -33.125 -49.188  1.00 95.31           O  
ATOM   4877  CG  ASP B 560      -5.344 -37.531 -50.094  1.00 95.31           C  
ATOM   4878  OD1 ASP B 560      -4.543 -37.438 -51.062  1.00 95.31           O  
ATOM   4879  OD2 ASP B 560      -6.066 -38.531 -49.938  1.00 95.31           O  
ATOM   4880  N   VAL B 561      -4.512 -34.094 -47.281  1.00 94.25           N  
ATOM   4881  CA  VAL B 561      -4.809 -32.906 -46.500  1.00 94.25           C  
ATOM   4882  C   VAL B 561      -3.797 -31.797 -46.844  1.00 94.25           C  
ATOM   4883  CB  VAL B 561      -4.805 -33.156 -45.000  1.00 94.25           C  
ATOM   4884  O   VAL B 561      -4.168 -30.656 -47.062  1.00 94.25           O  
ATOM   4885  CG1 VAL B 561      -4.836 -31.859 -44.188  1.00 94.25           C  
ATOM   4886  CG2 VAL B 561      -5.984 -34.062 -44.594  1.00 94.25           C  
ATOM   4887  N   LEU B 562      -2.537 -32.156 -46.969  1.00 93.00           N  
ATOM   4888  CA  LEU B 562      -1.480 -31.203 -47.281  1.00 93.00           C  
ATOM   4889  C   LEU B 562      -1.606 -30.688 -48.688  1.00 93.00           C  
ATOM   4890  CB  LEU B 562      -0.103 -31.828 -47.062  1.00 93.00           C  
ATOM   4891  O   LEU B 562      -1.255 -29.547 -49.000  1.00 93.00           O  
ATOM   4892  CG  LEU B 562       0.276 -32.156 -45.625  1.00 93.00           C  
ATOM   4893  CD1 LEU B 562       1.577 -32.969 -45.594  1.00 93.00           C  
ATOM   4894  CD2 LEU B 562       0.398 -30.891 -44.781  1.00 93.00           C  
ATOM   4895  N   ARG B 563      -2.143 -31.469 -49.531  1.00 92.38           N  
ATOM   4896  CA  ARG B 563      -2.285 -31.125 -50.938  1.00 92.38           C  
ATOM   4897  C   ARG B 563      -3.506 -30.234 -51.156  1.00 92.38           C  
ATOM   4898  CB  ARG B 563      -2.393 -32.375 -51.812  1.00 92.38           C  
ATOM   4899  O   ARG B 563      -3.625 -29.578 -52.219  1.00 92.38           O  
ATOM   4900  CG  ARG B 563      -1.363 -32.469 -52.906  1.00 92.38           C  
ATOM   4901  CD  ARG B 563      -1.524 -33.719 -53.750  1.00 92.38           C  
ATOM   4902  NE  ARG B 563      -0.531 -34.719 -53.375  1.00 92.38           N  
ATOM   4903  NH1 ARG B 563      -1.976 -36.531 -53.594  1.00 92.38           N  
ATOM   4904  NH2 ARG B 563       0.209 -36.875 -53.000  1.00 92.38           N  
ATOM   4905  CZ  ARG B 563      -0.768 -36.031 -53.312  1.00 92.38           C  
ATOM   4906  N   SER B 564      -4.348 -30.219 -50.281  1.00 91.19           N  
ATOM   4907  CA  SER B 564      -5.570 -29.438 -50.438  1.00 91.19           C  
ATOM   4908  C   SER B 564      -5.258 -27.969 -50.656  1.00 91.19           C  
ATOM   4909  CB  SER B 564      -6.473 -29.594 -49.219  1.00 91.19           C  
ATOM   4910  O   SER B 564      -4.281 -27.438 -50.125  1.00 91.19           O  
ATOM   4911  OG  SER B 564      -6.012 -28.797 -48.156  1.00 91.19           O  
ATOM   4912  N   ASP B 565      -6.121 -27.328 -51.438  1.00 84.31           N  
ATOM   4913  CA  ASP B 565      -5.938 -25.922 -51.781  1.00 84.31           C  
ATOM   4914  C   ASP B 565      -5.992 -25.031 -50.562  1.00 84.31           C  
ATOM   4915  CB  ASP B 565      -7.004 -25.484 -52.812  1.00 84.31           C  
ATOM   4916  O   ASP B 565      -5.340 -23.984 -50.500  1.00 84.31           O  
ATOM   4917  CG  ASP B 565      -6.617 -25.781 -54.250  1.00 84.31           C  
ATOM   4918  OD1 ASP B 565      -5.449 -26.141 -54.500  1.00 84.31           O  
ATOM   4919  OD2 ASP B 565      -7.488 -25.641 -55.125  1.00 84.31           O  
ATOM   4920  N   SER B 566      -6.641 -25.484 -49.656  1.00 85.94           N  
ATOM   4921  CA  SER B 566      -6.770 -24.688 -48.438  1.00 85.94           C  
ATOM   4922  C   SER B 566      -5.445 -24.609 -47.688  1.00 85.94           C  
ATOM   4923  CB  SER B 566      -7.844 -25.297 -47.531  1.00 85.94           C  
ATOM   4924  O   SER B 566      -5.223 -23.672 -46.906  1.00 85.94           O  
ATOM   4925  OG  SER B 566      -7.488 -26.609 -47.125  1.00 85.94           O  
ATOM   4926  N   GLN B 567      -4.547 -25.531 -47.969  1.00 85.06           N  
ATOM   4927  CA  GLN B 567      -3.252 -25.547 -47.281  1.00 85.06           C  
ATOM   4928  C   GLN B 567      -2.150 -25.031 -48.188  1.00 85.06           C  
ATOM   4929  CB  GLN B 567      -2.908 -26.969 -46.812  1.00 85.06           C  
ATOM   4930  O   GLN B 567      -1.471 -24.047 -47.875  1.00 85.06           O  
ATOM   4931  CG  GLN B 567      -3.902 -27.531 -45.812  1.00 85.06           C  
ATOM   4932  CD  GLN B 567      -3.998 -26.703 -44.531  1.00 85.06           C  
ATOM   4933  NE2 GLN B 567      -5.012 -26.969 -43.719  1.00 85.06           N  
ATOM   4934  OE1 GLN B 567      -3.166 -25.812 -44.281  1.00 85.06           O  
ATOM   4935  N   LEU B 568      -2.055 -25.547 -49.469  1.00 84.94           N  
ATOM   4936  CA  LEU B 568      -0.992 -25.203 -50.406  1.00 84.94           C  
ATOM   4937  C   LEU B 568      -1.090 -23.750 -50.812  1.00 84.94           C
[truncated: 131,140 more chars]
