# Supplementary material for: Bi-handed assembly chaperones regulate protein complex assembly through an intramolecular handover mechanism
Source: Sci Adv. 2025 Sep 12;11(37):eadw9158. doi: 10.1126/sciadv.adw9158 (PMC12429027; doi:10.1126/sciadv.adw9158)
Supplement: Supplementary file 2 — Datasets S1 to S5 [file sciadv.adw9158_datasets_s1_to_s5.zip › sciadv.adw9158_dataset_s2.cif]

# By using this file you agree to the legally binding terms of use found at alphafoldserver.com/output-terms
data_5450116bf19ced90
#
_entry.id 5450116bf19ced90
#
loop_
_atom_type.symbol
C 
N 
O 
S 
#
loop_
_audit_author.name
_audit_author.pdbx_ordinal
"Google DeepMind" 1 
"Isomorphic Labs" 2 
#
_audit_conform.dict_location https://raw.githubusercontent.com/ihmwg/ModelCIF/master/dist/mmcif_ma.dic
_audit_conform.dict_name     mmcif_ma.dic
_audit_conform.dict_version  1.4.5
#
loop_
_chem_comp.formula
_chem_comp.formula_weight
_chem_comp.id
_chem_comp.mon_nstd_flag
_chem_comp.name
_chem_comp.pdbx_smiles
_chem_comp.pdbx_synonyms
_chem_comp.type
"C3 H7 N O2"    89.093  ALA y ALANINE         C[C@H](N)C(O)=O                  ? "L-PEPTIDE LINKING" 
"C6 H15 N4 O2"  175.209 ARG y ARGININE        N[C@@H](CCCNC(N)=[NH2+])C(O)=O   ? "L-PEPTIDE LINKING" 
"C4 H8 N2 O3"   132.118 ASN y ASPARAGINE      N[C@@H](CC(N)=O)C(O)=O           ? "L-PEPTIDE LINKING" 
"C4 H7 N O4"    133.103 ASP y "ASPARTIC ACID" N[C@@H](CC(O)=O)C(O)=O           ? "L-PEPTIDE LINKING" 
"C3 H7 N O2 S"  121.158 CYS y CYSTEINE        N[C@@H](CS)C(O)=O                ? "L-PEPTIDE LINKING" 
"C5 H10 N2 O3"  146.144 GLN y GLUTAMINE       N[C@@H](CCC(N)=O)C(O)=O          ? "L-PEPTIDE LINKING" 
"C5 H9 N O4"    147.129 GLU y "GLUTAMIC ACID" N[C@@H](CCC(O)=O)C(O)=O          ? "L-PEPTIDE LINKING" 
"C2 H5 N O2"    75.067  GLY y GLYCINE         NCC(O)=O                         ? "PEPTIDE LINKING"   
"C6 H10 N3 O2"  156.162 HIS y HISTIDINE       N[C@@H](Cc1c[nH]c[nH+]1)C(O)=O   ? "L-PEPTIDE LINKING" 
"C6 H13 N O2"   131.173 ILE y ISOLEUCINE      CC[C@H](C)[C@H](N)C(O)=O         ? "L-PEPTIDE LINKING" 
"C6 H13 N O2"   131.173 LEU y LEUCINE         CC(C)C[C@H](N)C(O)=O             ? "L-PEPTIDE LINKING" 
"C6 H15 N2 O2"  147.195 LYS y LYSINE          N[C@@H](CCCC[NH3+])C(O)=O        ? "L-PEPTIDE LINKING" 
"C5 H11 N O2 S" 149.211 MET y METHIONINE      CSCC[C@H](N)C(O)=O               ? "L-PEPTIDE LINKING" 
"C9 H11 N O2"   165.189 PHE y PHENYLALANINE   N[C@@H](Cc1ccccc1)C(O)=O         ? "L-PEPTIDE LINKING" 
"C5 H9 N O2"    115.130 PRO y PROLINE         OC(=O)[C@@H]1CCCN1               ? "L-PEPTIDE LINKING" 
"C3 H7 N O3"    105.093 SER y SERINE          N[C@@H](CO)C(O)=O                ? "L-PEPTIDE LINKING" 
"C4 H9 N O3"    119.119 THR y THREONINE       C[C@@H](O)[C@H](N)C(O)=O         ? "L-PEPTIDE LINKING" 
"C11 H12 N2 O2" 204.225 TRP y TRYPTOPHAN      N[C@@H](Cc1c[nH]c2ccccc12)C(O)=O ? "L-PEPTIDE LINKING" 
"C9 H11 N O3"   181.189 TYR y TYROSINE        N[C@@H](Cc1ccc(O)cc1)C(O)=O      ? "L-PEPTIDE LINKING" 
"C5 H11 N O2"   117.146 VAL y VALINE          CC(C)[C@H](N)C(O)=O              ? "L-PEPTIDE LINKING" 
#
_citation.book_publisher          ?
_citation.country                 UK
_citation.id                      primary
_citation.journal_full            Nature
_citation.journal_id_ASTM         NATUAS
_citation.journal_id_CSD          0006
_citation.journal_id_ISSN         0028-0836
_citation.journal_volume          ?
_citation.page_first              ?
_citation.page_last               ?
_citation.pdbx_database_id_DOI    ?
_citation.pdbx_database_id_PubMed ?
_citation.title                   "Accurate structure prediction of biomolecular interactions with AlphaFold 3"
_citation.year                    2024
#
loop_
_citation_author.citation_id
_citation_author.name
_citation_author.ordinal
primary "Google DeepMind" 1 
primary "Isomorphic Labs" 2 
#
loop_
_entity.id
_entity.pdbx_description
_entity.type
1 . polymer 
2 . polymer 
#
loop_
_entity_poly.entity_id
_entity_poly.pdbx_strand_id
_entity_poly.type
1 A polypeptide(L) 
2 B polypeptide(L) 
#
loop_
_entity_poly_seq.entity_id
_entity_poly_seq.hetero
_entity_poly_seq.mon_id
_entity_poly_seq.num
1 n MET 1   
1 n ALA 2   
1 n ALA 3   
1 n GLY 4   
1 n VAL 5   
1 n PRO 6   
1 n CYS 7   
1 n ALA 8   
1 n LEU 9   
1 n VAL 10  
1 n THR 11  
1 n SER 12  
1 n CYS 13  
1 n SER 14  
1 n SER 15  
1 n VAL 16  
1 n PHE 17  
1 n SER 18  
1 n GLY 19  
1 n ASP 20  
1 n GLN 21  
1 n LEU 22  
1 n VAL 23  
1 n GLN 24  
1 n HIS 25  
1 n ILE 26  
1 n LEU 27  
1 n GLY 28  
1 n THR 29  
1 n GLU 30  
1 n ASP 31  
1 n LEU 32  
1 n ILE 33  
1 n VAL 34  
1 n GLU 35  
1 n VAL 36  
1 n THR 37  
1 n SER 38  
1 n ASN 39  
1 n ASP 40  
1 n ALA 41  
1 n VAL 42  
1 n ARG 43  
1 n PHE 44  
1 n TYR 45  
1 n PRO 46  
1 n TRP 47  
1 n THR 48  
1 n ILE 49  
1 n ASP 50  
1 n ASN 51  
1 n LYS 52  
1 n TYR 53  
1 n TYR 54  
1 n SER 55  
1 n ALA 56  
1 n ASP 57  
1 n ILE 58  
1 n ASN 59  
1 n LEU 60  
1 n CYS 61  
1 n VAL 62  
1 n VAL 63  
1 n PRO 64  
1 n ASN 65  
1 n LYS 66  
1 n PHE 67  
1 n LEU 68  
1 n VAL 69  
1 n THR 70  
1 n ALA 71  
1 n GLU 72  
1 n ILE 73  
1 n ALA 74  
1 n GLU 75  
1 n SER 76  
1 n VAL 77  
1 n GLN 78  
1 n ALA 79  
1 n PHE 80  
1 n VAL 81  
1 n VAL 82  
1 n TYR 83  
1 n PHE 84  
1 n ASP 85  
1 n SER 86  
1 n THR 87  
1 n GLN 88  
1 n LYS 89  
1 n SER 90  
1 n GLY 91  
1 n LEU 92  
1 n ASP 93  
1 n SER 94  
1 n VAL 95  
1 n SER 96  
1 n SER 97  
1 n TRP 98  
1 n LEU 99  
1 n PRO 100 
1 n LEU 101 
1 n ALA 102 
1 n LYS 103 
1 n ALA 104 
1 n TRP 105 
1 n LEU 106 
1 n PRO 107 
1 n GLU 108 
1 n VAL 109 
1 n MET 110 
1 n ILE 111 
1 n LEU 112 
1 n VAL 113 
1 n CYS 114 
1 n ASP 115 
1 n ARG 116 
1 n VAL 117 
1 n SER 118 
1 n GLU 119 
1 n ASP 120 
1 n GLY 121 
1 n ILE 122 
1 n ASN 123 
1 n ARG 124 
1 n GLN 125 
1 n LYS 126 
1 n ALA 127 
1 n GLN 128 
1 n GLU 129 
1 n TRP 130 
1 n CYS 131 
1 n ILE 132 
1 n LYS 133 
1 n HIS 134 
1 n GLY 135 
1 n PHE 136 
1 n GLU 137 
1 n LEU 138 
1 n VAL 139 
1 n GLU 140 
1 n LEU 141 
1 n SER 142 
1 n PRO 143 
1 n GLU 144 
1 n GLU 145 
1 n LEU 146 
1 n PRO 147 
1 n GLU 148 
1 n GLU 149 
1 n ASP 150 
1 n ASP 151 
1 n ASP 152 
1 n PHE 153 
1 n PRO 154 
1 n GLU 155 
1 n SER 156 
1 n THR 157 
1 n GLY 158 
1 n VAL 159 
1 n LYS 160 
1 n ARG 161 
1 n ILE 162 
1 n VAL 163 
1 n GLN 164 
1 n ALA 165 
1 n LEU 166 
1 n ASN 167 
1 n ALA 168 
1 n ASN 169 
1 n VAL 170 
1 n TRP 171 
1 n SER 172 
1 n ASN 173 
1 n VAL 174 
1 n VAL 175 
1 n MET 176 
1 n LYS 177 
2 n MET 1   
2 n ILE 2   
2 n ARG 3   
2 n PHE 4   
2 n ILE 5   
2 n LEU 6   
2 n ILE 7   
2 n GLN 8   
2 n ASN 9   
2 n ARG 10  
2 n ALA 11  
2 n GLY 12  
2 n LYS 13  
2 n THR 14  
2 n ARG 15  
2 n LEU 16  
2 n ALA 17  
2 n LYS 18  
2 n TRP 19  
2 n TYR 20  
2 n MET 21  
2 n GLN 22  
2 n PHE 23  
2 n ASP 24  
2 n ASP 25  
2 n ASP 26  
2 n GLU 27  
2 n LYS 28  
2 n GLN 29  
2 n LYS 30  
2 n LEU 31  
2 n ILE 32  
2 n GLU 33  
2 n GLU 34  
2 n VAL 35  
2 n HIS 36  
2 n ALA 37  
2 n VAL 38  
2 n VAL 39  
2 n THR 40  
2 n VAL 41  
2 n ARG 42  
2 n ASP 43  
2 n ALA 44  
2 n LYS 45  
2 n HIS 46  
2 n THR 47  
2 n ASN 48  
2 n PHE 49  
2 n VAL 50  
2 n GLU 51  
2 n PHE 52  
2 n ARG 53  
2 n ASN 54  
2 n PHE 55  
2 n LYS 56  
2 n ILE 57  
2 n ILE 58  
2 n TYR 59  
2 n ARG 60  
2 n ARG 61  
2 n TYR 62  
2 n ALA 63  
2 n GLY 64  
2 n LEU 65  
2 n TYR 66  
2 n PHE 67  
2 n CYS 68  
2 n ILE 69  
2 n CYS 70  
2 n VAL 71  
2 n ASP 72  
2 n VAL 73  
2 n ASN 74  
2 n ASP 75  
2 n ASN 76  
2 n ASN 77  
2 n LEU 78  
2 n ALA 79  
2 n TYR 80  
2 n LEU 81  
2 n GLU 82  
2 n ALA 83  
2 n ILE 84  
2 n HIS 85  
2 n ASN 86  
2 n PHE 87  
2 n VAL 88  
2 n GLU 89  
2 n VAL 90  
2 n LEU 91  
2 n ASN 92  
2 n GLU 93  
2 n TYR 94  
2 n PHE 95  
2 n HIS 96  
2 n ASN 97  
2 n VAL 98  
2 n CYS 99  
2 n GLU 100 
2 n LEU 101 
2 n ASP 102 
2 n LEU 103 
2 n VAL 104 
2 n PHE 105 
2 n ASN 106 
2 n PHE 107 
2 n TYR 108 
2 n LYS 109 
2 n VAL 110 
2 n TYR 111 
2 n THR 112 
2 n VAL 113 
2 n VAL 114 
2 n ASP 115 
2 n GLU 116 
2 n MET 117 
2 n PHE 118 
2 n LEU 119 
2 n ALA 120 
2 n GLY 121 
2 n GLU 122 
2 n ILE 123 
2 n ARG 124 
2 n GLU 125 
2 n THR 126 
2 n SER 127 
2 n GLN 128 
2 n THR 129 
2 n LYS 130 
2 n VAL 131 
2 n LEU 132 
2 n LYS 133 
2 n GLN 134 
2 n LEU 135 
2 n LEU 136 
2 n MET 137 
2 n LEU 138 
2 n GLN 139 
2 n SER 140 
2 n LEU 141 
2 n GLU 142 
#
_ma_data.content_type "model coordinates"
_ma_data.id           1
_ma_data.name         Model
#
_ma_model_list.data_id          1
_ma_model_list.model_group_id   1
_ma_model_list.model_group_name "AlphaFold-beta-20231127 (927599d6-1efe-4fa9-85d2-a29f909d212e @ 2024-12-07 22:22:31)"
_ma_model_list.model_id         1
_ma_model_list.model_name       "Top ranked model"
_ma_model_list.model_type       "Ab initio model"
_ma_model_list.ordinal_id       1
#
loop_
_ma_protocol_step.method_type
_ma_protocol_step.ordinal_id
_ma_protocol_step.protocol_id
_ma_protocol_step.step_id
"coevolution MSA" 1 1 1 
"template search" 2 1 2 
modeling          3 1 3 
#
loop_
_ma_qa_metric.id
_ma_qa_metric.mode
_ma_qa_metric.name
_ma_qa_metric.software_group_id
_ma_qa_metric.type
1 global pLDDT 1 pLDDT 
2 local  pLDDT 1 pLDDT 
#
_ma_qa_metric_global.metric_id    1
_ma_qa_metric_global.metric_value 87.68
_ma_qa_metric_global.model_id     1
_ma_qa_metric_global.ordinal_id   1
#
_ma_software_group.group_id    1
_ma_software_group.ordinal_id  1
_ma_software_group.software_id 1
#
loop_
_ma_target_entity.data_id
_ma_target_entity.entity_id
_ma_target_entity.origin
1 1 . 
1 2 . 
#
loop_
_ma_target_entity_instance.asym_id
_ma_target_entity_instance.details
_ma_target_entity_instance.entity_id
A . 1 
B . 2 
#
loop_
_pdbx_data_usage.details
_pdbx_data_usage.id
_pdbx_data_usage.type
_pdbx_data_usage.url
;NON-COMMERCIAL USE ONLY, BY USING THIS FILE YOU AGREE TO THE TERMS OF USE FOUND
AT alphafoldserver.com/output-terms.
;
1 license    ? 
;THE INFORMATION IS NOT INTENDED FOR, HAS NOT BEEN VALIDATED FOR, AND IS NOT
APPROVED FOR CLINICAL USE. IT SHOULD NOT BE USED FOR CLINICAL PURPOSE OR RELIED
ON FOR MEDICAL OR OTHER PROFESSIONAL ADVICE. IT IS THEORETICAL MODELLING ONLY
AND CAUTION SHOULD BE EXERCISED IN ITS USE. IT IS PROVIDED "AS-IS" WITHOUT ANY
WARRANTY OF ANY KIND, WHETHER EXPRESSED OR IMPLIED. NO WARRANTY IS GIVEN THAT
USE OF THE INFORMATION SHALL NOT INFRINGE THE RIGHTS OF ANY THIRD PARTY.
;
2 disclaimer ? 
#
loop_
_pdbx_poly_seq_scheme.asym_id
_pdbx_poly_seq_scheme.auth_seq_num
_pdbx_poly_seq_scheme.entity_id
_pdbx_poly_seq_scheme.hetero
_pdbx_poly_seq_scheme.mon_id
_pdbx_poly_seq_scheme.pdb_ins_code
_pdbx_poly_seq_scheme.pdb_seq_num
_pdbx_poly_seq_scheme.pdb_strand_id
_pdbx_poly_seq_scheme.seq_id
A 1   1 n MET . 1   A 1   
A 2   1 n ALA . 2   A 2   
A 3   1 n ALA . 3   A 3   
A 4   1 n GLY . 4   A 4   
A 5   1 n VAL . 5   A 5   
A 6   1 n PRO . 6   A 6   
A 7   1 n CYS . 7   A 7   
A 8   1 n ALA . 8   A 8   
A 9   1 n LEU . 9   A 9   
A 10  1 n VAL . 10  A 10  
A 11  1 n THR . 11  A 11  
A 12  1 n SER . 12  A 12  
A 13  1 n CYS . 13  A 13  
A 14  1 n SER . 14  A 14  
A 15  1 n SER . 15  A 15  
A 16  1 n VAL . 16  A 16  
A 17  1 n PHE . 17  A 17  
A 18  1 n SER . 18  A 18  
A 19  1 n GLY . 19  A 19  
A 20  1 n ASP . 20  A 20  
A 21  1 n GLN . 21  A 21  
A 22  1 n LEU . 22  A 22  
A 23  1 n VAL . 23  A 23  
A 24  1 n GLN . 24  A 24  
A 25  1 n HIS . 25  A 25  
A 26  1 n ILE . 26  A 26  
A 27  1 n LEU . 27  A 27  
A 28  1 n GLY . 28  A 28  
A 29  1 n THR . 29  A 29  
A 30  1 n GLU . 30  A 30  
A 31  1 n ASP . 31  A 31  
A 32  1 n LEU . 32  A 32  
A 33  1 n ILE . 33  A 33  
A 34  1 n VAL . 34  A 34  
A 35  1 n GLU . 35  A 35  
A 36  1 n VAL . 36  A 36  
A 37  1 n THR . 37  A 37  
A 38  1 n SER . 38  A 38  
A 39  1 n ASN . 39  A 39  
A 40  1 n ASP . 40  A 40  
A 41  1 n ALA . 41  A 41  
A 42  1 n VAL . 42  A 42  
A 43  1 n ARG . 43  A 43  
A 44  1 n PHE . 44  A 44  
A 45  1 n TYR . 45  A 45  
A 46  1 n PRO . 46  A 46  
A 47  1 n TRP . 47  A 47  
A 48  1 n THR . 48  A 48  
A 49  1 n ILE . 49  A 49  
A 50  1 n ASP . 50  A 50  
A 51  1 n ASN . 51  A 51  
A 52  1 n LYS . 52  A 52  
A 53  1 n TYR . 53  A 53  
A 54  1 n TYR . 54  A 54  
A 55  1 n SER . 55  A 55  
A 56  1 n ALA . 56  A 56  
A 57  1 n ASP . 57  A 57  
A 58  1 n ILE . 58  A 58  
A 59  1 n ASN . 59  A 59  
A 60  1 n LEU . 60  A 60  
A 61  1 n CYS . 61  A 61  
A 62  1 n VAL . 62  A 62  
A 63  1 n VAL . 63  A 63  
A 64  1 n PRO . 64  A 64  
A 65  1 n ASN . 65  A 65  
A 66  1 n LYS . 66  A 66  
A 67  1 n PHE . 67  A 67  
A 68  1 n LEU . 68  A 68  
A 69  1 n VAL . 69  A 69  
A 70  1 n THR . 70  A 70  
A 71  1 n ALA . 71  A 71  
A 72  1 n GLU . 72  A 72  
A 73  1 n ILE . 73  A 73  
A 74  1 n ALA . 74  A 74  
A 75  1 n GLU . 75  A 75  
A 76  1 n SER . 76  A 76  
A 77  1 n VAL . 77  A 77  
A 78  1 n GLN . 78  A 78  
A 79  1 n ALA . 79  A 79  
A 80  1 n PHE . 80  A 80  
A 81  1 n VAL . 81  A 81  
A 82  1 n VAL . 82  A 82  
A 83  1 n TYR . 83  A 83  
A 84  1 n PHE . 84  A 84  
A 85  1 n ASP . 85  A 85  
A 86  1 n SER . 86  A 86  
A 87  1 n THR . 87  A 87  
A 88  1 n GLN . 88  A 88  
A 89  1 n LYS . 89  A 89  
A 90  1 n SER . 90  A 90  
A 91  1 n GLY . 91  A 91  
A 92  1 n LEU . 92  A 92  
A 93  1 n ASP . 93  A 93  
A 94  1 n SER . 94  A 94  
A 95  1 n VAL . 95  A 95  
A 96  1 n SER . 96  A 96  
A 97  1 n SER . 97  A 97  
A 98  1 n TRP . 98  A 98  
A 99  1 n LEU . 99  A 99  
A 100 1 n PRO . 100 A 100 
A 101 1 n LEU . 101 A 101 
A 102 1 n ALA . 102 A 102 
A 103 1 n LYS . 103 A 103 
A 104 1 n ALA . 104 A 104 
A 105 1 n TRP . 105 A 105 
A 106 1 n LEU . 106 A 106 
A 107 1 n PRO . 107 A 107 
A 108 1 n GLU . 108 A 108 
A 109 1 n VAL . 109 A 109 
A 110 1 n MET . 110 A 110 
A 111 1 n ILE . 111 A 111 
A 112 1 n LEU . 112 A 112 
A 113 1 n VAL . 113 A 113 
A 114 1 n CYS . 114 A 114 
A 115 1 n ASP . 115 A 115 
A 116 1 n ARG . 116 A 116 
A 117 1 n VAL . 117 A 117 
A 118 1 n SER . 118 A 118 
A 119 1 n GLU . 119 A 119 
A 120 1 n ASP . 120 A 120 
A 121 1 n GLY . 121 A 121 
A 122 1 n ILE . 122 A 122 
A 123 1 n ASN . 123 A 123 
A 124 1 n ARG . 124 A 124 
A 125 1 n GLN . 125 A 125 
A 126 1 n LYS . 126 A 126 
A 127 1 n ALA . 127 A 127 
A 128 1 n GLN . 128 A 128 
A 129 1 n GLU . 129 A 129 
A 130 1 n TRP . 130 A 130 
A 131 1 n CYS . 131 A 131 
A 132 1 n ILE . 132 A 132 
A 133 1 n LYS . 133 A 133 
A 134 1 n HIS . 134 A 134 
A 135 1 n GLY . 135 A 135 
A 136 1 n PHE . 136 A 136 
A 137 1 n GLU . 137 A 137 
A 138 1 n LEU . 138 A 138 
A 139 1 n VAL . 139 A 139 
A 140 1 n GLU . 140 A 140 
A 141 1 n LEU . 141 A 141 
A 142 1 n SER . 142 A 142 
A 143 1 n PRO . 143 A 143 
A 144 1 n GLU . 144 A 144 
A 145 1 n GLU . 145 A 145 
A 146 1 n LEU . 146 A 146 
A 147 1 n PRO . 147 A 147 
A 148 1 n GLU . 148 A 148 
A 149 1 n GLU . 149 A 149 
A 150 1 n ASP . 150 A 150 
A 151 1 n ASP . 151 A 151 
A 152 1 n ASP . 152 A 152 
A 153 1 n PHE . 153 A 153 
A 154 1 n PRO . 154 A 154 
A 155 1 n GLU . 155 A 155 
A 156 1 n SER . 156 A 156 
A 157 1 n THR . 157 A 157 
A 158 1 n GLY . 158 A 158 
A 159 1 n VAL . 159 A 159 
A 160 1 n LYS . 160 A 160 
A 161 1 n ARG . 161 A 161 
A 162 1 n ILE . 162 A 162 
A 163 1 n VAL . 163 A 163 
A 164 1 n GLN . 164 A 164 
A 165 1 n ALA . 165 A 165 
A 166 1 n LEU . 166 A 166 
A 167 1 n ASN . 167 A 167 
A 168 1 n ALA . 168 A 168 
A 169 1 n ASN . 169 A 169 
A 170 1 n VAL . 170 A 170 
A 171 1 n TRP . 171 A 171 
A 172 1 n SER . 172 A 172 
A 173 1 n ASN . 173 A 173 
A 174 1 n VAL . 174 A 174 
A 175 1 n VAL . 175 A 175 
A 176 1 n MET . 176 A 176 
A 177 1 n LYS . 177 A 177 
B 1   2 n MET . 1   B 1   
B 2   2 n ILE . 2   B 2   
B 3   2 n ARG . 3   B 3   
B 4   2 n PHE . 4   B 4   
B 5   2 n ILE . 5   B 5   
B 6   2 n LEU . 6   B 6   
B 7   2 n ILE . 7   B 7   
B 8   2 n GLN . 8   B 8   
B 9   2 n ASN . 9   B 9   
B 10  2 n ARG . 10  B 10  
B 11  2 n ALA . 11  B 11  
B 12  2 n GLY . 12  B 12  
B 13  2 n LYS . 13  B 13  
B 14  2 n THR . 14  B 14  
B 15  2 n ARG . 15  B 15  
B 16  2 n LEU . 16  B 16  
B 17  2 n ALA . 17  B 17  
B 18  2 n LYS . 18  B 18  
B 19  2 n TRP . 19  B 19  
B 20  2 n TYR . 20  B 20  
B 21  2 n MET . 21  B 21  
B 22  2 n GLN . 22  B 22  
B 23  2 n PHE . 23  B 23  
B 24  2 n ASP . 24  B 24  
B 25  2 n ASP . 25  B 25  
B 26  2 n ASP . 26  B 26  
B 27  2 n GLU . 27  B 27  
B 28  2 n LYS . 28  B 28  
B 29  2 n GLN . 29  B 29  
B 30  2 n LYS . 30  B 30  
B 31  2 n LEU . 31  B 31  
B 32  2 n ILE . 32  B 32  
B 33  2 n GLU . 33  B 33  
B 34  2 n GLU . 34  B 34  
B 35  2 n VAL . 35  B 35  
B 36  2 n HIS . 36  B 36  
B 37  2 n ALA . 37  B 37  
B 38  2 n VAL . 38  B 38  
B 39  2 n VAL . 39  B 39  
B 40  2 n THR . 40  B 40  
B 41  2 n VAL . 41  B 41  
B 42  2 n ARG . 42  B 42  
B 43  2 n ASP . 43  B 43  
B 44  2 n ALA . 44  B 44  
B 45  2 n LYS . 45  B 45  
B 46  2 n HIS . 46  B 46  
B 47  2 n THR . 47  B 47  
B 48  2 n ASN . 48  B 48  
B 49  2 n PHE . 49  B 49  
B 50  2 n VAL . 50  B 50  
B 51  2 n GLU . 51  B 51  
B 52  2 n PHE . 52  B 52  
B 53  2 n ARG . 53  B 53  
B 54  2 n ASN . 54  B 54  
B 55  2 n PHE . 55  B 55  
B 56  2 n LYS . 56  B 56  
B 57  2 n ILE . 57  B 57  
B 58  2 n ILE . 58  B 58  
B 59  2 n TYR . 59  B 59  
B 60  2 n ARG . 60  B 60  
B 61  2 n ARG . 61  B 61  
B 62  2 n TYR . 62  B 62  
B 63  2 n ALA . 63  B 63  
B 64  2 n GLY . 64  B 64  
B 65  2 n LEU . 65  B 65  
B 66  2 n TYR . 66  B 66  
B 67  2 n PHE . 67  B 67  
B 68  2 n CYS . 68  B 68  
B 69  2 n ILE . 69  B 69  
B 70  2 n CYS . 70  B 70  
B 71  2 n VAL . 71  B 71  
B 72  2 n ASP . 72  B 72  
B 73  2 n VAL . 73  B 73  
B 74  2 n ASN . 74  B 74  
B 75  2 n ASP . 75  B 75  
B 76  2 n ASN . 76  B 76  
B 77  2 n ASN . 77  B 77  
B 78  2 n LEU . 78  B 78  
B 79  2 n ALA . 79  B 79  
B 80  2 n TYR . 80  B 80  
B 81  2 n LEU . 81  B 81  
B 82  2 n GLU . 82  B 82  
B 83  2 n ALA . 83  B 83  
B 84  2 n ILE . 84  B 84  
B 85  2 n HIS . 85  B 85  
B 86  2 n ASN . 86  B 86  
B 87  2 n PHE . 87  B 87  
B 88  2 n VAL . 88  B 88  
B 89  2 n GLU . 89  B 89  
B 90  2 n VAL . 90  B 90  
B 91  2 n LEU . 91  B 91  
B 92  2 n ASN . 92  B 92  
B 93  2 n GLU . 93  B 93  
B 94  2 n TYR . 94  B 94  
B 95  2 n PHE . 95  B 95  
B 96  2 n HIS . 96  B 96  
B 97  2 n ASN . 97  B 97  
B 98  2 n VAL . 98  B 98  
B 99  2 n CYS . 99  B 99  
B 100 2 n GLU . 100 B 100 
B 101 2 n LEU . 101 B 101 
B 102 2 n ASP . 102 B 102 
B 103 2 n LEU . 103 B 103 
B 104 2 n VAL . 104 B 104 
B 105 2 n PHE . 105 B 105 
B 106 2 n ASN . 106 B 106 
B 107 2 n PHE . 107 B 107 
B 108 2 n TYR . 108 B 108 
B 109 2 n LYS . 109 B 109 
B 110 2 n VAL . 110 B 110 
B 111 2 n TYR . 111 B 111 
B 112 2 n THR . 112 B 112 
B 113 2 n VAL . 113 B 113 
B 114 2 n VAL . 114 B 114 
B 115 2 n ASP . 115 B 115 
B 116 2 n GLU . 116 B 116 
B 117 2 n MET . 117 B 117 
B 118 2 n PHE . 118 B 118 
B 119 2 n LEU . 119 B 119 
B 120 2 n ALA . 120 B 120 
B 121 2 n GLY . 121 B 121 
B 122 2 n GLU . 122 B 122 
B 123 2 n ILE . 123 B 123 
B 124 2 n ARG . 124 B 124 
B 125 2 n GLU . 125 B 125 
B 126 2 n THR . 126 B 126 
B 127 2 n SER . 127 B 127 
B 128 2 n GLN . 128 B 128 
B 129 2 n THR . 129 B 129 
B 130 2 n LYS . 130 B 130 
B 131 2 n VAL . 131 B 131 
B 132 2 n LEU . 132 B 132 
B 133 2 n LYS . 133 B 133 
B 134 2 n GLN . 134 B 134 
B 135 2 n LEU . 135 B 135 
B 136 2 n LEU . 136 B 136 
B 137 2 n MET . 137 B 137 
B 138 2 n LEU . 138 B 138 
B 139 2 n GLN . 139 B 139 
B 140 2 n SER . 140 B 140 
B 141 2 n LEU . 141 B 141 
B 142 2 n GLU . 142 B 142 
#
_software.classification other
_software.date           ?
_software.description    "Structure prediction"
_software.name           AlphaFold
_software.pdbx_ordinal   1
_software.type           package
_software.version        "AlphaFold-beta-20231127 (927599d6-1efe-4fa9-85d2-a29f909d212e @ 2024-12-07 22:22:31)"
#
loop_
_struct_asym.entity_id
_struct_asym.id
1 A 
2 B 
#
loop_
_atom_site.group_PDB
_atom_site.id
_atom_site.type_symbol
_atom_site.label_atom_id
_atom_site.label_alt_id
_atom_site.label_comp_id
_atom_site.label_asym_id
_atom_site.label_entity_id
_atom_site.label_seq_id
_atom_site.pdbx_PDB_ins_code
_atom_site.Cartn_x
_atom_site.Cartn_y
_atom_site.Cartn_z
_atom_site.occupancy
_atom_site.B_iso_or_equiv
_atom_site.auth_seq_id
_atom_site.auth_asym_id
_atom_site.pdbx_PDB_model_num
ATOM 1    N N   . MET A 1 1   ? -27.730 11.670  -10.735 1.00 38.02 1   A 1 
ATOM 2    C CA  . MET A 1 1   ? -27.224 12.829  -9.981  1.00 40.54 1   A 1 
ATOM 3    C C   . MET A 1 1   ? -25.869 13.153  -10.553 1.00 42.07 1   A 1 
ATOM 4    O O   . MET A 1 1   ? -25.268 12.245  -11.101 1.00 39.49 1   A 1 
ATOM 5    C CB  . MET A 1 1   ? -27.156 12.516  -8.487  1.00 38.28 1   A 1 
ATOM 6    C CG  . MET A 1 1   ? -28.538 12.220  -7.911  1.00 34.54 1   A 1 
ATOM 7    S SD  . MET A 1 1   ? -28.513 11.837  -6.152  1.00 32.34 1   A 1 
ATOM 8    C CE  . MET A 1 1   ? -30.086 10.999  -5.942  1.00 27.30 1   A 1 
ATOM 9    N N   . ALA A 1 2   ? -25.430 14.423  -10.567 1.00 40.33 2   A 1 
ATOM 10   C CA  . ALA A 1 2   ? -24.053 14.699  -10.953 1.00 41.32 2   A 1 
ATOM 11   C C   . ALA A 1 2   ? -23.170 13.893  -9.994  1.00 44.43 2   A 1 
ATOM 12   O O   . ALA A 1 2   ? -23.382 13.995  -8.790  1.00 41.72 2   A 1 
ATOM 13   C CB  . ALA A 1 2   ? -23.792 16.200  -10.870 1.00 37.51 2   A 1 
ATOM 14   N N   . ALA A 1 3   ? -22.301 13.037  -10.514 1.00 52.02 3   A 1 
ATOM 15   C CA  . ALA A 1 3   ? -21.406 12.249  -9.674  1.00 53.93 3   A 1 
ATOM 16   C C   . ALA A 1 3   ? -20.631 13.254  -8.819  1.00 57.86 3   A 1 
ATOM 17   O O   . ALA A 1 3   ? -19.944 14.113  -9.362  1.00 52.97 3   A 1 
ATOM 18   C CB  . ALA A 1 3   ? -20.508 11.379  -10.560 1.00 49.31 3   A 1 
ATOM 19   N N   . GLY A 1 4   ? -20.856 13.223  -7.503  1.00 75.87 4   A 1 
ATOM 20   C CA  . GLY A 1 4   ? -20.219 14.150  -6.588  1.00 81.81 4   A 1 
ATOM 21   C C   . GLY A 1 4   ? -18.701 14.011  -6.680  1.00 87.08 4   A 1 
ATOM 22   O O   . GLY A 1 4   ? -18.194 12.987  -7.138  1.00 83.11 4   A 1 
ATOM 23   N N   . VAL A 1 5   ? -17.996 15.046  -6.255  1.00 92.16 5   A 1 
ATOM 24   C CA  . VAL A 1 5   ? -16.530 14.978  -6.199  1.00 94.97 5   A 1 
ATOM 25   C C   . VAL A 1 5   ? -16.138 13.831  -5.263  1.00 96.16 5   A 1 
ATOM 26   O O   . VAL A 1 5   ? -16.588 13.827  -4.118  1.00 94.99 5   A 1 
ATOM 27   C CB  . VAL A 1 5   ? -15.939 16.314  -5.720  1.00 93.04 5   A 1 
ATOM 28   C CG1 . VAL A 1 5   ? -14.419 16.246  -5.652  1.00 88.68 5   A 1 
ATOM 29   C CG2 . VAL A 1 5   ? -16.323 17.457  -6.668  1.00 89.65 5   A 1 
ATOM 30   N N   . PRO A 1 6   ? -15.341 12.862  -5.727  1.00 97.16 6   A 1 
ATOM 31   C CA  . PRO A 1 6   ? -14.884 11.775  -4.876  1.00 97.35 6   A 1 
ATOM 32   C C   . PRO A 1 6   ? -14.143 12.289  -3.647  1.00 97.43 6   A 1 
ATOM 33   O O   . PRO A 1 6   ? -13.390 13.263  -3.726  1.00 96.30 6   A 1 
ATOM 34   C CB  . PRO A 1 6   ? -13.966 10.918  -5.746  1.00 96.38 6   A 1 
ATOM 35   C CG  . PRO A 1 6   ? -14.438 11.213  -7.164  1.00 94.08 6   A 1 
ATOM 36   C CD  . PRO A 1 6   ? -14.869 12.666  -7.085  1.00 96.67 6   A 1 
ATOM 37   N N   . CYS A 1 7   ? -14.312 11.617  -2.521  1.00 96.84 7   A 1 
ATOM 38   C CA  . CYS A 1 7   ? -13.652 11.984  -1.277  1.00 96.83 7   A 1 
ATOM 39   C C   . CYS A 1 7   ? -12.659 10.915  -0.818  1.00 97.56 7   A 1 
ATOM 40   O O   . CYS A 1 7   ? -12.970 9.727   -0.754  1.00 96.92 7   A 1 
ATOM 41   C CB  . CYS A 1 7   ? -14.701 12.286  -0.205  1.00 93.42 7   A 1 
ATOM 42   S SG  . CYS A 1 7   ? -15.512 13.887  -0.543  1.00 81.80 7   A 1 
ATOM 43   N N   . ALA A 1 8   ? -11.487 11.382  -0.408  1.00 97.73 8   A 1 
ATOM 44   C CA  . ALA A 1 8   ? -10.685 10.664  0.567   1.00 97.77 8   A 1 
ATOM 45   C C   . ALA A 1 8   ? -11.076 11.181  1.959   1.00 97.78 8   A 1 
ATOM 46   O O   . ALA A 1 8   ? -10.792 12.329  2.295   1.00 96.97 8   A 1 
ATOM 47   C CB  . ALA A 1 8   ? -9.200  10.870  0.254   1.00 97.56 8   A 1 
ATOM 48   N N   . LEU A 1 9   ? -11.781 10.370  2.747   1.00 97.86 9   A 1 
ATOM 49   C CA  . LEU A 1 9   ? -12.135 10.751  4.109   1.00 98.06 9   A 1 
ATOM 50   C C   . LEU A 1 9   ? -10.887 10.653  4.983   1.00 98.03 9   A 1 
ATOM 51   O O   . LEU A 1 9   ? -10.300 9.590   5.128   1.00 97.52 9   A 1 
ATOM 52   C CB  . LEU A 1 9   ? -13.319 9.915   4.611   1.00 97.64 9   A 1 
ATOM 53   C CG  . LEU A 1 9   ? -13.934 10.452  5.931   1.00 96.38 9   A 1 
ATOM 54   C CD1 . LEU A 1 9   ? -15.384 9.990   6.061   1.00 92.43 9   A 1 
ATOM 55   C CD2 . LEU A 1 9   ? -13.195 9.962   7.186   1.00 91.78 9   A 1 
ATOM 56   N N   . VAL A 1 10  ? -10.517 11.778  5.588   1.00 97.58 10  A 1 
ATOM 57   C CA  . VAL A 1 10  ? -9.378  11.882  6.488   1.00 97.39 10  A 1 
ATOM 58   C C   . VAL A 1 10  ? -9.885  12.168  7.894   1.00 97.00 10  A 1 
ATOM 59   O O   . VAL A 1 10  ? -10.697 13.053  8.110   1.00 96.12 10  A 1 
ATOM 60   C CB  . VAL A 1 10  ? -8.376  12.955  6.016   1.00 96.87 10  A 1 
ATOM 61   C CG1 . VAL A 1 10  ? -7.140  12.976  6.917   1.00 95.43 10  A 1 
ATOM 62   C CG2 . VAL A 1 10  ? -7.908  12.691  4.576   1.00 95.69 10  A 1 
ATOM 63   N N   . THR A 1 11  ? -9.406  11.405  8.872   1.00 96.94 11  A 1 
ATOM 64   C CA  . THR A 1 11  ? -9.735  11.653  10.280  1.00 96.88 11  A 1 
ATOM 65   C C   . THR A 1 11  ? -8.530  11.377  11.171  1.00 97.05 11  A 1 
ATOM 66   O O   . THR A 1 11  ? -7.627  10.626  10.813  1.00 96.30 11  A 1 
ATOM 67   C CB  . THR A 1 11  ? -10.975 10.859  10.707  1.00 95.89 11  A 1 
ATOM 68   O OG1 . THR A 1 11  ? -11.454 11.351  11.943  1.00 89.37 11  A 1 
ATOM 69   C CG2 . THR A 1 11  ? -10.737 9.358   10.851  1.00 89.28 11  A 1 
ATOM 70   N N   . SER A 1 12  ? -8.527  11.969  12.360  1.00 96.04 12  A 1 
ATOM 71   C CA  . SER A 1 12  ? -7.575  11.649  13.412  1.00 95.71 12  A 1 
ATOM 72   C C   . SER A 1 12  ? -8.307  11.184  14.662  1.00 95.29 12  A 1 
ATOM 73   O O   . SER A 1 12  ? -9.244  11.827  15.130  1.00 93.67 12  A 1 
ATOM 74   C CB  . SER A 1 12  ? -6.670  12.853  13.717  1.00 95.07 12  A 1 
ATOM 75   O OG  . SER A 1 12  ? -5.743  12.477  14.709  1.00 93.06 12  A 1 
ATOM 76   N N   . CYS A 1 13  ? -7.851  10.076  15.228  1.00 94.86 13  A 1 
ATOM 77   C CA  . CYS A 1 13  ? -8.240  9.566   16.535  1.00 94.40 13  A 1 
ATOM 78   C C   . CYS A 1 13  ? -7.235  9.969   17.632  1.00 93.85 13  A 1 
ATOM 79   O O   . CYS A 1 13  ? -7.289  9.427   18.736  1.00 91.07 13  A 1 
ATOM 80   C CB  . CYS A 1 13  ? -8.434  8.048   16.442  1.00 94.01 13  A 1 
ATOM 81   S SG  . CYS A 1 13  ? -9.822  7.645   15.338  1.00 92.63 13  A 1 
ATOM 82   N N   . SER A 1 14  ? -6.338  10.907  17.330  1.00 93.97 14  A 1 
ATOM 83   C CA  . SER A 1 14  ? -5.385  11.493  18.271  1.00 93.27 14  A 1 
ATOM 84   C C   . SER A 1 14  ? -5.828  12.893  18.692  1.00 92.64 14  A 1 
ATOM 85   O O   . SER A 1 14  ? -6.388  13.648  17.896  1.00 90.35 14  A 1 
ATOM 86   C CB  . SER A 1 14  ? -3.991  11.534  17.650  1.00 92.24 14  A 1 
ATOM 87   O OG  . SER A 1 14  ? -3.082  12.135  18.557  1.00 88.07 14  A 1 
ATOM 88   N N   . SER A 1 15  ? -5.542  13.258  19.935  1.00 91.32 15  A 1 
ATOM 89   C CA  . SER A 1 15  ? -5.754  14.611  20.454  1.00 90.42 15  A 1 
ATOM 90   C C   . SER A 1 15  ? -4.591  15.563  20.174  1.00 90.34 15  A 1 
ATOM 91   O O   . SER A 1 15  ? -4.735  16.766  20.372  1.00 86.36 15  A 1 
ATOM 92   C CB  . SER A 1 15  ? -6.005  14.542  21.963  1.00 87.97 15  A 1 
ATOM 93   O OG  . SER A 1 15  ? -4.932  13.887  22.620  1.00 79.70 15  A 1 
ATOM 94   N N   . VAL A 1 16  ? -3.440  15.039  19.747  1.00 90.57 16  A 1 
ATOM 95   C CA  . VAL A 1 16  ? -2.198  15.810  19.557  1.00 90.17 16  A 1 
ATOM 96   C C   . VAL A 1 16  ? -1.847  16.030  18.088  1.00 90.41 16  A 1 
ATOM 97   O O   . VAL A 1 16  ? -1.011  16.868  17.785  1.00 86.78 16  A 1 
ATOM 98   C CB  . VAL A 1 16  ? -1.015  15.188  20.319  1.00 87.67 16  A 1 
ATOM 99   C CG1 . VAL A 1 16  ? -1.290  15.162  21.825  1.00 78.39 16  A 1 
ATOM 100  C CG2 . VAL A 1 16  ? -0.688  13.764  19.861  1.00 78.88 16  A 1 
ATOM 101  N N   . PHE A 1 17  ? -2.500  15.305  17.185  1.00 91.41 17  A 1 
ATOM 102  C CA  . PHE A 1 17  ? -2.315  15.446  15.745  1.00 92.39 17  A 1 
ATOM 103  C C   . PHE A 1 17  ? -3.677  15.417  15.046  1.00 92.40 17  A 1 
ATOM 104  O O   . PHE A 1 17  ? -4.446  14.471  15.206  1.00 91.03 17  A 1 
ATOM 105  C CB  . PHE A 1 17  ? -1.392  14.337  15.255  1.00 92.16 17  A 1 
ATOM 106  C CG  . PHE A 1 17  ? -0.982  14.499  13.813  1.00 93.37 17  A 1 
ATOM 107  C CD1 . PHE A 1 17  ? -1.693  13.843  12.791  1.00 92.51 17  A 1 
ATOM 108  C CD2 . PHE A 1 17  ? 0.120   15.298  13.480  1.00 92.78 17  A 1 
ATOM 109  C CE1 . PHE A 1 17  ? -1.298  13.987  11.450  1.00 91.84 17  A 1 
ATOM 110  C CE2 . PHE A 1 17  ? 0.526   15.440  12.143  1.00 92.27 17  A 1 
ATOM 111  C CZ  . PHE A 1 17  ? -0.186  14.779  11.138  1.00 92.77 17  A 1 
ATOM 112  N N   . SER A 1 18  ? -4.009  16.474  14.302  1.00 92.36 18  A 1 
ATOM 113  C CA  . SER A 1 18  ? -5.322  16.649  13.688  1.00 92.41 18  A 1 
ATOM 114  C C   . SER A 1 18  ? -5.399  16.055  12.278  1.00 93.20 18  A 1 
ATOM 115  O O   . SER A 1 18  ? -4.390  15.844  11.605  1.00 92.90 18  A 1 
ATOM 116  C CB  . SER A 1 18  ? -5.721  18.125  13.688  1.00 90.64 18  A 1 
ATOM 117  O OG  . SER A 1 18  ? -4.926  18.853  12.783  1.00 87.75 18  A 1 
ATOM 118  N N   . GLY A 1 19  ? -6.623  15.820  11.796  1.00 91.90 19  A 1 
ATOM 119  C CA  . GLY A 1 19  ? -6.851  15.450  10.398  1.00 92.82 19  A 1 
ATOM 120  C C   . GLY A 1 19  ? -6.385  16.526  9.421   1.00 93.91 19  A 1 
ATOM 121  O O   . GLY A 1 19  ? -5.894  16.198  8.342   1.00 93.51 19  A 1 
ATOM 122  N N   . ASP A 1 20  ? -6.478  17.811  9.804   1.00 93.33 20  A 1 
ATOM 123  C CA  . ASP A 1 20  ? -6.004  18.930  8.986   1.00 93.23 20  A 1 
ATOM 124  C C   . ASP A 1 20  ? -4.487  18.919  8.833   1.00 93.80 20  A 1 
ATOM 125  O O   . ASP A 1 20  ? -3.994  19.103  7.728   1.00 93.17 20  A 1 
ATOM 126  C CB  . ASP A 1 20  ? -6.441  20.263  9.593   1.00 91.98 20  A 1 
ATOM 127  C CG  . ASP A 1 20  ? -7.943  20.286  9.812   1.00 89.80 20  A 1 
ATOM 128  O OD1 . ASP A 1 20  ? -8.714  20.567  8.876   1.00 84.41 20  A 1 
ATOM 129  O OD2 . ASP A 1 20  ? -8.370  19.965  10.947  1.00 85.25 20  A 1 
ATOM 130  N N   . GLN A 1 21  ? -3.753  18.622  9.902   1.00 93.27 21  A 1 
ATOM 131  C CA  . GLN A 1 21  ? -2.299  18.462  9.824   1.00 93.45 21  A 1 
ATOM 132  C C   . GLN A 1 21  ? -1.926  17.315  8.876   1.00 94.02 21  A 1 
ATOM 133  O O   . GLN A 1 21  ? -1.027  17.462  8.051   1.00 93.73 21  A 1 
ATOM 134  C CB  . GLN A 1 21  ? -1.721  18.217  11.223  1.00 92.85 21  A 1 
ATOM 135  C CG  . GLN A 1 21  ? -1.695  19.492  12.069  1.00 88.23 21  A 1 
ATOM 136  C CD  . GLN A 1 21  ? -1.348  19.182  13.530  1.00 86.12 21  A 1 
ATOM 137  O OE1 . GLN A 1 21  ? -2.083  18.505  14.228  1.00 77.88 21  A 1 
ATOM 138  N NE2 . GLN A 1 21  ? -0.234  19.655  14.024  1.00 75.20 21  A 1 
ATOM 139  N N   . LEU A 1 22  ? -2.657  16.207  8.924   1.00 94.48 22  A 1 
ATOM 140  C CA  . LEU A 1 22  ? -2.426  15.112  7.988   1.00 95.11 22  A 1 
ATOM 141  C C   . LEU A 1 22  ? -2.687  15.538  6.530   1.00 95.30 22  A 1 
ATOM 142  O O   . LEU A 1 22  ? -1.915  15.180  5.644   1.00 95.07 22  A 1 
ATOM 143  C CB  . LEU A 1 22  ? -3.273  13.900  8.397   1.00 95.41 22  A 1 
ATOM 144  C CG  . LEU A 1 22  ? -3.051  12.648  7.530   1.00 94.59 22  A 1 
ATOM 145  C CD1 . LEU A 1 22  ? -1.589  12.209  7.484   1.00 93.26 22  A 1 
ATOM 146  C CD2 . LEU A 1 22  ? -3.863  11.489  8.112   1.00 92.98 22  A 1 
ATOM 147  N N   . VAL A 1 23  ? -3.731  16.328  6.294   1.00 94.88 23  A 1 
ATOM 148  C CA  . VAL A 1 23  ? -4.004  16.888  4.967   1.00 95.19 23  A 1 
ATOM 149  C C   . VAL A 1 23  ? -2.893  17.836  4.515   1.00 95.07 23  A 1 
ATOM 150  O O   . VAL A 1 23  ? -2.469  17.750  3.370   1.00 94.57 23  A 1 
ATOM 151  C CB  . VAL A 1 23  ? -5.379  17.581  4.929   1.00 94.84 23  A 1 
ATOM 152  C CG1 . VAL A 1 23  ? -5.589  18.412  3.656   1.00 93.32 23  A 1 
ATOM 153  C CG2 . VAL A 1 23  ? -6.481  16.520  4.974   1.00 93.80 23  A 1 
ATOM 154  N N   . GLN A 1 24  ? -2.380  18.695  5.394   1.00 94.64 24  A 1 
ATOM 155  C CA  . GLN A 1 24  ? -1.251  19.571  5.075   1.00 94.14 24  A 1 
ATOM 156  C C   . GLN A 1 24  ? -0.023  18.774  4.628   1.00 94.26 24  A 1 
ATOM 157  O O   . GLN A 1 24  ? 0.582   19.111  3.611   1.00 93.29 24  A 1 
ATOM 158  C CB  . GLN A 1 24  ? -0.867  20.431  6.280   1.00 92.75 24  A 1 
ATOM 159  C CG  . GLN A 1 24  ? -1.890  21.517  6.597   1.00 83.04 24  A 1 
ATOM 160  C CD  . GLN A 1 24  ? -1.427  22.286  7.828   1.00 78.02 24  A 1 
ATOM 161  O OE1 . GLN A 1 24  ? -1.388  21.793  8.943   1.00 70.47 24  A 1 
ATOM 162  N NE2 . GLN A 1 24  ? -1.002  23.518  7.667   1.00 67.14 24  A 1 
ATOM 163  N N   . HIS A 1 25  ? 0.285   17.683  5.322   1.00 94.58 25  A 1 
ATOM 164  C CA  . HIS A 1 25  ? 1.361   16.785  4.909   1.00 94.45 25  A 1 
ATOM 165  C C   . HIS A 1 25  ? 1.096   16.167  3.530   1.00 94.92 25  A 1 
ATOM 166  O O   . HIS A 1 25  ? 1.983   16.147  2.679   1.00 93.84 25  A 1 
ATOM 167  C CB  . HIS A 1 25  ? 1.552   15.693  5.965   1.00 93.81 25  A 1 
ATOM 168  C CG  . HIS A 1 25  ? 2.246   16.160  7.218   1.00 92.44 25  A 1 
ATOM 169  N ND1 . HIS A 1 25  ? 3.560   16.568  7.302   1.00 79.18 25  A 1 
ATOM 170  C CD2 . HIS A 1 25  ? 1.735   16.209  8.486   1.00 79.19 25  A 1 
ATOM 171  C CE1 . HIS A 1 25  ? 3.822   16.870  8.579   1.00 81.40 25  A 1 
ATOM 172  N NE2 . HIS A 1 25  ? 2.743   16.657  9.335   1.00 83.94 25  A 1 
ATOM 173  N N   . ILE A 1 26  ? -0.134  15.709  3.261   1.00 95.01 26  A 1 
ATOM 174  C CA  . ILE A 1 26  ? -0.499  15.117  1.959   1.00 95.13 26  A 1 
ATOM 175  C C   . ILE A 1 26  ? -0.390  16.142  0.825   1.00 94.83 26  A 1 
ATOM 176  O O   . ILE A 1 26  ? 0.096   15.814  -0.257  1.00 93.40 26  A 1 
ATOM 177  C CB  . ILE A 1 26  ? -1.908  14.488  2.027   1.00 95.64 26  A 1 
ATOM 178  C CG1 . ILE A 1 26  ? -1.901  13.252  2.952   1.00 95.33 26  A 1 
ATOM 179  C CG2 . ILE A 1 26  ? -2.413  14.076  0.629   1.00 95.16 26  A 1 
ATOM 180  C CD1 . ILE A 1 26  ? -3.304  12.763  3.361   1.00 94.34 26  A 1 
ATOM 181  N N   . LEU A 1 27  ? -0.824  17.377  1.068   1.00 94.39 27  A 1 
ATOM 182  C CA  . LEU A 1 27  ? -0.784  18.466  0.093   1.00 93.48 27  A 1 
ATOM 183  C C   . LEU A 1 27  ? 0.606   19.112  -0.043  1.00 92.14 27  A 1 
ATOM 184  O O   . LEU A 1 27  ? 0.813   19.886  -0.973  1.00 87.68 27  A 1 
ATOM 185  C CB  . LEU A 1 27  ? -1.847  19.516  0.463   1.00 92.74 27  A 1 
ATOM 186  C CG  . LEU A 1 27  ? -3.303  19.040  0.365   1.00 91.85 27  A 1 
ATOM 187  C CD1 . LEU A 1 27  ? -4.240  20.167  0.792   1.00 89.93 27  A 1 
ATOM 188  C CD2 . LEU A 1 27  ? -3.686  18.626  -1.059  1.00 89.94 27  A 1 
ATOM 189  N N   . GLY A 1 28  ? 1.535   18.822  0.869   1.00 91.53 28  A 1 
ATOM 190  C CA  . GLY A 1 28  ? 2.854   19.465  0.900   1.00 89.95 28  A 1 
ATOM 191  C C   . GLY A 1 28  ? 2.798   20.937  1.322   1.00 88.69 28  A 1 
ATOM 192  O O   . GLY A 1 28  ? 3.615   21.738  0.873   1.00 82.28 28  A 1 
ATOM 193  N N   . THR A 1 29  ? 1.795   21.308  2.130   1.00 85.69 29  A 1 
ATOM 194  C CA  . THR A 1 29  ? 1.567   22.689  2.587   1.00 81.96 29  A 1 
ATOM 195  C C   . THR A 1 29  ? 1.817   22.838  4.086   1.00 78.70 29  A 1 
ATOM 196  O O   . THR A 1 29  ? 1.094   23.559  4.772   1.00 69.94 29  A 1 
ATOM 197  C CB  . THR A 1 29  ? 0.168   23.192  2.194   1.00 76.66 29  A 1 
ATOM 198  O OG1 . THR A 1 29  ? -0.830  22.374  2.751   1.00 70.78 29  A 1 
ATOM 199  C CG2 . THR A 1 29  ? -0.033  23.222  0.683   1.00 69.38 29  A 1 
ATOM 200  N N   . GLU A 1 30  ? 2.817   22.148  4.612   1.00 75.17 30  A 1 
ATOM 201  C CA  . GLU A 1 30  ? 3.134   22.104  6.044   1.00 72.32 30  A 1 
ATOM 202  C C   . GLU A 1 30  ? 3.377   23.494  6.658   1.00 71.38 30  A 1 
ATOM 203  O O   . GLU A 1 30  ? 2.985   23.750  7.789   1.00 64.55 30  A 1 
ATOM 204  C CB  . GLU A 1 30  ? 4.364   21.208  6.268   1.00 66.84 30  A 1 
ATOM 205  C CG  . GLU A 1 30  ? 4.096   19.748  5.880   1.00 60.74 30  A 1 
ATOM 206  C CD  . GLU A 1 30  ? 5.311   18.817  6.048   1.00 55.99 30  A 1 
ATOM 207  O OE1 . GLU A 1 30  ? 5.206   17.661  5.574   1.00 51.09 30  A 1 
ATOM 208  O OE2 . GLU A 1 30  ? 6.324   19.243  6.631   1.00 53.76 30  A 1 
ATOM 209  N N   . ASP A 1 31  ? 3.953   24.429  5.872   1.00 66.86 31  A 1 
ATOM 210  C CA  . ASP A 1 31  ? 4.204   25.811  6.294   1.00 64.87 31  A 1 
ATOM 211  C C   . ASP A 1 31  ? 2.931   26.649  6.461   1.00 64.88 31  A 1 
ATOM 212  O O   . ASP A 1 31  ? 2.950   27.708  7.095   1.00 60.07 31  A 1 
ATOM 213  C CB  . ASP A 1 31  ? 5.108   26.496  5.269   1.00 59.79 31  A 1 
ATOM 214  C CG  . ASP A 1 31  ? 6.535   25.945  5.223   1.00 54.45 31  A 1 
ATOM 215  O OD1 . ASP A 1 31  ? 7.031   25.508  6.283   1.00 49.71 31  A 1 
ATOM 216  O OD2 . ASP A 1 31  ? 7.135   26.030  4.133   1.00 49.48 31  A 1 
ATOM 217  N N   . LEU A 1 32  ? 1.803   26.227  5.884   1.00 64.26 32  A 1 
ATOM 218  C CA  . LEU A 1 32  ? 0.536   26.897  6.113   1.00 62.37 32  A 1 
ATOM 219  C C   . LEU A 1 32  ? 0.059   26.500  7.508   1.00 62.42 32  A 1 
ATOM 220  O O   . LEU A 1 32  ? -0.446  25.400  7.713   1.00 58.29 32  A 1 
ATOM 221  C CB  . LEU A 1 32  ? -0.487  26.555  5.016   1.00 56.93 32  A 1 
ATOM 222  C CG  . LEU A 1 32  ? -0.171  27.220  3.675   1.00 51.79 32  A 1 
ATOM 223  C CD1 . LEU A 1 32  ? -1.018  26.596  2.563   1.00 47.58 32  A 1 
ATOM 224  C CD2 . LEU A 1 32  ? -0.482  28.720  3.689   1.00 47.03 32  A 1 
ATOM 225  N N   . ILE A 1 33  ? 0.162   27.425  8.455   1.00 58.79 33  A 1 
ATOM 226  C CA  . ILE A 1 33  ? -0.522  27.318  9.737   1.00 56.65 33  A 1 
ATOM 227  C C   . ILE A 1 33  ? -2.021  27.295  9.422   1.00 57.31 33  A 1 
ATOM 228  O O   . ILE A 1 33  ? -2.660  28.335  9.308   1.00 53.07 33  A 1 
ATOM 229  C CB  . ILE A 1 33  ? -0.139  28.458  10.699  1.00 50.31 33  A 1 
ATOM 230  C CG1 . ILE A 1 33  ? 1.396   28.533  10.889  1.00 45.71 33  A 1 
ATOM 231  C CG2 . ILE A 1 33  ? -0.842  28.245  12.051  1.00 44.95 33  A 1 
ATOM 232  C CD1 . ILE A 1 33  ? 1.857   29.749  11.708  1.00 40.47 33  A 1 
ATOM 233  N N   . VAL A 1 34  ? -2.578  26.109  9.224   1.00 60.97 34  A 1 
ATOM 234  C CA  . VAL A 1 34  ? -4.022  25.941  9.262   1.00 59.32 34  A 1 
ATOM 235  C C   . VAL A 1 34  ? -4.396  26.256  10.695  1.00 59.98 34  A 1 
ATOM 236  O O   . VAL A 1 34  ? -4.151  25.463  11.601  1.00 56.20 34  A 1 
ATOM 237  C CB  . VAL A 1 34  ? -4.496  24.543  8.818   1.00 54.63 34  A 1 
ATOM 238  C CG1 . VAL A 1 34  ? -6.010  24.417  8.869   1.00 49.39 34  A 1 
ATOM 239  C CG2 . VAL A 1 34  ? -4.087  24.276  7.365   1.00 48.66 34  A 1 
ATOM 240  N N   . GLU A 1 35  ? -4.955  27.462  10.906  1.00 57.86 35  A 1 
ATOM 241  C CA  . GLU A 1 35  ? -5.707  27.701  12.117  1.00 56.64 35  A 1 
ATOM 242  C C   . GLU A 1 35  ? -6.703  26.555  12.213  1.00 56.83 35  A 1 
ATOM 243  O O   . GLU A 1 35  ? -7.570  26.391  11.351  1.00 52.72 35  A 1 
ATOM 244  C CB  . GLU A 1 35  ? -6.430  29.048  12.099  1.00 51.44 35  A 1 
ATOM 245  C CG  . GLU A 1 35  ? -5.485  30.237  12.350  1.00 45.40 35  A 1 
ATOM 246  C CD  . GLU A 1 35  ? -6.229  31.574  12.528  1.00 41.24 35  A 1 
ATOM 247  O OE1 . GLU A 1 35  ? -5.602  32.518  13.047  1.00 36.02 35  A 1 
ATOM 248  O OE2 . GLU A 1 35  ? -7.425  31.655  12.173  1.00 37.93 35  A 1 
ATOM 249  N N   . VAL A 1 36  ? -6.538  25.730  13.236  1.00 58.50 36  A 1 
ATOM 250  C CA  . VAL A 1 36  ? -7.498  24.698  13.584  1.00 57.18 36  A 1 
ATOM 251  C C   . VAL A 1 36  ? -8.768  25.447  13.949  1.00 57.86 36  A 1 
ATOM 252  O O   . VAL A 1 36  ? -8.996  25.831  15.096  1.00 54.09 36  A 1 
ATOM 253  C CB  . VAL A 1 36  ? -6.993  23.798  14.726  1.00 52.43 36  A 1 
ATOM 254  C CG1 . VAL A 1 36  ? -7.976  22.654  14.996  1.00 47.47 36  A 1 
ATOM 255  C CG2 . VAL A 1 36  ? -5.637  23.163  14.396  1.00 46.72 36  A 1 
ATOM 256  N N   . THR A 1 37  ? -9.580  25.769  12.914  1.00 58.30 37  A 1 
ATOM 257  C CA  . THR A 1 37  ? -10.934 26.258  13.095  1.00 57.46 37  A 1 
ATOM 258  C C   . THR A 1 37  ? -11.693 25.218  13.905  1.00 58.18 37  A 1 
ATOM 259  O O   . THR A 1 37  ? -11.263 24.065  13.996  1.00 53.89 37  A 1 
ATOM 260  C CB  . THR A 1 37  ? -11.620 26.533  11.751  1.00 52.36 37  A 1 
ATOM 261  O OG1 . THR A 1 37  ? -11.361 25.514  10.818  1.00 47.84 37  A 1 
ATOM 262  C CG2 . THR A 1 37  ? -11.137 27.842  11.136  1.00 45.56 37  A 1 
ATOM 263  N N   . SER A 1 38  ? -12.799 25.634  14.515  1.00 56.74 38  A 1 
ATOM 264  C CA  . SER A 1 38  ? -13.559 24.849  15.484  1.00 56.21 38  A 1 
ATOM 265  C C   . SER A 1 38  ? -13.582 23.359  15.130  1.00 59.07 38  A 1 
ATOM 266  O O   . SER A 1 38  ? -14.108 22.982  14.086  1.00 54.42 38  A 1 
ATOM 267  C CB  . SER A 1 38  ? -14.991 25.371  15.552  1.00 49.07 38  A 1 
ATOM 268  O OG  . SER A 1 38  ? -15.597 25.333  14.271  1.00 43.99 38  A 1 
ATOM 269  N N   . ASN A 1 39  ? -13.058 22.526  16.021  1.00 65.83 39  A 1 
ATOM 270  C CA  . ASN A 1 39  ? -12.841 21.080  15.885  1.00 65.81 39  A 1 
ATOM 271  C C   . ASN A 1 39  ? -14.081 20.245  15.516  1.00 69.50 39  A 1 
ATOM 272  O O   . ASN A 1 39  ? -13.959 19.040  15.317  1.00 63.84 39  A 1 
ATOM 273  C CB  . ASN A 1 39  ? -12.265 20.569  17.220  1.00 57.81 39  A 1 
ATOM 274  C CG  . ASN A 1 39  ? -10.773 20.817  17.404  1.00 51.65 39  A 1 
ATOM 275  O OD1 . ASN A 1 39  ? -10.026 20.984  16.465  1.00 46.64 39  A 1 
ATOM 276  N ND2 . ASN A 1 39  ? -10.292 20.821  18.625  1.00 44.56 39  A 1 
ATOM 277  N N   . ASP A 1 40  ? -15.260 20.856  15.412  1.00 74.75 40  A 1 
ATOM 278  C CA  . ASP A 1 40  ? -16.541 20.182  15.281  1.00 77.61 40  A 1 
ATOM 279  C C   . ASP A 1 40  ? -17.182 20.299  13.885  1.00 81.69 40  A 1 
ATOM 280  O O   . ASP A 1 40  ? -18.341 19.955  13.705  1.00 75.39 40  A 1 
ATOM 281  C CB  . ASP A 1 40  ? -17.491 20.706  16.367  1.00 68.86 40  A 1 
ATOM 282  C CG  . ASP A 1 40  ? -17.020 20.402  17.794  1.00 59.47 40  A 1 
ATOM 283  O OD1 . ASP A 1 40  ? -16.339 19.373  17.981  1.00 51.62 40  A 1 
ATOM 284  O OD2 . ASP A 1 40  ? -17.381 21.188  18.691  1.00 51.60 40  A 1 
ATOM 285  N N   . ALA A 1 41  ? -16.442 20.770  12.877  1.00 86.64 41  A 1 
ATOM 286  C CA  . ALA A 1 41  ? -16.955 20.892  11.516  1.00 88.71 41  A 1 
ATOM 287  C C   . ALA A 1 41  ? -16.165 20.024  10.525  1.00 90.84 41  A 1 
ATOM 288  O O   . ALA A 1 41  ? -14.945 19.896  10.607  1.00 88.57 41  A 1 
ATOM 289  C CB  . ALA A 1 41  ? -16.969 22.369  11.109  1.00 83.46 41  A 1 
ATOM 290  N N   . VAL A 1 42  ? -16.899 19.481  9.554   1.00 92.67 42  A 1 
ATOM 291  C CA  . VAL A 1 42  ? -16.282 18.831  8.391   1.00 93.47 42  A 1 
ATOM 292  C C   . VAL A 1 42  ? -15.592 19.892  7.531   1.00 93.03 42  A 1 
ATOM 293  O O   . VAL A 1 42  ? -16.147 20.964  7.299   1.00 91.34 42  A 1 
ATOM 294  C CB  . VAL A 1 42  ? -17.329 18.059  7.574   1.00 92.89 42  A 1 
ATOM 295  C CG1 . VAL A 1 42  ? -16.721 17.421  6.324   1.00 88.95 42  A 1 
ATOM 296  C CG2 . VAL A 1 42  ? -17.958 16.945  8.419   1.00 89.81 42  A 1 
ATOM 297  N N   . ARG A 1 43  ? -14.406 19.578  7.025   1.00 93.23 43  A 1 
ATOM 298  C CA  . ARG A 1 43  ? -13.618 20.456  6.153   1.00 92.68 43  A 1 
ATOM 299  C C   . ARG A 1 43  ? -13.282 19.732  4.858   1.00 93.39 43  A 1 
ATOM 300  O O   . ARG A 1 43  ? -12.976 18.552  4.883   1.00 92.29 43  A 1 
ATOM 301  C CB  . ARG A 1 43  ? -12.362 20.935  6.894   1.00 89.90 43  A 1 
ATOM 302  C CG  . ARG A 1 43  ? -12.740 21.877  8.041   1.00 84.08 43  A 1 
ATOM 303  C CD  . ARG A 1 43  ? -11.526 22.306  8.879   1.00 81.61 43  A 1 
ATOM 304  N NE  . ARG A 1 43  ? -11.025 21.226  9.736   1.00 78.48 43  A 1 
ATOM 305  C CZ  . ARG A 1 43  ? -11.535 20.794  10.887  1.00 76.04 43  A 1 
ATOM 306  N NH1 . ARG A 1 43  ? -12.636 21.270  11.386  1.00 65.81 43  A 1 
ATOM 307  N NH2 . ARG A 1 43  ? -10.916 19.881  11.560  1.00 68.05 43  A 1 
ATOM 308  N N   . PHE A 1 44  ? -13.380 20.446  3.743   1.00 94.15 44  A 1 
ATOM 309  C CA  . PHE A 1 44  ? -13.069 19.929  2.421   1.00 93.85 44  A 1 
ATOM 310  C C   . PHE A 1 44  ? -11.856 20.665  1.865   1.00 93.49 44  A 1 
ATOM 311  O O   . PHE A 1 44  ? -11.887 21.877  1.708   1.00 91.89 44  A 1 
ATOM 312  C CB  . PHE A 1 44  ? -14.281 20.094  1.492   1.00 92.95 44  A 1 
ATOM 313  C CG  . PHE A 1 44  ? -15.503 19.311  1.931   1.00 92.17 44  A 1 
ATOM 314  C CD1 . PHE A 1 44  ? -15.681 17.984  1.508   1.00 88.74 44  A 1 
ATOM 315  C CD2 . PHE A 1 44  ? -16.468 19.899  2.768   1.00 88.60 44  A 1 
ATOM 316  C CE1 . PHE A 1 44  ? -16.814 17.254  1.895   1.00 87.02 44  A 1 
ATOM 317  C CE2 . PHE A 1 44  ? -17.598 19.183  3.172   1.00 87.13 44  A 1 
ATOM 318  C CZ  . PHE A 1 44  ? -17.774 17.864  2.727   1.00 87.58 44  A 1 
ATOM 319  N N   . TYR A 1 45  ? -10.814 19.915  1.555   1.00 94.39 45  A 1 
ATOM 320  C CA  . TYR A 1 45  ? -9.608  20.415  0.915   1.00 94.30 45  A 1 
ATOM 321  C C   . TYR A 1 45  ? -9.566  19.867  -0.513  1.00 95.07 45  A 1 
ATOM 322  O O   . TYR A 1 45  ? -9.364  18.661  -0.691  1.00 94.27 45  A 1 
ATOM 323  C CB  . TYR A 1 45  ? -8.384  20.002  1.722   1.00 93.39 45  A 1 
ATOM 324  C CG  . TYR A 1 45  ? -8.351  20.573  3.124   1.00 92.92 45  A 1 
ATOM 325  C CD1 . TYR A 1 45  ? -7.676  21.785  3.370   1.00 90.71 45  A 1 
ATOM 326  C CD2 . TYR A 1 45  ? -8.980  19.905  4.190   1.00 90.82 45  A 1 
ATOM 327  C CE1 . TYR A 1 45  ? -7.619  22.317  4.660   1.00 89.61 45  A 1 
ATOM 328  C CE2 . TYR A 1 45  ? -8.933  20.428  5.494   1.00 89.80 45  A 1 
ATOM 329  C CZ  . TYR A 1 45  ? -8.246  21.640  5.723   1.00 90.11 45  A 1 
ATOM 330  O OH  . TYR A 1 45  ? -8.174  22.161  6.987   1.00 88.25 45  A 1 
ATOM 331  N N   . PRO A 1 46  ? -9.802  20.706  -1.543  1.00 94.42 46  A 1 
ATOM 332  C CA  . PRO A 1 46  ? -9.721  20.262  -2.924  1.00 94.54 46  A 1 
ATOM 333  C C   . PRO A 1 46  ? -8.285  19.860  -3.261  1.00 94.76 46  A 1 
ATOM 334  O O   . PRO A 1 46  ? -7.328  20.551  -2.892  1.00 93.85 46  A 1 
ATOM 335  C CB  . PRO A 1 46  ? -10.211 21.441  -3.763  1.00 93.33 46  A 1 
ATOM 336  C CG  . PRO A 1 46  ? -9.878  22.655  -2.891  1.00 90.52 46  A 1 
ATOM 337  C CD  . PRO A 1 46  ? -10.060 22.133  -1.470  1.00 93.85 46  A 1 
ATOM 338  N N   . TRP A 1 47  ? -8.147  18.761  -3.980  1.00 95.55 47  A 1 
ATOM 339  C CA  . TRP A 1 47  ? -6.856  18.269  -4.435  1.00 95.99 47  A 1 
ATOM 340  C C   . TRP A 1 47  ? -6.998  17.685  -5.836  1.00 96.53 47  A 1 
ATOM 341  O O   . TRP A 1 47  ? -7.770  16.760  -6.066  1.00 95.80 47  A 1 
ATOM 342  C CB  . TRP A 1 47  ? -6.315  17.229  -3.446  1.00 95.26 47  A 1 
ATOM 343  C CG  . TRP A 1 47  ? -4.970  16.662  -3.782  1.00 94.99 47  A 1 
ATOM 344  C CD1 . TRP A 1 47  ? -3.941  17.347  -4.331  1.00 91.62 47  A 1 
ATOM 345  C CD2 . TRP A 1 47  ? -4.485  15.300  -3.579  1.00 93.55 47  A 1 
ATOM 346  N NE1 . TRP A 1 47  ? -2.845  16.500  -4.477  1.00 90.97 47  A 1 
ATOM 347  C CE2 . TRP A 1 47  ? -3.138  15.242  -4.007  1.00 92.83 47  A 1 
ATOM 348  C CE3 . TRP A 1 47  ? -5.051  14.128  -3.052  1.00 91.36 47  A 1 
ATOM 349  C CZ2 . TRP A 1 47  ? -2.360  14.062  -3.914  1.00 90.59 47  A 1 
ATOM 350  C CZ3 . TRP A 1 47  ? -4.287  12.956  -2.956  1.00 89.45 47  A 1 
ATOM 351  C CH2 . TRP A 1 47  ? -2.951  12.927  -3.382  1.00 89.80 47  A 1 
ATOM 352  N N   . THR A 1 48  ? -6.232  18.234  -6.780  1.00 96.00 48  A 1 
ATOM 353  C CA  . THR A 1 48  ? -6.115  17.675  -8.125  1.00 96.24 48  A 1 
ATOM 354  C C   . THR A 1 48  ? -4.957  16.679  -8.135  1.00 96.43 48  A 1 
ATOM 355  O O   . THR A 1 48  ? -3.803  17.066  -7.971  1.00 95.73 48  A 1 
ATOM 356  C CB  . THR A 1 48  ? -5.915  18.771  -9.170  1.00 95.58 48  A 1 
ATOM 357  O OG1 . THR A 1 48  ? -6.964  19.709  -9.080  1.00 91.49 48  A 1 
ATOM 358  C CG2 . THR A 1 48  ? -5.904  18.213  -10.591 1.00 91.13 48  A 1 
ATOM 359  N N   . ILE A 1 49  ? -5.279  15.408  -8.341  1.00 97.23 49  A 1 
ATOM 360  C CA  . ILE A 1 49  ? -4.274  14.396  -8.644  1.00 97.37 49  A 1 
ATOM 361  C C   . ILE A 1 49  ? -3.976  14.499  -10.136 1.00 97.34 49  A 1 
ATOM 362  O O   . ILE A 1 49  ? -4.863  14.317  -10.965 1.00 96.54 49  A 1 
ATOM 363  C CB  . ILE A 1 49  ? -4.745  12.990  -8.240  1.00 96.85 49  A 1 
ATOM 364  C CG1 . ILE A 1 49  ? -4.982  12.924  -6.716  1.00 94.86 49  A 1 
ATOM 365  C CG2 . ILE A 1 49  ? -3.703  11.947  -8.679  1.00 94.91 49  A 1 
ATOM 366  C CD1 . ILE A 1 49  ? -5.487  11.571  -6.221  1.00 92.28 49  A 1 
ATOM 367  N N   . ASP A 1 50  ? -2.721  14.764  -10.476 1.00 97.49 50  A 1 
ATOM 368  C CA  . ASP A 1 50  ? -2.262  14.861  -11.854 1.00 97.25 50  A 1 
ATOM 369  C C   . ASP A 1 50  ? -0.967  14.060  -12.027 1.00 97.02 50  A 1 
ATOM 370  O O   . ASP A 1 50  ? 0.085   14.414  -11.513 1.00 95.20 50  A 1 
ATOM 371  C CB  . ASP A 1 50  ? -2.102  16.334  -12.251 1.00 96.51 50  A 1 
ATOM 372  C CG  . ASP A 1 50  ? -1.895  16.429  -13.753 1.00 95.37 50  A 1 
ATOM 373  O OD1 . ASP A 1 50  ? -2.820  16.031  -14.492 1.00 91.06 50  A 1 
ATOM 374  O OD2 . ASP A 1 50  ? -0.813  16.800  -14.233 1.00 89.84 50  A 1 
ATOM 375  N N   . ASN A 1 51  ? -1.067  12.924  -12.733 1.00 97.00 51  A 1 
ATOM 376  C CA  . ASN A 1 51  ? 0.059   12.029  -12.965 1.00 96.85 51  A 1 
ATOM 377  C C   . ASN A 1 51  ? 0.140   11.647  -14.452 1.00 97.15 51  A 1 
ATOM 378  O O   . ASN A 1 51  ? -0.664  12.102  -15.261 1.00 96.22 51  A 1 
ATOM 379  C CB  . ASN A 1 51  ? -0.038  10.840  -11.996 1.00 96.11 51  A 1 
ATOM 380  C CG  . ASN A 1 51  ? -1.257  9.968   -12.234 1.00 96.54 51  A 1 
ATOM 381  O OD1 . ASN A 1 51  ? -1.540  9.539   -13.336 1.00 92.22 51  A 1 
ATOM 382  N ND2 . ASN A 1 51  ? -1.984  9.663   -11.180 1.00 92.31 51  A 1 
ATOM 383  N N   . LYS A 1 52  ? 1.114   10.808  -14.834 1.00 96.05 52  A 1 
ATOM 384  C CA  . LYS A 1 52  ? 1.351   10.447  -16.238 1.00 95.30 52  A 1 
ATOM 385  C C   . LYS A 1 52  ? 0.202   9.695   -16.931 1.00 95.84 52  A 1 
ATOM 386  O O   . LYS A 1 52  ? 0.224   9.586   -18.146 1.00 94.21 52  A 1 
ATOM 387  C CB  . LYS A 1 52  ? 2.687   9.687   -16.363 1.00 93.10 52  A 1 
ATOM 388  C CG  . LYS A 1 52  ? 2.708   8.330   -15.642 1.00 87.51 52  A 1 
ATOM 389  C CD  . LYS A 1 52  ? 4.099   7.670   -15.768 1.00 86.15 52  A 1 
ATOM 390  C CE  . LYS A 1 52  ? 4.119   6.365   -14.985 1.00 78.59 52  A 1 
ATOM 391  N NZ  . LYS A 1 52  ? 5.431   5.662   -15.018 1.00 74.39 52  A 1 
ATOM 392  N N   . TYR A 1 53  ? -0.780  9.184   -16.188 1.00 96.34 53  A 1 
ATOM 393  C CA  . TYR A 1 53  ? -1.894  8.396   -16.720 1.00 96.64 53  A 1 
ATOM 394  C C   . TYR A 1 53  ? -3.230  9.125   -16.708 1.00 97.28 53  A 1 
ATOM 395  O O   . TYR A 1 53  ? -4.049  8.910   -17.603 1.00 96.31 53  A 1 
ATOM 396  C CB  . TYR A 1 53  ? -2.013  7.095   -15.923 1.00 96.22 53  A 1 
ATOM 397  C CG  . TYR A 1 53  ? -0.825  6.176   -16.060 1.00 96.45 53  A 1 
ATOM 398  C CD1 . TYR A 1 53  ? -0.575  5.545   -17.296 1.00 95.53 53  A 1 
ATOM 399  C CD2 . TYR A 1 53  ? 0.030   5.941   -14.969 1.00 95.75 53  A 1 
ATOM 400  C CE1 . TYR A 1 53  ? 0.505   4.673   -17.440 1.00 95.20 53  A 1 
ATOM 401  C CE2 . TYR A 1 53  ? 1.116   5.064   -15.108 1.00 95.16 53  A 1 
ATOM 402  C CZ  . TYR A 1 53  ? 1.351   4.426   -16.343 1.00 95.62 53  A 1 
ATOM 403  O OH  . TYR A 1 53  ? 2.391   3.553   -16.495 1.00 94.76 53  A 1 
ATOM 404  N N   . TYR A 1 54  ? -3.472  9.958   -15.697 1.00 97.28 54  A 1 
ATOM 405  C CA  . TYR A 1 54  ? -4.773  10.586  -15.523 1.00 97.71 54  A 1 
ATOM 406  C C   . TYR A 1 54  ? -4.692  11.897  -14.725 1.00 98.05 54  A 1 
ATOM 407  O O   . TYR A 1 54  ? -3.725  12.151  -14.005 1.00 97.67 54  A 1 
ATOM 408  C CB  . TYR A 1 54  ? -5.741  9.607   -14.852 1.00 97.68 54  A 1 
ATOM 409  C CG  . TYR A 1 54  ? -5.498  9.359   -13.374 1.00 98.17 54  A 1 
ATOM 410  C CD1 . TYR A 1 54  ? -4.726  8.271   -12.931 1.00 97.45 54  A 1 
ATOM 411  C CD2 . TYR A 1 54  ? -6.056  10.235  -12.423 1.00 97.64 54  A 1 
ATOM 412  C CE1 . TYR A 1 54  ? -4.518  8.048   -11.563 1.00 97.25 54  A 1 
ATOM 413  C CE2 . TYR A 1 54  ? -5.854  10.026  -11.049 1.00 97.29 54  A 1 
ATOM 414  C CZ  . TYR A 1 54  ? -5.089  8.932   -10.619 1.00 97.58 54  A 1 
ATOM 415  O OH  . TYR A 1 54  ? -4.895  8.726   -9.284  1.00 96.76 54  A 1 
ATOM 416  N N   . SER A 1 55  ? -5.786  12.661  -14.812 1.00 97.74 55  A 1 
ATOM 417  C CA  . SER A 1 55  ? -6.124  13.731  -13.885 1.00 97.81 55  A 1 
ATOM 418  C C   . SER A 1 55  ? -7.445  13.401  -13.187 1.00 97.98 55  A 1 
ATOM 419  O O   . SER A 1 55  ? -8.355  12.833  -13.796 1.00 97.14 55  A 1 
ATOM 420  C CB  . SER A 1 55  ? -6.200  15.065  -14.621 1.00 96.81 55  A 1 
ATOM 421  O OG  . SER A 1 55  ? -6.446  16.124  -13.726 1.00 81.30 55  A 1 
ATOM 422  N N   . ALA A 1 56  ? -7.559  13.726  -11.896 1.00 97.87 56  A 1 
ATOM 423  C CA  . ALA A 1 56  ? -8.807  13.616  -11.147 1.00 97.66 56  A 1 
ATOM 424  C C   . ALA A 1 56  ? -8.876  14.682  -10.048 1.00 97.66 56  A 1 
ATOM 425  O O   . ALA A 1 56  ? -7.955  14.810  -9.244  1.00 96.63 56  A 1 
ATOM 426  C CB  . ALA A 1 56  ? -8.929  12.212  -10.546 1.00 97.00 56  A 1 
ATOM 427  N N   . ASP A 1 57  ? -10.005 15.395  -9.978  1.00 97.68 57  A 1 
ATOM 428  C CA  . ASP A 1 57  ? -10.287 16.319  -8.889  1.00 97.49 57  A 1 
ATOM 429  C C   . ASP A 1 57  ? -11.002 15.581  -7.765  1.00 97.38 57  A 1 
ATOM 430  O O   . ASP A 1 57  ? -12.098 15.054  -7.953  1.00 96.06 57  A 1 
ATOM 431  C CB  . ASP A 1 57  ? -11.134 17.496  -9.391  1.00 96.38 57  A 1 
ATOM 432  C CG  . ASP A 1 57  ? -10.381 18.376  -10.392 1.00 93.72 57  A 1 
ATOM 433  O OD1 . ASP A 1 57  ? -9.189  18.666  -10.138 1.00 89.32 57  A 1 
ATOM 434  O OD2 . ASP A 1 57  ? -11.011 18.768  -11.398 1.00 89.23 57  A 1 
ATOM 435  N N   . ILE A 1 58  ? -10.402 15.567  -6.581  1.00 97.19 58  A 1 
ATOM 436  C CA  . ILE A 1 58  ? -10.965 14.943  -5.389  1.00 96.92 58  A 1 
ATOM 437  C C   . ILE A 1 58  ? -11.008 15.932  -4.221  1.00 97.12 58  A 1 
ATOM 438  O O   . ILE A 1 58  ? -10.369 16.981  -4.254  1.00 96.08 58  A 1 
ATOM 439  C CB  . ILE A 1 58  ? -10.238 13.628  -5.019  1.00 95.00 58  A 1 
ATOM 440  C CG1 . ILE A 1 58  ? -8.823  13.859  -4.464  1.00 84.44 58  A 1 
ATOM 441  C CG2 . ILE A 1 58  ? -10.198 12.673  -6.225  1.00 76.43 58  A 1 
ATOM 442  C CD1 . ILE A 1 58  ? -8.290  12.644  -3.687  1.00 76.82 58  A 1 
ATOM 443  N N   . ASN A 1 59  ? -11.725 15.582  -3.168  1.00 96.95 59  A 1 
ATOM 444  C CA  . ASN A 1 59  ? -11.644 16.274  -1.889  1.00 96.76 59  A 1 
ATOM 445  C C   . ASN A 1 59  ? -10.952 15.402  -0.846  1.00 97.05 59  A 1 
ATOM 446  O O   . ASN A 1 59  ? -11.371 14.268  -0.598  1.00 96.48 59  A 1 
ATOM 447  C CB  . ASN A 1 59  ? -13.048 16.689  -1.434  1.00 95.94 59  A 1 
ATOM 448  C CG  . ASN A 1 59  ? -13.621 17.848  -2.236  1.00 93.99 59  A 1 
ATOM 449  O OD1 . ASN A 1 59  ? -12.970 18.827  -2.533  1.00 87.80 59  A 1 
ATOM 450  N ND2 . ASN A 1 59  ? -14.889 17.789  -2.564  1.00 87.40 59  A 1 
ATOM 451  N N   . LEU A 1 60  ? -9.975  15.964  -0.155  1.00 96.65 60  A 1 
ATOM 452  C CA  . LEU A 1 60  ? -9.560  15.454  1.141   1.00 96.41 60  A 1 
ATOM 453  C C   . LEU A 1 60  ? -10.555 15.987  2.172   1.00 95.92 60  A 1 
ATOM 454  O O   . LEU A 1 60  ? -10.586 17.173  2.482   1.00 94.82 60  A 1 
ATOM 455  C CB  . LEU A 1 60  ? -8.107  15.862  1.444   1.00 96.50 60  A 1 
ATOM 456  C CG  . LEU A 1 60  ? -7.074  15.419  0.389   1.00 95.40 60  A 1 
ATOM 457  C CD1 . LEU A 1 60  ? -5.683  15.922  0.764   1.00 93.74 60  A 1 
ATOM 458  C CD2 . LEU A 1 60  ? -7.001  13.893  0.271   1.00 93.34 60  A 1 
ATOM 459  N N   . CYS A 1 61  ? -11.438 15.112  2.642   1.00 96.25 61  A 1 
ATOM 460  C CA  . CYS A 1 61  ? -12.553 15.460  3.513   1.00 96.40 61  A 1 
ATOM 461  C C   . CYS A 1 61  ? -12.188 15.137  4.967   1.00 96.78 61  A 1 
ATOM 462  O O   . CYS A 1 61  ? -12.229 13.978  5.381   1.00 96.09 61  A 1 
ATOM 463  C CB  . CYS A 1 61  ? -13.801 14.716  3.017   1.00 95.54 61  A 1 
ATOM 464  S SG  . CYS A 1 61  ? -15.230 15.153  4.039   1.00 85.70 61  A 1 
ATOM 465  N N   . VAL A 1 62  ? -11.860 16.163  5.742   1.00 95.79 62  A 1 
ATOM 466  C CA  . VAL A 1 62  ? -11.556 15.997  7.170   1.00 95.58 62  A 1 
ATOM 467  C C   . VAL A 1 62  ? -12.852 15.905  7.957   1.00 95.46 62  A 1 
ATOM 468  O O   . VAL A 1 62  ? -13.638 16.849  8.002   1.00 94.63 62  A 1 
ATOM 469  C CB  . VAL A 1 62  ? -10.661 17.125  7.709   1.00 94.81 62  A 1 
ATOM 470  C CG1 . VAL A 1 62  ? -10.383 16.942  9.204   1.00 92.75 62  A 1 
ATOM 471  C CG2 . VAL A 1 62  ? -9.317  17.140  6.975   1.00 93.13 62  A 1 
ATOM 472  N N   . VAL A 1 63  ? -13.078 14.764  8.609   1.00 95.72 63  A 1 
ATOM 473  C CA  . VAL A 1 63  ? -14.250 14.500  9.446   1.00 95.71 63  A 1 
ATOM 474  C C   . VAL A 1 63  ? -13.791 14.258  10.885  1.00 95.41 63  A 1 
ATOM 475  O O   . VAL A 1 63  ? -13.269 13.180  11.181  1.00 94.26 63  A 1 
ATOM 476  C CB  . VAL A 1 63  ? -15.081 13.324  8.906   1.00 95.46 63  A 1 
ATOM 477  C CG1 . VAL A 1 63  ? -16.340 13.131  9.745   1.00 93.13 63  A 1 
ATOM 478  C CG2 . VAL A 1 63  ? -15.522 13.567  7.457   1.00 93.71 63  A 1 
ATOM 479  N N   . PRO A 1 64  ? -14.006 15.210  11.813  1.00 94.47 64  A 1 
ATOM 480  C CA  . PRO A 1 64  ? -13.481 15.101  13.178  1.00 93.24 64  A 1 
ATOM 481  C C   . PRO A 1 64  ? -14.019 13.914  13.981  1.00 92.85 64  A 1 
ATOM 482  O O   . PRO A 1 64  ? -13.329 13.361  14.836  1.00 89.69 64  A 1 
ATOM 483  C CB  . PRO A 1 64  ? -13.851 16.416  13.858  1.00 91.06 64  A 1 
ATOM 484  C CG  . PRO A 1 64  ? -13.954 17.407  12.699  1.00 89.05 64  A 1 
ATOM 485  C CD  . PRO A 1 64  ? -14.522 16.552  11.578  1.00 92.62 64  A 1 
ATOM 486  N N   . ASN A 1 65  ? -15.277 13.519  13.733  1.00 93.32 65  A 1 
ATOM 487  C CA  . ASN A 1 65  ? -15.891 12.369  14.371  1.00 92.93 65  A 1 
ATOM 488  C C   . ASN A 1 65  ? -16.949 11.723  13.472  1.00 93.73 65  A 1 
ATOM 489  O O   . ASN A 1 65  ? -17.557 12.369  12.617  1.00 92.56 65  A 1 
ATOM 490  C CB  . ASN A 1 65  ? -16.443 12.777  15.749  1.00 90.62 65  A 1 
ATOM 491  C CG  . ASN A 1 65  ? -17.686 13.637  15.651  1.00 88.49 65  A 1 
ATOM 492  O OD1 . ASN A 1 65  ? -18.759 13.159  15.323  1.00 80.32 65  A 1 
ATOM 493  N ND2 . ASN A 1 65  ? -17.590 14.907  15.958  1.00 79.51 65  A 1 
ATOM 494  N N   . LYS A 1 66  ? -17.216 10.441  13.705  1.00 93.47 66  A 1 
ATOM 495  C CA  . LYS A 1 66  ? -18.130 9.633   12.883  1.00 93.83 66  A 1 
ATOM 496  C C   . LYS A 1 66  ? -19.584 10.118  12.837  1.00 94.13 66  A 1 
ATOM 497  O O   . LYS A 1 66  ? -20.307 9.734   11.935  1.00 92.00 66  A 1 
ATOM 498  C CB  . LYS A 1 66  ? -18.048 8.170   13.339  1.00 91.66 66  A 1 
ATOM 499  C CG  . LYS A 1 66  ? -18.603 7.966   14.761  1.00 85.73 66  A 1 
ATOM 500  C CD  . LYS A 1 66  ? -18.318 6.541   15.218  1.00 85.44 66  A 1 
ATOM 501  C CE  . LYS A 1 66  ? -18.784 6.364   16.659  1.00 76.10 66  A 1 
ATOM 502  N NZ  . LYS A 1 66  ? -18.320 5.060   17.202  1.00 69.95 66  A 1 
ATOM 503  N N   . PHE A 1 67  ? -20.019 10.933  13.795  1.00 94.13 67  A 1 
ATOM 504  C CA  . PHE A 1 67  ? -21.385 11.467  13.833  1.00 93.68 67  A 1 
ATOM 505  C C   . PHE A 1 67  ? -21.590 12.651  12.879  1.00 93.80 67  A 1 
ATOM 506  O O   . PHE A 1 67  ? -22.726 13.034  12.629  1.00 91.32 67  A 1 
ATOM 507  C CB  . PHE A 1 67  ? -21.750 11.852  15.265  1.00 92.11 67  A 1 
ATOM 508  C CG  . PHE A 1 67  ? -21.601 10.736  16.273  1.00 89.22 67  A 1 
ATOM 509  C CD1 . PHE A 1 67  ? -22.494 9.645   16.259  1.00 83.96 67  A 1 
ATOM 510  C CD2 . PHE A 1 67  ? -20.570 10.767  17.231  1.00 84.02 67  A 1 
ATOM 511  C CE1 . PHE A 1 67  ? -22.369 8.610   17.191  1.00 80.47 67  A 1 
ATOM 512  C CE2 . PHE A 1 67  ? -20.433 9.733   18.170  1.00 79.32 67  A 1 
ATOM 513  C CZ  . PHE A 1 67  ? -21.340 8.664   18.142  1.00 80.02 67  A 1 
ATOM 514  N N   . LEU A 1 68  ? -20.514 13.200  12.336  1.00 93.66 68  A 1 
ATOM 515  C CA  . LEU A 1 68  ? -20.541 14.275  11.343  1.00 93.92 68  A 1 
ATOM 516  C C   . LEU A 1 68  ? -20.573 13.747  9.899   1.00 94.27 68  A 1 
ATOM 517  O O   . LEU A 1 68  ? -20.649 14.536  8.964   1.00 92.18 68  A 1 
ATOM 518  C CB  . LEU A 1 68  ? -19.340 15.207  11.566  1.00 92.82 68  A 1 
ATOM 519  C CG  . LEU A 1 68  ? -19.307 15.899  12.938  1.00 91.38 68  A 1 
ATOM 520  C CD1 . LEU A 1 68  ? -18.007 16.688  13.066  1.00 88.43 68  A 1 
ATOM 521  C CD2 . LEU A 1 68  ? -20.486 16.849  13.130  1.00 87.77 68  A 1 
ATOM 522  N N   . VAL A 1 69  ? -20.527 12.433  9.700   1.00 94.16 69  A 1 
ATOM 523  C CA  . VAL A 1 69  ? -20.624 11.825  8.375   1.00 94.26 69  A 1 
ATOM 524  C C   . VAL A 1 69  ? -22.059 11.962  7.872   1.00 94.24 69  A 1 
ATOM 525  O O   . VAL A 1 69  ? -22.977 11.323  8.385   1.00 92.87 69  A 1 
ATOM 526  C CB  . VAL A 1 69  ? -20.178 10.360  8.382   1.00 93.43 69  A 1 
ATOM 527  C CG1 . VAL A 1 69  ? -20.296 9.737   6.991   1.00 90.50 69  A 1 
ATOM 528  C CG2 . VAL A 1 69  ? -18.718 10.227  8.827   1.00 91.75 69  A 1 
ATOM 529  N N   . THR A 1 70  ? -22.252 12.783  6.834   1.00 94.30 70  A 1 
ATOM 530  C CA  . THR A 1 70  ? -23.526 12.909  6.126   1.00 93.96 70  A 1 
ATOM 531  C C   . THR A 1 70  ? -23.686 11.791  5.089   1.00 94.38 70  A 1 
ATOM 532  O O   . THR A 1 70  ? -22.713 11.133  4.720   1.00 93.89 70  A 1 
ATOM 533  C CB  . THR A 1 70  ? -23.676 14.282  5.460   1.00 92.70 70  A 1 
ATOM 534  O OG1 . THR A 1 70  ? -22.735 14.429  4.436   1.00 88.61 70  A 1 
ATOM 535  C CG2 . THR A 1 70  ? -23.487 15.432  6.453   1.00 87.72 70  A 1 
ATOM 536  N N   . ALA A 1 71  ? -24.910 11.597  4.581   1.00 94.22 71  A 1 
ATOM 537  C CA  . ALA A 1 71  ? -25.167 10.656  3.492   1.00 94.18 71  A 1 
ATOM 538  C C   . ALA A 1 71  ? -24.368 11.018  2.227   1.00 94.44 71  A 1 
ATOM 539  O O   . ALA A 1 71  ? -23.764 10.144  1.617   1.00 93.35 71  A 1 
ATOM 540  C CB  . ALA A 1 71  ? -26.669 10.620  3.218   1.00 93.33 71  A 1 
ATOM 541  N N   . GLU A 1 72  ? -24.290 12.306  1.896   1.00 94.12 72  A 1 
ATOM 542  C CA  . GLU A 1 72  ? -23.532 12.814  0.748   1.00 93.73 72  A 1 
ATOM 543  C C   . GLU A 1 72  ? -22.033 12.505  0.868   1.00 94.41 72  A 1 
ATOM 544  O O   . GLU A 1 72  ? -21.411 12.054  -0.096  1.00 93.37 72  A 1 
ATOM 545  C CB  . GLU A 1 72  ? -23.727 14.333  0.644   1.00 92.23 72  A 1 
ATOM 546  C CG  . GLU A 1 72  ? -25.174 14.718  0.283   1.00 78.25 72  A 1 
ATOM 547  C CD  . GLU A 1 72  ? -25.478 16.218  0.443   1.00 72.04 72  A 1 
ATOM 548  O OE1 . GLU A 1 72  ? -26.570 16.622  -0.015  1.00 65.11 72  A 1 
ATOM 549  O OE2 . GLU A 1 72  ? -24.662 16.931  1.065   1.00 67.82 72  A 1 
ATOM 550  N N   . ILE A 1 73  ? -21.458 12.669  2.052   1.00 94.65 73  A 1 
ATOM 551  C CA  . ILE A 1 73  ? -20.065 12.281  2.301   1.00 94.96 73  A 1 
ATOM 552  C C   . ILE A 1 73  ? -19.930 10.770  2.125   1.00 95.39 73  A 1 
ATOM 553  O O   . ILE A 1 73  ? -19.093 10.330  1.358   1.00 94.72 73  A 1 
ATOM 554  C CB  . ILE A 1 73  ? -19.578 12.749  3.685   1.00 94.44 73  A 1 
ATOM 555  C CG1 . ILE A 1 73  ? -19.471 14.292  3.714   1.00 92.57 73  A 1 
ATOM 556  C CG2 . ILE A 1 73  ? -18.214 12.127  4.038   1.00 92.93 73  A 1 
ATOM 557  C CD1 . ILE A 1 73  ? -19.352 14.863  5.134   1.00 89.06 73  A 1 
ATOM 558  N N   . ALA A 1 74  ? -20.793 9.982   2.767   1.00 95.54 74  A 1 
ATOM 559  C CA  . ALA A 1 74  ? -20.727 8.524   2.733   1.00 95.47 74  A 1 
ATOM 560  C C   . ALA A 1 74  ? -20.774 7.957   1.303   1.00 95.46 74  A 1 
ATOM 561  O O   . ALA A 1 74  ? -20.038 7.017   0.999   1.00 94.46 74  A 1 
ATOM 562  C CB  . ALA A 1 74  ? -21.861 7.966   3.594   1.00 94.71 74  A 1 
ATOM 563  N N   . GLU A 1 75  ? -21.596 8.538   0.426   1.00 95.78 75  A 1 
ATOM 564  C CA  . GLU A 1 75  ? -21.699 8.143   -0.986  1.00 95.21 75  A 1 
ATOM 565  C C   . GLU A 1 75  ? -20.465 8.528   -1.823  1.00 95.59 75  A 1 
ATOM 566  O O   . GLU A 1 75  ? -20.224 7.934   -2.872  1.00 94.21 75  A 1 
ATOM 567  C CB  . GLU A 1 75  ? -22.958 8.770   -1.598  1.00 93.81 75  A 1 
ATOM 568  C CG  . GLU A 1 75  ? -24.248 8.112   -1.094  1.00 82.61 75  A 1 
ATOM 569  C CD  . GLU A 1 75  ? -25.540 8.758   -1.641  1.00 74.44 75  A 1 
ATOM 570  O OE1 . GLU A 1 75  ? -26.622 8.339   -1.193  1.00 66.70 75  A 1 
ATOM 571  O OE2 . GLU A 1 75  ? -25.459 9.649   -2.526  1.00 67.90 75  A 1 
ATOM 572  N N   . SER A 1 76  ? -19.685 9.504   -1.367  1.00 96.25 76  A 1 
ATOM 573  C CA  . SER A 1 76  ? -18.523 10.014  -2.093  1.00 96.41 76  A 1 
ATOM 574  C C   . SER A 1 76  ? -17.179 9.407   -1.652  1.00 97.08 76  A 1 
ATOM 575  O O   . SER A 1 76  ? -16.178 9.605   -2.339  1.00 96.30 76  A 1 
ATOM 576  C CB  . SER A 1 76  ? -18.493 11.544  -2.013  1.00 94.91 76  A 1 
ATOM 577  O OG  . SER A 1 76  ? -18.192 11.995  -0.709  1.00 83.67 76  A 1 
ATOM 578  N N   . VAL A 1 77  ? -17.154 8.657   -0.544  1.00 97.11 77  A 1 
ATOM 579  C CA  . VAL A 1 77  ? -15.912 8.094   0.002   1.00 97.48 77  A 1 
ATOM 580  C C   . VAL A 1 77  ? -15.377 6.988   -0.904  1.00 97.58 77  A 1 
ATOM 581  O O   . VAL A 1 77  ? -15.988 5.936   -1.054  1.00 96.66 77  A 1 
ATOM 582  C CB  . VAL A 1 77  ? -16.086 7.557   1.436   1.00 96.59 77  A 1 
ATOM 583  C CG1 . VAL A 1 77  ? -14.790 6.957   1.982   1.00 93.14 77  A 1 
ATOM 584  C CG2 . VAL A 1 77  ? -16.485 8.675   2.410   1.00 93.69 77  A 1 
ATOM 585  N N   . GLN A 1 78  ? -14.171 7.202   -1.447  1.00 97.86 78  A 1 
ATOM 586  C CA  . GLN A 1 78  ? -13.433 6.209   -2.240  1.00 97.75 78  A 1 
ATOM 587  C C   . GLN A 1 78  ? -12.056 5.861   -1.640  1.00 97.75 78  A 1 
ATOM 588  O O   . GLN A 1 78  ? -11.397 4.922   -2.085  1.00 96.89 78  A 1 
ATOM 589  C CB  . GLN A 1 78  ? -13.294 6.707   -3.683  1.00 97.40 78  A 1 
ATOM 590  C CG  . GLN A 1 78  ? -14.666 6.860   -4.346  1.00 96.71 78  A 1 
ATOM 591  C CD  . GLN A 1 78  ? -14.602 7.352   -5.785  1.00 96.64 78  A 1 
ATOM 592  O OE1 . GLN A 1 78  ? -13.642 7.184   -6.521  1.00 91.81 78  A 1 
ATOM 593  N NE2 . GLN A 1 78  ? -15.649 7.999   -6.226  1.00 90.94 78  A 1 
ATOM 594  N N   . ALA A 1 79  ? -11.650 6.603   -0.619  1.00 98.09 79  A 1 
ATOM 595  C CA  . ALA A 1 79  ? -10.484 6.306   0.193   1.00 98.25 79  A 1 
ATOM 596  C C   . ALA A 1 79  ? -10.741 6.683   1.658   1.00 98.33 79  A 1 
ATOM 597  O O   . ALA A 1 79  ? -11.491 7.612   1.949   1.00 97.88 79  A 1 
ATOM 598  C CB  . ALA A 1 79  ? -9.263  7.034   -0.374  1.00 98.03 79  A 1 
ATOM 599  N N   . PHE A 1 80  ? -10.114 5.968   2.589   1.00 98.05 80  A 1 
ATOM 600  C CA  . PHE A 1 80  ? -10.193 6.241   4.009   1.00 98.27 80  A 1 
ATOM 601  C C   . PHE A 1 80  ? -8.795  6.272   4.618   1.00 98.35 80  A 1 
ATOM 602  O O   . PHE A 1 80  ? -8.063  5.283   4.570   1.00 97.90 80  A 1 
ATOM 603  C CB  . PHE A 1 80  ? -11.097 5.192   4.680   1.00 97.87 80  A 1 
ATOM 604  C CG  . PHE A 1 80  ? -11.270 5.396   6.167   1.00 97.95 80  A 1 
ATOM 605  C CD1 . PHE A 1 80  ? -10.990 4.346   7.069   1.00 96.88 80  A 1 
ATOM 606  C CD2 . PHE A 1 80  ? -11.720 6.625   6.672   1.00 96.98 80  A 1 
ATOM 607  C CE1 . PHE A 1 80  ? -11.172 4.531   8.453   1.00 96.18 80  A 1 
ATOM 608  C CE2 . PHE A 1 80  ? -11.891 6.820   8.045   1.00 96.16 80  A 1 
ATOM 609  C CZ  . PHE A 1 80  ? -11.615 5.772   8.945   1.00 96.53 80  A 1 
ATOM 610  N N   . VAL A 1 81  ? -8.426  7.405   5.200   1.00 98.24 81  A 1 
ATOM 611  C CA  . VAL A 1 81  ? -7.120  7.629   5.824   1.00 98.26 81  A 1 
ATOM 612  C C   . VAL A 1 81  ? -7.346  8.050   7.269   1.00 98.25 81  A 1 
ATOM 613  O O   . VAL A 1 81  ? -7.958  9.077   7.535   1.00 97.50 81  A 1 
ATOM 614  C CB  . VAL A 1 81  ? -6.290  8.674   5.052   1.00 97.94 81  A 1 
ATOM 615  C CG1 . VAL A 1 81  ? -4.871  8.734   5.611   1.00 96.83 81  A 1 
ATOM 616  C CG2 . VAL A 1 81  ? -6.197  8.352   3.559   1.00 97.02 81  A 1 
ATOM 617  N N   . VAL A 1 82  ? -6.877  7.252   8.214   1.00 98.00 82  A 1 
ATOM 618  C CA  . VAL A 1 82  ? -7.112  7.477   9.637   1.00 98.12 82  A 1 
ATOM 619  C C   . VAL A 1 82  ? -5.806  7.511   10.410  1.00 98.23 82  A 1 
ATOM 620  O O   . VAL A 1 82  ? -5.030  6.555   10.383  1.00 97.78 82  A 1 
ATOM 621  C CB  . VAL A 1 82  ? -8.133  6.478   10.202  1.00 97.45 82  A 1 
ATOM 622  C CG1 . VAL A 1 82  ? -7.730  5.009   10.048  1.00 94.60 82  A 1 
ATOM 623  C CG2 . VAL A 1 82  ? -8.429  6.764   11.675  1.00 93.83 82  A 1 
ATOM 624  N N   . TYR A 1 83  ? -5.577  8.613   11.117  1.00 97.78 83  A 1 
ATOM 625  C CA  . TYR A 1 83  ? -4.460  8.740   12.040  1.00 97.83 83  A 1 
ATOM 626  C C   . TYR A 1 83  ? -4.836  8.229   13.427  1.00 97.68 83  A 1 
ATOM 627  O O   . TYR A 1 83  ? -5.961  8.426   13.890  1.00 97.08 83  A 1 
ATOM 628  C CB  . TYR A 1 83  ? -3.985  10.194  12.070  1.00 97.50 83  A 1 
ATOM 629  C CG  . TYR A 1 83  ? -2.732  10.401  12.893  1.00 97.42 83  A 1 
ATOM 630  C CD1 . TYR A 1 83  ? -2.812  10.620  14.283  1.00 96.55 83  A 1 
ATOM 631  C CD2 . TYR A 1 83  ? -1.462  10.362  12.275  1.00 96.57 83  A 1 
ATOM 632  C CE1 . TYR A 1 83  ? -1.651  10.800  15.045  1.00 95.97 83  A 1 
ATOM 633  C CE2 . TYR A 1 83  ? -0.298  10.547  13.031  1.00 95.86 83  A 1 
ATOM 634  C CZ  . TYR A 1 83  ? -0.392  10.761  14.416  1.00 95.96 83  A 1 
ATOM 635  O OH  . TYR A 1 83  ? 0.746   10.950  15.162  1.00 94.60 83  A 1 
ATOM 636  N N   . PHE A 1 84  ? -3.890  7.607   14.117  1.00 97.69 84  A 1 
ATOM 637  C CA  . PHE A 1 84  ? -4.041  7.224   15.510  1.00 97.55 84  A 1 
ATOM 638  C C   . PHE A 1 84  ? -2.763  7.505   16.317  1.00 97.31 84  A 1 
ATOM 639  O O   . PHE A 1 84  ? -1.665  7.566   15.773  1.00 96.62 84  A 1 
ATOM 640  C CB  . PHE A 1 84  ? -4.462  5.752   15.625  1.00 96.99 84  A 1 
ATOM 641  C CG  . PHE A 1 84  ? -3.328  4.755   15.480  1.00 97.34 84  A 1 
ATOM 642  C CD1 . PHE A 1 84  ? -2.762  4.502   14.222  1.00 96.64 84  A 1 
ATOM 643  C CD2 . PHE A 1 84  ? -2.821  4.081   16.612  1.00 96.51 84  A 1 
ATOM 644  C CE1 . PHE A 1 84  ? -1.701  3.595   14.092  1.00 95.43 84  A 1 
ATOM 645  C CE2 . PHE A 1 84  ? -1.764  3.173   16.483  1.00 95.39 84  A 1 
ATOM 646  C CZ  . PHE A 1 84  ? -1.201  2.927   15.220  1.00 95.27 84  A 1 
ATOM 647  N N   . ASP A 1 85  ? -2.928  7.639   17.650  1.00 96.81 85  A 1 
ATOM 648  C CA  . ASP A 1 85  ? -1.812  7.795   18.573  1.00 96.42 85  A 1 
ATOM 649  C C   . ASP A 1 85  ? -1.282  6.422   19.001  1.00 96.54 85  A 1 
ATOM 650  O O   . ASP A 1 85  ? -1.883  5.721   19.822  1.00 94.94 85  A 1 
ATOM 651  C CB  . ASP A 1 85  ? -2.251  8.660   19.755  1.00 94.82 85  A 1 
ATOM 652  C CG  . ASP A 1 85  ? -1.116  8.977   20.730  1.00 92.58 85  A 1 
ATOM 653  O OD1 . ASP A 1 85  ? -0.002  8.428   20.564  1.00 89.04 85  A 1 
ATOM 654  O OD2 . ASP A 1 85  ? -1.386  9.754   21.668  1.00 87.60 85  A 1 
ATOM 655  N N   . SER A 1 86  ? -0.142  6.028   18.444  1.00 96.43 86  A 1 
ATOM 656  C CA  . SER A 1 86  ? 0.521   4.760   18.741  1.00 96.45 86  A 1 
ATOM 657  C C   . SER A 1 86  ? 1.113   4.696   20.155  1.00 96.32 86  A 1 
ATOM 658  O O   . SER A 1 86  ? 1.367   3.603   20.659  1.00 94.70 86  A 1 
ATOM 659  C CB  . SER A 1 86  ? 1.623   4.490   17.714  1.00 95.72 86  A 1 
ATOM 660  O OG  . SER A 1 86  ? 2.581   5.528   17.754  1.00 93.25 86  A 1 
ATOM 661  N N   . THR A 1 87  ? 1.295   5.834   20.820  1.00 96.26 87  A 1 
ATOM 662  C CA  . THR A 1 87  ? 1.809   5.882   22.201  1.00 95.51 87  A 1 
ATOM 663  C C   . THR A 1 87  ? 0.764   5.419   23.217  1.00 95.01 87  A 1 
ATOM 664  O O   . THR A 1 87  ? 1.094   4.970   24.310  1.00 92.30 87  A 1 
ATOM 665  C CB  . THR A 1 87  ? 2.332   7.273   22.580  1.00 94.64 87  A 1 
ATOM 666  O OG1 . THR A 1 87  ? 1.281   8.184   22.788  1.00 89.62 87  A 1 
ATOM 667  C CG2 . THR A 1 87  ? 3.294   7.854   21.542  1.00 88.41 87  A 1 
ATOM 668  N N   . GLN A 1 88  ? -0.520  5.447   22.834  1.00 95.22 88  A 1 
ATOM 669  C CA  . GLN A 1 88  ? -1.633  5.014   23.667  1.00 94.23 88  A 1 
ATOM 670  C C   . GLN A 1 88  ? -1.957  3.537   23.410  1.00 94.46 88  A 1 
ATOM 671  O O   . GLN A 1 88  ? -2.296  3.142   22.299  1.00 92.11 88  A 1 
ATOM 672  C CB  . GLN A 1 88  ? -2.864  5.886   23.402  1.00 91.80 88  A 1 
ATOM 673  C CG  . GLN A 1 88  ? -2.612  7.384   23.682  1.00 85.75 88  A 1 
ATOM 674  C CD  . GLN A 1 88  ? -2.184  7.661   25.118  1.00 79.32 88  A 1 
ATOM 675  O OE1 . GLN A 1 88  ? -2.635  7.036   26.070  1.00 69.92 88  A 1 
ATOM 676  N NE2 . GLN A 1 88  ? -1.288  8.596   25.306  1.00 66.19 88  A 1 
ATOM 677  N N   . LYS A 1 89  ? -1.985  2.719   24.468  1.00 93.28 89  A 1 
ATOM 678  C CA  . LYS A 1 89  ? -2.363  1.293   24.368  1.00 92.58 89  A 1 
ATOM 679  C C   . LYS A 1 89  ? -3.760  1.065   23.787  1.00 92.43 89  A 1 
ATOM 680  O O   . LYS A 1 89  ? -3.996  0.035   23.156  1.00 88.81 89  A 1 
ATOM 681  C CB  . LYS A 1 89  ? -2.254  0.608   25.738  1.00 90.64 89  A 1 
ATOM 682  C CG  . LYS A 1 89  ? -0.779  0.454   26.148  1.00 84.68 89  A 1 
ATOM 683  C CD  . LYS A 1 89  ? -0.619  -0.295  27.465  1.00 79.21 89  A 1 
ATOM 684  C CE  . LYS A 1 89  ? 0.885   -0.392  27.711  1.00 70.98 89  A 1 
ATOM 685  N NZ  . LYS A 1 89  ? 1.248   -1.034  28.994  1.00 62.22 89  A 1 
ATOM 686  N N   . SER A 1 90  ? -4.667  2.025   23.985  1.00 92.80 90  A 1 
ATOM 687  C CA  . SER A 1 90  ? -6.025  2.035   23.445  1.00 92.43 90  A 1 
ATOM 688  C C   . SER A 1 90  ? -6.145  2.771   22.100  1.00 93.07 90  A 1 
ATOM 689  O O   . SER A 1 90  ? -7.260  3.009   21.644  1.00 89.73 90  A 1 
ATOM 690  C CB  . SER A 1 90  ? -6.972  2.659   24.479  1.00 90.37 90  A 1 
ATOM 691  O OG  . SER A 1 90  ? -6.565  3.982   24.781  1.00 85.11 90  A 1 
ATOM 692  N N   . GLY A 1 91  ? -5.044  3.160   21.469  1.00 91.88 91  A 1 
ATOM 693  C CA  . GLY A 1 91  ? -5.066  3.958   20.241  1.00 92.02 91  A 1 
ATOM 694  C C   . GLY A 1 91  ? -5.890  3.328   19.112  1.00 93.69 91  A 1 
ATOM 695  O O   . GLY A 1 91  ? -6.676  4.010   18.449  1.00 91.46 91  A 1 
ATOM 696  N N   . LEU A 1 92  ? -5.813  2.010   18.955  1.00 95.05 92  A 1 
ATOM 697  C CA  . LEU A 1 92  ? -6.587  1.281   17.946  1.00 95.49 92  A 1 
ATOM 698  C C   . LEU A 1 92  ? -8.076  1.117   18.287  1.00 95.77 92  A 1 
ATOM 699  O O   . LEU A 1 92  ? -8.878  0.887   17.388  1.00 93.83 92  A 1 
ATOM 700  C CB  . LEU A 1 92  ? -5.957  -0.098  17.693  1.00 94.42 92  A 1 
ATOM 701  C CG  . LEU A 1 92  ? -4.570  -0.058  17.012  1.00 93.54 92  A 1 
ATOM 702  C CD1 . LEU A 1 92  ? -4.022  -1.474  16.911  1.00 91.61 92  A 1 
ATOM 703  C CD2 . LEU A 1 92  ? -4.634  0.532   15.607  1.00 91.55 92  A 1 
ATOM 704  N N   . ASP A 1 93  ? -8.484  1.256   19.544  1.00 95.95 93  A 1 
ATOM 705  C CA  . ASP A 1 93  ? -9.893  1.119   19.936  1.00 95.45 93  A 1 
ATOM 706  C C   . ASP A 1 93  ? -10.724 2.264   19.348  1.00 95.44 93  A 1 
ATOM 707  O O   . ASP A 1 93  ? -11.819 2.054   18.807  1.00 93.40 93  A 1 
ATOM 708  C CB  . ASP A 1 93  ? -10.040 1.096   21.465  1.00 94.25 93  A 1 
ATOM 709  C CG  . ASP A 1 93  ? -9.363  -0.088  22.143  1.00 91.54 93  A 1 
ATOM 710  O OD1 . ASP A 1 93  ? -9.128  -1.113  21.462  1.00 87.53 93  A 1 
ATOM 711  O OD2 . ASP A 1 93  ? -9.093  0.022   23.365  1.00 87.36 93  A 1 
ATOM 712  N N   . SER A 1 94  ? -10.161 3.470   19.358  1.00 94.50 94  A 1 
ATOM 713  C CA  . SER A 1 94  ? -10.755 4.649   18.736  1.00 93.83 94  A 1 
ATOM 714  C C   . SER A 1 94  ? -10.913 4.456   17.222  1.00 94.93 94  A 1 
ATOM 715  O O   . SER A 1 94  ? -11.989 4.702   16.687  1.00 93.43 94  A 1 
ATOM 716  C CB  . SER A 1 94  ? -9.904  5.885   19.030  1.00 90.81 94  A 1 
ATOM 717  O OG  . SER A 1 94  ? -9.883  6.124   20.425  1.00 75.52 94  A 1 
ATOM 718  N N   . VAL A 1 95  ? -9.888  3.930   16.550  1.00 95.77 95  A 1 
ATOM 719  C CA  . VAL A 1 95  ? -9.957  3.613   15.114  1.00 96.24 95  A 1 
ATOM 720  C C   . VAL A 1 95  ? -10.987 2.530   14.830  1.00 96.62 95  A 1 
ATOM 721  O O   . VAL A 1 95  ? -11.768 2.628   13.885  1.00 95.60 95  A 1 
ATOM 722  C CB  . VAL A 1 95  ? -8.589  3.175   14.563  1.00 95.11 95  A 1 
ATOM 723  C CG1 . VAL A 1 95  ? -8.645  3.010   13.048  1.00 90.04 95  A 1 
ATOM 724  C CG2 . VAL A 1 95  ? -7.497  4.199   14.876  1.00 90.41 95  A 1 
ATOM 725  N N   . SER A 1 96  ? -11.071 1.508   15.672  1.00 96.49 96  A 1 
ATOM 726  C CA  . SER A 1 96  ? -12.023 0.404   15.528  1.00 96.28 96  A 1 
ATOM 727  C C   . SER A 1 96  ? -13.478 0.866   15.553  1.00 96.14 96  A 1 
ATOM 728  O O   . SER A 1 96  ? -14.332 0.232   14.944  1.00 95.23 96  A 1 
ATOM 729  C CB  . SER A 1 96  ? -11.782 -0.647  16.617  1.00 95.36 96  A 1 
ATOM 730  O OG  . SER A 1 96  ? -10.522 -1.246  16.438  1.00 90.18 96  A 1 
ATOM 731  N N   . SER A 1 97  ? -13.771 2.007   16.171  1.00 96.29 97  A 1 
ATOM 732  C CA  . SER A 1 97  ? -15.107 2.608   16.148  1.00 95.60 97  A 1 
ATOM 733  C C   . SER A 1 97  ? -15.557 3.094   14.759  1.00 95.99 97  A 1 
ATOM 734  O O   . SER A 1 97  ? -16.763 3.249   14.541  1.00 94.57 97  A 1 
ATOM 735  C CB  . SER A 1 97  ? -15.183 3.739   17.182  1.00 93.56 97  A 1 
ATOM 736  O OG  . SER A 1 97  ? -14.788 4.980   16.664  1.00 80.02 97  A 1 
ATOM 737  N N   . TRP A 1 98  ? -14.616 3.291   13.821  1.00 96.35 98  A 1 
ATOM 738  C CA  . TRP A 1 98  ? -14.884 3.651   12.431  1.00 96.74 98  A 1 
ATOM 739  C C   . TRP A 1 98  ? -15.112 2.446   11.516  1.00 97.07 98  A 1 
ATOM 740  O O   . TRP A 1 98  ? -15.704 2.595   10.447  1.00 95.84 98  A 1 
ATOM 741  C CB  . TRP A 1 98  ? -13.722 4.505   11.900  1.00 96.41 98  A 1 
ATOM 742  C CG  . TRP A 1 98  ? -13.663 5.894   12.435  1.00 96.40 98  A 1 
ATOM 743  C CD1 . TRP A 1 98  ? -13.022 6.306   13.553  1.00 95.01 98  A 1 
ATOM 744  C CD2 . TRP A 1 98  ? -14.255 7.083   11.844  1.00 96.24 98  A 1 
ATOM 745  N NE1 . TRP A 1 98  ? -13.167 7.679   13.697  1.00 94.91 98  A 1 
ATOM 746  C CE2 . TRP A 1 98  ? -13.907 8.193   12.661  1.00 95.80 98  A 1 
ATOM 747  C CE3 . TRP A 1 98  ? -15.032 7.328   10.692  1.00 95.77 98  A 1 
ATOM 748  C CZ2 . TRP A 1 98  ? -14.312 9.512   12.340  1.00 95.14 98  A 1 
ATOM 749  C CZ3 . TRP A 1 98  ? -15.432 8.642   10.374  1.00 94.83 98  A 1 
ATOM 750  C CH2 . TRP A 1 98  ? -15.072 9.717   11.189  1.00 94.65 98  A 1 
ATOM 751  N N   . LEU A 1 99  ? -14.726 1.235   11.921  1.00 96.74 99  A 1 
ATOM 752  C CA  . LEU A 1 99  ? -14.807 0.039   11.091  1.00 96.54 99  A 1 
ATOM 753  C C   . LEU A 1 99  ? -16.223 -0.275  10.554  1.00 96.32 99  A 1 
ATOM 754  O O   . LEU A 1 99  ? -16.311 -0.710  9.406   1.00 95.40 99  A 1 
ATOM 755  C CB  . LEU A 1 99  ? -14.270 -1.187  11.848  1.00 96.14 99  A 1 
ATOM 756  C CG  . LEU A 1 99  ? -12.759 -1.174  12.107  1.00 95.43 99  A 1 
ATOM 757  C CD1 . LEU A 1 99  ? -12.412 -2.349  13.014  1.00 94.38 99  A 1 
ATOM 758  C CD2 . LEU A 1 99  ? -11.968 -1.299  10.799  1.00 94.24 99  A 1 
ATOM 759  N N   . PRO A 1 100 ? -17.325 -0.072  11.293  1.00 96.66 100 A 1 
ATOM 760  C CA  . PRO A 1 100 ? -18.661 -0.270  10.731  1.00 96.15 100 A 1 
ATOM 761  C C   . PRO A 1 100 ? -18.954 0.640   9.535   1.00 96.17 100 A 1 
ATOM 762  O O   . PRO A 1 100 ? -19.580 0.200   8.583   1.00 94.82 100 A 1 
ATOM 763  C CB  . PRO A 1 100 ? -19.637 -0.015  11.891  1.00 95.38 100 A 1 
ATOM 764  C CG  . PRO A 1 100 ? -18.797 -0.302  13.130  1.00 93.86 100 A 1 
ATOM 765  C CD  . PRO A 1 100 ? -17.419 0.206   12.717  1.00 96.17 100 A 1 
ATOM 766  N N   . LEU A 1 101 ? -18.475 1.893   9.565   1.00 96.08 101 A 1 
ATOM 767  C CA  . LEU A 1 101 ? -18.615 2.840   8.462   1.00 95.71 101 A 1 
ATOM 768  C C   . LEU A 1 101 ? -17.701 2.464   7.296   1.00 95.65 101 A 1 
ATOM 769  O O   . LEU A 1 101 ? -18.174 2.333   6.167   1.00 93.88 101 A 1 
ATOM 770  C CB  . LEU A 1 101 ? -18.333 4.268   8.952   1.00 94.93 101 A 1 
ATOM 771  C CG  . LEU A 1 101 ? -19.344 4.819   9.967   1.00 93.15 101 A 1 
ATOM 772  C CD1 . LEU A 1 101 ? -18.874 6.177   10.474  1.00 88.72 101 A 1 
ATOM 773  C CD2 . LEU A 1 101 ? -20.737 4.993   9.355   1.00 87.63 101 A 1 
ATOM 774  N N   . ALA A 1 102 ? -16.424 2.180   7.556   1.00 95.33 102 A 1 
ATOM 775  C CA  . ALA A 1 102 ? -15.479 1.761   6.517   1.00 94.73 102 A 1 
ATOM 776  C C   . ALA A 1 102 ? -15.960 0.502   5.769   1.00 94.67 102 A 1 
ATOM 777  O O   . ALA A 1 102 ? -15.883 0.444   4.549   1.00 93.25 102 A 1 
ATOM 778  C CB  . ALA A 1 102 ? -14.107 1.539   7.171   1.00 94.05 102 A 1 
ATOM 779  N N   . LYS A 1 103 ? -16.555 -0.467  6.483   1.00 95.31 103 A 1 
ATOM 780  C CA  . LYS A 1 103 ? -17.157 -1.665  5.876   1.00 94.21 103 A 1 
ATOM 781  C C   . LYS A 1 103 ? -18.397 -1.371  5.031   1.00 94.29 103 A 1 
ATOM 782  O O   . LYS A 1 103 ? -18.706 -2.166  4.153   1.00 92.04 103 A 1 
ATOM 783  C CB  . LYS A 1 103 ? -17.531 -2.678  6.964   1.00 92.56 103 A 1 
ATOM 784  C CG  . LYS A 1 103 ? -16.294 -3.377  7.535   1.00 80.95 103 A 1 
ATOM 785  C CD  . LYS A 1 103 ? -16.720 -4.331  8.657   1.00 73.51 103 A 1 
ATOM 786  C CE  . LYS A 1 103 ? -15.478 -5.005  9.227   1.00 62.75 103 A 1 
ATOM 787  N NZ  . LYS A 1 103 ? -15.813 -5.988  10.287  1.00 55.21 103 A 1 
ATOM 788  N N   . ALA A 1 104 ? -19.118 -0.293  5.312   1.00 94.96 104 A 1 
ATOM 789  C CA  . ALA A 1 104 ? -20.262 0.121   4.509   1.00 94.39 104 A 1 
ATOM 790  C C   . ALA A 1 104 ? -19.828 0.862   3.239   1.00 94.21 104 A 1 
ATOM 791  O O   . ALA A 1 104 ? -20.447 0.691   2.198   1.00 91.56 104 A 1 
ATOM 792  C CB  . ALA A 1 104 ? -21.200 0.973   5.377   1.00 92.91 104 A 1 
ATOM 793  N N   . TRP A 1 105 ? -18.748 1.651   3.317   1.00 94.57 105 A 1 
ATOM 794  C CA  . TRP A 1 105 ? -18.199 2.382   2.173   1.00 93.16 105 A 1 
ATOM 795  C C   . TRP A 1 105 ? -17.406 1.485   1.220   1.00 92.17 105 A 1 
ATOM 796  O O   . TRP A 1 105 ? -17.416 1.734   0.018   1.00 87.66 105 A 1 
ATOM 797  C CB  . TRP A 1 105 ? -17.317 3.525   2.668   1.00 92.20 105 A 1 
ATOM 798  C CG  . TRP A 1 105 ? -17.948 4.460   3.651   1.00 92.56 105 A 1 
ATOM 799  C CD1 . TRP A 1 105 ? -19.257 4.810   3.708   1.00 87.72 105 A 1 
ATOM 800  C CD2 . TRP A 1 105 ? -17.291 5.185   4.738   1.00 92.85 105 A 1 
ATOM 801  N NE1 . TRP A 1 105 ? -19.460 5.699   4.757   1.00 88.38 105 A 1 
ATOM 802  C CE2 . TRP A 1 105 ? -18.274 5.964   5.406   1.00 91.82 105 A 1 
ATOM 803  C CE3 . TRP A 1 105 ? -15.959 5.268   5.198   1.00 88.52 105 A 1 
ATOM 804  C CZ2 . TRP A 1 105 ? -17.948 6.788   6.499   1.00 88.91 105 A 1 
ATOM 805  C CZ3 . TRP A 1 105 ? -15.642 6.088   6.282   1.00 86.91 105 A 1 
ATOM 806  C CH2 . TRP A 1 105 ? -16.620 6.843   6.931   1.00 88.57 105 A 1 
ATOM 807  N N   . LEU A 1 106 ? -16.713 0.472   1.744   1.00 92.72 106 A 1 
ATOM 808  C CA  . LEU A 1 106 ? -15.817 -0.412  1.002   1.00 92.62 106 A 1 
ATOM 809  C C   . LEU A 1 106 ? -14.829 0.344   0.084   1.00 93.93 106 A 1 
ATOM 810  O O   . LEU A 1 106 ? -14.744 0.036   -1.103  1.00 90.79 106 A 1 
ATOM 811  C CB  . LEU A 1 106 ? -16.643 -1.480  0.250   1.00 88.74 106 A 1 
ATOM 812  C CG  . LEU A 1 106 ? -17.422 -2.443  1.159   1.00 80.08 106 A 1 
ATOM 813  C CD1 . LEU A 1 106 ? -18.368 -3.293  0.303   1.00 74.74 106 A 1 
ATOM 814  C CD2 . LEU A 1 106 ? -16.487 -3.392  1.912   1.00 74.11 106 A 1 
ATOM 815  N N   . PRO A 1 107 ? -14.095 1.337   0.611   1.00 95.67 107 A 1 
ATOM 816  C CA  . PRO A 1 107 ? -13.178 2.114   -0.212  1.00 96.04 107 A 1 
ATOM 817  C C   . PRO A 1 107 ? -12.016 1.228   -0.673  1.00 96.10 107 A 1 
ATOM 818  O O   . PRO A 1 107 ? -11.532 0.373   0.067   1.00 93.92 107 A 1 
ATOM 819  C CB  . PRO A 1 107 ? -12.731 3.274   0.668   1.00 94.92 107 A 1 
ATOM 820  C CG  . PRO A 1 107 ? -12.778 2.677   2.071   1.00 92.90 107 A 1 
ATOM 821  C CD  . PRO A 1 107 ? -13.974 1.726   2.004   1.00 95.14 107 A 1 
ATOM 822  N N   . GLU A 1 108 ? -11.531 1.470   -1.891  1.00 96.44 108 A 1 
ATOM 823  C CA  . GLU A 1 108 ? -10.402 0.725   -2.448  1.00 95.93 108 A 1 
ATOM 824  C C   . GLU A 1 108 ? -9.067  1.008   -1.737  1.00 96.41 108 A 1 
ATOM 825  O O   . GLU A 1 108 ? -8.162  0.175   -1.759  1.00 94.60 108 A 1 
ATOM 826  C CB  . GLU A 1 108 ? -10.287 1.028   -3.950  1.00 94.09 108 A 1 
ATOM 827  C CG  . GLU A 1 108 ? -11.317 0.257   -4.793  1.00 85.64 108 A 1 
ATOM 828  C CD  . GLU A 1 108 ? -11.093 -1.255  -4.630  1.00 81.15 108 A 1 
ATOM 829  O OE1 . GLU A 1 108 ? -12.007 -1.981  -4.191  1.00 72.59 108 A 1 
ATOM 830  O OE2 . GLU A 1 108 ? -9.939  -1.712  -4.776  1.00 73.02 108 A 1 
ATOM 831  N N   . VAL A 1 109 ? -8.963  2.169   -1.079  1.00 97.36 109 A 1 
ATOM 832  C CA  . VAL A 1 109 ? -7.779  2.577   -0.320  1.00 97.89 109 A 1 
ATOM 833  C C   . VAL A 1 109 ? -8.163  2.786   1.140   1.00 98.08 109 A 1 
ATOM 834  O O   . VAL A 1 109 ? -8.983  3.641   1.461   1.00 97.44 109 A 1 
ATOM 835  C CB  . VAL A 1 109 ? -7.134  3.840   -0.916  1.00 97.34 109 A 1 
ATOM 836  C CG1 . VAL A 1 109 ? -5.885  4.251   -0.137  1.00 95.91 109 A 1 
ATOM 837  C CG2 . VAL A 1 109 ? -6.722  3.614   -2.371  1.00 96.16 109 A 1 
ATOM 838  N N   . MET A 1 110 ? -7.536  2.024   2.037   1.00 98.03 110 A 1 
ATOM 839  C CA  . MET A 1 110 ? -7.655  2.186   3.484   1.00 98.06 110 A 1 
ATOM 840  C C   . MET A 1 110 ? -6.260  2.259   4.101   1.00 98.14 110 A 1 
ATOM 841  O O   . MET A 1 110 ? -5.480  1.315   3.984   1.00 97.63 110 A 1 
ATOM 842  C CB  . MET A 1 110 ? -8.477  1.044   4.092   1.00 97.23 110 A 1 
ATOM 843  C CG  . MET A 1 110 ? -9.946  1.086   3.666   1.00 94.03 110 A 1 
ATOM 844  S SD  . MET A 1 110 ? -11.021 -0.075  4.550   1.00 91.07 110 A 1 
ATOM 845  C CE  . MET A 1 110 ? -10.395 -1.654  3.930   1.00 77.66 110 A 1 
ATOM 846  N N   . ILE A 1 111 ? -5.949  3.373   4.753   1.00 98.22 111 A 1 
ATOM 847  C CA  . ILE A 1 111 ? -4.624  3.627   5.327   1.00 98.30 111 A 1 
ATOM 848  C C   . ILE A 1 111 ? -4.761  3.943   6.819   1.00 98.47 111 A 1 
ATOM 849  O O   . ILE A 1 111 ? -5.490  4.857   7.207   1.00 98.05 111 A 1 
ATOM 850  C CB  . ILE A 1 111 ? -3.860  4.729   4.564   1.00 98.16 111 A 1 
ATOM 851  C CG1 . ILE A 1 111 ? -3.843  4.457   3.042   1.00 97.35 111 A 1 
ATOM 852  C CG2 . ILE A 1 111 ? -2.427  4.830   5.110   1.00 97.55 111 A 1 
ATOM 853  C CD1 . ILE A 1 111 ? -3.128  5.530   2.205   1.00 95.48 111 A 1 
ATOM 854  N N   . LEU A 1 112 ? -4.043  3.197   7.634   1.00 98.10 112 A 1 
ATOM 855  C CA  . LEU A 1 112 ? -3.835  3.475   9.046   1.00 98.19 112 A 1 
ATOM 856  C C   . LEU A 1 112 ? -2.509  4.211   9.204   1.00 98.14 112 A 1 
ATOM 857  O O   . LEU A 1 112 ? -1.465  3.678   8.843   1.00 97.77 112 A 1 
ATOM 858  C CB  . LEU A 1 112 ? -3.863  2.150   9.821   1.00 97.96 112 A 1 
ATOM 859  C CG  . LEU A 1 112 ? -3.669  2.325   11.342  1.00 97.49 112 A 1 
ATOM 860  C CD1 . LEU A 1 112 ? -4.870  3.015   11.985  1.00 96.58 112 A 1 
ATOM 861  C CD2 . LEU A 1 112 ? -3.491  0.965   12.002  1.00 96.47 112 A 1 
ATOM 862  N N   . VAL A 1 113 ? -2.555  5.418   9.756   1.00 98.02 113 A 1 
ATOM 863  C CA  . VAL A 1 113 ? -1.384  6.296   9.897   1.00 98.13 113 A 1 
ATOM 864  C C   . VAL A 1 113 ? -1.071  6.498   11.372  1.00 98.17 113 A 1 
ATOM 865  O O   . VAL A 1 113 ? -1.969  6.702   12.192  1.00 97.61 113 A 1 
ATOM 866  C CB  . VAL A 1 113 ? -1.589  7.643   9.175   1.00 97.72 113 A 1 
ATOM 867  C CG1 . VAL A 1 113 ? -0.280  8.422   9.093   1.00 96.28 113 A 1 
ATOM 868  C CG2 . VAL A 1 113 ? -2.101  7.458   7.735   1.00 96.43 113 A 1 
ATOM 869  N N   . CYS A 1 114 ? 0.202   6.481   11.720  1.00 97.73 114 A 1 
ATOM 870  C CA  . CYS A 1 114 ? 0.711   6.993   12.985  1.00 97.50 114 A 1 
ATOM 871  C C   . CYS A 1 114 ? 2.019   7.750   12.747  1.00 97.42 114 A 1 
ATOM 872  O O   . CYS A 1 114 ? 2.573   7.696   11.649  1.00 96.79 114 A 1 
ATOM 873  C CB  . CYS A 1 114 ? 0.870   5.840   13.991  1.00 96.63 114 A 1 
ATOM 874  S SG  . CYS A 1 114 ? 2.054   4.585   13.425  1.00 96.28 114 A 1 
ATOM 875  N N   . ASP A 1 115 ? 2.537   8.447   13.755  1.00 97.36 115 A 1 
ATOM 876  C CA  . ASP A 1 115 ? 3.865   9.048   13.648  1.00 96.99 115 A 1 
ATOM 877  C C   . ASP A 1 115 ? 4.938   7.957   13.568  1.00 96.60 115 A 1 
ATOM 878  O O   . ASP A 1 115 ? 5.648   7.837   12.565  1.00 95.09 115 A 1 
ATOM 879  C CB  . ASP A 1 115 ? 4.099   10.023  14.815  1.00 95.82 115 A 1 
ATOM 880  C CG  . ASP A 1 115 ? 5.460   10.701  14.675  1.00 91.85 115 A 1 
ATOM 881  O OD1 . ASP A 1 115 ? 5.703   11.312  13.609  1.00 85.97 115 A 1 
ATOM 882  O OD2 . ASP A 1 115 ? 6.273   10.556  15.613  1.00 85.43 115 A 1 
ATOM 883  N N   . ARG A 1 116 ? 4.966   7.086   14.586  1.00 96.67 116 A 1 
ATOM 884  C CA  . ARG A 1 116 ? 5.824   5.897   14.645  1.00 96.43 116 A 1 
ATOM 885  C C   . ARG A 1 116 ? 5.174   4.840   15.528  1.00 96.51 116 A 1 
ATOM 886  O O   . ARG A 1 116 ? 4.549   5.173   16.526  1.00 94.90 116 A 1 
ATOM 887  C CB  . ARG A 1 116 ? 7.204   6.320   15.168  1.00 94.47 116 A 1 
ATOM 888  C CG  . ARG A 1 116 ? 8.243   5.202   15.054  1.00 89.30 116 A 1 
ATOM 889  C CD  . ARG A 1 116 ? 9.623   5.660   15.536  1.00 87.69 116 A 1 
ATOM 890  N NE  . ARG A 1 116 ? 10.147  6.737   14.689  1.00 81.58 116 A 1 
ATOM 891  C CZ  . ARG A 1 116 ? 11.308  7.351   14.824  1.00 78.53 116 A 1 
ATOM 892  N NH1 . ARG A 1 116 ? 12.160  7.028   15.767  1.00 71.16 116 A 1 
ATOM 893  N NH2 . ARG A 1 116 ? 11.639  8.312   14.002  1.00 69.67 116 A 1 
ATOM 894  N N   . VAL A 1 117 ? 5.336   3.573   15.211  1.00 95.99 117 A 1 
ATOM 895  C CA  . VAL A 1 117 ? 4.928   2.499   16.132  1.00 95.42 117 A 1 
ATOM 896  C C   . VAL A 1 117 ? 5.706   2.601   17.451  1.00 95.36 117 A 1 
ATOM 897  O O   . VAL A 1 117 ? 6.857   3.029   17.464  1.00 93.76 117 A 1 
ATOM 898  C CB  . VAL A 1 117 ? 5.065   1.101   15.506  1.00 93.91 117 A 1 
ATOM 899  C CG1 . VAL A 1 117 ? 4.111   0.953   14.316  1.00 89.45 117 A 1 
ATOM 900  C CG2 . VAL A 1 117 ? 6.493   0.767   15.067  1.00 90.26 117 A 1 
ATOM 901  N N   . SER A 1 118 ? 5.064   2.222   18.566  1.00 95.88 118 A 1 
ATOM 902  C CA  . SER A 1 118 ? 5.630   2.384   19.903  1.00 95.41 118 A 1 
ATOM 903  C C   . SER A 1 118 ? 5.614   1.057   20.668  1.00 95.26 118 A 1 
ATOM 904  O O   . SER A 1 118 ? 4.571   0.421   20.778  1.00 92.89 118 A 1 
ATOM 905  C CB  . SER A 1 118 ? 4.843   3.454   20.663  1.00 93.77 118 A 1 
ATOM 906  O OG  . SER A 1 118 ? 5.291   3.542   22.007  1.00 83.60 118 A 1 
ATOM 907  N N   . GLU A 1 119 ? 6.752   0.684   21.251  1.00 95.00 119 A 1 
ATOM 908  C CA  . GLU A 1 119 ? 6.862   -0.532  22.071  1.00 94.28 119 A 1 
ATOM 909  C C   . GLU A 1 119 ? 6.009   -0.455  23.347  1.00 94.22 119 A 1 
ATOM 910  O O   . GLU A 1 119 ? 5.406   -1.449  23.769  1.00 91.00 119 A 1 
ATOM 911  C CB  . GLU A 1 119 ? 8.340   -0.784  22.413  1.00 92.39 119 A 1 
ATOM 912  C CG  . GLU A 1 119 ? 9.199   -1.181  21.195  1.00 85.44 119 A 1 
ATOM 913  C CD  . GLU A 1 119 ? 8.656   -2.418  20.464  1.00 79.25 119 A 1 
ATOM 914  O OE1 . GLU A 1 119 ? 8.737   -2.448  19.217  1.00 71.07 119 A 1 
ATOM 915  O OE2 . GLU A 1 119 ? 8.101   -3.320  21.138  1.00 71.16 119 A 1 
ATOM 916  N N   . ASP A 1 120 ? 5.861   0.752   23.931  1.00 93.63 120 A 1 
ATOM 917  C CA  . ASP A 1 120 ? 5.061   0.968   25.140  1.00 93.15 120 A 1 
ATOM 918  C C   . ASP A 1 120 ? 3.553   1.107   24.864  1.00 93.76 120 A 1 
ATOM 919  O O   . ASP A 1 120 ? 2.729   0.999   25.782  1.00 88.27 120 A 1 
ATOM 920  C CB  . ASP A 1 120 ? 5.588   2.207   25.880  1.00 90.61 120 A 1 
ATOM 921  C CG  . ASP A 1 120 ? 6.977   1.989   26.490  1.00 84.81 120 A 1 
ATOM 922  O OD1 . ASP A 1 120 ? 7.194   0.882   27.042  1.00 76.33 120 A 1 
ATOM 923  O OD2 . ASP A 1 120 ? 7.755   2.956   26.467  1.00 76.58 120 A 1 
ATOM 924  N N   . GLY A 1 121 ? 3.190   1.330   23.610  1.00 94.17 121 A 1 
ATOM 925  C CA  . GLY A 1 121 ? 1.819   1.530   23.157  1.00 94.63 121 A 1 
ATOM 926  C C   . GLY A 1 121 ? 1.374   0.457   22.168  1.00 95.68 121 A 1 
ATOM 927  O O   . GLY A 1 121 ? 1.126   -0.702  22.535  1.00 93.37 121 A 1 
ATOM 928  N N   . ILE A 1 122 ? 1.250   0.849   20.912  1.00 96.19 122 A 1 
ATOM 929  C CA  . ILE A 1 122 ? 0.962   -0.011  19.776  1.00 96.41 122 A 1 
ATOM 930  C C   . ILE A 1 122 ? 2.256   -0.234  18.994  1.00 96.16 122 A 1 
ATOM 931  O O   . ILE A 1 122 ? 2.699   0.631   18.242  1.00 94.95 122 A 1 
ATOM 932  C CB  . ILE A 1 122 ? -0.169  0.568   18.905  1.00 96.03 122 A 1 
ATOM 933  C CG1 . ILE A 1 122 ? -1.466  0.856   19.695  1.00 93.57 122 A 1 
ATOM 934  C CG2 . ILE A 1 122 ? -0.455  -0.374  17.730  1.00 94.10 122 A 1 
ATOM 935  C CD1 . ILE A 1 122 ? -2.092  -0.357  20.400  1.00 85.81 122 A 1 
ATOM 936  N N   . ASN A 1 123 ? 2.849   -1.397  19.182  1.00 95.63 123 A 1 
ATOM 937  C CA  . ASN A 1 123 ? 4.045   -1.790  18.445  1.00 94.93 123 A 1 
ATOM 938  C C   . ASN A 1 123 ? 3.712   -2.226  17.013  1.00 94.96 123 A 1 
ATOM 939  O O   . ASN A 1 123 ? 2.553   -2.410  16.643  1.00 94.40 123 A 1 
ATOM 940  C CB  . ASN A 1 123 ? 4.836   -2.833  19.260  1.00 93.61 123 A 1 
ATOM 941  C CG  . ASN A 1 123 ? 4.204   -4.213  19.345  1.00 92.97 123 A 1 
ATOM 942  O OD1 . ASN A 1 123 ? 3.196   -4.533  18.752  1.00 87.02 123 A 1 
ATOM 943  N ND2 . ASN A 1 123 ? 4.835   -5.086  20.104  1.00 86.89 123 A 1 
ATOM 944  N N   . ARG A 1 124 ? 4.757   -2.435  16.214  1.00 94.21 124 A 1 
ATOM 945  C CA  . ARG A 1 124 ? 4.625   -2.828  14.809  1.00 93.58 124 A 1 
ATOM 946  C C   . ARG A 1 124 ? 3.775   -4.077  14.635  1.00 93.80 124 A 1 
ATOM 947  O O   . ARG A 1 124 ? 2.885   -4.083  13.788  1.00 93.35 124 A 1 
ATOM 948  C CB  . ARG A 1 124 ? 6.025   -3.017  14.196  1.00 92.31 124 A 1 
ATOM 949  C CG  . ARG A 1 124 ? 5.970   -3.289  12.682  1.00 87.93 124 A 1 
ATOM 950  C CD  . ARG A 1 124 ? 7.373   -3.369  12.052  1.00 83.42 124 A 1 
ATOM 951  N NE  . ARG A 1 124 ? 8.127   -2.109  12.172  1.00 77.45 124 A 1 
ATOM 952  C CZ  . ARG A 1 124 ? 7.884   -0.966  11.542  1.00 72.16 124 A 1 
ATOM 953  N NH1 . ARG A 1 124 ? 6.999   -0.863  10.600  1.00 62.34 124 A 1 
ATOM 954  N NH2 . ARG A 1 124 ? 8.524   0.118   11.864  1.00 65.48 124 A 1 
ATOM 955  N N   . GLN A 1 125 ? 3.995   -5.106  15.442  1.00 93.36 125 A 1 
ATOM 956  C CA  . GLN A 1 125 ? 3.260   -6.360  15.332  1.00 93.03 125 A 1 
ATOM 957  C C   . GLN A 1 125 ? 1.750   -6.147  15.521  1.00 93.74 125 A 1 
ATOM 958  O O   . GLN A 1 125 ? 0.968   -6.535  14.655  1.00 93.60 125 A 1 
ATOM 959  C CB  . GLN A 1 125 ? 3.824   -7.373  16.331  1.00 91.93 125 A 1 
ATOM 960  C CG  . GLN A 1 125 ? 3.113   -8.729  16.188  1.00 85.10 125 A 1 
ATOM 961  C CD  . GLN A 1 125 ? 3.605   -9.794  17.164  1.00 77.46 125 A 1 
ATOM 962  O OE1 . GLN A 1 125 ? 4.557   -9.630  17.914  1.00 70.47 125 A 1 
ATOM 963  N NE2 . GLN A 1 125 ? 2.941   -10.928 17.181  1.00 65.79 125 A 1 
ATOM 964  N N   . LYS A 1 126 ? 1.334   -5.473  16.603  1.00 94.65 126 A 1 
ATOM 965  C CA  . LYS A 1 126 ? -0.083  -5.207  16.877  1.00 95.02 126 A 1 
ATOM 966  C C   . LYS A 1 126 ? -0.734  -4.343  15.793  1.00 95.65 126 A 1 
ATOM 967  O O   . LYS A 1 126 ? -1.853  -4.623  15.382  1.00 95.40 126 A 1 
ATOM 968  C CB  . LYS A 1 126 ? -0.232  -4.492  18.225  1.00 94.69 126 A 1 
ATOM 969  C CG  . LYS A 1 126 ? 0.050   -5.399  19.426  1.00 81.30 126 A 1 
ATOM 970  C CD  . LYS A 1 126 ? 0.003   -4.530  20.686  1.00 76.52 126 A 1 
ATOM 971  C CE  . LYS A 1 126 ? 0.386   -5.319  21.932  1.00 64.64 126 A 1 
ATOM 972  N NZ  . LYS A 1 126 ? 0.603   -4.394  23.075  1.00 56.86 126 A 1 
ATOM 973  N N   . ALA A 1 127 ? -0.027  -3.311  15.328  1.00 95.79 127 A 1 
ATOM 974  C CA  . ALA A 1 127 ? -0.517  -2.456  14.255  1.00 95.97 127 A 1 
ATOM 975  C C   . ALA A 1 127 ? -0.698  -3.249  12.953  1.00 96.17 127 A 1 
ATOM 976  O O   . ALA A 1 127 ? -1.737  -3.146  12.309  1.00 95.75 127 A 1 
ATOM 977  C CB  . ALA A 1 127 ? 0.447   -1.278  14.085  1.00 95.89 127 A 1 
ATOM 978  N N   . GLN A 1 128 ? 0.269   -4.094  12.618  1.00 95.26 128 A 1 
ATOM 979  C CA  . GLN A 1 128 ? 0.244   -4.888  11.397  1.00 94.91 128 A 1 
ATOM 980  C C   . GLN A 1 128 ? -0.828  -5.979  11.438  1.00 95.43 128 A 1 
ATOM 981  O O   . GLN A 1 128 ? -1.569  -6.147  10.474  1.00 95.00 128 A 1 
ATOM 982  C CB  . GLN A 1 128 ? 1.643   -5.465  11.142  1.00 93.48 128 A 1 
ATOM 983  C CG  . GLN A 1 128 ? 1.973   -5.569  9.647   1.00 82.80 128 A 1 
ATOM 984  C CD  . GLN A 1 128 ? 2.188   -4.207  8.971   1.00 79.48 128 A 1 
ATOM 985  O OE1 . GLN A 1 128 ? 1.935   -3.148  9.495   1.00 73.07 128 A 1 
ATOM 986  N NE2 . GLN A 1 128 ? 2.671   -4.191  7.757   1.00 69.64 128 A 1 
ATOM 987  N N   . GLU A 1 129 ? -0.984  -6.671  12.556  1.00 95.11 129 A 1 
ATOM 988  C CA  . GLU A 1 129 ? -2.051  -7.657  12.756  1.00 95.17 129 A 1 
ATOM 989  C C   . GLU A 1 129 ? -3.441  -7.025  12.620  1.00 95.64 129 A 1 
ATOM 990  O O   . GLU A 1 129 ? -4.339  -7.586  11.983  1.00 95.23 129 A 1 
ATOM 991  C CB  . GLU A 1 129 ? -1.913  -8.293  14.149  1.00 94.34 129 A 1 
ATOM 992  C CG  . GLU A 1 129 ? -0.766  -9.317  14.251  1.00 87.84 129 A 1 
ATOM 993  C CD  . GLU A 1 129 ? -0.561  -9.839  15.688  1.00 85.22 129 A 1 
ATOM 994  O OE1 . GLU A 1 129 ? 0.411   -10.607 15.896  1.00 80.39 129 A 1 
ATOM 995  O OE2 . GLU A 1 129 ? -1.352  -9.470  16.591  1.00 81.78 129 A 1 
ATOM 996  N N   . TRP A 1 130 ? -3.614  -5.809  13.168  1.00 96.20 130 A 1 
ATOM 997  C CA  . TRP A 1 130 ? -4.859  -5.058  13.017  1.00 96.76 130 A 1 
ATOM 998  C C   . TRP A 1 130 ? -5.107  -4.680  11.558  1.00 96.98 130 A 1 
ATOM 999  O O   . TRP A 1 130 ? -6.216  -4.876  11.052  1.00 96.64 130 A 1 
ATOM 1000 C CB  . TRP A 1 130 ? -4.821  -3.825  13.929  1.00 96.99 130 A 1 
ATOM 1001 C CG  . TRP A 1 130 ? -6.120  -3.076  14.017  1.00 97.13 130 A 1 
ATOM 1002 C CD1 . TRP A 1 130 ? -7.015  -3.170  15.034  1.00 96.35 130 A 1 
ATOM 1003 C CD2 . TRP A 1 130 ? -6.685  -2.113  13.075  1.00 97.12 130 A 1 
ATOM 1004 N NE1 . TRP A 1 130 ? -8.099  -2.338  14.781  1.00 96.44 130 A 1 
ATOM 1005 C CE2 . TRP A 1 130 ? -7.935  -1.682  13.593  1.00 96.90 130 A 1 
ATOM 1006 C CE3 . TRP A 1 130 ? -6.261  -1.577  11.838  1.00 97.02 130 A 1 
ATOM 1007 C CZ2 . TRP A 1 130 ? -8.750  -0.758  12.893  1.00 96.54 130 A 1 
ATOM 1008 C CZ3 . TRP A 1 130 ? -7.076  -0.662  11.144  1.00 96.41 130 A 1 
ATOM 1009 C CH2 . TRP A 1 130 ? -8.308  -0.262  11.665  1.00 96.36 130 A 1 
ATOM 1010 N N   . CYS A 1 131 ? -4.076  -4.215  10.847  1.00 96.79 131 A 1 
ATOM 1011 C CA  . CYS A 1 131 ? -4.152  -3.862  9.434   1.00 96.72 131 A 1 
ATOM 1012 C C   . CYS A 1 131 ? -4.515  -5.064  8.554   1.00 96.56 131 A 1 
ATOM 1013 O O   . CYS A 1 131 ? -5.441  -4.973  7.760   1.00 95.85 131 A 1 
ATOM 1014 C CB  . CYS A 1 131 ? -2.830  -3.233  8.988   1.00 96.82 131 A 1 
ATOM 1015 S SG  . CYS A 1 131 ? -2.704  -1.543  9.647   1.00 96.48 131 A 1 
ATOM 1016 N N   . ILE A 1 132 ? -3.853  -6.199  8.737   1.00 96.50 132 A 1 
ATOM 1017 C CA  . ILE A 1 132 ? -4.151  -7.438  8.012   1.00 96.06 132 A 1 
ATOM 1018 C C   . ILE A 1 132 ? -5.605  -7.867  8.249   1.00 95.89 132 A 1 
ATOM 1019 O O   . ILE A 1 132 ? -6.333  -8.168  7.309   1.00 94.76 132 A 1 
ATOM 1020 C CB  . ILE A 1 132 ? -3.163  -8.550  8.427   1.00 95.34 132 A 1 
ATOM 1021 C CG1 . ILE A 1 132 ? -1.744  -8.222  7.909   1.00 92.87 132 A 1 
ATOM 1022 C CG2 . ILE A 1 132 ? -3.604  -9.932  7.899   1.00 92.89 132 A 1 
ATOM 1023 C CD1 . ILE A 1 132 ? -0.650  -9.019  8.619   1.00 86.25 132 A 1 
ATOM 1024 N N   . LYS A 1 133 ? -6.056  -7.845  9.508   1.00 96.01 133 A 1 
ATOM 1025 C CA  . LYS A 1 133 ? -7.416  -8.254  9.874   1.00 95.65 133 A 1 
ATOM 1026 C C   . LYS A 1 133 ? -8.501  -7.383  9.250   1.00 95.46 133 A 1 
ATOM 1027 O O   . LYS A 1 133 ? -9.619  -7.862  9.034   1.00 94.45 133 A 1 
ATOM 1028 C CB  . LYS A 1 133 ? -7.507  -8.264  11.402  1.00 95.24 133 A 1 
ATOM 1029 C CG  . LYS A 1 133 ? -8.875  -8.748  11.906  1.00 89.02 133 A 1 
ATOM 1030 C CD  . LYS A 1 133 ? -8.882  -8.781  13.433  1.00 85.16 133 A 1 
ATOM 1031 C CE  . LYS A 1 133 ? -10.265 -9.213  13.920  1.00 75.01 133 A 1 
ATOM 1032 N NZ  . LYS A 1 133 ? -10.313 -9.204  15.403  1.00 66.51 133 A 1 
ATOM 1033 N N   . HIS A 1 134 ? -8.211  -6.097  9.022   1.00 96.12 134 A 1 
ATOM 1034 C CA  . HIS A 1 134 ? -9.195  -5.110  8.581   1.00 96.23 134 A 1 
ATOM 1035 C C   . HIS A 1 134 ? -8.975  -4.572  7.163   1.00 96.26 134 A 1 
ATOM 1036 O O   . HIS A 1 134 ? -9.803  -3.786  6.701   1.00 95.31 134 A 1 
ATOM 1037 C CB  . HIS A 1 134 ? -9.299  -4.014  9.654   1.00 96.36 134 A 1 
ATOM 1038 C CG  . HIS A 1 134 ? -9.810  -4.541  10.966  1.00 96.33 134 A 1 
ATOM 1039 N ND1 . HIS A 1 134 ? -11.012 -5.205  11.153  1.00 88.04 134 A 1 
ATOM 1040 C CD2 . HIS A 1 134 ? -9.191  -4.512  12.188  1.00 88.73 134 A 1 
ATOM 1041 C CE1 . HIS A 1 134 ? -11.107 -5.552  12.437  1.00 90.24 134 A 1 
ATOM 1042 N NE2 . HIS A 1 134 ? -10.019 -5.155  13.112  1.00 91.67 134 A 1 
ATOM 1043 N N   . GLY A 1 135 ? -7.927  -5.010  6.466   1.00 96.35 135 A 1 
ATOM 1044 C CA  . GLY A 1 135 ? -7.630  -4.628  5.084   1.00 96.00 135 A 1 
ATOM 1045 C C   . GLY A 1 135 ? -7.001  -3.244  4.934   1.00 96.69 135 A 1 
ATOM 1046 O O   . GLY A 1 135 ? -7.206  -2.584  3.925   1.00 95.75 135 A 1 
ATOM 1047 N N   . PHE A 1 136 ? -6.266  -2.785  5.958   1.00 96.88 136 A 1 
ATOM 1048 C CA  . PHE A 1 136 ? -5.573  -1.494  5.938   1.00 97.32 136 A 1 
ATOM 1049 C C   . PHE A 1 136 ? -4.098  -1.651  5.584   1.00 97.22 136 A 1 
ATOM 1050 O O   . PHE A 1 136 ? -3.471  -2.671  5.861   1.00 96.32 136 A 1 
ATOM 1051 C CB  . PHE A 1 136 ? -5.730  -0.776  7.285   1.00 97.54 136 A 1 
ATOM 1052 C CG  . PHE A 1 136 ? -7.085  -0.149  7.524   1.00 97.76 136 A 1 
ATOM 1053 C CD1 . PHE A 1 136 ? -7.234  1.258   7.556   1.00 97.02 136 A 1 
ATOM 1054 C CD2 . PHE A 1 136 ? -8.221  -0.955  7.738   1.00 97.11 136 A 1 
ATOM 1055 C CE1 . PHE A 1 136 ? -8.488  1.843   7.788   1.00 96.73 136 A 1 
ATOM 1056 C CE2 . PHE A 1 136 ? -9.481  -0.377  7.959   1.00 96.85 136 A 1 
ATOM 1057 C CZ  . PHE A 1 136 ? -9.613  1.021   7.989   1.00 97.29 136 A 1 
ATOM 1058 N N   . GLU A 1 137 ? -3.518  -0.593  5.035   1.00 97.28 137 A 1 
ATOM 1059 C CA  . GLU A 1 137 ? -2.072  -0.414  4.975   1.00 97.24 137 A 1 
ATOM 1060 C C   . GLU A 1 137 ? -1.599  0.416   6.174   1.00 97.57 137 A 1 
ATOM 1061 O O   . GLU A 1 137 ? -2.165  1.464   6.456   1.00 97.05 137 A 1 
ATOM 1062 C CB  . GLU A 1 137 ? -1.694  0.236   3.637   1.00 96.41 137 A 1 
ATOM 1063 C CG  . GLU A 1 137 ? -0.199  0.517   3.551   1.00 94.78 137 A 1 
ATOM 1064 C CD  . GLU A 1 137 ? 0.291   0.887   2.145   1.00 94.83 137 A 1 
ATOM 1065 O OE1 . GLU A 1 137 ? 1.454   1.341   2.022   1.00 91.08 137 A 1 
ATOM 1066 O OE2 . GLU A 1 137 ? -0.421  0.684   1.142   1.00 92.26 137 A 1 
ATOM 1067 N N   . LEU A 1 138 ? -0.553  -0.030  6.857   1.00 96.79 138 A 1 
ATOM 1068 C CA  . LEU A 1 138 ? 0.115   0.766   7.882   1.00 96.57 138 A 1 
ATOM 1069 C C   . LEU A 1 138 ? 1.128   1.717   7.235   1.00 96.34 138 A 1 
ATOM 1070 O O   . LEU A 1 138 ? 2.025   1.270   6.522   1.00 95.53 138 A 1 
ATOM 1071 C CB  . LEU A 1 138 ? 0.786   -0.161  8.906   1.00 95.93 138 A 1 
ATOM 1072 C CG  . LEU A 1 138 ? 1.557   0.574   10.021  1.00 95.53 138 A 1 
ATOM 1073 C CD1 . LEU A 1 138 ? 0.635   1.398   10.917  1.00 94.44 138 A 1 
ATOM 1074 C CD2 . LEU A 1 138 ? 2.284   -0.444  10.901  1.00 94.10 138 A 1 
ATOM 1075 N N   . VAL A 1 139 ? 1.034   3.006   7.566   1.00 96.91 139 A 1 
ATOM 1076 C CA  . VAL A 1 139 ? 2.037   4.012   7.212   1.00 97.16 139 A 1 
ATOM 1077 C C   . VAL A 1 139 ? 2.481   4.751   8.470   1.00 97.33 139 A 1 
ATOM 1078 O O   . VAL A 1 139 ? 1.675   5.299   9.208   1.00 97.00 139 A 1 
ATOM 1079 C CB  . VAL A 1 139 ? 1.518   4.987   6.141   1.00 96.87 139 A 1 
ATOM 1080 C CG1 . VAL A 1 139 ? 2.571   6.042   5.808   1.00 95.64 139 A 1 
ATOM 1081 C CG2 . VAL A 1 139 ? 1.182   4.245   4.843   1.00 95.94 139 A 1 
ATOM 1082 N N   . GLU A 1 140 ? 3.789   4.783   8.695   1.00 96.65 140 A 1 
ATOM 1083 C CA  . GLU A 1 140 ? 4.414   5.630   9.706   1.00 96.35 140 A 1 
ATOM 1084 C C   . GLU A 1 140 ? 4.891   6.926   9.048   1.00 96.14 140 A 1 
ATOM 1085 O O   . GLU A 1 140 ? 5.558   6.877   8.005   1.00 95.16 140 A 1 
ATOM 1086 C CB  . GLU A 1 140 ? 5.588   4.882   10.365  1.00 95.33 140 A 1 
ATOM 1087 C CG  . GLU A 1 140 ? 5.134   3.679   11.195  1.00 93.75 140 A 1 
ATOM 1088 C CD  . GLU A 1 140 ? 6.306   2.729   11.507  1.00 93.78 140 A 1 
ATOM 1089 O OE1 . GLU A 1 140 ? 6.881   2.781   12.610  1.00 90.37 140 A 1 
ATOM 1090 O OE2 . GLU A 1 140 ? 6.644   1.885   10.646  1.00 91.09 140 A 1 
ATOM 1091 N N   . LEU A 1 141 ? 4.560   8.095   9.613   1.00 96.26 141 A 1 
ATOM 1092 C CA  . LEU A 1 141 ? 5.023   9.393   9.096   1.00 95.84 141 A 1 
ATOM 1093 C C   . LEU A 1 141 ? 6.525   9.579   9.332   1.00 95.05 141 A 1 
ATOM 1094 O O   . LEU A 1 141 ? 7.229   10.053  8.449   1.00 92.20 141 A 1 
ATOM 1095 C CB  . LEU A 1 141 ? 4.228   10.541  9.733   1.00 95.54 141 A 1 
ATOM 1096 C CG  . LEU A 1 141 ? 2.718   10.545  9.419   1.00 95.28 141 A 1 
ATOM 1097 C CD1 . LEU A 1 141 ? 2.062   11.748  10.092  1.00 93.99 141 A 1 
ATOM 1098 C CD2 . LEU A 1 141 ? 2.443   10.626  7.920   1.00 93.72 141 A 1 
ATOM 1099 N N   . SER A 1 142 ? 7.003   9.132   10.489  1.00 95.20 142 A 1 
ATOM 1100 C CA  . SER A 1 142 ? 8.389   9.238   10.924  1.00 94.47 142 A 1 
ATOM 1101 C C   . SER A 1 142 ? 8.957   7.852   11.266  1.00 93.97 142 A 1 
ATOM 1102 O O   . SER A 1 142 ? 9.250   7.581   12.427  1.00 90.89 142 A 1 
ATOM 1103 C CB  . SER A 1 142 ? 8.487   10.181  12.136  1.00 92.89 142 A 1 
ATOM 1104 O OG  . SER A 1 142 ? 7.898   11.430  11.873  1.00 81.70 142 A 1 
ATOM 1105 N N   . PRO A 1 143 ? 9.099   6.934   10.287  1.00 92.68 143 A 1 
ATOM 1106 C CA  . PRO A 1 143 ? 9.598   5.590   10.557  1.00 91.14 143 A 1 
ATOM 1107 C C   . PRO A 1 143 ? 11.022  5.627   11.113  1.00 90.38 143 A 1 
ATOM 1108 O O   . PRO A 1 143 ? 11.794  6.545   10.842  1.00 86.10 143 A 1 
ATOM 1109 C CB  . PRO A 1 143 ? 9.506   4.844   9.226   1.00 88.52 143 A 1 
ATOM 1110 C CG  . PRO A 1 143 ? 9.637   5.959   8.193   1.00 87.71 143 A 1 
ATOM 1111 C CD  . PRO A 1 143 ? 8.923   7.131   8.857   1.00 90.45 143 A 1 
ATOM 1112 N N   . GLU A 1 144 ? 11.375  4.632   11.919  1.00 89.15 144 A 1 
ATOM 1113 C CA  . GLU A 1 144 ? 12.734  4.513   12.478  1.00 86.65 144 A 1 
ATOM 1114 C C   . GLU A 1 144 ? 13.754  4.167   11.395  1.00 84.05 144 A 1 
ATOM 1115 O O   . GLU A 1 144 ? 14.832  4.750   11.349  1.00 76.34 144 A 1 
ATOM 1116 C CB  . GLU A 1 144 ? 12.721  3.454   13.587  1.00 83.03 144 A 1 
ATOM 1117 C CG  . GLU A 1 144 ? 14.056  3.377   14.340  1.00 73.78 144 A 1 
ATOM 1118 C CD  . GLU A 1 144 ? 14.036  2.355   15.498  1.00 67.38 144 A 1 
ATOM 1119 O OE1 . GLU A 1 144 ? 15.038  2.321   16.251  1.00 60.92 144 A 1 
ATOM 1120 O OE2 . GLU A 1 144 ? 13.036  1.612   15.632  1.00 63.03 144 A 1 
ATOM 1121 N N   . GLU A 1 145 ? 13.389  3.238   10.507  1.00 80.92 145 A 1 
ATOM 1122 C CA  . GLU A 1 145 ? 14.191  2.840   9.364   1.00 77.49 145 A 1 
ATOM 1123 C C   . GLU A 1 145 ? 13.712  3.611   8.133   1.00 77.11 145 A 1 
ATOM 1124 O O   . GLU A 1 145 ? 12.600  3.407   7.637   1.00 71.28 145 A 1 
ATOM 1125 C CB  . GLU A 1 145 ? 14.129  1.314   9.177   1.00 70.01 145 A 1 
ATOM 1126 C CG  . GLU A 1 145 ? 14.808  0.565   10.340  1.00 59.93 145 A 1 
ATOM 1127 C CD  . GLU A 1 145 ? 14.727  -0.964  10.254  1.00 54.45 145 A 1 
ATOM 1128 O OE1 . GLU A 1 145 ? 15.185  -1.629  11.218  1.00 48.91 145 A 1 
ATOM 1129 O OE2 . GLU A 1 145 ? 14.187  -1.509  9.269   1.00 49.22 145 A 1 
ATOM 1130 N N   . LEU A 1 146 ? 14.552  4.535   7.661   1.00 74.53 146 A 1 
ATOM 1131 C CA  . LEU A 1 146 ? 14.349  5.215   6.388   1.00 74.19 146 A 1 
ATOM 1132 C C   . LEU A 1 146 ? 15.000  4.389   5.265   1.00 74.89 146 A 1 
ATOM 1133 O O   . LEU A 1 146 ? 15.983  3.701   5.523   1.00 68.64 146 A 1 
ATOM 1134 C CB  . LEU A 1 146 ? 14.911  6.638   6.449   1.00 68.55 146 A 1 
ATOM 1135 C CG  . LEU A 1 146 ? 14.136  7.573   7.400   1.00 65.18 146 A 1 
ATOM 1136 C CD1 . LEU A 1 146 ? 14.866  8.910   7.517   1.00 62.71 146 A 1 
ATOM 1137 C CD2 . LEU A 1 146 ? 12.713  7.849   6.907   1.00 63.57 146 A 1 
ATOM 1138 N N   . PRO A 1 147 ? 14.469  4.474   4.024   1.00 73.15 147 A 1 
ATOM 1139 C CA  . PRO A 1 147 ? 15.154  3.918   2.865   1.00 70.30 147 A 1 
ATOM 1140 C C   . PRO A 1 147 ? 16.560  4.518   2.747   1.00 71.32 147 A 1 
ATOM 1141 O O   . PRO A 1 147 ? 16.731  5.724   2.904   1.00 67.18 147 A 1 
ATOM 1142 C CB  . PRO A 1 147 ? 14.293  4.275   1.652   1.00 65.42 147 A 1 
ATOM 1143 C CG  . PRO A 1 147 ? 12.928  4.588   2.249   1.00 64.33 147 A 1 
ATOM 1144 C CD  . PRO A 1 147 ? 13.262  5.156   3.623   1.00 67.06 147 A 1 
ATOM 1145 N N   . GLU A 1 148 ? 17.546  3.678   2.458   1.00 71.35 148 A 1 
ATOM 1146 C CA  . GLU A 1 148 ? 18.893  4.151   2.141   1.00 70.07 148 A 1 
ATOM 1147 C C   . GLU A 1 148 ? 18.890  4.830   0.761   1.00 70.96 148 A 1 
ATOM 1148 O O   . GLU A 1 148 ? 18.191  4.392   -0.146  1.00 65.97 148 A 1 
ATOM 1149 C CB  . GLU A 1 148 ? 19.914  3.002   2.244   1.00 64.37 148 A 1 
ATOM 1150 C CG  . GLU A 1 148 ? 20.029  2.461   3.683   1.00 57.84 148 A 1 
ATOM 1151 C CD  . GLU A 1 148 ? 21.116  1.393   3.910   1.00 52.61 148 A 1 
ATOM 1152 O OE1 . GLU A 1 148 ? 21.277  0.975   5.082   1.00 47.73 148 A 1 
ATOM 1153 O OE2 . GLU A 1 148 ? 21.807  1.003   2.941   1.00 50.45 148 A 1 
ATOM 1154 N N   . GLU A 1 149 ? 19.655  5.924   0.605   1.00 65.02 149 A 1 
ATOM 1155 C CA  . GLU A 1 149 ? 19.692  6.672   -0.660  1.00 64.39 149 A 1 
ATOM 1156 C C   . GLU A 1 149 ? 20.248  5.842   -1.823  1.00 66.14 149 A 1 
ATOM 1157 O O   . GLU A 1 149 ? 19.771  5.972   -2.948  1.00 62.00 149 A 1 
ATOM 1158 C CB  . GLU A 1 149 ? 20.526  7.955   -0.499  1.00 59.25 149 A 1 
ATOM 1159 C CG  . GLU A 1 149 ? 19.855  9.011   0.392   1.00 52.23 149 A 1 
ATOM 1160 C CD  . GLU A 1 149 ? 20.604  10.353  0.449   1.00 45.18 149 A 1 
ATOM 1161 O OE1 . GLU A 1 149 ? 19.981  11.338  0.904   1.00 39.78 149 A 1 
ATOM 1162 O OE2 . GLU A 1 149 ? 21.787  10.431  0.044   1.00 43.97 149 A 1 
ATOM 1163 N N   . ASP A 1 150 ? 21.213  4.968   -1.519  1.00 64.95 150 A 1 
ATOM 1164 C CA  . ASP A 1 150 ? 21.887  4.115   -2.499  1.00 64.31 150 A 1 
ATOM 1165 C C   . ASP A 1 150 ? 21.192  2.746   -2.684  1.00 68.27 150 A 1 
ATOM 1166 O O   . ASP A 1 150 ? 21.735  1.859   -3.339  1.00 64.60 150 A 1 
ATOM 1167 C CB  . ASP A 1 150 ? 23.361  3.933   -2.102  1.00 59.16 150 A 1 
ATOM 1168 C CG  . ASP A 1 150 ? 24.187  5.230   -2.103  1.00 52.58 150 A 1 
ATOM 1169 O OD1 . ASP A 1 150 ? 23.940  6.108   -2.960  1.00 46.80 150 A 1 
ATOM 1170 O OD2 . ASP A 1 150 ? 25.114  5.318   -1.271  1.00 48.31 150 A 1 
ATOM 1171 N N   . ASP A 1 151 ? 20.006  2.545   -2.093  1.00 74.24 151 A 1 
ATOM 1172 C CA  . ASP A 1 151 ? 19.262  1.302   -2.278  1.00 74.37 151 A 1 
ATOM 1173 C C   . ASP A 1 151 ? 18.612  1.288   -3.668  1.00 75.63 151 A 1 
ATOM 1174 O O   . ASP A 1 151 ? 17.791  2.146   -4.009  1.00 72.21 151 A 1 
ATOM 1175 C CB  . ASP A 1 151 ? 18.240  1.101   -1.150  1.00 70.00 151 A 1 
ATOM 1176 C CG  . ASP A 1 151 ? 17.562  -0.279  -1.136  1.00 64.51 151 A 1 
ATOM 1177 O OD1 . ASP A 1 151 ? 17.811  -1.100  -2.050  1.00 61.17 151 A 1 
ATOM 1178 O OD2 . ASP A 1 151 ? 16.766  -0.543  -0.202  1.00 61.81 151 A 1 
ATOM 1179 N N   . ASP A 1 152 ? 18.942  0.269   -4.469  1.00 74.37 152 A 1 
ATOM 1180 C CA  . ASP A 1 152 ? 18.331  0.048   -5.785  1.00 73.72 152 A 1 
ATOM 1181 C C   . ASP A 1 152 ? 16.828  -0.256  -5.698  1.00 76.08 152 A 1 
ATOM 1182 O O   . ASP A 1 152 ? 16.086  -0.114  -6.669  1.00 72.25 152 A 1 
ATOM 1183 C CB  . ASP A 1 152 ? 19.054  -1.109  -6.486  1.00 68.98 152 A 1 
ATOM 1184 C CG  . ASP A 1 152 ? 20.499  -0.811  -6.889  1.00 63.37 152 A 1 
ATOM 1185 O OD1 . ASP A 1 152 ? 20.778  0.333   -7.301  1.00 57.62 152 A 1 
ATOM 1186 O OD2 . ASP A 1 152 ? 21.302  -1.767  -6.852  1.00 57.88 152 A 1 
ATOM 1187 N N   . PHE A 1 153 ? 16.357  -0.668  -4.508  1.00 78.64 153 A 1 
ATOM 1188 C CA  . PHE A 1 153 ? 14.978  -1.062  -4.243  1.00 79.39 153 A 1 
ATOM 1189 C C   . PHE A 1 153 ? 14.376  -0.323  -3.041  1.00 82.04 153 A 1 
ATOM 1190 O O   . PHE A 1 153 ? 13.886  -0.954  -2.099  1.00 79.81 153 A 1 
ATOM 1191 C CB  . PHE A 1 153 ? 14.892  -2.588  -4.081  1.00 75.33 153 A 1 
ATOM 1192 C CG  . PHE A 1 153 ? 15.345  -3.317  -5.312  1.00 73.18 153 A 1 
ATOM 1193 C CD1 . PHE A 1 153 ? 14.458  -3.559  -6.373  1.00 70.53 153 A 1 
ATOM 1194 C CD2 . PHE A 1 153 ? 16.711  -3.623  -5.465  1.00 70.47 153 A 1 
ATOM 1195 C CE1 . PHE A 1 153 ? 14.924  -4.081  -7.586  1.00 66.34 153 A 1 
ATOM 1196 C CE2 . PHE A 1 153 ? 17.180  -4.128  -6.677  1.00 66.02 153 A 1 
ATOM 1197 C CZ  . PHE A 1 153 ? 16.285  -4.341  -7.737  1.00 66.13 153 A 1 
ATOM 1198 N N   . PRO A 1 154 ? 14.358  1.016   -3.063  1.00 82.30 154 A 1 
ATOM 1199 C CA  . PRO A 1 154 ? 13.923  1.791   -1.912  1.00 83.81 154 A 1 
ATOM 1200 C C   . PRO A 1 154 ? 12.448  1.537   -1.612  1.00 85.91 154 A 1 
ATOM 1201 O O   . PRO A 1 154 ? 11.577  1.536   -2.496  1.00 83.50 154 A 1 
ATOM 1202 C CB  . PRO A 1 154 ? 14.215  3.249   -2.252  1.00 79.63 154 A 1 
ATOM 1203 C CG  . PRO A 1 154 ? 14.159  3.270   -3.780  1.00 77.18 154 A 1 
ATOM 1204 C CD  . PRO A 1 154 ? 14.720  1.903   -4.154  1.00 80.91 154 A 1 
ATOM 1205 N N   . GLU A 1 155 ? 12.145  1.380   -0.335  1.00 86.38 155 A 1 
ATOM 1206 C CA  . GLU A 1 155 ? 10.775  1.275   0.119   1.00 86.67 155 A 1 
ATOM 1207 C C   . GLU A 1 155 ? 10.111  2.658   0.155   1.00 87.88 155 A 1 
ATOM 1208 O O   . GLU A 1 155 ? 10.727  3.667   0.507   1.00 85.42 155 A 1 
ATOM 1209 C CB  . GLU A 1 155 ? 10.747  0.549   1.473   1.00 83.02 155 A 1 
ATOM 1210 C CG  . GLU A 1 155 ? 9.354   0.087   1.893   1.00 75.06 155 A 1 
ATOM 1211 C CD  . GLU A 1 155 ? 8.689   -0.859  0.873   1.00 72.37 155 A 1 
ATOM 1212 O OE1 . GLU A 1 155 ? 7.472   -0.700  0.645   1.00 66.14 155 A 1 
ATOM 1213 O OE2 . GLU A 1 155 ? 9.356   -1.729  0.330   1.00 67.31 155 A 1 
ATOM 1214 N N   . SER A 1 156 ? 8.818   2.733   -0.185  1.00 88.28 156 A 1 
ATOM 1215 C CA  . SER A 1 156 ? 8.063   3.971   -0.010  1.00 89.68 156 A 1 
ATOM 1216 C C   . SER A 1 156 ? 7.536   4.070   1.421   1.00 91.37 156 A 1 
ATOM 1217 O O   . SER A 1 156 ? 6.832   3.178   1.898   1.00 89.24 156 A 1 
ATOM 1218 C CB  . SER A 1 156 ? 6.919   4.074   -1.016  1.00 86.70 156 A 1 
ATOM 1219 O OG  . SER A 1 156 ? 7.441   4.204   -2.321  1.00 79.92 156 A 1 
ATOM 1220 N N   . THR A 1 157 ? 7.843   5.172   2.104   1.00 90.78 157 A 1 
ATOM 1221 C CA  . THR A 1 157 ? 7.474   5.403   3.501   1.00 91.29 157 A 1 
ATOM 1222 C C   . THR A 1 157 ? 6.875   6.796   3.699   1.00 93.03 157 A 1 
ATOM 1223 O O   . THR A 1 157 ? 6.897   7.636   2.786   1.00 91.44 157 A 1 
ATOM 1224 C CB  . THR A 1 157 ? 8.679   5.195   4.435   1.00 87.83 157 A 1 
ATOM 1225 O OG1 . THR A 1 157 ? 9.697   6.122   4.134   1.00 81.15 157 A 1 
ATOM 1226 C CG2 . THR A 1 157 ? 9.279   3.790   4.335   1.00 80.56 157 A 1 
ATOM 1227 N N   . GLY A 1 158 ? 6.311   7.032   4.878   1.00 93.12 158 A 1 
ATOM 1228 C CA  . GLY A 1 158 ? 5.778   8.325   5.269   1.00 94.47 158 A 1 
ATOM 1229 C C   . GLY A 1 158 ? 4.694   8.870   4.331   1.00 95.82 158 A 1 
ATOM 1230 O O   . GLY A 1 158 ? 3.981   8.125   3.658   1.00 95.04 158 A 1 
ATOM 1231 N N   . VAL A 1 159 ? 4.600   10.194  4.269   1.00 95.87 159 A 1 
ATOM 1232 C CA  . VAL A 1 159 ? 3.625   10.903  3.424   1.00 96.21 159 A 1 
ATOM 1233 C C   . VAL A 1 159 ? 3.755   10.517  1.949   1.00 96.64 159 A 1 
ATOM 1234 O O   . VAL A 1 159 ? 2.738   10.357  1.278   1.00 96.23 159 A 1 
ATOM 1235 C CB  . VAL A 1 159 ? 3.794   12.416  3.597   1.00 95.22 159 A 1 
ATOM 1236 C CG1 . VAL A 1 159 ? 2.829   13.208  2.712   1.00 89.73 159 A 1 
ATOM 1237 C CG2 . VAL A 1 159 ? 3.539   12.805  5.052   1.00 90.36 159 A 1 
ATOM 1238 N N   . LYS A 1 160 ? 4.968   10.266  1.457   1.00 95.88 160 A 1 
ATOM 1239 C CA  . LYS A 1 160 ? 5.202   9.825   0.076   1.00 95.47 160 A 1 
ATOM 1240 C C   . LYS A 1 160 ? 4.409   8.559   -0.255  1.00 96.06 160 A 1 
ATOM 1241 O O   . LYS A 1 160 ? 3.821   8.468   -1.328  1.00 95.68 160 A 1 
ATOM 1242 C CB  . LYS A 1 160 ? 6.714   9.614   -0.145  1.00 93.74 160 A 1 
ATOM 1243 C CG  . LYS A 1 160 ? 7.065   9.228   -1.595  1.00 83.60 160 A 1 
ATOM 1244 C CD  . LYS A 1 160 ? 8.567   8.940   -1.739  1.00 76.69 160 A 1 
ATOM 1245 C CE  . LYS A 1 160 ? 8.911   8.467   -3.159  1.00 62.64 160 A 1 
ATOM 1246 N NZ  . LYS A 1 160 ? 10.329  8.034   -3.289  1.00 55.46 160 A 1 
ATOM 1247 N N   . ARG A 1 161 ? 4.335   7.600   0.676   1.00 96.12 161 A 1 
ATOM 1248 C CA  . ARG A 1 161 ? 3.557   6.373   0.475   1.00 96.60 161 A 1 
ATOM 1249 C C   . ARG A 1 161 ? 2.056   6.628   0.476   1.00 97.04 161 A 1 
ATOM 1250 O O   . ARG A 1 161 ? 1.359   6.042   -0.344  1.00 96.84 161 A 1 
ATOM 1251 C CB  . ARG A 1 161 ? 3.966   5.311   1.500   1.00 96.09 161 A 1 
ATOM 1252 C CG  . ARG A 1 161 ? 3.152   4.005   1.372   1.00 95.06 161 A 1 
ATOM 1253 C CD  . ARG A 1 161 ? 3.269   3.351   -0.021  1.00 93.98 161 A 1 
ATOM 1254 N NE  . ARG A 1 161 ? 2.256   2.309   -0.187  1.00 93.81 161 A 1 
ATOM 1255 C CZ  . ARG A 1 161 ? 1.779   1.843   -1.319  1.00 94.48 161 A 1 
ATOM 1256 N NH1 . ARG A 1 161 ? 2.243   2.208   -2.484  1.00 90.36 161 A 1 
ATOM 1257 N NH2 . ARG A 1 161 ? 0.793   1.006   -1.306  1.00 91.14 161 A 1 
ATOM 1258 N N   . ILE A 1 162 ? 1.558   7.523   1.329   1.00 97.21 162 A 1 
ATOM 1259 C CA  . ILE A 1 162 ? 0.136   7.906   1.341   1.00 97.78 162 A 1 
ATOM 1260 C C   . ILE A 1 162 ? -0.251  8.501   -0.020  1.00 97.99 162 A 1 
ATOM 1261 O O   . ILE A 1 162 ? -1.189  8.028   -0.655  1.00 97.70 162 A 1 
ATOM 1262 C CB  . ILE A 1 162 ? -0.181  8.896   2.489   1.00 97.74 162 A 1 
ATOM 1263 C CG1 . ILE A 1 162 ? 0.176   8.286   3.860   1.00 97.07 162 A 1 
ATOM 1264 C CG2 . ILE A 1 162 ? -1.672  9.294   2.435   1.00 97.16 162 A 1 
ATOM 1265 C CD1 . ILE A 1 162 ? -0.016  9.249   5.041   1.00 95.99 162 A 1 
ATOM 1266 N N   . VAL A 1 163 ? 0.521   9.464   -0.507  1.00 97.68 163 A 1 
ATOM 1267 C CA  . VAL A 1 163 ? 0.306   10.086  -1.813  1.00 97.59 163 A 1 
ATOM 1268 C C   . VAL A 1 163 ? 0.385   9.056   -2.939  1.00 97.72 163 A 1 
ATOM 1269 O O   . VAL A 1 163 ? -0.466  9.042   -3.825  1.00 97.41 163 A 1 
ATOM 1270 C CB  . VAL A 1 163 ? 1.308   11.237  -2.042  1.00 96.94 163 A 1 
ATOM 1271 C CG1 . VAL A 1 163 ? 1.208   11.831  -3.453  1.00 95.57 163 A 1 
ATOM 1272 C CG2 . VAL A 1 163 ? 1.060   12.367  -1.036  1.00 95.84 163 A 1 
ATOM 1273 N N   . GLN A 1 164 ? 1.352   8.145   -2.890  1.00 97.28 164 A 1 
ATOM 1274 C CA  . GLN A 1 164 ? 1.495   7.077   -3.881  1.00 96.99 164 A 1 
ATOM 1275 C C   . GLN A 1 164 ? 0.279   6.135   -3.901  1.00 97.35 164 A 1 
ATOM 1276 O O   . GLN A 1 164 ? -0.216  5.807   -4.977  1.00 97.14 164 A 1 
ATOM 1277 C CB  . GLN A 1 164 ? 2.803   6.321   -3.597  1.00 95.35 164 A 1 
ATOM 1278 C CG  . GLN A 1 164 ? 3.158   5.306   -4.692  1.00 87.79 164 A 1 
ATOM 1279 C CD  . GLN A 1 164 ? 4.440   4.547   -4.335  1.00 88.11 164 A 1 
ATOM 1280 O OE1 . GLN A 1 164 ? 4.584   4.021   -3.246  1.00 81.91 164 A 1 
ATOM 1281 N NE2 . GLN A 1 164 ? 5.403   4.482   -5.224  1.00 79.47 164 A 1 
ATOM 1282 N N   . ALA A 1 165 ? -0.225  5.723   -2.742  1.00 97.46 165 A 1 
ATOM 1283 C CA  . ALA A 1 165 ? -1.398  4.863   -2.637  1.00 97.73 165 A 1 
ATOM 1284 C C   . ALA A 1 165 ? -2.670  5.547   -3.163  1.00 97.92 165 A 1 
ATOM 1285 O O   . ALA A 1 165 ? -3.468  4.917   -3.866  1.00 97.66 165 A 1 
ATOM 1286 C CB  . ALA A 1 165 ? -1.554  4.422   -1.174  1.00 97.53 165 A 1 
ATOM 1287 N N   . LEU A 1 166 ? -2.842  6.847   -2.886  1.00 98.11 166 A 1 
ATOM 1288 C CA  . LEU A 1 166 ? -3.964  7.640   -3.394  1.00 98.18 166 A 1 
ATOM 1289 C C   . LEU A 1 166 ? -3.869  7.869   -4.909  1.00 98.04 166 A 1 
ATOM 1290 O O   . LEU A 1 166 ? -4.891  7.838   -5.591  1.00 97.55 166 A 1 
ATOM 1291 C CB  . LEU A 1 166 ? -4.026  8.988   -2.634  1.00 98.13 166 A 1 
ATOM 1292 C CG  . LEU A 1 166 ? -4.403  8.871   -1.146  1.00 97.69 166 A 1 
ATOM 1293 C CD1 . LEU A 1 166 ? -4.250  10.228  -0.468  1.00 97.11 166 A 1 
ATOM 1294 C CD2 . LEU A 1 166 ? -5.834  8.395   -0.940  1.00 96.83 166 A 1 
ATOM 1295 N N   . ASN A 1 167 ? -2.660  8.030   -5.458  1.00 98.19 167 A 1 
ATOM 1296 C CA  . ASN A 1 167 ? -2.445  8.112   -6.905  1.00 98.03 167 A 1 
ATOM 1297 C C   . ASN A 1 167 ? -2.762  6.789   -7.620  1.00 98.19 167 A 1 
ATOM 1298 O O   . ASN A 1 167 ? -3.275  6.804   -8.726  1.00 97.55 167 A 1 
ATOM 1299 C CB  . ASN A 1 167 ? -0.997  8.537   -7.199  1.00 97.65 167 A 1 
ATOM 1300 C CG  . ASN A 1 167 ? -0.820  10.042  -7.265  1.00 96.94 167 A 1 
ATOM 1301 O OD1 . ASN A 1 167 ? -0.786  10.626  -8.337  1.00 89.25 167 A 1 
ATOM 1302 N ND2 . ASN A 1 167 ? -0.710  10.706  -6.147  1.00 89.26 167 A 1 
ATOM 1303 N N   . ALA A 1 168 ? -2.491  5.654   -6.981  1.00 97.99 168 A 1 
ATOM 1304 C CA  . ALA A 1 168 ? -2.775  4.339   -7.553  1.00 97.78 168 A 1 
ATOM 1305 C C   . ALA A 1 168 ? -4.266  3.941   -7.494  1.00 97.64 168 A 1 
ATOM 1306 O O   . ALA A 1 168 ? -4.633  2.871   -7.984  1.00 96.32 168 A 1 
ATOM 1307 C CB  . ALA A 1 168 ? -1.872  3.312   -6.859  1.00 97.29 168 A 1 
ATOM 1308 N N   . ASN A 1 169 ? -5.132  4.773   -6.917  1.00 97.70 169 A 1 
ATOM 1309 C CA  . ASN A 1 169 ? -6.568  4.531   -6.875  1.00 97.76 169 A 1 
ATOM 1310 C C   . ASN A 1 169 ? -7.245  4.927   -8.193  1.00 97.75 169 A 1 
ATOM 1311 O O   . ASN A 1 169 ? -6.979  5.994   -8.748  1.00 97.04 169 A 1 
ATOM 1312 C CB  . ASN A 1 169 ? -7.175  5.270   -5.686  1.00 97.40 169 A 1 
ATOM 1313 C CG  . ASN A 1 169 ? -8.629  4.873   -5.489  1.00 96.71 169 A 1 
ATOM 1314 O OD1 . ASN A 1 169 ? -8.968  3.700   -5.458  1.00 91.15 169 A 1 
ATOM 1315 N ND2 . ASN A 1 169 ? -9.522  5.824   -5.361  1.00 91.21 169 A 1 
ATOM 1316 N N   . VAL A 1 170 ? -8.183  4.108   -8.668  1.00 97.45 170 A 1 
ATOM 1317 C CA  . VAL A 1 170 ? -9.005  4.425   -9.836  1.00 97.08 170 A 1 
ATOM 1318 C C   . VAL A 1 170 ? -10.221 5.221   -9.370  1.00 97.10 170 A 1 
ATOM 1319 O O   . VAL A 1 170 ? -11.274 4.661   -9.066  1.00 95.94 170 A 1 
ATOM 1320 C CB  . VAL A 1 170 ? -9.400  3.167   -10.634 1.00 96.03 170 A 1 
ATOM 1321 C CG1 . VAL A 1 170 ? -10.117 3.561   -11.930 1.00 93.33 170 A 1 
ATOM 1322 C CG2 . VAL A 1 170 ? -8.171  2.335   -11.014 1.00 94.06 170 A 1 
ATOM 1323 N N   . TRP A 1 171 ? -10.073 6.540   -9.308  1.00 97.79 171 A 1 
ATOM 1324 C CA  . TRP A 1 171 ? -11.149 7.453   -8.916  1.00 97.84 171 A 1 
ATOM 1325 C C   . TRP A 1 171 ? -12.301 7.415   -9.923  1.00 97.62 171 A 1 
ATOM 1326 O O   . TRP A 1 171 ? -12.076 7.331   -11.127 1.00 96.48 171 A 1 
ATOM 1327 C CB  . TRP A 1 171 ? -10.596 8.868   -8.758  1.00 97.77 171 A 1 
ATOM 1328 C CG  . TRP A 1 171 ? -9.503  8.970   -7.735  1.00 98.01 171 A 1 
ATOM 1329 C CD1 . TRP A 1 171 ? -8.180  8.925   -8.000  1.00 97.30 171 A 1 
ATOM 1330 C CD2 . TRP A 1 171 ? -9.628  9.069   -6.286  1.00 98.05 171 A 1 
ATOM 1331 N NE1 . TRP A 1 171 ? -7.466  8.986   -6.809  1.00 97.47 171 A 1 
ATOM 1332 C CE2 . TRP A 1 171 ? -8.321  9.063   -5.738  1.00 97.88 171 A 1 
ATOM 1333 C CE3 . TRP A 1 171 ? -10.725 9.145   -5.401  1.00 97.94 171 A 1 
ATOM 1334 C CZ2 . TRP A 1 171 ? -8.095  9.117   -4.341  1.00 97.64 171 A 1 
ATOM 1335 C CZ3 . TRP A 1 171 ? -10.501 9.200   -4.005  1.00 97.29 171 A 1 
ATOM 1336 C CH2 . TRP A 1 171 ? -9.205  9.182   -3.489  1.00 97.28 171 A 1 
ATOM 1337 N N   . SER A 1 172 ? -13.546 7.524   -9.447  1.00 97.35 172 A 1 
ATOM 1338 C CA  . SER A 1 172 ? -14.731 7.411   -10.302 1.00 97.03 172 A 1 
ATOM 1339 C C   . SER A 1 172 ? -14.863 8.514   -11.368 1.00 97.14 172 A 1 
ATOM 1340 O O   . SER A 1 172 ? -15.583 8.333   -12.348 1.00 95.79 172 A 1 
ATOM 1341 C CB  . SER A 1 172 ? -15.998 7.408   -9.441  1.00 96.12 172 A 1 
ATOM 1342 O OG  . SER A 1 172 ? -16.125 8.632   -8.740  1.00 94.05 172 A 1 
ATOM 1343 N N   . ASN A 1 173 ? -14.184 9.645   -11.177 1.00 96.88 173 A 1 
ATOM 1344 C CA  . ASN A 1 173 ? -14.164 10.789  -12.089 1.00 96.76 173 A 1 
ATOM 1345 C C   . ASN A 1 173 ? -12.832 10.928  -12.842 1.00 97.18 173 A 1 
ATOM 1346 O O   . ASN A 1 173 ? -12.505 12.021  -13.313 1.00 95.95 173 A 1 
ATOM 1347 C CB  . ASN A 1 173 ? -14.523 12.065  -11.306 1.00 95.33 173 A 1 
ATOM 1348 C CG  . ASN A 1 173 ? -13.433 12.482  -10.332 1.00 96.09 173 A 1 
ATOM 1349 O OD1 . ASN A 1 173 ? -12.660 11.684  -9.826  1.00 91.62 173 A 1 
ATOM 1350 N ND2 . ASN A 1 173 ? -13.353 13.753  -10.021 1.00 91.35 173 A 1 
ATOM 1351 N N   . VAL A 1 174 ? -12.054 9.859   -12.955 1.00 96.93 174 A 1 
ATOM 1352 C CA  . VAL A 1 174 ? -10.759 9.876   -13.638 1.00 96.83 174 A 1 
ATOM 1353 C C   . VAL A 1 174 ? -10.902 10.343  -15.091 1.00 97.18 174 A 1 
ATOM 1354 O O   . VAL A 1 174 ? -11.770 9.883   -15.836 1.00 95.94 174 A 1 
ATOM 1355 C CB  . VAL A 1 174 ? -10.072 8.503   -13.526 1.00 94.98 174 A 1 
ATOM 1356 C CG1 . VAL A 1 174 ? -10.782 7.372   -14.283 1.00 86.80 174 A 1 
ATOM 1357 C CG2 . VAL A 1 174 ? -8.628  8.567   -14.006 1.00 86.94 174 A 1 
ATOM 1358 N N   . VAL A 1 175 ? -10.025 11.256  -15.499 1.00 97.22 175 A 1 
ATOM 1359 C CA  . VAL A 1 175 ? -9.860  11.689  -16.888 1.00 97.21 175 A 1 
ATOM 1360 C C   . VAL A 1 175 ? -8.519  11.159  -17.373 1.00 97.45 175 A 1 
ATOM 1361 O O   . VAL A 1 175 ? -7.471  11.629  -16.943 1.00 96.45 175 A 1 
ATOM 1362 C CB  . VAL A 1 175 ? -9.950  13.220  -17.026 1.00 96.42 175 A 1 
ATOM 1363 C CG1 . VAL A 1 175 ? -9.820  13.637  -18.497 1.00 93.17 175 A 1 
ATOM 1364 C CG2 . VAL A 1 175 ? -11.288 13.738  -16.500 1.00 93.81 175 A 1 
ATOM 1365 N N   . MET A 1 176 ? -8.564  10.144  -18.248 1.00 96.99 176 A 1 
ATOM 1366 C CA  . MET A 1 176 ? -7.368  9.519   -18.806 1.00 96.64 176 A 1 
ATOM 1367 C C   . MET A 1 176 ? -6.617  10.485  -19.737 1.00 96.33 176 A 1 
ATOM 1368 O O   . MET A 1 176 ? -7.240  11.286  -20.440 1.00 93.95 176 A 1 
ATOM 1369 C CB  . MET A 1 176 ? -7.735  8.227   -19.547 1.00 95.79 176 A 1 
ATOM 1370 C CG  . MET A 1 176 ? -8.390  7.176   -18.637 1.00 93.32 176 A 1 
ATOM 1371 S SD  . MET A 1 176 ? -7.423  6.664   -17.184 1.00 91.98 176 A 1 
ATOM 1372 C CE  . MET A 1 176 ? -5.953  5.950   -17.960 1.00 83.34 176 A 1 
ATOM 1373 N N   . LYS A 1 177 ? -5.283  10.396  -19.742 1.00 94.36 177 A 1 
ATOM 1374 C CA  . LYS A 1 177 ? -4.382  11.147  -20.615 1.00 93.31 177 A 1 
ATOM 1375 C C   . LYS A 1 177 ? -4.020  10.359  -21.874 1.00 89.79 177 A 1 
ATOM 1376 O O   . LYS A 1 177 ? -3.977  9.131   -21.815 1.00 83.44 177 A 1 
ATOM 1377 C CB  . LYS A 1 177 ? -3.114  11.580  -19.860 1.00 89.89 177 A 1 
ATOM 1378 C CG  . LYS A 1 177 ? -3.417  12.607  -18.766 1.00 90.56 177 A 1 
ATOM 1379 C CD  . LYS A 1 177 ? -2.126  13.079  -18.101 1.00 88.54 177 A 1 
ATOM 1380 C CE  . LYS A 1 177 ? -2.461  14.133  -17.042 1.00 87.72 177 A 1 
ATOM 1381 N NZ  . LYS A 1 177 ? -1.269  14.601  -16.314 1.00 86.41 177 A 1 
ATOM 1382 O OXT . LYS A 1 177 ? -3.735  11.031  -22.906 1.00 89.44 177 A 1 
ATOM 1383 N N   . MET B 2 1   ? 10.291  -25.268 -9.657  1.00 84.43 1   B 1 
ATOM 1384 C CA  . MET B 2 1   ? 9.218   -24.782 -10.551 1.00 90.72 1   B 1 
ATOM 1385 C C   . MET B 2 1   ? 8.439   -23.694 -9.843  1.00 92.97 1   B 1 
ATOM 1386 O O   . MET B 2 1   ? 8.129   -23.842 -8.659  1.00 91.94 1   B 1 
ATOM 1387 C CB  . MET B 2 1   ? 8.307   -25.933 -10.991 1.00 85.57 1   B 1 
ATOM 1388 C CG  . MET B 2 1   ? 7.131   -25.462 -11.849 1.00 79.10 1   B 1 
ATOM 1389 S SD  . MET B 2 1   ? 6.038   -26.804 -12.399 1.00 75.09 1   B 1 
ATOM 1390 C CE  . MET B 2 1   ? 4.478   -25.916 -12.462 1.00 65.22 1   B 1 
ATOM 1391 N N   . ILE B 2 2   ? 8.125   -22.632 -10.557 1.00 94.05 2   B 1 
ATOM 1392 C CA  . ILE B 2 2   ? 7.281   -21.560 -10.035 1.00 95.29 2   B 1 
ATOM 1393 C C   . ILE B 2 2   ? 5.828   -22.040 -10.040 1.00 95.49 2   B 1 
ATOM 1394 O O   . ILE B 2 2   ? 5.345   -22.557 -11.039 1.00 94.29 2   B 1 
ATOM 1395 C CB  . ILE B 2 2   ? 7.442   -20.267 -10.853 1.00 95.19 2   B 1 
ATOM 1396 C CG1 . ILE B 2 2   ? 8.917   -19.815 -10.916 1.00 93.97 2   B 1 
ATOM 1397 C CG2 . ILE B 2 2   ? 6.554   -19.168 -10.258 1.00 93.66 2   B 1 
ATOM 1398 C CD1 . ILE B 2 2   ? 9.172   -18.692 -11.932 1.00 92.59 2   B 1 
ATOM 1399 N N   . ARG B 2 3   ? 5.133   -21.848 -8.925  1.00 96.45 3   B 1 
ATOM 1400 C CA  . ARG B 2 3   ? 3.710   -22.160 -8.796  1.00 96.22 3   B 1 
ATOM 1401 C C   . ARG B 2 3   ? 2.844   -20.948 -9.110  1.00 96.73 3   B 1 
ATOM 1402 O O   . ARG B 2 3   ? 1.852   -21.068 -9.821  1.00 96.11 3   B 1 
ATOM 1403 C CB  . ARG B 2 3   ? 3.431   -22.699 -7.385  1.00 95.07 3   B 1 
ATOM 1404 C CG  . ARG B 2 3   ? 4.181   -24.020 -7.167  1.00 91.41 3   B 1 
ATOM 1405 C CD  . ARG B 2 3   ? 3.888   -24.589 -5.795  1.00 84.06 3   B 1 
ATOM 1406 N NE  . ARG B 2 3   ? 4.530   -25.894 -5.654  1.00 78.02 3   B 1 
ATOM 1407 C CZ  . ARG B 2 3   ? 3.962   -27.093 -5.675  1.00 70.96 3   B 1 
ATOM 1408 N NH1 . ARG B 2 3   ? 2.679   -27.250 -5.747  1.00 64.59 3   B 1 
ATOM 1409 N NH2 . ARG B 2 3   ? 4.712   -28.131 -5.634  1.00 65.55 3   B 1 
ATOM 1410 N N   . PHE B 2 4   ? 3.256   -19.801 -8.615  1.00 96.89 4   B 1 
ATOM 1411 C CA  . PHE B 2 4   ? 2.630   -18.524 -8.930  1.00 97.32 4   B 1 
ATOM 1412 C C   . PHE B 2 4   ? 3.567   -17.347 -8.657  1.00 97.53 4   B 1 
ATOM 1413 O O   . PHE B 2 4   ? 4.519   -17.452 -7.879  1.00 97.15 4   B 1 
ATOM 1414 C CB  . PHE B 2 4   ? 1.317   -18.375 -8.157  1.00 97.19 4   B 1 
ATOM 1415 C CG  . PHE B 2 4   ? 1.432   -18.483 -6.647  1.00 97.43 4   B 1 
ATOM 1416 C CD1 . PHE B 2 4   ? 1.107   -19.688 -5.994  1.00 96.58 4   B 1 
ATOM 1417 C CD2 . PHE B 2 4   ? 1.804   -17.365 -5.878  1.00 96.46 4   B 1 
ATOM 1418 C CE1 . PHE B 2 4   ? 1.152   -19.773 -4.603  1.00 96.02 4   B 1 
ATOM 1419 C CE2 . PHE B 2 4   ? 1.849   -17.450 -4.476  1.00 95.91 4   B 1 
ATOM 1420 C CZ  . PHE B 2 4   ? 1.518   -18.645 -3.836  1.00 96.18 4   B 1 
ATOM 1421 N N   . ILE B 2 5   ? 3.267   -16.213 -9.288  1.00 97.76 5   B 1 
ATOM 1422 C CA  . ILE B 2 5   ? 3.871   -14.906 -9.025  1.00 97.72 5   B 1 
ATOM 1423 C C   . ILE B 2 5   ? 2.745   -13.971 -8.575  1.00 97.79 5   B 1 
ATOM 1424 O O   . ILE B 2 5   ? 1.704   -13.901 -9.228  1.00 97.15 5   B 1 
ATOM 1425 C CB  . ILE B 2 5   ? 4.607   -14.361 -10.265 1.00 97.48 5   B 1 
ATOM 1426 C CG1 . ILE B 2 5   ? 5.706   -15.352 -10.724 1.00 96.75 5   B 1 
ATOM 1427 C CG2 . ILE B 2 5   ? 5.192   -12.968 -9.973  1.00 96.60 5   B 1 
ATOM 1428 C CD1 . ILE B 2 5   ? 6.437   -14.938 -12.003 1.00 95.49 5   B 1 
ATOM 1429 N N   . LEU B 2 6   ? 2.973   -13.243 -7.476  1.00 97.61 6   B 1 
ATOM 1430 C CA  . LEU B 2 6   ? 2.059   -12.225 -6.969  1.00 97.63 6   B 1 
ATOM 1431 C C   . LEU B 2 6   ? 2.794   -10.904 -6.786  1.00 97.69 6   B 1 
ATOM 1432 O O   . LEU B 2 6   ? 3.911   -10.879 -6.279  1.00 96.84 6   B 1 
ATOM 1433 C CB  . LEU B 2 6   ? 1.423   -12.673 -5.637  1.00 96.93 6   B 1 
ATOM 1434 C CG  . LEU B 2 6   ? 0.519   -13.917 -5.709  1.00 92.79 6   B 1 
ATOM 1435 C CD1 . LEU B 2 6   ? 0.018   -14.273 -4.315  1.00 93.07 6   B 1 
ATOM 1436 C CD2 . LEU B 2 6   ? -0.698  -13.680 -6.600  1.00 93.43 6   B 1 
ATOM 1437 N N   . ILE B 2 7   ? 2.142   -9.814  -7.145  1.00 97.61 7   B 1 
ATOM 1438 C CA  . ILE B 2 7   ? 2.523   -8.479  -6.698  1.00 97.60 7   B 1 
ATOM 1439 C C   . ILE B 2 7   ? 1.352   -7.911  -5.913  1.00 97.66 7   B 1 
ATOM 1440 O O   . ILE B 2 7   ? 0.244   -7.793  -6.440  1.00 97.18 7   B 1 
ATOM 1441 C CB  . ILE B 2 7   ? 2.943   -7.550  -7.856  1.00 97.36 7   B 1 
ATOM 1442 C CG1 . ILE B 2 7   ? 4.016   -8.223  -8.753  1.00 96.64 7   B 1 
ATOM 1443 C CG2 . ILE B 2 7   ? 3.466   -6.231  -7.266  1.00 96.55 7   B 1 
ATOM 1444 C CD1 . ILE B 2 7   ? 4.399   -7.393  -9.983  1.00 95.58 7   B 1 
ATOM 1445 N N   . GLN B 2 8   ? 1.589   -7.581  -4.652  1.00 97.26 8   B 1 
ATOM 1446 C CA  . GLN B 2 8   ? 0.578   -7.063  -3.738  1.00 97.23 8   B 1 
ATOM 1447 C C   . GLN B 2 8   ? 1.075   -5.763  -3.111  1.00 97.05 8   B 1 
ATOM 1448 O O   . GLN B 2 8   ? 2.275   -5.595  -2.889  1.00 96.28 8   B 1 
ATOM 1449 C CB  . GLN B 2 8   ? 0.253   -8.100  -2.656  1.00 96.63 8   B 1 
ATOM 1450 C CG  . GLN B 2 8   ? -0.282  -9.418  -3.232  1.00 93.39 8   B 1 
ATOM 1451 C CD  . GLN B 2 8   ? -0.521  -10.453 -2.135  1.00 92.76 8   B 1 
ATOM 1452 O OE1 . GLN B 2 8   ? 0.400   -10.984 -1.539  1.00 83.48 8   B 1 
ATOM 1453 N NE2 . GLN B 2 8   ? -1.750  -10.764 -1.822  1.00 82.35 8   B 1 
ATOM 1454 N N   . ASN B 2 9   ? 0.160   -4.852  -2.801  1.00 97.05 9   B 1 
ATOM 1455 C CA  . ASN B 2 9   ? 0.492   -3.726  -1.938  1.00 96.81 9   B 1 
ATOM 1456 C C   . ASN B 2 9   ? 0.436   -4.142  -0.453  1.00 96.47 9   B 1 
ATOM 1457 O O   . ASN B 2 9   ? 0.025   -5.253  -0.112  1.00 95.48 9   B 1 
ATOM 1458 C CB  . ASN B 2 9   ? -0.373  -2.504  -2.302  1.00 96.48 9   B 1 
ATOM 1459 C CG  . ASN B 2 9   ? -1.819  -2.568  -1.866  1.00 96.60 9   B 1 
ATOM 1460 O OD1 . ASN B 2 9   ? -2.256  -3.407  -1.102  1.00 94.04 9   B 1 
ATOM 1461 N ND2 . ASN B 2 9   ? -2.604  -1.615  -2.317  1.00 93.61 9   B 1 
ATOM 1462 N N   . ARG B 2 10  ? 0.812   -3.233  0.434   1.00 95.63 10  B 1 
ATOM 1463 C CA  . ARG B 2 10  ? 0.830   -3.500  1.877   1.00 95.07 10  B 1 
ATOM 1464 C C   . ARG B 2 10  ? -0.568  -3.739  2.480   1.00 95.33 10  B 1 
ATOM 1465 O O   . ARG B 2 10  ? -0.660  -4.374  3.522   1.00 94.08 10  B 1 
ATOM 1466 C CB  . ARG B 2 10  ? 1.514   -2.353  2.617   1.00 93.05 10  B 1 
ATOM 1467 C CG  . ARG B 2 10  ? 3.005   -2.197  2.263   1.00 86.86 10  B 1 
ATOM 1468 C CD  . ARG B 2 10  ? 3.562   -1.059  3.108   1.00 82.42 10  B 1 
ATOM 1469 N NE  . ARG B 2 10  ? 4.966   -0.740  2.819   1.00 76.00 10  B 1 
ATOM 1470 C CZ  . ARG B 2 10  ? 5.611   0.295   3.343   1.00 70.97 10  B 1 
ATOM 1471 N NH1 . ARG B 2 10  ? 5.049   1.101   4.194   1.00 66.04 10  B 1 
ATOM 1472 N NH2 . ARG B 2 10  ? 6.830   0.544   3.021   1.00 62.14 10  B 1 
ATOM 1473 N N   . ALA B 2 11  ? -1.629  -3.281  1.825   1.00 96.40 11  B 1 
ATOM 1474 C CA  . ALA B 2 11  ? -3.006  -3.540  2.240   1.00 96.46 11  B 1 
ATOM 1475 C C   . ALA B 2 11  ? -3.546  -4.910  1.765   1.00 96.29 11  B 1 
ATOM 1476 O O   . ALA B 2 11  ? -4.678  -5.269  2.091   1.00 94.01 11  B 1 
ATOM 1477 C CB  . ALA B 2 11  ? -3.891  -2.387  1.751   1.00 95.94 11  B 1 
ATOM 1478 N N   . GLY B 2 12  ? -2.767  -5.667  0.984   1.00 96.16 12  B 1 
ATOM 1479 C CA  . GLY B 2 12  ? -3.177  -6.959  0.431   1.00 95.77 12  B 1 
ATOM 1480 C C   . GLY B 2 12  ? -3.928  -6.881  -0.895  1.00 96.10 12  B 1 
ATOM 1481 O O   . GLY B 2 12  ? -4.400  -7.902  -1.399  1.00 94.84 12  B 1 
ATOM 1482 N N   . LYS B 2 13  ? -4.013  -5.699  -1.518  1.00 96.64 13  B 1 
ATOM 1483 C CA  . LYS B 2 13  ? -4.569  -5.563  -2.871  1.00 96.74 13  B 1 
ATOM 1484 C C   . LYS B 2 13  ? -3.597  -6.188  -3.878  1.00 96.94 13  B 1 
ATOM 1485 O O   . LYS B 2 13  ? -2.451  -5.757  -4.000  1.00 96.13 13  B 1 
ATOM 1486 C CB  . LYS B 2 13  ? -4.869  -4.100  -3.216  1.00 95.87 13  B 1 
ATOM 1487 C CG  . LYS B 2 13  ? -6.028  -3.479  -2.405  1.00 89.99 13  B 1 
ATOM 1488 C CD  . LYS B 2 13  ? -7.412  -3.955  -2.864  1.00 84.34 13  B 1 
ATOM 1489 C CE  . LYS B 2 13  ? -8.516  -3.195  -2.115  1.00 78.87 13  B 1 
ATOM 1490 N NZ  . LYS B 2 13  ? -9.877  -3.378  -2.706  1.00 70.19 13  B 1 
ATOM 1491 N N   . THR B 2 14  ? -4.086  -7.171  -4.630  1.00 96.82 14  B 1 
ATOM 1492 C CA  . THR B 2 14  ? -3.314  -7.804  -5.698  1.00 96.91 14  B 1 
ATOM 1493 C C   . THR B 2 14  ? -3.254  -6.890  -6.922  1.00 97.03 14  B 1 
ATOM 1494 O O   . THR B 2 14  ? -4.284  -6.511  -7.464  1.00 96.06 14  B 1 
ATOM 1495 C CB  . THR B 2 14  ? -3.907  -9.168  -6.059  1.00 96.40 14  B 1 
ATOM 1496 O OG1 . THR B 2 14  ? -3.901  -9.988  -4.914  1.00 93.70 14  B 1 
ATOM 1497 C CG2 . THR B 2 14  ? -3.087  -9.898  -7.126  1.00 93.76 14  B 1 
ATOM 1498 N N   . ARG B 2 15  ? -2.031  -6.572  -7.371  1.00 96.99 15  B 1 
ATOM 1499 C CA  . ARG B 2 15  ? -1.758  -5.766  -8.565  1.00 96.97 15  B 1 
ATOM 1500 C C   . ARG B 2 15  ? -1.325  -6.614  -9.757  1.00 96.64 15  B 1 
ATOM 1501 O O   . ARG B 2 15  ? -1.528  -6.225  -10.900 1.00 95.40 15  B 1 
ATOM 1502 C CB  . ARG B 2 15  ? -0.727  -4.671  -8.239  1.00 96.83 15  B 1 
ATOM 1503 C CG  . ARG B 2 15  ? -1.155  -3.715  -7.109  1.00 96.14 15  B 1 
ATOM 1504 C CD  . ARG B 2 15  ? -2.552  -3.115  -7.349  1.00 94.31 15  B 1 
ATOM 1505 N NE  . ARG B 2 15  ? -2.849  -2.016  -6.424  1.00 93.85 15  B 1 
ATOM 1506 C CZ  . ARG B 2 15  ? -3.998  -1.389  -6.295  1.00 93.67 15  B 1 
ATOM 1507 N NH1 . ARG B 2 15  ? -5.067  -1.740  -6.963  1.00 89.25 15  B 1 
ATOM 1508 N NH2 . ARG B 2 15  ? -4.096  -0.374  -5.490  1.00 90.41 15  B 1 
ATOM 1509 N N   . LEU B 2 16  ? -0.783  -7.793  -9.492  1.00 97.33 16  B 1 
ATOM 1510 C CA  . LEU B 2 16  ? -0.525  -8.823  -10.489 1.00 97.31 16  B 1 
ATOM 1511 C C   . LEU B 2 16  ? -0.665  -10.206 -9.852  1.00 97.69 16  B 1 
ATOM 1512 O O   . LEU B 2 16  ? -0.168  -10.432 -8.757  1.00 97.20 16  B 1 
ATOM 1513 C CB  . LEU B 2 16  ? 0.875   -8.592  -11.102 1.00 96.81 16  B 1 
ATOM 1514 C CG  . LEU B 2 16  ? 1.288   -9.622  -12.172 1.00 95.02 16  B 1 
ATOM 1515 C CD1 . LEU B 2 16  ? 2.118   -8.945  -13.251 1.00 89.77 16  B 1 
ATOM 1516 C CD2 . LEU B 2 16  ? 2.126   -10.763 -11.586 1.00 89.24 16  B 1 
ATOM 1517 N N   . ALA B 2 17  ? -1.293  -11.134 -10.586 1.00 97.43 17  B 1 
ATOM 1518 C CA  . ALA B 2 17  ? -1.319  -12.543 -10.233 1.00 97.40 17  B 1 
ATOM 1519 C C   . ALA B 2 17  ? -1.103  -13.390 -11.495 1.00 97.37 17  B 1 
ATOM 1520 O O   . ALA B 2 17  ? -1.897  -13.333 -12.436 1.00 96.61 17  B 1 
ATOM 1521 C CB  . ALA B 2 17  ? -2.645  -12.877 -9.542  1.00 97.09 17  B 1 
ATOM 1522 N N   . LYS B 2 18  ? -0.035  -14.187 -11.519 1.00 97.25 18  B 1 
ATOM 1523 C CA  . LYS B 2 18  ? 0.239   -15.147 -12.583 1.00 97.35 18  B 1 
ATOM 1524 C C   . LYS B 2 18  ? 0.317   -16.542 -11.980 1.00 97.57 18  B 1 
ATOM 1525 O O   . LYS B 2 18  ? 1.173   -16.809 -11.142 1.00 96.94 18  B 1 
ATOM 1526 C CB  . LYS B 2 18  ? 1.523   -14.754 -13.320 1.00 96.55 18  B 1 
ATOM 1527 C CG  . LYS B 2 18  ? 1.736   -15.524 -14.637 1.00 90.28 18  B 1 
ATOM 1528 C CD  . LYS B 2 18  ? 0.917   -14.955 -15.798 1.00 88.27 18  B 1 
ATOM 1529 C CE  . LYS B 2 18  ? 1.231   -15.710 -17.084 1.00 86.04 18  B 1 
ATOM 1530 N NZ  . LYS B 2 18  ? 0.859   -14.948 -18.313 1.00 79.80 18  B 1 
ATOM 1531 N N   . TRP B 2 19  ? -0.574  -17.410 -12.399 1.00 97.31 19  B 1 
ATOM 1532 C CA  . TRP B 2 19  ? -0.689  -18.779 -11.902 1.00 97.47 19  B 1 
ATOM 1533 C C   . TRP B 2 19  ? -0.120  -19.744 -12.936 1.00 97.38 19  B 1 
ATOM 1534 O O   . TRP B 2 19  ? -0.563  -19.750 -14.080 1.00 96.11 19  B 1 
ATOM 1535 C CB  . TRP B 2 19  ? -2.160  -19.081 -11.591 1.00 97.17 19  B 1 
ATOM 1536 C CG  . TRP B 2 19  ? -2.818  -18.087 -10.675 1.00 97.22 19  B 1 
ATOM 1537 C CD1 . TRP B 2 19  ? -3.556  -17.023 -11.071 1.00 96.37 19  B 1 
ATOM 1538 C CD2 . TRP B 2 19  ? -2.758  -18.015 -9.216  1.00 97.24 19  B 1 
ATOM 1539 N NE1 . TRP B 2 19  ? -3.966  -16.301 -9.959  1.00 96.38 19  B 1 
ATOM 1540 C CE2 . TRP B 2 19  ? -3.503  -16.875 -8.802  1.00 96.91 19  B 1 
ATOM 1541 C CE3 . TRP B 2 19  ? -2.157  -18.815 -8.228  1.00 97.03 19  B 1 
ATOM 1542 C CZ2 . TRP B 2 19  ? -3.638  -16.526 -7.437  1.00 96.55 19  B 1 
ATOM 1543 C CZ3 . TRP B 2 19  ? -2.292  -18.471 -6.858  1.00 96.43 19  B 1 
ATOM 1544 C CH2 . TRP B 2 19  ? -3.023  -17.337 -6.473  1.00 96.31 19  B 1 
ATOM 1545 N N   . TYR B 2 20  ? 0.859   -20.562 -12.539 1.00 96.64 20  B 1 
ATOM 1546 C CA  . TYR B 2 20  ? 1.490   -21.574 -13.392 1.00 96.67 20  B 1 
ATOM 1547 C C   . TYR B 2 20  ? 0.996   -22.998 -13.081 1.00 95.95 20  B 1 
ATOM 1548 O O   . TYR B 2 20  ? 1.385   -23.959 -13.746 1.00 92.94 20  B 1 
ATOM 1549 C CB  . TYR B 2 20  ? 3.006   -21.460 -13.278 1.00 96.61 20  B 1 
ATOM 1550 C CG  . TYR B 2 20  ? 3.544   -20.133 -13.745 1.00 97.13 20  B 1 
ATOM 1551 C CD1 . TYR B 2 20  ? 3.730   -19.881 -15.122 1.00 96.41 20  B 1 
ATOM 1552 C CD2 . TYR B 2 20  ? 3.862   -19.120 -12.813 1.00 96.49 20  B 1 
ATOM 1553 C CE1 . TYR B 2 20  ? 4.248   -18.654 -15.562 1.00 95.94 20  B 1 
ATOM 1554 C CE2 . TYR B 2 20  ? 4.376   -17.887 -13.249 1.00 96.07 20  B 1 
ATOM 1555 C CZ  . TYR B 2 20  ? 4.568   -17.657 -14.624 1.00 96.46 20  B 1 
ATOM 1556 O OH  . TYR B 2 20  ? 5.078   -16.462 -15.052 1.00 95.54 20  B 1 
ATOM 1557 N N   . MET B 2 21  ? 0.140   -23.121 -12.092 1.00 95.91 21  B 1 
ATOM 1558 C CA  . MET B 2 21  ? -0.559  -24.353 -11.735 1.00 94.87 21  B 1 
ATOM 1559 C C   . MET B 2 21  ? -2.066  -24.123 -11.760 1.00 95.21 21  B 1 
ATOM 1560 O O   . MET B 2 21  ? -2.536  -22.981 -11.695 1.00 92.90 21  B 1 
ATOM 1561 C CB  . MET B 2 21  ? -0.083  -24.860 -10.368 1.00 92.11 21  B 1 
ATOM 1562 C CG  . MET B 2 21  ? 1.403   -25.252 -10.388 1.00 82.52 21  B 1 
ATOM 1563 S SD  . MET B 2 21  ? 1.988   -26.120 -8.915  1.00 77.13 21  B 1 
ATOM 1564 C CE  . MET B 2 21  ? 1.108   -27.682 -9.060  1.00 67.22 21  B 1 
ATOM 1565 N N   . GLN B 2 22  ? -2.824  -25.199 -11.862 1.00 94.40 22  B 1 
ATOM 1566 C CA  . GLN B 2 22  ? -4.274  -25.122 -11.752 1.00 94.43 22  B 1 
ATOM 1567 C C   . GLN B 2 22  ? -4.662  -24.969 -10.283 1.00 94.69 22  B 1 
ATOM 1568 O O   . GLN B 2 22  ? -4.370  -25.841 -9.463  1.00 92.09 22  B 1 
ATOM 1569 C CB  . GLN B 2 22  ? -4.952  -26.339 -12.384 1.00 92.83 22  B 1 
ATOM 1570 C CG  . GLN B 2 22  ? -4.865  -26.303 -13.921 1.00 79.61 22  B 1 
ATOM 1571 C CD  . GLN B 2 22  ? -5.631  -27.444 -14.596 1.00 71.21 22  B 1 
ATOM 1572 O OE1 . GLN B 2 22  ? -6.075  -28.394 -13.985 1.00 64.51 22  B 1 
ATOM 1573 N NE2 . GLN B 2 22  ? -5.810  -27.388 -15.895 1.00 59.68 22  B 1 
ATOM 1574 N N   . PHE B 2 23  ? -5.325  -23.870 -10.005 1.00 95.55 23  B 1 
ATOM 1575 C CA  . PHE B 2 23  ? -5.995  -23.597 -8.751  1.00 95.36 23  B 1 
ATOM 1576 C C   . PHE B 2 23  ? -7.420  -23.141 -9.074  1.00 95.79 23  B 1 
ATOM 1577 O O   . PHE B 2 23  ? -7.613  -22.421 -10.059 1.00 94.02 23  B 1 
ATOM 1578 C CB  . PHE B 2 23  ? -5.252  -22.503 -7.981  1.00 94.33 23  B 1 
ATOM 1579 C CG  . PHE B 2 23  ? -3.823  -22.826 -7.631  1.00 94.31 23  B 1 
ATOM 1580 C CD1 . PHE B 2 23  ? -3.534  -23.680 -6.555  1.00 91.67 23  B 1 
ATOM 1581 C CD2 . PHE B 2 23  ? -2.763  -22.260 -8.359  1.00 92.01 23  B 1 
ATOM 1582 C CE1 . PHE B 2 23  ? -2.209  -23.963 -6.196  1.00 90.66 23  B 1 
ATOM 1583 C CE2 . PHE B 2 23  ? -1.430  -22.538 -8.001  1.00 90.88 23  B 1 
ATOM 1584 C CZ  . PHE B 2 23  ? -1.163  -23.384 -6.919  1.00 91.45 23  B 1 
ATOM 1585 N N   . ASP B 2 24  ? -8.401  -23.546 -8.274  1.00 95.79 24  B 1 
ATOM 1586 C CA  . ASP B 2 24  ? -9.716  -22.917 -8.340  1.00 96.30 24  B 1 
ATOM 1587 C C   . ASP B 2 24  ? -9.675  -21.498 -7.746  1.00 97.31 24  B 1 
ATOM 1588 O O   . ASP B 2 24  ? -8.662  -21.052 -7.189  1.00 96.68 24  B 1 
ATOM 1589 C CB  . ASP B 2 24  ? -10.796 -23.837 -7.729  1.00 94.60 24  B 1 
ATOM 1590 C CG  . ASP B 2 24  ? -10.599 -24.093 -6.239  1.00 87.06 24  B 1 
ATOM 1591 O OD1 . ASP B 2 24  ? -10.425 -23.105 -5.511  1.00 77.25 24  B 1 
ATOM 1592 O OD2 . ASP B 2 24  ? -10.661 -25.282 -5.847  1.00 79.64 24  B 1 
ATOM 1593 N N   . ASP B 2 25  ? -10.748 -20.743 -7.937  1.00 96.80 25  B 1 
ATOM 1594 C CA  . ASP B 2 25  ? -10.768 -19.330 -7.550  1.00 96.85 25  B 1 
ATOM 1595 C C   . ASP B 2 25  ? -10.794 -19.139 -6.027  1.00 97.10 25  B 1 
ATOM 1596 O O   . ASP B 2 25  ? -10.148 -18.224 -5.519  1.00 96.63 25  B 1 
ATOM 1597 C CB  . ASP B 2 25  ? -11.928 -18.616 -8.258  1.00 95.90 25  B 1 
ATOM 1598 C CG  . ASP B 2 25  ? -11.721 -18.516 -9.779  1.00 92.46 25  B 1 
ATOM 1599 O OD1 . ASP B 2 25  ? -10.543 -18.526 -10.244 1.00 88.52 25  B 1 
ATOM 1600 O OD2 . ASP B 2 25  ? -12.734 -18.417 -10.498 1.00 88.10 25  B 1 
ATOM 1601 N N   . ASP B 2 26  ? -11.417 -20.040 -5.292  1.00 97.22 26  B 1 
ATOM 1602 C CA  . ASP B 2 26  ? -11.417 -20.035 -3.830  1.00 97.16 26  B 1 
ATOM 1603 C C   . ASP B 2 26  ? -10.012 -20.304 -3.280  1.00 97.02 26  B 1 
ATOM 1604 O O   . ASP B 2 26  ? -9.537  -19.630 -2.355  1.00 96.24 26  B 1 
ATOM 1605 C CB  . ASP B 2 26  ? -12.395 -21.092 -3.292  1.00 96.81 26  B 1 
ATOM 1606 C CG  . ASP B 2 26  ? -13.878 -20.777 -3.514  1.00 89.30 26  B 1 
ATOM 1607 O OD1 . ASP B 2 26  ? -14.215 -19.593 -3.738  1.00 83.08 26  B 1 
ATOM 1608 O OD2 . ASP B 2 26  ? -14.682 -21.724 -3.385  1.00 84.27 26  B 1 
ATOM 1609 N N   . GLU B 2 27  ? -9.286  -21.262 -3.881  1.00 96.95 27  B 1 
ATOM 1610 C CA  . GLU B 2 27  ? -7.913  -21.567 -3.499  1.00 96.36 27  B 1 
ATOM 1611 C C   . GLU B 2 27  ? -6.963  -20.415 -3.844  1.00 96.65 27  B 1 
ATOM 1612 O O   . GLU B 2 27  ? -6.125  -20.056 -3.018  1.00 96.13 27  B 1 
ATOM 1613 C CB  . GLU B 2 27  ? -7.471  -22.903 -4.123  1.00 95.04 27  B 1 
ATOM 1614 C CG  . GLU B 2 27  ? -6.121  -23.363 -3.547  1.00 84.31 27  B 1 
ATOM 1615 C CD  . GLU B 2 27  ? -5.722  -24.785 -3.953  1.00 75.25 27  B 1 
ATOM 1616 O OE1 . GLU B 2 27  ? -4.935  -25.390 -3.180  1.00 67.03 27  B 1 
ATOM 1617 O OE2 . GLU B 2 27  ? -6.162  -25.277 -5.008  1.00 69.01 27  B 1 
ATOM 1618 N N   . LYS B 2 28  ? -7.117  -19.772 -5.008  1.00 96.95 28  B 1 
ATOM 1619 C CA  . LYS B 2 28  ? -6.353  -18.568 -5.366  1.00 97.39 28  B 1 
ATOM 1620 C C   . LYS B 2 28  ? -6.557  -17.452 -4.351  1.00 97.07 28  B 1 
ATOM 1621 O O   . LYS B 2 28  ? -5.576  -16.886 -3.883  1.00 96.71 28  B 1 
ATOM 1622 C CB  . LYS B 2 28  ? -6.770  -18.037 -6.742  1.00 97.49 28  B 1 
ATOM 1623 C CG  . LYS B 2 28  ? -6.274  -18.887 -7.910  1.00 96.87 28  B 1 
ATOM 1624 C CD  . LYS B 2 28  ? -6.895  -18.323 -9.190  1.00 95.79 28  B 1 
ATOM 1625 C CE  . LYS B 2 28  ? -6.785  -19.301 -10.363 1.00 93.06 28  B 1 
ATOM 1626 N NZ  . LYS B 2 28  ? -7.902  -19.069 -11.294 1.00 89.16 28  B 1 
ATOM 1627 N N   . GLN B 2 29  ? -7.803  -17.161 -3.988  1.00 97.39 29  B 1 
ATOM 1628 C CA  . GLN B 2 29  ? -8.112  -16.108 -3.026  1.00 96.79 29  B 1 
ATOM 1629 C C   . GLN B 2 29  ? -7.489  -16.415 -1.660  1.00 96.62 29  B 1 
ATOM 1630 O O   . GLN B 2 29  ? -6.831  -15.555 -1.063  1.00 96.04 29  B 1 
ATOM 1631 C CB  . GLN B 2 29  ? -9.639  -15.939 -2.947  1.00 95.96 29  B 1 
ATOM 1632 C CG  . GLN B 2 29  ? -10.056 -14.780 -2.018  1.00 87.76 29  B 1 
ATOM 1633 C CD  . GLN B 2 29  ? -9.453  -13.429 -2.416  1.00 84.12 29  B 1 
ATOM 1634 O OE1 . GLN B 2 29  ? -9.169  -13.145 -3.572  1.00 77.59 29  B 1 
ATOM 1635 N NE2 . GLN B 2 29  ? -9.214  -12.567 -1.455  1.00 74.12 29  B 1 
ATOM 1636 N N   . LYS B 2 30  ? -7.587  -17.647 -1.205  1.00 96.43 30  B 1 
ATOM 1637 C CA  . LYS B 2 30  ? -6.976  -18.088 0.047   1.00 95.93 30  B 1 
ATOM 1638 C C   . LYS B 2 30  ? -5.449  -17.990 0.019   1.00 95.70 30  B 1 
ATOM 1639 O O   . LYS B 2 30  ? -4.840  -17.551 0.992   1.00 95.01 30  B 1 
ATOM 1640 C CB  . LYS B 2 30  ? -7.458  -19.507 0.338   1.00 95.33 30  B 1 
ATOM 1641 C CG  . LYS B 2 30  ? -7.067  -19.950 1.748   1.00 81.88 30  B 1 
ATOM 1642 C CD  . LYS B 2 30  ? -7.683  -21.312 2.044   1.00 76.40 30  B 1 
ATOM 1643 C CE  . LYS B 2 30  ? -7.358  -21.704 3.475   1.00 64.33 30  B 1 
ATOM 1644 N NZ  . LYS B 2 30  ? -8.043  -22.965 3.840   1.00 56.61 30  B 1 
ATOM 1645 N N   . LEU B 2 31  ? -4.804  -18.370 -1.095  1.00 96.36 31  B 1 
ATOM 1646 C CA  . LEU B 2 31  ? -3.363  -18.224 -1.280  1.00 96.12 31  B 1 
ATOM 1647 C C   . LEU B 2 31  ? -2.941  -16.753 -1.244  1.00 96.36 31  B 1 
ATOM 1648 O O   . LEU B 2 31  ? -1.965  -16.431 -0.574  1.00 95.88 31  B 1 
ATOM 1649 C CB  . LEU B 2 31  ? -2.927  -18.877 -2.607  1.00 95.79 31  B 1 
ATOM 1650 C CG  . LEU B 2 31  ? -2.906  -20.417 -2.576  1.00 94.39 31  B 1 
ATOM 1651 C CD1 . LEU B 2 31  ? -2.755  -20.955 -3.996  1.00 93.14 31  B 1 
ATOM 1652 C CD2 . LEU B 2 31  ? -1.733  -20.954 -1.754  1.00 92.85 31  B 1 
ATOM 1653 N N   . ILE B 2 32  ? -3.679  -15.860 -1.912  1.00 97.02 32  B 1 
ATOM 1654 C CA  . ILE B 2 32  ? -3.429  -14.413 -1.901  1.00 97.09 32  B 1 
ATOM 1655 C C   . ILE B 2 32  ? -3.440  -13.865 -0.472  1.00 96.75 32  B 1 
ATOM 1656 O O   . ILE B 2 32  ? -2.506  -13.185 -0.066  1.00 96.29 32  B 1 
ATOM 1657 C CB  . ILE B 2 32  ? -4.474  -13.713 -2.809  1.00 96.87 32  B 1 
ATOM 1658 C CG1 . ILE B 2 32  ? -4.106  -13.929 -4.296  1.00 95.75 32  B 1 
ATOM 1659 C CG2 . ILE B 2 32  ? -4.610  -12.207 -2.510  1.00 95.43 32  B 1 
ATOM 1660 C CD1 . ILE B 2 32  ? -5.244  -13.589 -5.271  1.00 92.76 32  B 1 
ATOM 1661 N N   . GLU B 2 33  ? -4.475  -14.182 0.301   1.00 96.60 33  B 1 
ATOM 1662 C CA  . GLU B 2 33  ? -4.633  -13.728 1.686   1.00 96.19 33  B 1 
ATOM 1663 C C   . GLU B 2 33  ? -3.533  -14.284 2.610   1.00 95.80 33  B 1 
ATOM 1664 O O   . GLU B 2 33  ? -2.928  -13.537 3.380   1.00 95.03 33  B 1 
ATOM 1665 C CB  . GLU B 2 33  ? -6.013  -14.148 2.204   1.00 95.79 33  B 1 
ATOM 1666 C CG  . GLU B 2 33  ? -7.151  -13.357 1.560   1.00 92.78 33  B 1 
ATOM 1667 C CD  . GLU B 2 33  ? -8.548  -13.881 1.927   1.00 90.02 33  B 1 
ATOM 1668 O OE1 . GLU B 2 33  ? -9.505  -13.437 1.263   1.00 84.43 33  B 1 
ATOM 1669 O OE2 . GLU B 2 33  ? -8.660  -14.724 2.853   1.00 85.59 33  B 1 
ATOM 1670 N N   . GLU B 2 34  ? -3.233  -15.570 2.506   1.00 95.73 34  B 1 
ATOM 1671 C CA  . GLU B 2 34  ? -2.216  -16.202 3.339   1.00 95.04 34  B 1 
ATOM 1672 C C   . GLU B 2 34  ? -0.801  -15.703 3.005   1.00 94.90 34  B 1 
ATOM 1673 O O   . GLU B 2 34  ? -0.019  -15.443 3.920   1.00 93.90 34  B 1 
ATOM 1674 C CB  . GLU B 2 34  ? -2.299  -17.729 3.205   1.00 94.17 34  B 1 
ATOM 1675 C CG  . GLU B 2 34  ? -3.512  -18.361 3.902   1.00 87.70 34  B 1 
ATOM 1676 C CD  . GLU B 2 34  ? -3.539  -19.894 3.739   1.00 83.76 34  B 1 
ATOM 1677 O OE1 . GLU B 2 34  ? -4.619  -20.518 3.759   1.00 78.53 34  B 1 
ATOM 1678 O OE2 . GLU B 2 34  ? -2.471  -20.524 3.565   1.00 79.79 34  B 1 
ATOM 1679 N N   . VAL B 2 35  ? -0.463  -15.519 1.719   1.00 95.82 35  B 1 
ATOM 1680 C CA  . VAL B 2 35  ? 0.826   -14.948 1.300   1.00 95.82 35  B 1 
ATOM 1681 C C   . VAL B 2 35  ? 0.974   -13.536 1.847   1.00 95.66 35  B 1 
ATOM 1682 O O   . VAL B 2 35  ? 1.994   -13.238 2.465   1.00 95.03 35  B 1 
ATOM 1683 C CB  . VAL B 2 35  ? 0.992   -14.954 -0.232  1.00 95.70 35  B 1 
ATOM 1684 C CG1 . VAL B 2 35  ? 2.190   -14.117 -0.704  1.00 94.40 35  B 1 
ATOM 1685 C CG2 . VAL B 2 35  ? 1.211   -16.381 -0.741  1.00 94.63 35  B 1 
ATOM 1686 N N   . HIS B 2 36  ? -0.045  -12.695 1.693   1.00 96.00 36  B 1 
ATOM 1687 C CA  . HIS B 2 36  ? -0.030  -11.331 2.211   1.00 95.96 36  B 1 
ATOM 1688 C C   . HIS B 2 36  ? 0.207   -11.306 3.723   1.00 95.21 36  B 1 
ATOM 1689 O O   . HIS B 2 36  ? 1.105   -10.606 4.190   1.00 94.36 36  B 1 
ATOM 1690 C CB  . HIS B 2 36  ? -1.347  -10.636 1.854   1.00 95.84 36  B 1 
ATOM 1691 C CG  . HIS B 2 36  ? -1.467  -9.282  2.483   1.00 95.55 36  B 1 
ATOM 1692 N ND1 . HIS B 2 36  ? -2.336  -8.930  3.503   1.00 84.68 36  B 1 
ATOM 1693 C CD2 . HIS B 2 36  ? -0.685  -8.184  2.217   1.00 86.06 36  B 1 
ATOM 1694 C CE1 . HIS B 2 36  ? -2.095  -7.654  3.824   1.00 88.47 36  B 1 
ATOM 1695 N NE2 . HIS B 2 36  ? -1.096  -7.173  3.063   1.00 89.90 36  B 1 
ATOM 1696 N N   . ALA B 2 37  ? -0.521  -12.113 4.479   1.00 95.30 37  B 1 
ATOM 1697 C CA  . ALA B 2 37  ? -0.357  -12.200 5.924   1.00 94.37 37  B 1 
ATOM 1698 C C   . ALA B 2 37  ? 1.059   -12.627 6.332   1.00 93.36 37  B 1 
ATOM 1699 O O   . ALA B 2 37  ? 1.640   -12.061 7.262   1.00 91.20 37  B 1 
ATOM 1700 C CB  . ALA B 2 37  ? -1.415  -13.160 6.475   1.00 93.60 37  B 1 
ATOM 1701 N N   . VAL B 2 38  ? 1.657   -13.590 5.627   1.00 93.76 38  B 1 
ATOM 1702 C CA  . VAL B 2 38  ? 2.994   -14.108 5.943   1.00 92.87 38  B 1 
ATOM 1703 C C   . VAL B 2 38  ? 4.101   -13.110 5.617   1.00 92.20 38  B 1 
ATOM 1704 O O   . VAL B 2 38  ? 5.045   -12.980 6.389   1.00 90.25 38  B 1 
ATOM 1705 C CB  . VAL B 2 38  ? 3.219   -15.455 5.234   1.00 91.52 38  B 1 
ATOM 1706 C CG1 . VAL B 2 38  ? 4.666   -15.926 5.309   1.00 82.98 38  B 1 
ATOM 1707 C CG2 . VAL B 2 38  ? 2.374   -16.557 5.886   1.00 82.57 38  B 1 
ATOM 1708 N N   . VAL B 2 39  ? 4.027   -12.399 4.487   1.00 93.06 39  B 1 
ATOM 1709 C CA  . VAL B 2 39  ? 5.099   -11.473 4.084   1.00 92.58 39  B 1 
ATOM 1710 C C   . VAL B 2 39  ? 5.007   -10.127 4.792   1.00 91.22 39  B 1 
ATOM 1711 O O   . VAL B 2 39  ? 6.038   -9.528  5.102   1.00 88.48 39  B 1 
ATOM 1712 C CB  . VAL B 2 39  ? 5.213   -11.291 2.556   1.00 92.13 39  B 1 
ATOM 1713 C CG1 . VAL B 2 39  ? 5.444   -12.648 1.871   1.00 86.10 39  B 1 
ATOM 1714 C CG2 . VAL B 2 39  ? 4.012   -10.594 1.928   1.00 87.00 39  B 1 
ATOM 1715 N N   . THR B 2 40  ? 3.803   -9.664  5.114   1.00 92.13 40  B 1 
ATOM 1716 C CA  . THR B 2 40  ? 3.576   -8.316  5.660   1.00 91.02 40  B 1 
ATOM 1717 C C   . THR B 2 40  ? 4.010   -8.189  7.122   1.00 89.65 40  B 1 
ATOM 1718 O O   . THR B 2 40  ? 4.501   -7.136  7.522   1.00 86.08 40  B 1 
ATOM 1719 C CB  . THR B 2 40  ? 2.101   -7.917  5.502   1.00 89.71 40  B 1 
ATOM 1720 O OG1 . THR B 2 40  ? 1.752   -7.988  4.144   1.00 76.37 40  B 1 
ATOM 1721 C CG2 . THR B 2 40  ? 1.815   -6.477  5.923   1.00 75.69 40  B 1 
ATOM 1722 N N   . VAL B 2 41  ? 3.906   -9.248  7.918   1.00 88.46 41  B 1 
ATOM 1723 C CA  . VAL B 2 41  ? 4.345   -9.247  9.321   1.00 85.96 41  B 1 
ATOM 1724 C C   . VAL B 2 41  ? 5.871   -9.265  9.488   1.00 84.56 41  B 1 
ATOM 1725 O O   . VAL B 2 41  ? 6.368   -9.020  10.586  1.00 78.12 41  B 1 
ATOM 1726 C CB  . VAL B 2 41  ? 3.737   -10.411 10.131  1.00 83.39 41  B 1 
ATOM 1727 C CG1 . VAL B 2 41  ? 2.222   -10.281 10.207  1.00 73.66 41  B 1 
ATOM 1728 C CG2 . VAL B 2 41  ? 4.125   -11.781 9.571   1.00 75.98 41  B 1 
ATOM 1729 N N   . ARG B 2 42  ? 6.624   -9.564  8.428   1.00 85.23 42  B 1 
ATOM 1730 C CA  . ARG B 2 42  ? 8.085   -9.637  8.479   1.00 82.57 42  B 1 
ATOM 1731 C C   . ARG B 2 42  ? 8.677   -8.238  8.358   1.00 79.59 42  B 1 
ATOM 1732 O O   . ARG B 2 42  ? 8.266   -7.466  7.497   1.00 73.01 42  B 1 
ATOM 1733 C CB  . ARG B 2 42  ? 8.614   -10.587 7.403   1.00 80.53 42  B 1 
ATOM 1734 C CG  . ARG B 2 42  ? 8.121   -12.031 7.631   1.00 76.60 42  B 1 
ATOM 1735 C CD  . ARG B 2 42  ? 8.504   -12.950 6.473   1.00 74.44 42  B 1 
ATOM 1736 N NE  . ARG B 2 42  ? 9.952   -13.216 6.391   1.00 73.10 42  B 1 
ATOM 1737 C CZ  . ARG B 2 42  ? 10.612  -14.221 6.940   1.00 71.26 42  B 1 
ATOM 1738 N NH1 . ARG B 2 42  ? 10.039  -15.062 7.746   1.00 64.16 42  B 1 
ATOM 1739 N NH2 . ARG B 2 42  ? 11.864  -14.400 6.688   1.00 66.74 42  B 1 
ATOM 1740 N N   . ASP B 2 43  ? 9.670   -7.918  9.190   1.00 77.71 43  B 1 
ATOM 1741 C CA  . ASP B 2 43  ? 10.387  -6.649  9.105   1.00 74.57 43  B 1 
ATOM 1742 C C   . ASP B 2 43  ? 11.484  -6.673  8.017   1.00 75.59 43  B 1 
ATOM 1743 O O   . ASP B 2 43  ? 11.686  -7.681  7.326   1.00 69.29 43  B 1 
ATOM 1744 C CB  . ASP B 2 43  ? 10.902  -6.236  10.492  1.00 67.54 43  B 1 
ATOM 1745 C CG  . ASP B 2 43  ? 12.023  -7.115  11.047  1.00 60.76 43  B 1 
ATOM 1746 O OD1 . ASP B 2 43  ? 12.796  -7.650  10.242  1.00 54.08 43  B 1 
ATOM 1747 O OD2 . ASP B 2 43  ? 12.105  -7.235  12.274  1.00 55.11 43  B 1 
ATOM 1748 N N   . ALA B 2 44  ? 12.185  -5.552  7.830   1.00 72.14 44  B 1 
ATOM 1749 C CA  . ALA B 2 44  ? 13.243  -5.424  6.825   1.00 69.88 44  B 1 
ATOM 1750 C C   . ALA B 2 44  ? 14.460  -6.327  7.109   1.00 71.54 44  B 1 
ATOM 1751 O O   . ALA B 2 44  ? 15.144  -6.725  6.173   1.00 66.49 44  B 1 
ATOM 1752 C CB  . ALA B 2 44  ? 13.643  -3.955  6.718   1.00 63.45 44  B 1 
ATOM 1753 N N   . LYS B 2 45  ? 14.688  -6.701  8.373   1.00 70.85 45  B 1 
ATOM 1754 C CA  . LYS B 2 45  ? 15.837  -7.507  8.802   1.00 70.10 45  B 1 
ATOM 1755 C C   . LYS B 2 45  ? 15.643  -9.001  8.538   1.00 72.03 45  B 1 
ATOM 1756 O O   . LYS B 2 45  ? 16.599  -9.777  8.569   1.00 66.23 45  B 1 
ATOM 1757 C CB  . LYS B 2 45  ? 16.104  -7.260  10.296  1.00 63.75 45  B 1 
ATOM 1758 C CG  . LYS B 2 45  ? 16.427  -5.790  10.567  1.00 55.78 45  B 1 
ATOM 1759 C CD  . LYS B 2 45  ? 16.581  -5.488  12.063  1.00 47.86 45  B 1 
ATOM 1760 C CE  . LYS B 2 45  ? 16.782  -3.982  12.181  1.00 40.65 45  B 1 
ATOM 1761 N NZ  . LYS B 2 45  ? 16.673  -3.467  13.559  1.00 33.40 45  B 1 
ATOM 1762 N N   . HIS B 2 46  ? 14.403  -9.425  8.281   1.00 70.68 46  B 1 
ATOM 1763 C CA  . HIS B 2 46  ? 14.115  -10.818 7.984   1.00 71.78 46  B 1 
ATOM 1764 C C   . HIS B 2 46  ? 14.626  -11.209 6.595   1.00 74.50 46  B 1 
ATOM 1765 O O   . HIS B 2 46  ? 14.621  -10.426 5.646   1.00 69.66 46  B 1 
ATOM 1766 C CB  . HIS B 2 46  ? 12.619  -11.096 8.131   1.00 66.64 46  B 1 
ATOM 1767 C CG  . HIS B 2 46  ? 12.176  -11.198 9.568   1.00 62.62 46  B 1 
ATOM 1768 N ND1 . HIS B 2 46  ? 11.978  -10.161 10.439  1.00 55.48 46  B 1 
ATOM 1769 C CD2 . HIS B 2 46  ? 11.891  -12.343 10.259  1.00 54.82 46  B 1 
ATOM 1770 C CE1 . HIS B 2 46  ? 11.591  -10.668 11.622  1.00 53.53 46  B 1 
ATOM 1771 N NE2 . HIS B 2 46  ? 11.515  -11.998 11.555  1.00 53.52 46  B 1 
ATOM 1772 N N   . THR B 2 47  ? 14.995  -12.482 6.456   1.00 73.81 47  B 1 
ATOM 1773 C CA  . THR B 2 47  ? 15.368  -13.065 5.172   1.00 74.33 47  B 1 
ATOM 1774 C C   . THR B 2 47  ? 14.224  -12.949 4.153   1.00 78.35 47  B 1 
ATOM 1775 O O   . THR B 2 47  ? 13.058  -13.116 4.516   1.00 73.66 47  B 1 
ATOM 1776 C CB  . THR B 2 47  ? 15.760  -14.541 5.318   1.00 66.74 47  B 1 
ATOM 1777 O OG1 . THR B 2 47  ? 14.701  -15.286 5.885   1.00 60.99 47  B 1 
ATOM 1778 C CG2 . THR B 2 47  ? 16.978  -14.719 6.212   1.00 59.89 47  B 1 
ATOM 1779 N N   . ASN B 2 48  ? 14.565  -12.774 2.887   1.00 82.65 48  B 1 
ATOM 1780 C CA  . ASN B 2 48  ? 13.606  -12.700 1.780   1.00 85.60 48  B 1 
ATOM 1781 C C   . ASN B 2 48  ? 13.026  -14.066 1.369   1.00 88.54 48  B 1 
ATOM 1782 O O   . ASN B 2 48  ? 12.594  -14.255 0.233   1.00 86.06 48  B 1 
ATOM 1783 C CB  . ASN B 2 48  ? 14.275  -11.969 0.601   1.00 79.93 48  B 1 
ATOM 1784 C CG  . ASN B 2 48  ? 14.593  -10.514 0.924   1.00 73.68 48  B 1 
ATOM 1785 O OD1 . ASN B 2 48  ? 14.083  -9.921  1.852   1.00 63.37 48  B 1 
ATOM 1786 N ND2 . ASN B 2 48  ? 15.471  -9.905  0.170   1.00 65.06 48  B 1 
ATOM 1787 N N   . PHE B 2 49  ? 13.047  -15.028 2.276   1.00 88.36 49  B 1 
ATOM 1788 C CA  . PHE B 2 49  ? 12.561  -16.393 2.073   1.00 88.75 49  B 1 
ATOM 1789 C C   . PHE B 2 49  ? 11.706  -16.800 3.255   1.00 89.95 49  B 1 
ATOM 1790 O O   . PHE B 2 49  ? 12.109  -16.641 4.408   1.00 87.74 49  B 1 
ATOM 1791 C CB  . PHE B 2 49  ? 13.736  -17.367 1.920   1.00 84.48 49  B 1 
ATOM 1792 C CG  . PHE B 2 49  ? 14.810  -16.907 0.961   1.00 79.55 49  B 1 
ATOM 1793 C CD1 . PHE B 2 49  ? 14.606  -17.002 -0.417  1.00 71.38 49  B 1 
ATOM 1794 C CD2 . PHE B 2 49  ? 16.001  -16.328 1.451   1.00 71.43 49  B 1 
ATOM 1795 C CE1 . PHE B 2 49  ? 15.580  -16.530 -1.307  1.00 63.85 49  B 1 
ATOM 1796 C CE2 . PHE B 2 49  ? 16.974  -15.851 0.566   1.00 62.73 49  B 1 
ATOM 1797 C CZ  . PHE B 2 49  ? 16.763  -15.952 -0.819  1.00 60.38 49  B 1 
ATOM 1798 N N   . VAL B 2 50  ? 10.544  -17.381 2.973   1.00 90.27 50  B 1 
ATOM 1799 C CA  . VAL B 2 50  ? 9.661   -17.905 4.006   1.00 90.62 50  B 1 
ATOM 1800 C C   . VAL B 2 50  ? 9.031   -19.210 3.535   1.00 91.45 50  B 1 
ATOM 1801 O O   . VAL B 2 50  ? 8.556   -19.308 2.408   1.00 90.69 50  B 1 
ATOM 1802 C CB  . VAL B 2 50  ? 8.647   -16.835 4.453   1.00 88.81 50  B 1 
ATOM 1803 C CG1 . VAL B 2 50  ? 7.721   -16.349 3.333   1.00 78.52 50  B 1 
ATOM 1804 C CG2 . VAL B 2 50  ? 7.824   -17.303 5.640   1.00 80.22 50  B 1 
ATOM 1805 N N   . GLU B 2 51  ? 9.070   -20.222 4.392   1.00 89.35 51  B 1 
ATOM 1806 C CA  . GLU B 2 51  ? 8.327   -21.448 4.145   1.00 88.27 51  B 1 
ATOM 1807 C C   . GLU B 2 51  ? 6.829   -21.191 4.310   1.00 87.61 51  B 1 
ATOM 1808 O O   . GLU B 2 51  ? 6.399   -20.519 5.254   1.00 84.21 51  B 1 
ATOM 1809 C CB  . GLU B 2 51  ? 8.799   -22.593 5.045   1.00 85.59 51  B 1 
ATOM 1810 C CG  . GLU B 2 51  ? 10.231  -23.025 4.693   1.00 76.86 51  B 1 
ATOM 1811 C CD  . GLU B 2 51  ? 10.701  -24.277 5.450   1.00 70.83 51  B 1 
ATOM 1812 O OE1 . GLU B 2 51  ? 11.815  -24.749 5.115   1.00 64.54 51  B 1 
ATOM 1813 O OE2 . GLU B 2 51  ? 9.963   -24.759 6.336   1.00 65.48 51  B 1 
ATOM 1814 N N   . PHE B 2 52  ? 6.057   -21.718 3.383   1.00 86.55 52  B 1 
ATOM 1815 C CA  . PHE B 2 52  ? 4.620   -21.535 3.338   1.00 85.30 52  B 1 
ATOM 1816 C C   . PHE B 2 52  ? 3.963   -22.842 2.892   1.00 85.48 52  B 1 
ATOM 1817 O O   . PHE B 2 52  ? 4.089   -23.257 1.739   1.00 81.62 52  B 1 
ATOM 1818 C CB  . PHE B 2 52  ? 4.303   -20.383 2.383   1.00 82.41 52  B 1 
ATOM 1819 C CG  . PHE B 2 52  ? 2.825   -20.237 2.129   1.00 84.05 52  B 1 
ATOM 1820 C CD1 . PHE B 2 52  ? 2.274   -20.677 0.917   1.00 80.59 52  B 1 
ATOM 1821 C CD2 . PHE B 2 52  ? 2.002   -19.709 3.133   1.00 80.50 52  B 1 
ATOM 1822 C CE1 . PHE B 2 52  ? 0.885   -20.584 0.706   1.00 77.53 52  B 1 
ATOM 1823 C CE2 . PHE B 2 52  ? 0.624   -19.612 2.921   1.00 77.03 52  B 1 
ATOM 1824 C CZ  . PHE B 2 52  ? 0.064   -20.049 1.716   1.00 77.77 52  B 1 
ATOM 1825 N N   . ARG B 2 53  ? 3.269   -23.498 3.811   1.00 83.31 53  B 1 
ATOM 1826 C CA  . ARG B 2 53  ? 2.749   -24.851 3.589   1.00 83.05 53  B 1 
ATOM 1827 C C   . ARG B 2 53  ? 3.886   -25.784 3.115   1.00 82.77 53  B 1 
ATOM 1828 O O   . ARG B 2 53  ? 4.931   -25.854 3.764   1.00 75.90 53  B 1 
ATOM 1829 C CB  . ARG B 2 53  ? 1.527   -24.813 2.638   1.00 79.40 53  B 1 
ATOM 1830 C CG  . ARG B 2 53  ? 0.365   -23.907 3.112   1.00 77.18 53  B 1 
ATOM 1831 C CD  . ARG B 2 53  ? -0.735  -23.954 2.044   1.00 74.52 53  B 1 
ATOM 1832 N NE  . ARG B 2 53  ? -1.936  -23.193 2.405   1.00 72.45 53  B 1 
ATOM 1833 C CZ  . ARG B 2 53  ? -3.050  -23.134 1.693   1.00 69.18 53  B 1 
ATOM 1834 N NH1 . ARG B 2 53  ? -3.184  -23.762 0.560   1.00 64.16 53  B 1 
ATOM 1835 N NH2 . ARG B 2 53  ? -4.050  -22.426 2.091   1.00 62.81 53  B 1 
ATOM 1836 N N   . ASN B 2 54  ? 3.714   -26.451 1.973   1.00 86.60 54  B 1 
ATOM 1837 C CA  . ASN B 2 54  ? 4.736   -27.297 1.349   1.00 87.47 54  B 1 
ATOM 1838 C C   . ASN B 2 54  ? 5.524   -26.556 0.255   1.00 89.37 54  B 1 
ATOM 1839 O O   . ASN B 2 54  ? 6.082   -27.178 -0.648  1.00 85.99 54  B 1 
ATOM 1840 C CB  . ASN B 2 54  ? 4.066   -28.574 0.812   1.00 83.56 54  B 1 
ATOM 1841 C CG  . ASN B 2 54  ? 3.452   -29.437 1.900   1.00 74.70 54  B 1 
ATOM 1842 O OD1 . ASN B 2 54  ? 3.730   -29.343 3.076   1.00 64.54 54  B 1 
ATOM 1843 N ND2 . ASN B 2 54  ? 2.571   -30.339 1.527   1.00 65.52 54  B 1 
ATOM 1844 N N   . PHE B 2 55  ? 5.522   -25.220 0.295   1.00 91.40 55  B 1 
ATOM 1845 C CA  . PHE B 2 55  ? 6.123   -24.343 -0.693  1.00 91.57 55  B 1 
ATOM 1846 C C   . PHE B 2 55  ? 7.065   -23.354 -0.018  1.00 92.70 55  B 1 
ATOM 1847 O O   . PHE B 2 55  ? 7.156   -23.280 1.206   1.00 91.41 55  B 1 
ATOM 1848 C CB  . PHE B 2 55  ? 5.026   -23.603 -1.490  1.00 88.65 55  B 1 
ATOM 1849 C CG  . PHE B 2 55  ? 3.869   -24.451 -1.951  1.00 86.64 55  B 1 
ATOM 1850 C CD1 . PHE B 2 55  ? 4.098   -25.687 -2.574  1.00 79.64 55  B 1 
ATOM 1851 C CD2 . PHE B 2 55  ? 2.543   -24.026 -1.723  1.00 79.24 55  B 1 
ATOM 1852 C CE1 . PHE B 2 55  ? 3.028   -26.506 -2.942  1.00 75.17 55  B 1 
ATOM 1853 C CE2 . PHE B 2 55  ? 1.466   -24.844 -2.095  1.00 74.65 55  B 1 
ATOM 1854 C CZ  . PHE B 2 55  ? 1.704   -26.094 -2.699  1.00 72.88 55  B 1 
ATOM 1855 N N   . LYS B 2 56  ? 7.748   -22.562 -0.832  1.00 92.89 56  B 1 
ATOM 1856 C CA  . LYS B 2 56  ? 8.586   -21.469 -0.381  1.00 93.28 56  B 1 
ATOM 1857 C C   . LYS B 2 56  ? 8.187   -20.199 -1.112  1.00 94.36 56  B 1 
ATOM 1858 O O   . LYS B 2 56  ? 8.047   -20.215 -2.330  1.00 93.65 56  B 1 
ATOM 1859 C CB  . LYS B 2 56  ? 10.042  -21.866 -0.616  1.00 90.39 56  B 1 
ATOM 1860 C CG  . LYS B 2 56  ? 11.040  -20.866 -0.048  1.00 84.80 56  B 1 
ATOM 1861 C CD  . LYS B 2 56  ? 12.461  -21.320 -0.417  1.00 85.38 56  B 1 
ATOM 1862 C CE  . LYS B 2 56  ? 12.853  -22.627 0.274   1.00 79.12 56  B 1 
ATOM 1863 N NZ  . LYS B 2 56  ? 13.925  -23.327 -0.446  1.00 76.12 56  B 1 
ATOM 1864 N N   . ILE B 2 57  ? 8.039   -19.116 -0.380  1.00 94.43 57  B 1 
ATOM 1865 C CA  . ILE B 2 57  ? 7.847   -17.790 -0.949  1.00 94.47 57  B 1 
ATOM 1866 C C   . ILE B 2 57  ? 9.190   -17.072 -0.912  1.00 94.35 57  B 1 
ATOM 1867 O O   . ILE B 2 57  ? 9.813   -16.960 0.142   1.00 93.47 57  B 1 
ATOM 1868 C CB  . ILE B 2 57  ? 6.750   -16.997 -0.217  1.00 93.77 57  B 1 
ATOM 1869 C CG1 . ILE B 2 57  ? 5.404   -17.749 -0.292  1.00 90.30 57  B 1 
ATOM 1870 C CG2 . ILE B 2 57  ? 6.615   -15.578 -0.813  1.00 90.47 57  B 1 
ATOM 1871 C CD1 . ILE B 2 57  ? 4.397   -17.236 0.730   1.00 79.33 57  B 1 
ATOM 1872 N N   . ILE B 2 58  ? 9.613   -16.594 -2.076  1.00 94.45 58  B 1 
ATOM 1873 C CA  . ILE B 2 58  ? 10.754  -15.706 -2.249  1.00 94.23 58  B 1 
ATOM 1874 C C   . ILE B 2 58  ? 10.168  -14.349 -2.589  1.00 94.26 58  B 1 
ATOM 1875 O O   . ILE B 2 58  ? 9.350   -14.254 -3.500  1.00 93.54 58  B 1 
ATOM 1876 C CB  . ILE B 2 58  ? 11.670  -16.236 -3.358  1.00 93.62 58  B 1 
ATOM 1877 C CG1 . ILE B 2 58  ? 12.110  -17.682 -3.029  1.00 91.18 58  B 1 
ATOM 1878 C CG2 . ILE B 2 58  ? 12.888  -15.312 -3.513  1.00 91.34 58  B 1 
ATOM 1879 C CD1 . ILE B 2 58  ? 12.905  -18.349 -4.135  1.00 82.95 58  B 1 
ATOM 1880 N N   . TYR B 2 59  ? 10.538  -13.309 -1.843  1.00 93.77 59  B 1 
ATOM 1881 C CA  . TYR B 2 59  ? 9.947   -11.994 -2.030  1.00 93.40 59  B 1 
ATOM 1882 C C   . TYR B 2 59  ? 10.969  -10.870 -1.896  1.00 92.62 59  B 1 
ATOM 1883 O O   . TYR B 2 59  ? 11.991  -10.998 -1.231  1.00 91.46 59  B 1 
ATOM 1884 C CB  . TYR B 2 59  ? 8.750   -11.805 -1.078  1.00 92.82 59  B 1 
ATOM 1885 C CG  . TYR B 2 59  ? 9.130   -11.584 0.370   1.00 92.60 59  B 1 
ATOM 1886 C CD1 . TYR B 2 59  ? 9.402   -12.677 1.225   1.00 91.25 59  B 1 
ATOM 1887 C CD2 . TYR B 2 59  ? 9.252   -10.274 0.877   1.00 91.05 59  B 1 
ATOM 1888 C CE1 . TYR B 2 59  ? 9.806   -12.467 2.543   1.00 90.12 59  B 1 
ATOM 1889 C CE2 . TYR B 2 59  ? 9.660   -10.050 2.198   1.00 90.11 59  B 1 
ATOM 1890 C CZ  . TYR B 2 59  ? 9.944   -11.144 3.033   1.00 89.94 59  B 1 
ATOM 1891 O OH  . TYR B 2 59  ? 10.371  -10.922 4.307   1.00 88.21 59  B 1 
ATOM 1892 N N   . ARG B 2 60  ? 10.649  -9.726  -2.511  1.00 92.81 60  B 1 
ATOM 1893 C CA  . ARG B 2 60  ? 11.295  -8.437  -2.272  1.00 92.17 60  B 1 
ATOM 1894 C C   . ARG B 2 60  ? 10.250  -7.372  -2.028  1.00 92.55 60  B 1 
ATOM 1895 O O   . ARG B 2 60  ? 9.162   -7.416  -2.603  1.00 91.56 60  B 1 
ATOM 1896 C CB  . ARG B 2 60  ? 12.212  -8.038  -3.432  1.00 90.06 60  B 1 
ATOM 1897 C CG  . ARG B 2 60  ? 13.593  -8.704  -3.325  1.00 79.75 60  B 1 
ATOM 1898 C CD  . ARG B 2 60  ? 14.590  -7.991  -4.234  1.00 73.51 60  B 1 
ATOM 1899 N NE  . ARG B 2 60  ? 15.962  -8.515  -4.073  1.00 66.60 60  B 1 
ATOM 1900 C CZ  . ARG B 2 60  ? 17.084  -7.795  -4.088  1.00 61.08 60  B 1 
ATOM 1901 N NH1 . ARG B 2 60  ? 17.074  -6.499  -4.230  1.00 54.39 60  B 1 
ATOM 1902 N NH2 . ARG B 2 60  ? 18.237  -8.367  -3.970  1.00 52.58 60  B 1 
ATOM 1903 N N   . ARG B 2 61  ? 10.599  -6.400  -1.181  1.00 91.34 61  B 1 
ATOM 1904 C CA  . ARG B 2 61  ? 9.832   -5.167  -1.014  1.00 90.73 61  B 1 
ATOM 1905 C C   . ARG B 2 61  ? 10.401  -4.114  -1.934  1.00 90.34 61  B 1 
ATOM 1906 O O   . ARG B 2 61  ? 11.613  -4.007  -2.048  1.00 88.36 61  B 1 
ATOM 1907 C CB  . ARG B 2 61  ? 9.906   -4.673  0.428   1.00 88.62 61  B 1 
ATOM 1908 C CG  . ARG B 2 61  ? 9.247   -5.659  1.389   1.00 80.56 61  B 1 
ATOM 1909 C CD  . ARG B 2 61  ? 9.250   -5.063  2.789   1.00 77.74 61  B 1 
ATOM 1910 N NE  . ARG B 2 61  ? 9.801   -6.013  3.732   1.00 69.91 61  B 1 
ATOM 1911 C CZ  . ARG B 2 61  ? 9.894   -5.851  5.028   1.00 64.21 61  B 1 
ATOM 1912 N NH1 . ARG B 2 61  ? 9.483   -4.773  5.620   1.00 59.21 61  B 1 
ATOM 1913 N NH2 . ARG B 2 61  ? 10.441  -6.780  5.734   1.00 54.12 61  B 1 
ATOM 1914 N N   . TYR B 2 62  ? 9.522   -3.357  -2.570  1.00 91.48 62  B 1 
ATOM 1915 C CA  . TYR B 2 62  ? 9.914   -2.225  -3.390  1.00 90.90 62  B 1 
ATOM 1916 C C   . TYR B 2 62  ? 8.729   -1.269  -3.559  1.00 91.29 62  B 1 
ATOM 1917 O O   . TYR B 2 62  ? 7.637   -1.709  -3.932  1.00 89.48 62  B 1 
ATOM 1918 C CB  . TYR B 2 62  ? 10.406  -2.726  -4.747  1.00 89.05 62  B 1 
ATOM 1919 C CG  . TYR B 2 62  ? 10.738  -1.598  -5.697  1.00 82.62 62  B 1 
ATOM 1920 C CD1 . TYR B 2 62  ? 9.918   -1.330  -6.812  1.00 76.33 62  B 1 
ATOM 1921 C CD2 . TYR B 2 62  ? 11.846  -0.771  -5.442  1.00 75.94 62  B 1 
ATOM 1922 C CE1 . TYR B 2 62  ? 10.198  -0.245  -7.657  1.00 69.47 62  B 1 
ATOM 1923 C CE2 . TYR B 2 62  ? 12.137  0.323   -6.279  1.00 67.32 62  B 1 
ATOM 1924 C CZ  . TYR B 2 62  ? 11.307  0.583   -7.382  1.00 66.79 62  B 1 
ATOM 1925 O OH  . TYR B 2 62  ? 11.576  1.656   -8.187  1.00 63.48 62  B 1 
ATOM 1926 N N   . ALA B 2 63  ? 8.927   0.013   -3.296  1.00 89.41 63  B 1 
ATOM 1927 C CA  . ALA B 2 63  ? 7.956   1.078   -3.525  1.00 89.97 63  B 1 
ATOM 1928 C C   . ALA B 2 63  ? 6.531   0.795   -2.976  1.00 91.11 63  B 1 
ATOM 1929 O O   . ALA B 2 63  ? 5.530   1.036   -3.647  1.00 87.62 63  B 1 
ATOM 1930 C CB  . ALA B 2 63  ? 7.989   1.461   -5.016  1.00 87.43 63  B 1 
ATOM 1931 N N   . GLY B 2 64  ? 6.437   0.263   -1.761  1.00 90.59 64  B 1 
ATOM 1932 C CA  . GLY B 2 64  ? 5.162   -0.097  -1.122  1.00 91.18 64  B 1 
ATOM 1933 C C   . GLY B 2 64  ? 4.524   -1.391  -1.630  1.00 92.85 64  B 1 
ATOM 1934 O O   . GLY B 2 64  ? 3.377   -1.687  -1.273  1.00 91.25 64  B 1 
ATOM 1935 N N   . LEU B 2 65  ? 5.247   -2.156  -2.457  1.00 94.42 65  B 1 
ATOM 1936 C CA  . LEU B 2 65  ? 4.802   -3.408  -3.047  1.00 94.61 65  B 1 
ATOM 1937 C C   . LEU B 2 65  ? 5.619   -4.604  -2.526  1.00 94.38 65  B 1 
ATOM 1938 O O   . LEU B 2 65  ? 6.793   -4.488  -2.199  1.00 93.27 65  B 1 
ATOM 1939 C CB  . LEU B 2 65  ? 4.890   -3.323  -4.583  1.00 94.78 65  B 1 
ATOM 1940 C CG  . LEU B 2 65  ? 4.030   -2.216  -5.220  1.00 94.51 65  B 1 
ATOM 1941 C CD1 . LEU B 2 65  ? 4.415   -2.042  -6.686  1.00 93.38 65  B 1 
ATOM 1942 C CD2 . LEU B 2 65  ? 2.540   -2.561  -5.141  1.00 93.24 65  B 1 
ATOM 1943 N N   . TYR B 2 66  ? 4.974   -5.766  -2.527  1.00 94.90 66  B 1 
ATOM 1944 C CA  . TYR B 2 66  ? 5.613   -7.056  -2.316  1.00 95.19 66  B 1 
ATOM 1945 C C   . TYR B 2 66  ? 5.613   -7.837  -3.627  1.00 95.77 66  B 1 
ATOM 1946 O O   . TYR B 2 66  ? 4.563   -8.252  -4.119  1.00 95.26 66  B 1 
ATOM 1947 C CB  . TYR B 2 66  ? 4.876   -7.827  -1.219  1.00 94.00 66  B 1 
ATOM 1948 C CG  . TYR B 2 66  ? 4.960   -7.189  0.141   1.00 92.19 66  B 1 
ATOM 1949 C CD1 . TYR B 2 66  ? 6.078   -7.418  0.970   1.00 89.13 66  B 1 
ATOM 1950 C CD2 . TYR B 2 66  ? 3.928   -6.345  0.604   1.00 89.10 66  B 1 
ATOM 1951 C CE1 . TYR B 2 66  ? 6.158   -6.837  2.246   1.00 86.68 66  B 1 
ATOM 1952 C CE2 . TYR B 2 66  ? 3.998   -5.759  1.879   1.00 86.43 66  B 1 
ATOM 1953 C CZ  . TYR B 2 66  ? 5.115   -6.011  2.697   1.00 86.69 66  B 1 
ATOM 1954 O OH  . TYR B 2 66  ? 5.182   -5.448  3.945   1.00 83.38 66  B 1 
ATOM 1955 N N   . PHE B 2 67  ? 6.805   -8.073  -4.178  1.00 95.20 67  B 1 
ATOM 1956 C CA  . PHE B 2 67  ? 7.032   -8.931  -5.331  1.00 95.38 67  B 1 
ATOM 1957 C C   . PHE B 2 67  ? 7.335   -10.336 -4.821  1.00 95.15 67  B 1 
ATOM 1958 O O   . PHE B 2 67  ? 8.398   -10.566 -4.247  1.00 94.46 67  B 1 
ATOM 1959 C CB  . PHE B 2 67  ? 8.189   -8.381  -6.171  1.00 95.06 67  B 1 
ATOM 1960 C CG  . PHE B 2 67  ? 7.895   -7.056  -6.831  1.00 94.81 67  B 1 
ATOM 1961 C CD1 . PHE B 2 67  ? 7.597   -6.996  -8.205  1.00 93.31 67  B 1 
ATOM 1962 C CD2 . PHE B 2 67  ? 7.911   -5.854  -6.086  1.00 93.44 67  B 1 
ATOM 1963 C CE1 . PHE B 2 67  ? 7.316   -5.768  -8.827  1.00 92.42 67  B 1 
ATOM 1964 C CE2 . PHE B 2 67  ? 7.623   -4.629  -6.696  1.00 92.34 67  B 1 
ATOM 1965 C CZ  . PHE B 2 67  ? 7.327   -4.589  -8.071  1.00 92.85 67  B 1 
ATOM 1966 N N   . CYS B 2 68  ? 6.403   -11.263 -4.996  1.00 95.93 68  B 1 
ATOM 1967 C CA  . CYS B 2 68  ? 6.467   -12.610 -4.447  1.00 96.25 68  B 1 
ATOM 1968 C C   . CYS B 2 68  ? 6.495   -13.660 -5.558  1.00 96.74 68  B 1 
ATOM 1969 O O   . CYS B 2 68  ? 5.651   -13.639 -6.451  1.00 96.38 68  B 1 
ATOM 1970 C CB  . CYS B 2 68  ? 5.266   -12.844 -3.525  1.00 95.75 68  B 1 
ATOM 1971 S SG  . CYS B 2 68  ? 5.235   -11.650 -2.146  1.00 94.26 68  B 1 
ATOM 1972 N N   . ILE B 2 69  ? 7.412   -14.624 -5.448  1.00 96.29 69  B 1 
ATOM 1973 C CA  . ILE B 2 69  ? 7.424   -15.840 -6.251  1.00 96.21 69  B 1 
ATOM 1974 C C   . ILE B 2 69  ? 7.255   -17.033 -5.308  1.00 96.17 69  B 1 
ATOM 1975 O O   . ILE B 2 69  ? 8.056   -17.228 -4.401  1.00 95.38 69  B 1 
ATOM 1976 C CB  . ILE B 2 69  ? 8.695   -15.954 -7.119  1.00 95.59 69  B 1 
ATOM 1977 C CG1 . ILE B 2 69  ? 8.810   -14.715 -8.053  1.00 88.53 69  B 1 
ATOM 1978 C CG2 . ILE B 2 69  ? 8.653   -17.256 -7.932  1.00 88.13 69  B 1 
ATOM 1979 C CD1 . ILE B 2 69  ? 9.939   -14.797 -9.098  1.00 87.93 69  B 1 
ATOM 1980 N N   . CYS B 2 70  ? 6.234   -17.837 -5.539  1.00 96.51 70  B 1 
ATOM 1981 C CA  . CYS B 2 70  ? 6.065   -19.108 -4.835  1.00 96.59 70  B 1 
ATOM 1982 C C   . CYS B 2 70  ? 6.667   -20.241 -5.664  1.00 96.52 70  B 1 
ATOM 1983 O O   . CYS B 2 70  ? 6.283   -20.428 -6.817  1.00 96.10 70  B 1 
ATOM 1984 C CB  . CYS B 2 70  ? 4.593   -19.333 -4.518  1.00 96.16 70  B 1 
ATOM 1985 S SG  . CYS B 2 70  ? 4.397   -20.841 -3.512  1.00 93.95 70  B 1 
ATOM 1986 N N   . VAL B 2 71  ? 7.584   -20.988 -5.061  1.00 95.73 71  B 1 
ATOM 1987 C CA  . VAL B 2 71  ? 8.324   -22.079 -5.692  1.00 95.37 71  B 1 
ATOM 1988 C C   . VAL B 2 71  ? 8.242   -23.360 -4.874  1.00 94.95 71  B 1 
ATOM 1989 O O   . VAL B 2 71  ? 7.781   -23.348 -3.719  1.00 93.54 71  B 1 
ATOM 1990 C CB  . VAL B 2 71  ? 9.791   -21.680 -5.951  1.00 94.28 71  B 1 
ATOM 1991 C CG1 . VAL B 2 71  ? 9.887   -20.434 -6.837  1.00 90.59 71  B 1 
ATOM 1992 C CG2 . VAL B 2 71  ? 10.587  -21.429 -4.660  1.00 91.04 71  B 1 
ATOM 1993 N N   . ASP B 2 72  ? 8.719   -24.466 -5.455  1.00 93.99 72  B 1 
ATOM 1994 C CA  . ASP B 2 72  ? 8.887   -25.704 -4.708  1.00 92.81 72  B 1 
ATOM 1995 C C   . ASP B 2 72  ? 9.921   -25.531 -3.583  1.00 92.63 72  B 1 
ATOM 1996 O O   . ASP B 2 72  ? 10.899  -24.798 -3.708  1.00 90.31 72  B 1 
ATOM 1997 C CB  . ASP B 2 72  ? 9.263   -26.851 -5.652  1.00 90.76 72  B 1 
ATOM 1998 C CG  . ASP B 2 72  ? 8.115   -27.200 -6.610  1.00 86.05 72  B 1 
ATOM 1999 O OD1 . ASP B 2 72  ? 6.964   -27.301 -6.127  1.00 81.01 72  B 1 
ATOM 2000 O OD2 . ASP B 2 72  ? 8.363   -27.376 -7.815  1.00 80.76 72  B 1 
ATOM 2001 N N   . VAL B 2 73  ? 9.737   -26.238 -2.468  1.00 91.22 73  B 1 
ATOM 2002 C CA  . VAL B 2 73  ? 10.578  -26.068 -1.275  1.00 90.41 73  B 1 
ATOM 2003 C C   . VAL B 2 73  ? 12.062  -26.363 -1.527  1.00 90.34 73  B 1 
ATOM 2004 O O   . VAL B 2 73  ? 12.930  -25.768 -0.890  1.00 86.86 73  B 1 
ATOM 2005 C CB  . VAL B 2 73  ? 10.009  -26.918 -0.114  1.00 88.00 73  B 1 
ATOM 2006 C CG1 . VAL B 2 73  ? 10.245  -28.419 -0.298  1.00 76.58 73  B 1 
ATOM 2007 C CG2 . VAL B 2 73  ? 10.565  -26.468 1.237   1.00 78.11 73  B 1 
ATOM 2008 N N   . ASN B 2 74  ? 12.364  -27.234 -2.495  1.00 89.13 74  B 1 
ATOM 2009 C CA  . ASN B 2 74  ? 13.717  -27.660 -2.852  1.00 88.57 74  B 1 
ATOM 2010 C C   . ASN B 2 74  ? 14.355  -26.813 -3.968  1.00 88.88 74  B 1 
ATOM 2011 O O   . ASN B 2 74  ? 15.502  -27.063 -4.330  1.00 84.36 74  B 1 
ATOM 2012 C CB  . ASN B 2 74  ? 13.678  -29.144 -3.232  1.00 85.95 74  B 1 
ATOM 2013 C CG  . ASN B 2 74  ? 13.265  -30.036 -2.071  1.00 79.82 74  B 1 
ATOM 2014 O OD1 . ASN B 2 74  ? 13.525  -29.772 -0.912  1.00 69.65 74  B 1 
ATOM 2015 N ND2 . ASN B 2 74  ? 12.606  -31.133 -2.354  1.00 70.30 74  B 1 
ATOM 2016 N N   . ASP B 2 75  ? 13.645  -25.842 -4.537  1.00 89.01 75  B 1 
ATOM 2017 C CA  . ASP B 2 75  ? 14.172  -25.002 -5.600  1.00 88.57 75  B 1 
ATOM 2018 C C   . ASP B 2 75  ? 15.243  -24.026 -5.092  1.00 88.17 75  B 1 
ATOM 2019 O O   . ASP B 2 75  ? 15.317  -23.672 -3.912  1.00 84.62 75  B 1 
ATOM 2020 C CB  . ASP B 2 75  ? 13.034  -24.273 -6.331  1.00 86.62 75  B 1 
ATOM 2021 C CG  . ASP B 2 75  ? 12.319  -25.129 -7.383  1.00 83.16 75  B 1 
ATOM 2022 O OD1 . ASP B 2 75  ? 12.835  -26.203 -7.756  1.00 78.76 75  B 1 
ATOM 2023 O OD2 . ASP B 2 75  ? 11.273  -24.667 -7.881  1.00 78.72 75  B 1 
ATOM 2024 N N   . ASN B 2 76  ? 16.104  -23.573 -6.022  1.00 86.92 76  B 1 
ATOM 2025 C CA  . ASN B 2 76  ? 17.224  -22.695 -5.702  1.00 86.68 76  B 1 
ATOM 2026 C C   . ASN B 2 76  ? 16.745  -21.268 -5.400  1.00 86.73 76  B 1 
ATOM 2027 O O   . ASN B 2 76  ? 16.458  -20.481 -6.298  1.00 83.14 76  B 1 
ATOM 2028 C CB  . ASN B 2 76  ? 18.254  -22.751 -6.833  1.00 82.68 76  B 1 
ATOM 2029 C CG  . ASN B 2 76  ? 19.503  -21.929 -6.532  1.00 79.29 76  B 1 
ATOM 2030 O OD1 . ASN B 2 76  ? 19.590  -21.178 -5.578  1.00 70.70 76  B 1 
ATOM 2031 N ND2 . ASN B 2 76  ? 20.519  -22.053 -7.353  1.00 70.41 76  B 1 
ATOM 2032 N N   . ASN B 2 77  ? 16.771  -20.906 -4.128  1.00 87.03 77  B 1 
ATOM 2033 C CA  . ASN B 2 77  ? 16.374  -19.581 -3.649  1.00 86.37 77  B 1 
ATOM 2034 C C   . ASN B 2 77  ? 17.130  -18.440 -4.325  1.00 87.61 77  B 1 
ATOM 2035 O O   . ASN B 2 77  ? 16.519  -17.420 -4.629  1.00 86.54 77  B 1 
ATOM 2036 C CB  . ASN B 2 77  ? 16.630  -19.491 -2.135  1.00 82.76 77  B 1 
ATOM 2037 C CG  . ASN B 2 77  ? 15.813  -20.444 -1.311  1.00 80.53 77  B 1 
ATOM 2038 O OD1 . ASN B 2 77  ? 15.021  -21.227 -1.787  1.00 73.57 77  B 1 
ATOM 2039 N ND2 . ASN B 2 77  ? 15.995  -20.427 0.001   1.00 74.47 77  B 1 
ATOM 2040 N N   . LEU B 2 78  ? 18.451  -18.582 -4.542  1.00 89.19 78  B 1 
ATOM 2041 C CA  . LEU B 2 78  ? 19.275  -17.516 -5.104  1.00 89.34 78  B 1 
ATOM 2042 C C   . LEU B 2 78  ? 18.895  -17.220 -6.553  1.00 90.03 78  B 1 
ATOM 2043 O O   . LEU B 2 78  ? 18.768  -16.054 -6.901  1.00 88.85 78  B 1 
ATOM 2044 C CB  . LEU B 2 78  ? 20.764  -17.886 -4.990  1.00 87.28 78  B 1 
ATOM 2045 C CG  . LEU B 2 78  ? 21.312  -17.900 -3.552  1.00 78.98 78  B 1 
ATOM 2046 C CD1 . LEU B 2 78  ? 22.744  -18.430 -3.553  1.00 72.33 78  B 1 
ATOM 2047 C CD2 . LEU B 2 78  ? 21.327  -16.509 -2.921  1.00 72.54 78  B 1 
ATOM 2048 N N   . ALA B 2 79  ? 18.629  -18.240 -7.355  1.00 90.70 79  B 1 
ATOM 2049 C CA  . ALA B 2 79  ? 18.209  -18.061 -8.744  1.00 90.82 79  B 1 
ATOM 2050 C C   . ALA B 2 79  ? 16.878  -17.301 -8.850  1.00 91.87 79  B 1 
ATOM 2051 O O   . ALA B 2 79  ? 16.728  -16.411 -9.676  1.00 90.89 79  B 1 
ATOM 2052 C CB  . ALA B 2 79  ? 18.116  -19.441 -9.409  1.00 89.43 79  B 1 
ATOM 2053 N N   . TYR B 2 80  ? 15.927  -17.600 -7.977  1.00 91.48 80  B 1 
ATOM 2054 C CA  . TYR B 2 80  ? 14.647  -16.889 -7.972  1.00 92.10 80  B 1 
ATOM 2055 C C   . TYR B 2 80  ? 14.737  -15.498 -7.347  1.00 92.35 80  B 1 
ATOM 2056 O O   . TYR B 2 80  ? 14.027  -14.604 -7.780  1.00 91.20 80  B 1 
ATOM 2057 C CB  . TYR B 2 80  ? 13.582  -17.732 -7.269  1.00 91.78 80  B 1 
ATOM 2058 C CG  . TYR B 2 80  ? 13.189  -18.960 -8.050  1.00 91.60 80  B 1 
ATOM 2059 C CD1 . TYR B 2 80  ? 12.511  -18.828 -9.283  1.00 88.19 80  B 1 
ATOM 2060 C CD2 . TYR B 2 80  ? 13.499  -20.242 -7.559  1.00 88.77 80  B 1 
ATOM 2061 C CE1 . TYR B 2 80  ? 12.141  -19.959 -10.015 1.00 87.18 80  B 1 
ATOM 2062 C CE2 . TYR B 2 80  ? 13.132  -21.377 -8.287  1.00 86.76 80  B 1 
ATOM 2063 C CZ  . TYR B 2 80  ? 12.450  -21.241 -9.512  1.00 88.26 80  B 1 
ATOM 2064 O OH  . TYR B 2 80  ? 12.076  -22.358 -10.210 1.00 87.07 80  B 1 
ATOM 2065 N N   . LEU B 2 81  ? 15.626  -15.296 -6.376  1.00 91.78 81  B 1 
ATOM 2066 C CA  . LEU B 2 81  ? 15.876  -13.964 -5.826  1.00 90.82 81  B 1 
ATOM 2067 C C   . LEU B 2 81  ? 16.491  -13.043 -6.884  1.00 91.43 81  B 1 
ATOM 2068 O O   . LEU B 2 81  ? 16.056  -11.905 -7.022  1.00 90.90 81  B 1 
ATOM 2069 C CB  . LEU B 2 81  ? 16.773  -14.080 -4.590  1.00 89.02 81  B 1 
ATOM 2070 C CG  . LEU B 2 81  ? 16.944  -12.739 -3.843  1.00 82.18 81  B 1 
ATOM 2071 C CD1 . LEU B 2 81  ? 15.633  -12.259 -3.213  1.00 77.92 81  B 1 
ATOM 2072 C CD2 . LEU B 2 81  ? 17.979  -12.902 -2.725  1.00 77.25 81  B 1 
ATOM 2073 N N   . GLU B 2 82  ? 17.444  -13.556 -7.658  1.00 91.85 82  B 1 
ATOM 2074 C CA  . GLU B 2 82  ? 18.041  -12.853 -8.795  1.00 91.67 82  B 1 
ATOM 2075 C C   . GLU B 2 82  ? 17.007  -12.614 -9.908  1.00 92.21 82  B 1 
ATOM 2076 O O   . GLU B 2 82  ? 16.941  -11.525 -10.460 1.00 91.81 82  B 1 
ATOM 2077 C CB  . GLU B 2 82  ? 19.239  -13.670 -9.286  1.00 90.81 82  B 1 
ATOM 2078 C CG  . GLU B 2 82  ? 20.062  -12.945 -10.350 1.00 77.62 82  B 1 
ATOM 2079 C CD  . GLU B 2 82  ? 21.318  -13.729 -10.775 1.00 68.48 82  B 1 
ATOM 2080 O OE1 . GLU B 2 82  ? 22.195  -13.112 -11.433 1.00 61.05 82  B 1 
ATOM 2081 O OE2 . GLU B 2 82  ? 21.409  -14.939 -10.454 1.00 59.99 82  B 1 
ATOM 2082 N N   . ALA B 2 83  ? 16.117  -13.572 -10.173 1.00 93.20 83  B 1 
ATOM 2083 C CA  . ALA B 2 83  ? 15.037  -13.388 -11.133 1.00 93.31 83  B 1 
ATOM 2084 C C   . ALA B 2 83  ? 14.049  -12.285 -10.711 1.00 93.96 83  B 1 
ATOM 2085 O O   . ALA B 2 83  ? 13.638  -11.489 -11.558 1.00 93.33 83  B 1 
ATOM 2086 C CB  . ALA B 2 83  ? 14.329  -14.723 -11.348 1.00 92.94 83  B 1 
ATOM 2087 N N   . ILE B 2 84  ? 13.693  -12.189 -9.424  1.00 93.49 84  B 1 
ATOM 2088 C CA  . ILE B 2 84  ? 12.885  -11.082 -8.904  1.00 93.40 84  B 1 
ATOM 2089 C C   . ILE B 2 84  ? 13.635  -9.762  -9.053  1.00 93.51 84  B 1 
ATOM 2090 O O   . ILE B 2 84  ? 13.038  -8.777  -9.471  1.00 92.72 84  B 1 
ATOM 2091 C CB  . ILE B 2 84  ? 12.488  -11.292 -7.423  1.00 92.28 84  B 1 
ATOM 2092 C CG1 . ILE B 2 84  ? 11.499  -12.455 -7.290  1.00 85.77 84  B 1 
ATOM 2093 C CG2 . ILE B 2 84  ? 11.845  -10.023 -6.825  1.00 85.09 84  B 1 
ATOM 2094 C CD1 . ILE B 2 84  ? 11.264  -12.895 -5.841  1.00 81.31 84  B 1 
ATOM 2095 N N   . HIS B 2 85  ? 14.927  -9.741  -8.721  1.00 93.19 85  B 1 
ATOM 2096 C CA  . HIS B 2 85  ? 15.770  -8.556  -8.848  1.00 92.39 85  B 1 
ATOM 2097 C C   . HIS B 2 85  ? 15.776  -8.044  -10.288 1.00 92.98 85  B 1 
ATOM 2098 O O   . HIS B 2 85  ? 15.337  -6.922  -10.535 1.00 92.49 85  B 1 
ATOM 2099 C CB  . HIS B 2 85  ? 17.164  -8.905  -8.339  1.00 90.35 85  B 1 
ATOM 2100 C CG  . HIS B 2 85  ? 18.091  -7.738  -8.255  1.00 82.68 85  B 1 
ATOM 2101 N ND1 . HIS B 2 85  ? 18.403  -7.042  -7.106  1.00 70.01 85  B 1 
ATOM 2102 C CD2 . HIS B 2 85  ? 18.848  -7.214  -9.255  1.00 69.01 85  B 1 
ATOM 2103 C CE1 . HIS B 2 85  ? 19.318  -6.115  -7.420  1.00 65.85 85  B 1 
ATOM 2104 N NE2 . HIS B 2 85  ? 19.616  -6.202  -8.704  1.00 64.67 85  B 1 
ATOM 2105 N N   . ASN B 2 86  ? 16.094  -8.906  -11.241 1.00 93.41 86  B 1 
ATOM 2106 C CA  . ASN B 2 86  ? 16.083  -8.591  -12.661 1.00 93.84 86  B 1 
ATOM 2107 C C   . ASN B 2 86  ? 14.693  -8.140  -13.142 1.00 94.50 86  B 1 
ATOM 2108 O O   . ASN B 2 86  ? 14.580  -7.216  -13.937 1.00 93.81 86  B 1 
ATOM 2109 C CB  . ASN B 2 86  ? 16.524  -9.835  -13.445 1.00 92.88 86  B 1 
ATOM 2110 C CG  . ASN B 2 86  ? 17.986  -10.188 -13.261 1.00 87.59 86  B 1 
ATOM 2111 O OD1 . ASN B 2 86  ? 18.805  -9.412  -12.828 1.00 78.48 86  B 1 
ATOM 2112 N ND2 . ASN B 2 86  ? 18.370  -11.391 -13.624 1.00 77.00 86  B 1 
ATOM 2113 N N   . PHE B 2 87  ? 13.626  -8.775  -12.659 1.00 94.59 87  B 1 
ATOM 2114 C CA  . PHE B 2 87  ? 12.262  -8.398  -13.010 1.00 94.98 87  B 1 
ATOM 2115 C C   . PHE B 2 87  ? 11.918  -6.979  -12.546 1.00 95.17 87  B 1 
ATOM 2116 O O   . PHE B 2 87  ? 11.404  -6.185  -13.327 1.00 94.81 87  B 1 
ATOM 2117 C CB  . PHE B 2 87  ? 11.294  -9.430  -12.425 1.00 94.93 87  B 1 
ATOM 2118 C CG  . PHE B 2 87  ? 9.825   -9.068  -12.593 1.00 95.04 87  B 1 
ATOM 2119 C CD1 . PHE B 2 87  ? 9.017   -8.827  -11.475 1.00 93.30 87  B 1 
ATOM 2120 C CD2 . PHE B 2 87  ? 9.284   -8.958  -13.885 1.00 93.41 87  B 1 
ATOM 2121 C CE1 . PHE B 2 87  ? 7.666   -8.490  -11.637 1.00 92.72 87  B 1 
ATOM 2122 C CE2 . PHE B 2 87  ? 7.937   -8.612  -14.051 1.00 92.39 87  B 1 
ATOM 2123 C CZ  . PHE B 2 87  ? 7.126   -8.382  -12.928 1.00 93.01 87  B 1 
ATOM 2124 N N   . VAL B 2 88  ? 12.246  -6.643  -11.306 1.00 94.78 88  B 1 
ATOM 2125 C CA  . VAL B 2 88  ? 12.011  -5.300  -10.775 1.00 94.10 88  B 1 
ATOM 2126 C C   . VAL B 2 88  ? 12.872  -4.267  -11.497 1.00 94.16 88  B 1 
ATOM 2127 O O   . VAL B 2 88  ? 12.350  -3.220  -11.861 1.00 93.68 88  B 1 
ATOM 2128 C CB  . VAL B 2 88  ? 12.225  -5.248  -9.250  1.00 93.23 88  B 1 
ATOM 2129 C CG1 . VAL B 2 88  ? 12.026  -3.822  -8.717  1.00 91.12 88  B 1 
ATOM 2130 C CG2 . VAL B 2 88  ? 11.215  -6.136  -8.514  1.00 91.39 88  B 1 
ATOM 2131 N N   . GLU B 2 89  ? 14.136  -4.564  -11.795 1.00 94.19 89  B 1 
ATOM 2132 C CA  . GLU B 2 89  ? 15.008  -3.656  -12.547 1.00 93.71 89  B 1 
ATOM 2133 C C   . GLU B 2 89  ? 14.498  -3.407  -13.967 1.00 93.81 89  B 1 
ATOM 2134 O O   . GLU B 2 89  ? 14.468  -2.263  -14.420 1.00 93.03 89  B 1 
ATOM 2135 C CB  . GLU B 2 89  ? 16.438  -4.201  -12.602 1.00 92.88 89  B 1 
ATOM 2136 C CG  . GLU B 2 89  ? 17.162  -4.060  -11.258 1.00 85.88 89  B 1 
ATOM 2137 C CD  . GLU B 2 89  ? 18.607  -4.557  -11.335 1.00 80.16 89  B 1 
ATOM 2138 O OE1 . GLU B 2 89  ? 19.487  -3.921  -10.728 1.00 73.53 89  B 1 
ATOM 2139 O OE2 . GLU B 2 89  ? 18.846  -5.586  -11.999 1.00 74.01 89  B 1 
ATOM 2140 N N   . VAL B 2 90  ? 14.011  -4.433  -14.665 1.00 94.91 90  B 1 
ATOM 2141 C CA  . VAL B 2 90  ? 13.387  -4.273  -15.986 1.00 94.90 90  B 1 
ATOM 2142 C C   . VAL B 2 90  ? 12.151  -3.379  -15.908 1.00 94.91 90  B 1 
ATOM 2143 O O   . VAL B 2 90  ? 11.991  -2.493  -16.750 1.00 94.38 90  B 1 
ATOM 2144 C CB  . VAL B 2 90  ? 13.035  -5.634  -16.605 1.00 94.79 90  B 1 
ATOM 2145 C CG1 . VAL B 2 90  ? 12.108  -5.518  -17.823 1.00 92.75 90  B 1 
ATOM 2146 C CG2 . VAL B 2 90  ? 14.300  -6.352  -17.086 1.00 93.22 90  B 1 
ATOM 2147 N N   . LEU B 2 91  ? 11.285  -3.569  -14.908 1.00 95.35 91  B 1 
ATOM 2148 C CA  . LEU B 2 91  ? 10.133  -2.697  -14.702 1.00 94.97 91  B 1 
ATOM 2149 C C   . LEU B 2 91  ? 10.568  -1.263  -14.386 1.00 94.42 91  B 1 
ATOM 2150 O O   . LEU B 2 91  ? 9.985   -0.321  -14.917 1.00 93.53 91  B 1 
ATOM 2151 C CB  . LEU B 2 91  ? 9.246   -3.241  -13.567 1.00 95.04 91  B 1 
ATOM 2152 C CG  . LEU B 2 91  ? 8.501   -4.545  -13.863 1.00 94.53 91  B 1 
ATOM 2153 C CD1 . LEU B 2 91  ? 7.710   -4.940  -12.603 1.00 93.48 91  B 1 
ATOM 2154 C CD2 . LEU B 2 91  ? 7.508   -4.408  -15.008 1.00 93.17 91  B 1 
ATOM 2155 N N   . ASN B 2 92  ? 11.589  -1.100  -13.563 1.00 93.87 92  B 1 
ATOM 2156 C CA  . ASN B 2 92  ? 12.083  0.199   -13.138 1.00 92.92 92  B 1 
ATOM 2157 C C   . ASN B 2 92  ? 12.650  1.005   -14.313 1.00 92.76 92  B 1 
ATOM 2158 O O   . ASN B 2 92  ? 12.323  2.175   -14.472 1.00 91.39 92  B 1 
ATOM 2159 C CB  . ASN B 2 92  ? 13.127  -0.013  -12.031 1.00 91.25 92  B 1 
ATOM 2160 C CG  . ASN B 2 92  ? 13.142  1.125   -11.028 1.00 85.50 92  B 1 
ATOM 2161 O OD1 . ASN B 2 92  ? 12.164  1.804   -10.818 1.00 78.59 92  B 1 
ATOM 2162 N ND2 . ASN B 2 92  ? 14.242  1.312   -10.333 1.00 77.52 92  B 1 
ATOM 2163 N N   . GLU B 2 93  ? 13.415  0.357   -15.176 1.00 93.48 93  B 1 
ATOM 2164 C CA  . GLU B 2 93  ? 13.945  0.955   -16.394 1.00 93.26 93  B 1 
ATOM 2165 C C   . GLU B 2 93  ? 12.836  1.282   -17.399 1.00 93.20 93  B 1 
ATOM 2166 O O   . GLU B 2 93  ? 12.772  2.380   -17.947 1.00 91.85 93  B 1 
ATOM 2167 C CB  . GLU B 2 93  ? 14.972  -0.018  -17.003 1.00 92.90 93  B 1 
ATOM 2168 C CG  . GLU B 2 93  ? 15.813  0.597   -18.138 1.00 82.60 93  B 1 
ATOM 2169 C CD  . GLU B 2 93  ? 16.805  1.678   -17.691 1.00 75.73 93  B 1 
ATOM 2170 O OE1 . GLU B 2 93  ? 17.336  2.362   -18.600 1.00 68.59 93  B 1 
ATOM 2171 O OE2 . GLU B 2 93  ? 17.048  1.802   -16.480 1.00 68.26 93  B 1 
ATOM 2172 N N   . TYR B 2 94  ? 11.891  0.356   -17.614 1.00 93.73 94  B 1 
ATOM 2173 C CA  . TYR B 2 94  ? 10.810  0.536   -18.581 1.00 93.26 94  B 1 
ATOM 2174 C C   . TYR B 2 94  ? 9.816   1.641   -18.187 1.00 93.08 94  B 1 
ATOM 2175 O O   . TYR B 2 94  ? 9.381   2.411   -19.038 1.00 92.09 94  B 1 
ATOM 2176 C CB  . TYR B 2 94  ? 10.080  -0.800  -18.774 1.00 92.71 94  B 1 
ATOM 2177 C CG  . TYR B 2 94  ? 8.984   -0.730  -19.809 1.00 91.55 94  B 1 
ATOM 2178 C CD1 . TYR B 2 94  ? 7.629   -0.620  -19.426 1.00 88.83 94  B 1 
ATOM 2179 C CD2 . TYR B 2 94  ? 9.312   -0.735  -21.188 1.00 88.68 94  B 1 
ATOM 2180 C CE1 . TYR B 2 94  ? 6.621   -0.524  -20.390 1.00 87.47 94  B 1 
ATOM 2181 C CE2 . TYR B 2 94  ? 8.307   -0.636  -22.156 1.00 86.88 94  B 1 
ATOM 2182 C CZ  . TYR B 2 94  ? 6.963   -0.536  -21.757 1.00 87.12 94  B 1 
ATOM 2183 O OH  . TYR B 2 94  ? 5.976   -0.439  -22.703 1.00 85.41 94  B 1 
ATOM 2184 N N   . PHE B 2 95  ? 9.459   1.724   -16.906 1.00 93.55 95  B 1 
ATOM 2185 C CA  . PHE B 2 95  ? 8.502   2.707   -16.401 1.00 93.01 95  B 1 
ATOM 2186 C C   . PHE B 2 95  ? 9.148   3.996   -15.881 1.00 92.05 95  B 1 
ATOM 2187 O O   . PHE B 2 95  ? 8.411   4.916   -15.510 1.00 89.20 95  B 1 
ATOM 2188 C CB  . PHE B 2 95  ? 7.602   2.054   -15.350 1.00 93.07 95  B 1 
ATOM 2189 C CG  . PHE B 2 95  ? 6.630   1.050   -15.930 1.00 93.69 95  B 1 
ATOM 2190 C CD1 . PHE B 2 95  ? 5.565   1.485   -16.736 1.00 92.23 95  B 1 
ATOM 2191 C CD2 . PHE B 2 95  ? 6.771   -0.317  -15.652 1.00 92.62 95  B 1 
ATOM 2192 C CE1 . PHE B 2 95  ? 4.654   0.569   -17.272 1.00 92.00 95  B 1 
ATOM 2193 C CE2 . PHE B 2 95  ? 5.868   -1.241  -16.180 1.00 92.06 95  B 1 
ATOM 2194 C CZ  . PHE B 2 95  ? 4.806   -0.807  -16.992 1.00 92.56 95  B 1 
ATOM 2195 N N   . HIS B 2 96  ? 10.466  4.103   -15.869 1.00 91.71 96  B 1 
ATOM 2196 C CA  . HIS B 2 96  ? 11.221  5.213   -15.297 1.00 90.90 96  B 1 
ATOM 2197 C C   . HIS B 2 96  ? 10.859  5.444   -13.819 1.00 90.05 96  B 1 
ATOM 2198 O O   . HIS B 2 96  ? 10.221  6.433   -13.466 1.00 84.96 96  B 1 
ATOM 2199 C CB  . HIS B 2 96  ? 11.070  6.475   -16.158 1.00 89.35 96  B 1 
ATOM 2200 C CG  . HIS B 2 96  ? 11.459  6.278   -17.592 1.00 84.04 96  B 1 
ATOM 2201 N ND1 . HIS B 2 96  ? 12.693  5.862   -18.049 1.00 72.30 96  B 1 
ATOM 2202 C CD2 . HIS B 2 96  ? 10.668  6.477   -18.703 1.00 71.07 96  B 1 
ATOM 2203 C CE1 . HIS B 2 96  ? 12.641  5.808   -19.389 1.00 71.07 96  B 1 
ATOM 2204 N NE2 . HIS B 2 96  ? 11.431  6.186   -19.825 1.00 70.14 96  B 1 
ATOM 2205 N N   . ASN B 2 97  ? 11.270  4.523   -12.963 1.00 90.14 97  B 1 
ATOM 2206 C CA  . ASN B 2 97  ? 10.935  4.428   -11.551 1.00 89.78 97  B 1 
ATOM 2207 C C   . ASN B 2 97  ? 9.517   3.879   -11.327 1.00 90.74 97  B 1 
ATOM 2208 O O   . ASN B 2 97  ? 8.577   4.607   -11.003 1.00 87.79 97  B 1 
ATOM 2209 C CB  . ASN B 2 97  ? 11.229  5.768   -10.857 1.00 86.58 97  B 1 
ATOM 2210 C CG  . ASN B 2 97  ? 11.259  5.682   -9.350  1.00 78.95 97  B 1 
ATOM 2211 O OD1 . ASN B 2 97  ? 11.342  4.639   -8.743  1.00 70.34 97  B 1 
ATOM 2212 N ND2 . ASN B 2 97  ? 11.233  6.817   -8.688  1.00 68.94 97  B 1 
ATOM 2213 N N   . VAL B 2 98  ? 9.350   2.578   -11.524 1.00 92.63 98  B 1 
ATOM 2214 C CA  . VAL B 2 98  ? 8.074   1.868   -11.401 1.00 93.08 98  B 1 
ATOM 2215 C C   . VAL B 2 98  ? 7.458   2.063   -10.014 1.00 92.82 98  B 1 
ATOM 2216 O O   . VAL B 2 98  ? 8.134   1.993   -8.986  1.00 91.72 98  B 1 
ATOM 2217 C CB  . VAL B 2 98  ? 8.206   0.372   -11.759 1.00 92.62 98  B 1 
ATOM 2218 C CG1 . VAL B 2 98  ? 9.024   -0.445  -10.752 1.00 90.58 98  B 1 
ATOM 2219 C CG2 . VAL B 2 98  ? 6.837   -0.292  -11.910 1.00 90.71 98  B 1 
ATOM 2220 N N   . CYS B 2 99  ? 6.152   2.291   -9.992  1.00 94.43 99  B 1 
ATOM 2221 C CA  . CYS B 2 99  ? 5.386   2.397   -8.771  1.00 94.31 99  B 1 
ATOM 2222 C C   . CYS B 2 99  ? 4.039   1.681   -8.914  1.00 95.39 99  B 1 
ATOM 2223 O O   . CYS B 2 99  ? 3.687   1.166   -9.976  1.00 94.98 99  B 1 
ATOM 2224 C CB  . CYS B 2 99  ? 5.258   3.884   -8.402  1.00 92.27 99  B 1 
ATOM 2225 S SG  . CYS B 2 99  ? 4.323   4.794   -9.659  1.00 87.58 99  B 1 
ATOM 2226 N N   . GLU B 2 100 ? 3.249   1.642   -7.844  1.00 96.23 100 B 1 
ATOM 2227 C CA  . GLU B 2 100 ? 1.940   0.972   -7.840  1.00 97.19 100 B 1 
ATOM 2228 C C   . GLU B 2 100 ? 0.999   1.510   -8.931  1.00 97.38 100 B 1 
ATOM 2229 O O   . GLU B 2 100 ? 0.249   0.749   -9.531  1.00 96.80 100 B 1 
ATOM 2230 C CB  . GLU B 2 100 ? 1.321   1.119   -6.448  1.00 96.97 100 B 1 
ATOM 2231 C CG  . GLU B 2 100 ? 0.093   0.230   -6.275  1.00 96.59 100 B 1 
ATOM 2232 C CD  . GLU B 2 100 ? -0.501  0.263   -4.857  1.00 97.02 100 B 1 
ATOM 2233 O OE1 . GLU B 2 100 ? -1.382  -0.580  -4.580  1.00 95.08 100 B 1 
ATOM 2234 O OE2 . GLU B 2 100 ? -0.100  1.093   -4.018  1.00 95.73 100 B 1 
ATOM 2235 N N   . LEU B 2 101 ? 1.099   2.799   -9.240  1.00 97.32 101 B 1 
ATOM 2236 C CA  . LEU B 2 101 ? 0.371   3.461   -10.317 1.00 97.20 101 B 1 
ATOM 2237 C C   . LEU B 2 101 ? 0.562   2.747   -11.667 1.00 97.40 101 B 1 
ATOM 2238 O O   . LEU B 2 101 ? -0.401  2.518   -12.386 1.00 96.51 101 B 1 
ATOM 2239 C CB  . LEU B 2 101 ? 0.875   4.913   -10.385 1.00 96.72 101 B 1 
ATOM 2240 C CG  . LEU B 2 101 ? 0.207   5.772   -11.466 1.00 96.05 101 B 1 
ATOM 2241 C CD1 . LEU B 2 101 ? -1.225  6.112   -11.080 1.00 94.63 101 B 1 
ATOM 2242 C CD2 . LEU B 2 101 ? 0.990   7.076   -11.632 1.00 94.60 101 B 1 
ATOM 2243 N N   . ASP B 2 102 ? 1.792   2.351   -11.991 1.00 97.25 102 B 1 
ATOM 2244 C CA  . ASP B 2 102 ? 2.118   1.673   -13.244 1.00 96.91 102 B 1 
ATOM 2245 C C   . ASP B 2 102 ? 1.451   0.304   -13.328 1.00 96.97 102 B 1 
ATOM 2246 O O   . ASP B 2 102 ? 0.919   -0.078  -14.369 1.00 96.18 102 B 1 
ATOM 2247 C CB  . ASP B 2 102 ? 3.636   1.511   -13.375 1.00 96.38 102 B 1 
ATOM 2248 C CG  . ASP B 2 102 ? 4.331   2.864   -13.431 1.00 95.55 102 B 1 
ATOM 2249 O OD1 . ASP B 2 102 ? 4.055   3.607   -14.390 1.00 93.28 102 B 1 
ATOM 2250 O OD2 . ASP B 2 102 ? 5.138   3.190   -12.543 1.00 93.06 102 B 1 
ATOM 2251 N N   . LEU B 2 103 ? 1.422   -0.429  -12.213 1.00 97.28 103 B 1 
ATOM 2252 C CA  . LEU B 2 103 ? 0.797   -1.742  -12.154 1.00 97.11 103 B 1 
ATOM 2253 C C   . LEU B 2 103 ? -0.730  -1.662  -12.313 1.00 97.15 103 B 1 
ATOM 2254 O O   . LEU B 2 103 ? -1.333  -2.590  -12.839 1.00 95.51 103 B 1 
ATOM 2255 C CB  . LEU B 2 103 ? 1.146   -2.446  -10.834 1.00 96.62 103 B 1 
ATOM 2256 C CG  . LEU B 2 103 ? 2.562   -3.054  -10.800 1.00 94.37 103 B 1 
ATOM 2257 C CD1 . LEU B 2 103 ? 3.665   -2.033  -10.596 1.00 89.81 103 B 1 
ATOM 2258 C CD2 . LEU B 2 103 ? 2.648   -4.047  -9.643  1.00 88.97 103 B 1 
ATOM 2259 N N   . VAL B 2 104 ? -1.350  -0.572  -11.873 1.00 97.40 104 B 1 
ATOM 2260 C CA  . VAL B 2 104 ? -2.796  -0.363  -11.991 1.00 97.37 104 B 1 
ATOM 2261 C C   . VAL B 2 104 ? -3.178  0.091   -13.398 1.00 96.92 104 B 1 
ATOM 2262 O O   . VAL B 2 104 ? -4.061  -0.503  -14.016 1.00 95.60 104 B 1 
ATOM 2263 C CB  . VAL B 2 104 ? -3.293  0.622   -10.916 1.00 97.01 104 B 1 
ATOM 2264 C CG1 . VAL B 2 104 ? -4.774  0.969   -11.087 1.00 95.58 104 B 1 
ATOM 2265 C CG2 . VAL B 2 104 ? -3.128  0.002   -9.522  1.00 96.09 104 B 1 
ATOM 2266 N N   . PHE B 2 105 ? -2.506  1.119   -13.931 1.00 97.17 105 B 1 
ATOM 2267 C CA  . PHE B 2 105 ? -2.902  1.757   -15.187 1.00 96.77 105 B 1 
ATOM 2268 C C   . PHE B 2 105 ? -2.206  1.188   -16.428 1.00 96.05 105 B 1 
ATOM 2269 O O   . PHE B 2 105 ? -2.668  1.417   -17.546 1.00 94.06 105 B 1 
ATOM 2270 C CB  . PHE B 2 105 ? -2.710  3.272   -15.066 1.00 96.70 105 B 1 
ATOM 2271 C CG  . PHE B 2 105 ? -3.733  3.910   -14.156 1.00 96.84 105 B 1 
ATOM 2272 C CD1 . PHE B 2 105 ? -4.990  4.301   -14.670 1.00 95.42 105 B 1 
ATOM 2273 C CD2 . PHE B 2 105 ? -3.475  4.095   -12.785 1.00 95.56 105 B 1 
ATOM 2274 C CE1 . PHE B 2 105 ? -5.962  4.864   -13.833 1.00 94.78 105 B 1 
ATOM 2275 C CE2 . PHE B 2 105 ? -4.446  4.649   -11.938 1.00 94.67 105 B 1 
ATOM 2276 C CZ  . PHE B 2 105 ? -5.685  5.035   -12.464 1.00 95.31 105 B 1 
ATOM 2277 N N   . ASN B 2 106 ? -1.134  0.405   -16.253 1.00 95.31 106 B 1 
ATOM 2278 C CA  . ASN B 2 106 ? -0.406  -0.241  -17.340 1.00 94.54 106 B 1 
ATOM 2279 C C   . ASN B 2 106 ? -0.189  -1.739  -17.094 1.00 94.36 106 B 1 
ATOM 2280 O O   . ASN B 2 106 ? 0.798   -2.332  -17.534 1.00 91.30 106 B 1 
ATOM 2281 C CB  . ASN B 2 106 ? 0.884   0.557   -17.622 1.00 92.50 106 B 1 
ATOM 2282 C CG  . ASN B 2 106 ? 0.973   1.118   -19.022 1.00 89.34 106 B 1 
ATOM 2283 O OD1 . ASN B 2 106 ? 0.188   0.846   -19.911 1.00 81.76 106 B 1 
ATOM 2284 N ND2 . ASN B 2 106 ? 1.970   1.932   -19.279 1.00 80.39 106 B 1 
ATOM 2285 N N   . PHE B 2 107 ? -1.141  -2.386  -16.407 1.00 94.49 107 B 1 
ATOM 2286 C CA  . PHE B 2 107 ? -1.020  -3.779  -15.979 1.00 94.03 107 B 1 
ATOM 2287 C C   . PHE B 2 107 ? -0.664  -4.739  -17.126 1.00 94.46 107 B 1 
ATOM 2288 O O   . PHE B 2 107 ? 0.147   -5.634  -16.944 1.00 93.49 107 B 1 
ATOM 2289 C CB  . PHE B 2 107 ? -2.310  -4.218  -15.269 1.00 92.18 107 B 1 
ATOM 2290 C CG  . PHE B 2 107 ? -3.512  -4.403  -16.184 1.00 85.83 107 B 1 
ATOM 2291 C CD1 . PHE B 2 107 ? -4.369  -3.329  -16.458 1.00 79.46 107 B 1 
ATOM 2292 C CD2 . PHE B 2 107 ? -3.760  -5.651  -16.785 1.00 80.18 107 B 1 
ATOM 2293 C CE1 . PHE B 2 107 ? -5.455  -3.486  -17.335 1.00 72.60 107 B 1 
ATOM 2294 C CE2 . PHE B 2 107 ? -4.841  -5.818  -17.667 1.00 72.54 107 B 1 
ATOM 2295 C CZ  . PHE B 2 107 ? -5.692  -4.736  -17.946 1.00 70.77 107 B 1 
ATOM 2296 N N   . TYR B 2 108 ? -1.189  -4.514  -18.324 1.00 92.96 108 B 1 
ATOM 2297 C CA  . TYR B 2 108 ? -0.920  -5.360  -19.490 1.00 92.66 108 B 1 
ATOM 2298 C C   . TYR B 2 108 ? 0.566   -5.361  -19.890 1.00 93.38 108 B 1 
ATOM 2299 O O   . TYR B 2 108 ? 1.088   -6.407  -20.277 1.00 92.31 108 B 1 
ATOM 2300 C CB  . TYR B 2 108 ? -1.813  -4.916  -20.657 1.00 90.45 108 B 1 
ATOM 2301 C CG  . TYR B 2 108 ? -1.553  -3.511  -21.141 1.00 79.40 108 B 1 
ATOM 2302 C CD1 . TYR B 2 108 ? -2.184  -2.405  -20.537 1.00 70.72 108 B 1 
ATOM 2303 C CD2 . TYR B 2 108 ? -0.668  -3.288  -22.213 1.00 68.46 108 B 1 
ATOM 2304 C CE1 . TYR B 2 108 ? -1.932  -1.102  -20.979 1.00 58.25 108 B 1 
ATOM 2305 C CE2 . TYR B 2 108 ? -0.404  -1.983  -22.667 1.00 57.25 108 B 1 
ATOM 2306 C CZ  . TYR B 2 108 ? -1.041  -0.894  -22.049 1.00 56.39 108 B 1 
ATOM 2307 O OH  . TYR B 2 108 ? -0.782  0.378   -22.480 1.00 48.04 108 B 1 
ATOM 2308 N N   . LYS B 2 109 ? 1.284   -4.249  -19.742 1.00 93.16 109 B 1 
ATOM 2309 C CA  . LYS B 2 109 ? 2.732   -4.203  -19.974 1.00 93.15 109 B 1 
ATOM 2310 C C   . LYS B 2 109 ? 3.477   -4.980  -18.898 1.00 94.08 109 B 1 
ATOM 2311 O O   . LYS B 2 109 ? 4.392   -5.724  -19.221 1.00 93.27 109 B 1 
ATOM 2312 C CB  . LYS B 2 109 ? 3.252   -2.758  -20.071 1.00 91.40 109 B 1 
ATOM 2313 C CG  . LYS B 2 109 ? 2.738   -1.981  -21.300 1.00 82.38 109 B 1 
ATOM 2314 C CD  . LYS B 2 109 ? 3.259   -2.528  -22.642 1.00 76.46 109 B 1 
ATOM 2315 C CE  . LYS B 2 109 ? 2.722   -1.653  -23.796 1.00 69.96 109 B 1 
ATOM 2316 N NZ  . LYS B 2 109 ? 2.991   -2.206  -25.136 1.00 62.95 109 B 1 
ATOM 2317 N N   . VAL B 2 110 ? 3.032   -4.900  -17.651 1.00 95.01 110 B 1 
ATOM 2318 C CA  . VAL B 2 110 ? 3.623   -5.676  -16.548 1.00 95.59 110 B 1 
ATOM 2319 C C   . VAL B 2 110 ? 3.464   -7.178  -16.801 1.00 96.01 110 B 1 
ATOM 2320 O O   . VAL B 2 110 ? 4.430   -7.921  -16.671 1.00 95.63 110 B 1 
ATOM 2321 C CB  . VAL B 2 110 ? 3.016   -5.286  -15.184 1.00 95.14 110 B 1 
ATOM 2322 C CG1 . VAL B 2 110 ? 3.779   -5.960  -14.043 1.00 92.72 110 B 1 
ATOM 2323 C CG2 . VAL B 2 110 ? 3.074   -3.776  -14.954 1.00 93.10 110 B 1 
ATOM 2324 N N   . TYR B 2 111 ? 2.289   -7.627  -17.259 1.00 95.55 111 B 1 
ATOM 2325 C CA  . TYR B 2 111 ? 2.087   -9.016  -17.676 1.00 95.68 111 B 1 
ATOM 2326 C C   . TYR B 2 111 ? 2.968   -9.401  -18.866 1.00 95.57 111 B 1 
ATOM 2327 O O   . TYR B 2 111 ? 3.512   -10.508 -18.882 1.00 94.80 111 B 1 
ATOM 2328 C CB  . TYR B 2 111 ? 0.612   -9.279  -18.008 1.00 95.12 111 B 1 
ATOM 2329 C CG  . TYR B 2 111 ? -0.234  -9.591  -16.789 1.00 93.97 111 B 1 
ATOM 2330 C CD1 . TYR B 2 111 ? -0.236  -10.889 -16.242 1.00 91.07 111 B 1 
ATOM 2331 C CD2 . TYR B 2 111 ? -1.009  -8.592  -16.180 1.00 90.99 111 B 1 
ATOM 2332 C CE1 . TYR B 2 111 ? -1.010  -11.185 -15.106 1.00 89.55 111 B 1 
ATOM 2333 C CE2 . TYR B 2 111 ? -1.779  -8.866  -15.043 1.00 89.46 111 B 1 
ATOM 2334 C CZ  . TYR B 2 111 ? -1.781  -10.168 -14.505 1.00 90.52 111 B 1 
ATOM 2335 O OH  . TYR B 2 111 ? -2.522  -10.438 -13.387 1.00 87.71 111 B 1 
ATOM 2336 N N   . THR B 2 112 ? 3.185   -8.502  -19.835 1.00 94.42 112 B 1 
ATOM 2337 C CA  . THR B 2 112 ? 4.105   -8.738  -20.956 1.00 93.87 112 B 1 
ATOM 2338 C C   . THR B 2 112 ? 5.535   -8.960  -20.456 1.00 94.42 112 B 1 
ATOM 2339 O O   . THR B 2 112 ? 6.186   -9.903  -20.894 1.00 93.56 112 B 1 
ATOM 2340 C CB  . THR B 2 112 ? 4.074   -7.581  -21.962 1.00 92.52 112 B 1 
ATOM 2341 O OG1 . THR B 2 112 ? 2.756   -7.356  -22.416 1.00 86.97 112 B 1 
ATOM 2342 C CG2 . THR B 2 112 ? 4.914   -7.864  -23.203 1.00 85.75 112 B 1 
ATOM 2343 N N   . VAL B 2 113 ? 6.011   -8.163  -19.498 1.00 95.19 113 B 1 
ATOM 2344 C CA  . VAL B 2 113 ? 7.332   -8.366  -18.881 1.00 95.14 113 B 1 
ATOM 2345 C C   . VAL B 2 113 ? 7.409   -9.722  -18.179 1.00 95.73 113 B 1 
ATOM 2346 O O   . VAL B 2 113 ? 8.374   -10.450 -18.369 1.00 95.35 113 B 1 
ATOM 2347 C CB  . VAL B 2 113 ? 7.696   -7.241  -17.885 1.00 94.63 113 B 1 
ATOM 2348 C CG1 . VAL B 2 113 ? 9.093   -7.460  -17.301 1.00 92.67 113 B 1 
ATOM 2349 C CG2 . VAL B 2 113 ? 7.693   -5.868  -18.540 1.00 92.96 113 B 1 
ATOM 2350 N N   . VAL B 2 114 ? 6.374   -10.083 -17.417 1.00 96.17 114 B 1 
ATOM 2351 C CA  . VAL B 2 114 ? 6.318   -11.393 -16.747 1.00 96.48 114 B 1 
ATOM 2352 C C   . VAL B 2 114 ? 6.412   -12.522 -17.770 1.00 96.55 114 B 1 
ATOM 2353 O O   . VAL B 2 114 ? 7.194   -13.444 -17.576 1.00 95.99 114 B 1 
ATOM 2354 C CB  . VAL B 2 114 ? 5.036   -11.543 -15.902 1.00 96.07 114 B 1 
ATOM 2355 C CG1 . VAL B 2 114 ? 4.852   -12.964 -15.344 1.00 92.39 114 B 1 
ATOM 2356 C CG2 . VAL B 2 114 ? 5.080   -10.615 -14.691 1.00 92.83 114 B 1 
ATOM 2357 N N   . ASP B 2 115 ? 5.670   -12.444 -18.876 1.00 95.53 115 B 1 
ATOM 2358 C CA  . ASP B 2 115 ? 5.641   -13.497 -19.894 1.00 95.03 115 B 1 
ATOM 2359 C C   . ASP B 2 115 ? 6.921   -13.569 -20.737 1.00 94.79 115 B 1 
ATOM 2360 O O   . ASP B 2 115 ? 7.249   -14.629 -21.279 1.00 92.88 115 B 1 
ATOM 2361 C CB  . ASP B 2 115 ? 4.384   -13.326 -20.764 1.00 94.16 115 B 1 
ATOM 2362 C CG  . ASP B 2 115 ? 3.097   -13.719 -20.025 1.00 91.61 115 B 1 
ATOM 2363 O OD1 . ASP B 2 115 ? 3.166   -14.441 -19.004 1.00 88.54 115 B 1 
ATOM 2364 O OD2 . ASP B 2 115 ? 1.969   -13.411 -20.473 1.00 87.95 115 B 1 
ATOM 2365 N N   . GLU B 2 116 ? 7.698   -12.482 -20.821 1.00 94.82 116 B 1 
ATOM 2366 C CA  . GLU B 2 116 ? 9.033   -12.501 -21.416 1.00 94.38 116 B 1 
ATOM 2367 C C   . GLU B 2 116 ? 10.087  -13.100 -20.482 1.00 94.38 116 B 1 
ATOM 2368 O O   . GLU B 2 116 ? 10.982  -13.817 -20.950 1.00 92.56 116 B 1 
ATOM 2369 C CB  . GLU B 2 116 ? 9.443   -11.096 -21.891 1.00 93.50 116 B 1 
ATOM 2370 C CG  . GLU B 2 116 ? 8.765   -10.682 -23.210 1.00 83.95 116 B 1 
ATOM 2371 C CD  . GLU B 2 116 ? 9.026   -11.691 -24.359 1.00 81.61 116 B 1 
ATOM 2372 O OE1 . GLU B 2 116 ? 8.134   -11.905 -25.198 1.00 74.25 116 B 1 
ATOM 2373 O OE2 . GLU B 2 116 ? 10.090  -12.344 -24.385 1.00 74.52 116 B 1 
ATOM 2374 N N   . MET B 2 117 ? 9.975   -12.874 -19.179 1.00 95.39 117 B 1 
ATOM 2375 C CA  . MET B 2 117 ? 10.963  -13.340 -18.199 1.00 95.55 117 B 1 
ATOM 2376 C C   . MET B 2 117 ? 10.658  -14.723 -17.613 1.00 95.49 117 B 1 
ATOM 2377 O O   . MET B 2 117 ? 11.590  -15.417 -17.182 1.00 93.80 117 B 1 
ATOM 2378 C CB  . MET B 2 117 ? 11.096  -12.307 -17.078 1.00 95.38 117 B 1 
ATOM 2379 C CG  . MET B 2 117 ? 11.656  -10.986 -17.613 1.00 92.63 117 B 1 
ATOM 2380 S SD  . MET B 2 117 ? 12.112  -9.787  -16.337 1.00 89.44 117 B 1 
ATOM 2381 C CE  . MET B 2 117 ? 13.637  -10.543 -15.726 1.00 79.89 117 B 1 
ATOM 2382 N N   . PHE B 2 118 ? 9.398   -15.126 -17.613 1.00 95.73 118 B 1 
ATOM 2383 C CA  . PHE B 2 118 ? 8.939   -16.384 -17.037 1.00 95.61 118 B 1 
ATOM 2384 C C   . PHE B 2 118 ? 8.006   -17.119 -18.001 1.00 94.94 118 B 1 
ATOM 2385 O O   . PHE B 2 118 ? 7.078   -16.545 -18.559 1.00 91.91 118 B 1 
ATOM 2386 C CB  . PHE B 2 118 ? 8.239   -16.121 -15.702 1.00 95.45 118 B 1 
ATOM 2387 C CG  . PHE B 2 118 ? 9.067   -15.350 -14.695 1.00 96.04 118 B 1 
ATOM 2388 C CD1 . PHE B 2 118 ? 10.029  -16.007 -13.911 1.00 94.33 118 B 1 
ATOM 2389 C CD2 . PHE B 2 118 ? 8.895   -13.959 -14.553 1.00 94.65 118 B 1 
ATOM 2390 C CE1 . PHE B 2 118 ? 10.799  -15.294 -12.981 1.00 93.89 118 B 1 
ATOM 2391 C CE2 . PHE B 2 118 ? 9.667   -13.237 -13.631 1.00 93.97 118 B 1 
ATOM 2392 C CZ  . PHE B 2 118 ? 10.618  -13.905 -12.841 1.00 94.47 118 B 1 
ATOM 2393 N N   . LEU B 2 119 ? 8.226   -18.429 -18.165 1.00 94.61 119 B 1 
ATOM 2394 C CA  . LEU B 2 119 ? 7.405   -19.262 -19.029 1.00 93.63 119 B 1 
ATOM 2395 C C   . LEU B 2 119 ? 7.156   -20.622 -18.380 1.00 93.59 119 B 1 
ATOM 2396 O O   . LEU B 2 119 ? 8.086   -21.280 -17.924 1.00 90.44 119 B 1 
ATOM 2397 C CB  . LEU B 2 119 ? 8.102   -19.408 -20.391 1.00 91.29 119 B 1 
ATOM 2398 C CG  . LEU B 2 119 ? 7.301   -20.211 -21.436 1.00 86.58 119 B 1 
ATOM 2399 C CD1 . LEU B 2 119 ? 6.013   -19.502 -21.847 1.00 81.35 119 B 1 
ATOM 2400 C CD2 . LEU B 2 119 ? 8.147   -20.431 -22.675 1.00 80.35 119 B 1 
ATOM 2401 N N   . ALA B 2 120 ? 5.902   -21.060 -18.370 1.00 92.24 120 B 1 
ATOM 2402 C CA  . ALA B 2 120 ? 5.496   -22.381 -17.863 1.00 93.16 120 B 1 
ATOM 2403 C C   . ALA B 2 120 ? 6.031   -22.716 -16.456 1.00 93.88 120 B 1 
ATOM 2404 O O   . ALA B 2 120 ? 6.323   -23.872 -16.144 1.00 90.46 120 B 1 
ATOM 2405 C CB  . ALA B 2 120 ? 5.806   -23.436 -18.935 1.00 91.82 120 B 1 
ATOM 2406 N N   . GLY B 2 121 ? 6.156   -21.706 -15.594 1.00 92.06 121 B 1 
ATOM 2407 C CA  . GLY B 2 121 ? 6.668   -21.889 -14.238 1.00 92.61 121 B 1 
ATOM 2408 C C   . GLY B 2 121 ? 8.190   -22.007 -14.132 1.00 94.09 121 B 1 
ATOM 2409 O O   . GLY B 2 121 ? 8.693   -22.481 -13.111 1.00 91.53 121 B 1 
ATOM 2410 N N   . GLU B 2 122 ? 8.924   -21.555 -15.169 1.00 92.99 122 B 1 
ATOM 2411 C CA  . GLU B 2 122 ? 10.380  -21.506 -15.184 1.00 92.99 122 B 1 
ATOM 2412 C C   . GLU B 2 122 ? 10.876  -20.109 -15.587 1.00 93.77 122 B 1 
ATOM 2413 O O   . GLU B 2 122 ? 10.150  -19.321 -16.183 1.00 91.67 122 B 1 
ATOM 2414 C CB  . GLU B 2 122 ? 10.954  -22.599 -16.093 1.00 90.73 122 B 1 
ATOM 2415 C CG  . GLU B 2 122 ? 10.560  -24.009 -15.613 1.00 83.46 122 B 1 
ATOM 2416 C CD  . GLU B 2 122 ? 11.341  -25.146 -16.281 1.00 77.52 122 B 1 
ATOM 2417 O OE1 . GLU B 2 122 ? 11.174  -26.293 -15.811 1.00 68.34 122 B 1 
ATOM 2418 O OE2 . GLU B 2 122 ? 12.093  -24.881 -17.234 1.00 69.62 122 B 1 
ATOM 2419 N N   . ILE B 2 123 ? 12.144  -19.834 -15.253 1.00 92.55 123 B 1 
ATOM 2420 C CA  . ILE B 2 123 ? 12.817  -18.613 -15.701 1.00 92.02 123 B 1 
ATOM 2421 C C   . ILE B 2 123 ? 13.132  -18.772 -17.182 1.00 91.54 123 B 1 
ATOM 2422 O O   . ILE B 2 123 ? 13.829  -19.704 -17.579 1.00 89.05 123 B 1 
ATOM 2423 C CB  . ILE B 2 123 ? 14.084  -18.344 -14.866 1.00 90.77 123 B 1 
ATOM 2424 C CG1 . ILE B 2 123 ? 13.741  -18.198 -13.361 1.00 89.38 123 B 1 
ATOM 2425 C CG2 . ILE B 2 123 ? 14.792  -17.077 -15.381 1.00 88.87 123 B 1 
ATOM 2426 C CD1 . ILE B 2 123 ? 14.977  -18.197 -12.442 1.00 86.83 123 B 1 
ATOM 2427 N N   . ARG B 2 124 ? 12.608  -17.867 -18.010 1.00 92.52 124 B 1 
ATOM 2428 C CA  . ARG B 2 124 ? 12.773  -17.886 -19.470 1.00 92.36 124 B 1 
ATOM 2429 C C   . ARG B 2 124 ? 13.959  -17.054 -19.935 1.00 92.32 124 B 1 
ATOM 2430 O O   . ARG B 2 124 ? 14.726  -17.507 -20.783 1.00 87.31 124 B 1 
ATOM 2431 C CB  . ARG B 2 124 ? 11.457  -17.407 -20.115 1.00 89.84 124 B 1 
ATOM 2432 C CG  . ARG B 2 124 ? 11.535  -17.332 -21.646 1.00 85.43 124 B 1 
ATOM 2433 C CD  . ARG B 2 124 ? 10.204  -16.841 -22.224 1.00 81.71 124 B 1 
ATOM 2434 N NE  . ARG B 2 124 ? 10.278  -16.598 -23.676 1.00 74.79 124 B 1 
ATOM 2435 C CZ  . ARG B 2 124 ? 9.520   -15.748 -24.346 1.00 69.10 124 B 1 
ATOM 2436 N NH1 . ARG B 2 124 ? 8.474   -15.179 -23.810 1.00 64.62 124 B 1 
ATOM 2437 N NH2 . ARG B 2 124 ? 9.805   -15.407 -25.552 1.00 61.54 124 B 1 
ATOM 2438 N N   . GLU B 2 125 ? 14.084  -15.836 -19.440 1.00 90.61 125 B 1 
ATOM 2439 C CA  . GLU B 2 125 ? 15.142  -14.910 -19.823 1.00 90.70 125 B 1 
ATOM 2440 C C   . GLU B 2 125 ? 15.609  -14.129 -18.594 1.00 90.17 125 B 1 
ATOM 2441 O O   . GLU B 2 125 ? 14.801  -13.613 -17.818 1.00 86.85 125 B 1 
ATOM 2442 C CB  . GLU B 2 125 ? 14.644  -13.984 -20.946 1.00 89.68 125 B 1 
ATOM 2443 C CG  . GLU B 2 125 ? 15.674  -12.989 -21.473 1.00 86.36 125 B 1 
ATOM 2444 C CD  . GLU B 2 125 ? 16.966  -13.621 -22.014 1.00 86.58 125 B 1 
ATOM 2445 O OE1 . GLU B 2 125 ? 17.948  -13.684 -21.254 1.00 78.51 125 B 1 
ATOM 2446 O OE2 . GLU B 2 125 ? 17.041  -13.983 -23.210 1.00 80.93 125 B 1 
ATOM 2447 N N   . THR B 2 126 ? 16.932  -14.069 -18.416 1.00 89.48 126 B 1 
ATOM 2448 C CA  . THR B 2 126 ? 17.583  -13.355 -17.305 1.00 87.82 126 B 1 
ATOM 2449 C C   . THR B 2 126 ? 18.255  -12.063 -17.770 1.00 89.33 126 B 1 
ATOM 2450 O O   . THR B 2 126 ? 18.591  -11.215 -16.963 1.00 86.32 126 B 1 
ATOM 2451 C CB  . THR B 2 126 ? 18.621  -14.249 -16.616 1.00 84.38 126 B 1 
ATOM 2452 O OG1 . THR B 2 126 ? 19.554  -14.713 -17.565 1.00 78.24 126 B 1 
ATOM 2453 C CG2 . THR B 2 126 ? 17.993  -15.474 -15.960 1.00 75.58 126 B 1 
ATOM 2454 N N   . SER B 2 127 ? 18.465  -11.896 -19.079 1.00 89.85 127 B 1 
ATOM 2455 C CA  . SER B 2 127 ? 19.104  -10.707 -19.642 1.00 90.90 127 B 1 
ATOM 2456 C C   . SER B 2 127 ? 18.108  -9.552  -19.721 1.00 91.90 127 B 1 
ATOM 2457 O O   . SER B 2 127 ? 17.318  -9.459  -20.665 1.00 91.14 127 B 1 
ATOM 2458 C CB  . SER B 2 127 ? 19.695  -11.026 -21.008 1.00 89.68 127 B 1 
ATOM 2459 O OG  . SER B 2 127 ? 20.265  -9.864  -21.595 1.00 85.50 127 B 1 
ATOM 2460 N N   . GLN B 2 128 ? 18.240  -8.604  -18.812 1.00 91.16 128 B 1 
ATOM 2461 C CA  . GLN B 2 128 ? 17.434  -7.382  -18.788 1.00 91.19 128 B 1 
ATOM 2462 C C   . GLN B 2 128 ? 17.462  -6.642  -20.129 1.00 92.18 128 B 1 
ATOM 2463 O O   . GLN B 2 128 ? 16.433  -6.269  -20.672 1.00 90.98 128 B 1 
ATOM 2464 C CB  . GLN B 2 128 ? 17.963  -6.453  -17.701 1.00 89.64 128 B 1 
ATOM 2465 C CG  . GLN B 2 128 ? 17.962  -7.070  -16.295 1.00 88.47 128 B 1 
ATOM 2466 C CD  . GLN B 2 128 ? 18.503  -6.066  -15.283 1.00 87.54 128 B 1 
ATOM 2467 O OE1 . GLN B 2 128 ? 18.572  -4.885  -15.568 1.00 81.24 128 B 1 
ATOM 2468 N NE2 . GLN B 2 128 ? 18.914  -6.503  -14.129 1.00 80.23 128 B 1 
ATOM 2469 N N   . THR B 2 129 ? 18.651  -6.514  -20.740 1.00 92.34 129 B 1 
ATOM 2470 C CA  . THR B 2 129 ? 18.810  -5.846  -22.034 1.00 92.24 129 B 1 
ATOM 2471 C C   . THR B 2 129 ? 18.005  -6.509  -23.153 1.00 92.60 129 B 1 
ATOM 2472 O O   . THR B 2 129 ? 17.497  -5.815  -24.036 1.00 91.68 129 B 1 
ATOM 2473 C CB  . THR B 2 129 ? 20.288  -5.846  -22.451 1.00 91.07 129 B 1 
ATOM 2474 O OG1 . THR B 2 129 ? 21.106  -5.399  -21.404 1.00 82.20 129 B 1 
ATOM 2475 C CG2 . THR B 2 129 ? 20.566  -4.928  -23.649 1.00 79.25 129 B 1 
ATOM 2476 N N   . LYS B 2 130 ? 17.898  -7.841  -23.167 1.00 92.99 130 B 1 
ATOM 2477 C CA  . LYS B 2 130 ? 17.085  -8.542  -24.172 1.00 92.46 130 B 1 
ATOM 2478 C C   . LYS B 2 130 ? 15.593  -8.330  -23.929 1.00 92.25 130 B 1 
ATOM 2479 O O   . LYS B 2 130 ? 14.879  -8.067  -24.887 1.00 91.17 130 B 1 
ATOM 2480 C CB  . LYS B 2 130 ? 17.376  -10.037 -24.181 1.00 92.03 130 B 1 
ATOM 2481 C CG  . LYS B 2 130 ? 18.750  -10.412 -24.750 1.00 86.27 130 B 1 
ATOM 2482 C CD  . LYS B 2 130 ? 18.802  -11.942 -24.695 1.00 82.51 130 B 1 
ATOM 2483 C CE  . LYS B 2 130 ? 20.134  -12.592 -25.006 1.00 74.72 130 B 1 
ATOM 2484 N NZ  . LYS B 2 130 ? 19.998  -14.015 -24.605 1.00 66.96 130 B 1 
ATOM 2485 N N   . VAL B 2 131 ? 15.158  -8.407  -22.676 1.00 93.24 131 B 1 
ATOM 2486 C CA  . VAL B 2 131 ? 13.754  -8.176  -22.302 1.00 92.57 131 B 1 
ATOM 2487 C C   . VAL B 2 131 ? 13.344  -6.744  -22.665 1.00 92.64 131 B 1 
ATOM 2488 O O   . VAL B 2 131 ? 12.355  -6.558  -23.365 1.00 91.61 131 B 1 
ATOM 2489 C CB  . VAL B 2 131 ? 13.524  -8.458  -20.807 1.00 91.42 131 B 1 
ATOM 2490 C CG1 . VAL B 2 131 ? 12.060  -8.209  -20.428 1.00 87.17 131 B 1 
ATOM 2491 C CG2 . VAL B 2 131 ? 13.857  -9.918  -20.469 1.00 88.60 131 B 1 
ATOM 2492 N N   . LEU B 2 132 ? 14.146  -5.752  -22.310 1.00 93.02 132 B 1 
ATOM 2493 C CA  . LEU B 2 132 ? 13.893  -4.349  -22.652 1.00 92.19 132 B 1 
ATOM 2494 C C   . LEU B 2 132 ? 13.831  -4.120  -24.163 1.00 91.64 132 B 1 
ATOM 2495 O O   . LEU B 2 132 ? 12.929  -3.441  -24.648 1.00 90.62 132 B 1 
ATOM 2496 C CB  . LEU B 2 132 ? 14.984  -3.466  -22.020 1.00 91.62 132 B 1 
ATOM 2497 C CG  . LEU B 2 132 ? 14.846  -3.302  -20.495 1.00 88.02 132 B 1 
ATOM 2498 C CD1 . LEU B 2 132 ? 16.119  -2.684  -19.941 1.00 84.39 132 B 1 
ATOM 2499 C CD2 . LEU B 2 132 ? 13.659  -2.405  -20.139 1.00 85.18 132 B 1 
ATOM 2500 N N   . LYS B 2 133 ? 14.727  -4.733  -24.951 1.00 92.47 133 B 1 
ATOM 2501 C CA  . LYS B 2 133 ? 14.663  -4.660  -26.417 1.00 91.51 133 B 1 
ATOM 2502 C C   . LYS B 2 133 ? 13.376  -5.258  -26.971 1.00 90.78 133 B 1 
ATOM 2503 O O   . LYS B 2 133 ? 12.805  -4.683  -27.894 1.00 89.42 133 B 1 
ATOM 2504 C CB  . LYS B 2 133 ? 15.870  -5.349  -27.056 1.00 91.42 133 B 1 
ATOM 2505 C CG  . LYS B 2 133 ? 17.092  -4.422  -27.084 1.00 80.20 133 B 1 
ATOM 2506 C CD  . LYS B 2 133 ? 18.268  -5.143  -27.746 1.00 77.07 133 B 1 
ATOM 2507 C CE  . LYS B 2 133 ? 19.453  -4.198  -27.823 1.00 66.62 133 B 1 
ATOM 2508 N NZ  . LYS B 2 133 ? 20.615  -4.826  -28.503 1.00 58.61 133 B 1 
ATOM 2509 N N   . GLN B 2 134 ? 12.918  -6.385  -26.429 1.00 90.59 134 B 1 
ATOM 2510 C CA  . GLN B 2 134 ? 11.651  -6.992  -26.833 1.00 89.19 134 B 1 
ATOM 2511 C C   . GLN B 2 134 ? 10.463  -6.089  -26.506 1.00 89.16 134 B 1 
ATOM 2512 O O   . GLN B 2 134 ? 9.615   -5.860  -27.364 1.00 86.82 134 B 1 
ATOM 2513 C CB  . GLN B 2 134 ? 11.477  -8.363  -26.155 1.00 87.71 134 B 1 
ATOM 2514 C CG  . GLN B 2 134 ? 12.258  -9.494  -26.828 1.00 78.61 134 B 1 
ATOM 2515 C CD  . GLN B 2 134 ? 11.700  -9.909  -28.191 1.00 74.94 134 B 1 
ATOM 2516 O OE1 . GLN B 2 134 ? 10.994  -9.199  -28.867 1.00 68.46 134 B 1 
ATOM 2517 N NE2 . GLN B 2 134 ? 12.016  -11.096 -28.657 1.00 64.87 134 B 1 
ATOM 2518 N N   . LEU B 2 135 ? 10.441  -5.502  -25.321 1.00 90.24 135 B 1 
ATOM 2519 C CA  . LEU B 2 135 ? 9.378   -4.587  -24.906 1.00 88.56 135 B 1 
ATOM 2520 C C   . LEU B 2 135 ? 9.309   -3.350  -25.799 1.00 88.01 135 B 1 
ATOM 2521 O O   . LEU B 2 135 ? 8.232   -2.987  -26.264 1.00 86.08 135 B 1 
ATOM 2522 C CB  . LEU B 2 135 ? 9.608   -4.163  -23.451 1.00 87.88 135 B 1 
ATOM 2523 C CG  . LEU B 2 135 ? 9.382   -5.292  -22.441 1.00 84.46 135 B 1 
ATOM 2524 C CD1 . LEU B 2 135 ? 9.939   -4.852  -21.095 1.00 80.51 135 B 1 
ATOM 2525 C CD2 . LEU B 2 135 ? 7.901   -5.645  -22.295 1.00 79.80 135 B 1 
ATOM 2526 N N   . LEU B 2 136 ? 10.458  -2.728  -26.111 1.00 88.77 136 B 1 
ATOM 2527 C CA  . LEU B 2 136 ? 10.526  -1.581  -27.011 1.00 87.31 136 B 1 
ATOM 2528 C C   . LEU B 2 136 ? 10.092  -1.939  -28.434 1.00 87.17 136 B 1 
ATOM 2529 O O   . LEU B 2 136 ? 9.399   -1.164  -29.088 1.00 84.95 136 B 1 
ATOM 2530 C CB  . LEU B 2 136 ? 11.965  -1.027  -27.015 1.00 86.19 136 B 1 
ATOM 2531 C CG  . LEU B 2 136 ? 12.385  -0.342  -25.701 1.00 81.90 136 B 1 
ATOM 2532 C CD1 . LEU B 2 136 ? 13.880  -0.030  -25.761 1.00 77.17 136 B 1 
ATOM 2533 C CD2 . LEU B 2 136 ? 11.624  0.955   -25.460 1.00 77.94 136 B 1 
ATOM 2534 N N   . MET B 2 137 ? 10.450  -3.128  -28.907 1.00 88.85 137 B 1 
ATOM 2535 C CA  . MET B 2 137 ? 10.005  -3.617  -30.206 1.00 88.55 137 B 1 
ATOM 2536 C C   . MET B 2 137 ? 8.487   -3.808  -30.237 1.00 87.65 137 B 1 
ATOM 2537 O O   . MET B 2 137 ? 7.833   -3.306  -31.150 1.00 85.33 137 B 1 
ATOM 2538 C CB  . MET B 2 137 ? 10.747  -4.907  -30.555 1.00 87.18 137 B 1 
ATOM 2539 C CG  . MET B 2 137 ? 10.507  -5.330  -32.005 1.00 75.11 137 B 1 
ATOM 2540 S SD  . MET B 2 137 ? 11.298  -6.891  -32.500 1.00 69.66 137 B 1 
ATOM 2541 C CE  . MET B 2 137 ? 13.039  -6.510  -32.202 1.00 60.10 137 B 1 
ATOM 2542 N N   . LEU B 2 138 ? 7.914   -4.453  -29.231 1.00 86.21 138 B 1 
ATOM 2543 C CA  . LEU B 2 138 ? 6.464   -4.636  -29.099 1.00 84.02 138 B 1 
ATOM 2544 C C   . LEU B 2 138 ? 5.730   -3.294  -29.006 1.00 83.29 138 B 1 
ATOM 2545 O O   . LEU B 2 138 ? 4.699   -3.118  -29.652 1.00 80.01 138 B 1 
ATOM 2546 C CB  . LEU B 2 138 ? 6.167   -5.501  -27.862 1.00 82.74 138 B 1 
ATOM 2547 C CG  . LEU B 2 138 ? 6.546   -6.982  -28.022 1.00 78.44 138 B 1 
ATOM 2548 C CD1 . LEU B 2 138 ? 6.452   -7.682  -26.665 1.00 74.50 138 B 1 
ATOM 2549 C CD2 . LEU B 2 138 ? 5.618   -7.705  -28.999 1.00 74.57 138 B 1 
ATOM 2550 N N   . GLN B 2 139 ? 6.280   -2.334  -28.276 1.00 82.60 139 B 1 
ATOM 2551 C CA  . GLN B 2 139 ? 5.706   -0.994  -28.159 1.00 81.51 139 B 1 
ATOM 2552 C C   . GLN B 2 139 ? 5.738   -0.221  -29.487 1.00 81.53 139 B 1 
ATOM 2553 O O   . GLN B 2 139 ? 4.833   0.562   -29.767 1.00 77.32 139 B 1 
ATOM 2554 C CB  . GLN B 2 139 ? 6.454   -0.239  -27.052 1.00 78.02 139 B 1 
ATOM 2555 C CG  . GLN B 2 139 ? 5.775   1.092   -26.694 1.00 72.17 139 B 1 
ATOM 2556 C CD  . GLN B 2 139 ? 6.437   1.794   -25.509 1.00 70.09 139 B 1 
ATOM 2557 O OE1 . GLN B 2 139 ? 7.490   1.418   -25.022 1.00 65.15 139 B 1 
ATOM 2558 N NE2 . GLN B 2 139 ? 5.835   2.834   -24.990 1.00 63.41 139 B 1 
ATOM 2559 N N   . SER B 2 140 ? 6.750   -0.444  -30.338 1.00 83.40 140 B 1 
ATOM 2560 C CA  . SER B 2 140 ? 6.843   0.191   -31.662 1.00 84.42 140 B 1 
ATOM 2561 C C   . SER B 2 140 ? 5.856   -0.367  -32.698 1.00 84.03 140 B 1 
ATOM 2562 O O   . SER B 2 140 ? 5.687   0.235   -33.760 1.00 78.97 140 B 1 
ATOM 2563 C CB  . SER B 2 140 ? 8.273   0.115   -32.195 1.00 81.15 140 B 1 
ATOM 2564 O OG  . SER B 2 140 ? 8.639   -1.186  -32.606 1.00 71.10 140 B 1 
ATOM 2565 N N   . LEU B 2 141 ? 5.237   -1.512  -32.404 1.00 81.51 141 B 1 
ATOM 2566 C CA  . LEU B 2 141 ? 4.230   -2.156  -33.255 1.00 80.22 141 B 1 
ATOM 2567 C C   . LEU B 2 141 ? 2.796   -1.743  -32.885 1.00 79.06 141 B 1 
ATOM 2568 O O   . LEU B 2 141 ? 1.865   -2.120  -33.611 1.00 72.88 141 B 1 
ATOM 2569 C CB  . LEU B 2 141 ? 4.386   -3.678  -33.152 1.00 78.42 141 B 1 
ATOM 2570 C CG  . LEU B 2 141 ? 5.714   -4.240  -33.701 1.00 74.44 141 B 1 
ATOM 2571 C CD1 . LEU B 2 141 ? 5.834   -5.724  -33.344 1.00 69.75 141 B 1 
ATOM 2572 C CD2 . LEU B 2 141 ? 5.796   -4.105  -35.218 1.00 70.78 141 B 1 
ATOM 2573 N N   . GLU B 2 142 ? 2.612   -1.037  -31.772 1.00 71.05 142 B 1 
ATOM 2574 C CA  . GLU B 2 142 ? 1.323   -0.509  -31.322 1.00 70.17 142 B 1 
ATOM 2575 C C   . GLU B 2 142 ? 1.013   0.862   -31.923 1.00 63.69 142 B 1 
ATOM 2576 O O   . GLU B 2 142 ? 1.947   1.656   -32.151 1.00 58.74 142 B 1 
ATOM 2577 C CB  . GLU B 2 142 ? 1.267   -0.475  -29.778 1.00 64.77 142 B 1 
ATOM 2578 C CG  . GLU B 2 142 ? 1.206   -1.887  -29.148 1.00 57.93 142 B 1 
ATOM 2579 C CD  . GLU B 2 142 ? 1.273   -1.897  -27.600 1.00 53.42 142 B 1 
ATOM 2580 O OE1 . GLU B 2 142 ? 1.191   -2.992  -26.998 1.00 49.45 142 B 1 
ATOM 2581 O OE2 . GLU B 2 142 ? 1.483   -0.852  -26.943 1.00 53.20 142 B 1 
ATOM 2582 O OXT . GLU B 2 142 ? -0.188  1.117   -32.140 1.00 55.68 142 B 1 
#
