# Supplementary material for: Bi-handed assembly chaperones regulate protein complex assembly through an intramolecular handover mechanism
Source: Sci Adv. 2025 Sep 12;11(37):eadw9158. doi: 10.1126/sciadv.adw9158 (PMC12429027; doi:10.1126/sciadv.adw9158)
Supplement: Supplementary file 2 — Datasets S1 to S5 [file sciadv.adw9158_datasets_s1_to_s5.zip › sciadv.adw9158_dataset_s1.cif]

# By using this file you agree to the legally binding terms of use found at alphafoldserver.com/output-terms
data_1931071a3a8f909f
#
_entry.id 1931071a3a8f909f
#
loop_
_atom_type.symbol
C 
N 
O 
S 
#
loop_
_audit_author.name
_audit_author.pdbx_ordinal
"Google DeepMind" 1 
"Isomorphic Labs" 2 
#
_audit_conform.dict_location https://raw.githubusercontent.com/ihmwg/ModelCIF/master/dist/mmcif_ma.dic
_audit_conform.dict_name     mmcif_ma.dic
_audit_conform.dict_version  1.4.5
#
loop_
_chem_comp.formula
_chem_comp.formula_weight
_chem_comp.id
_chem_comp.mon_nstd_flag
_chem_comp.name
_chem_comp.pdbx_smiles
_chem_comp.pdbx_synonyms
_chem_comp.type
"C3 H7 N O2"    89.093  ALA y ALANINE         C[C@H](N)C(O)=O                  ? "L-PEPTIDE LINKING" 
"C6 H15 N4 O2"  175.209 ARG y ARGININE        N[C@@H](CCCNC(N)=[NH2+])C(O)=O   ? "L-PEPTIDE LINKING" 
"C4 H8 N2 O3"   132.118 ASN y ASPARAGINE      N[C@@H](CC(N)=O)C(O)=O           ? "L-PEPTIDE LINKING" 
"C4 H7 N O4"    133.103 ASP y "ASPARTIC ACID" N[C@@H](CC(O)=O)C(O)=O           ? "L-PEPTIDE LINKING" 
"C3 H7 N O2 S"  121.158 CYS y CYSTEINE        N[C@@H](CS)C(O)=O                ? "L-PEPTIDE LINKING" 
"C5 H10 N2 O3"  146.144 GLN y GLUTAMINE       N[C@@H](CCC(N)=O)C(O)=O          ? "L-PEPTIDE LINKING" 
"C5 H9 N O4"    147.129 GLU y "GLUTAMIC ACID" N[C@@H](CCC(O)=O)C(O)=O          ? "L-PEPTIDE LINKING" 
"C2 H5 N O2"    75.067  GLY y GLYCINE         NCC(O)=O                         ? "PEPTIDE LINKING"   
"C6 H10 N3 O2"  156.162 HIS y HISTIDINE       N[C@@H](Cc1c[nH]c[nH+]1)C(O)=O   ? "L-PEPTIDE LINKING" 
"C6 H13 N O2"   131.173 ILE y ISOLEUCINE      CC[C@H](C)[C@H](N)C(O)=O         ? "L-PEPTIDE LINKING" 
"C6 H13 N O2"   131.173 LEU y LEUCINE         CC(C)C[C@H](N)C(O)=O             ? "L-PEPTIDE LINKING" 
"C6 H15 N2 O2"  147.195 LYS y LYSINE          N[C@@H](CCCC[NH3+])C(O)=O        ? "L-PEPTIDE LINKING" 
"C5 H11 N O2 S" 149.211 MET y METHIONINE      CSCC[C@H](N)C(O)=O               ? "L-PEPTIDE LINKING" 
"C9 H11 N O2"   165.189 PHE y PHENYLALANINE   N[C@@H](Cc1ccccc1)C(O)=O         ? "L-PEPTIDE LINKING" 
"C5 H9 N O2"    115.130 PRO y PROLINE         OC(=O)[C@@H]1CCCN1               ? "L-PEPTIDE LINKING" 
"C3 H7 N O3"    105.093 SER y SERINE          N[C@@H](CO)C(O)=O                ? "L-PEPTIDE LINKING" 
"C4 H9 N O3"    119.119 THR y THREONINE       C[C@@H](O)[C@H](N)C(O)=O         ? "L-PEPTIDE LINKING" 
"C11 H12 N2 O2" 204.225 TRP y TRYPTOPHAN      N[C@@H](Cc1c[nH]c2ccccc12)C(O)=O ? "L-PEPTIDE LINKING" 
"C9 H11 N O3"   181.189 TYR y TYROSINE        N[C@@H](Cc1ccc(O)cc1)C(O)=O      ? "L-PEPTIDE LINKING" 
"C5 H11 N O2"   117.146 VAL y VALINE          CC(C)[C@H](N)C(O)=O              ? "L-PEPTIDE LINKING" 
#
_citation.book_publisher          ?
_citation.country                 UK
_citation.id                      primary
_citation.journal_full            Nature
_citation.journal_id_ASTM         NATUAS
_citation.journal_id_CSD          0006
_citation.journal_id_ISSN         0028-0836
_citation.journal_volume          ?
_citation.page_first              ?
_citation.page_last               ?
_citation.pdbx_database_id_DOI    ?
_citation.pdbx_database_id_PubMed ?
_citation.title                   "Accurate structure prediction of biomolecular interactions with AlphaFold 3"
_citation.year                    2024
#
loop_
_citation_author.citation_id
_citation_author.name
_citation_author.ordinal
primary "Google DeepMind" 1 
primary "Isomorphic Labs" 2 
#
loop_
_entity.id
_entity.pdbx_description
_entity.type
1 . polymer 
2 . polymer 
#
loop_
_entity_poly.entity_id
_entity_poly.pdbx_strand_id
_entity_poly.type
1 A polypeptide(L) 
2 B polypeptide(L) 
#
loop_
_entity_poly_seq.entity_id
_entity_poly_seq.hetero
_entity_poly_seq.mon_id
_entity_poly_seq.num
1 n ASP 1   
1 n VAL 2   
1 n GLU 3   
1 n ASN 4   
1 n PHE 5   
1 n GLU 6   
1 n ARG 7   
1 n LEU 8   
1 n PHE 9   
1 n SER 10  
1 n LYS 11  
1 n LEU 12  
1 n LYS 13  
1 n GLU 14  
1 n MET 15  
1 n LYS 16  
1 n ASP 17  
1 n LYS 18  
1 n ALA 19  
1 n ALA 20  
1 n THR 21  
1 n LEU 22  
1 n PRO 23  
1 n HIS 24  
1 n GLU 25  
1 n GLN 26  
1 n ARG 27  
1 n LYS 28  
1 n VAL 29  
1 n HIS 30  
1 n ALA 31  
1 n GLU 32  
1 n LYS 33  
1 n VAL 34  
1 n ALA 35  
1 n LYS 36  
1 n ALA 37  
1 n PHE 38  
1 n TRP 39  
1 n MET 40  
1 n ALA 41  
1 n ILE 42  
1 n GLY 43  
1 n GLY 44  
1 n ASP 45  
1 n ARG 46  
1 n ASP 47  
1 n GLU 48  
1 n ILE 49  
1 n GLU 50  
1 n GLY 51  
1 n LEU 52  
1 n SER 53  
1 n SER 54  
1 n ASP 55  
1 n GLU 56  
1 n GLU 57  
1 n HIS 58  
2 n MET 1   
2 n PRO 2   
2 n ALA 3   
2 n VAL 4   
2 n SER 5   
2 n LYS 6   
2 n GLY 7   
2 n ASP 8   
2 n GLY 9   
2 n MET 10  
2 n ARG 11  
2 n GLY 12  
2 n LEU 13  
2 n ALA 14  
2 n VAL 15  
2 n PHE 16  
2 n ILE 17  
2 n SER 18  
2 n ASP 19  
2 n ILE 20  
2 n ARG 21  
2 n ASN 22  
2 n CYS 23  
2 n LYS 24  
2 n SER 25  
2 n LYS 26  
2 n GLU 27  
2 n ALA 28  
2 n GLU 29  
2 n ILE 30  
2 n LYS 31  
2 n ARG 32  
2 n ILE 33  
2 n ASN 34  
2 n LYS 35  
2 n GLU 36  
2 n LEU 37  
2 n ALA 38  
2 n ASN 39  
2 n ILE 40  
2 n ARG 41  
2 n SER 42  
2 n LYS 43  
2 n PHE 44  
2 n LYS 45  
2 n GLY 46  
2 n ASP 47  
2 n LYS 48  
2 n ALA 49  
2 n LEU 50  
2 n ASP 51  
2 n GLY 52  
2 n TYR 53  
2 n SER 54  
2 n LYS 55  
2 n LYS 56  
2 n LYS 57  
2 n TYR 58  
2 n VAL 59  
2 n CYS 60  
2 n LYS 61  
2 n LEU 62  
2 n LEU 63  
2 n PHE 64  
2 n ILE 65  
2 n PHE 66  
2 n LEU 67  
2 n LEU 68  
2 n GLY 69  
2 n HIS 70  
2 n ASP 71  
2 n ILE 72  
2 n ASP 73  
2 n PHE 74  
2 n GLY 75  
2 n HIS 76  
2 n MET 77  
2 n GLU 78  
2 n ALA 79  
2 n VAL 80  
2 n ASN 81  
2 n LEU 82  
2 n LEU 83  
2 n SER 84  
2 n SER 85  
2 n ASN 86  
2 n LYS 87  
2 n TYR 88  
2 n THR 89  
2 n GLU 90  
2 n LYS 91  
2 n GLN 92  
2 n ILE 93  
2 n GLY 94  
2 n TYR 95  
2 n LEU 96  
2 n PHE 97  
2 n ILE 98  
2 n SER 99  
2 n VAL 100 
2 n LEU 101 
2 n VAL 102 
2 n ASN 103 
2 n SER 104 
2 n ASN 105 
2 n SER 106 
2 n GLU 107 
2 n LEU 108 
2 n ILE 109 
2 n ARG 110 
2 n LEU 111 
2 n ILE 112 
2 n ASN 113 
2 n ASN 114 
2 n ALA 115 
2 n ILE 116 
2 n LYS 117 
2 n ASN 118 
2 n ASP 119 
2 n LEU 120 
2 n ALA 121 
2 n SER 122 
2 n ARG 123 
2 n ASN 124 
2 n PRO 125 
2 n THR 126 
2 n PHE 127 
2 n MET 128 
2 n CYS 129 
2 n LEU 130 
2 n ALA 131 
2 n LEU 132 
2 n HIS 133 
2 n CYS 134 
2 n ILE 135 
2 n ALA 136 
2 n ASN 137 
2 n VAL 138 
2 n GLY 139 
2 n SER 140 
2 n ARG 141 
2 n GLU 142 
2 n MET 143 
2 n GLY 144 
2 n GLU 145 
2 n ALA 146 
2 n PHE 147 
2 n ALA 148 
2 n ALA 149 
2 n ASP 150 
2 n ILE 151 
2 n PRO 152 
2 n ARG 153 
2 n ILE 154 
2 n LEU 155 
2 n VAL 156 
2 n ALA 157 
2 n GLY 158 
2 n ASP 159 
2 n SER 160 
2 n MET 161 
2 n ASP 162 
2 n SER 163 
2 n VAL 164 
2 n LYS 165 
2 n GLN 166 
2 n SER 167 
2 n ALA 168 
2 n ALA 169 
2 n LEU 170 
2 n CYS 171 
2 n LEU 172 
2 n LEU 173 
2 n ARG 174 
2 n LEU 175 
2 n TYR 176 
2 n LYS 177 
2 n ALA 178 
2 n SER 179 
2 n PRO 180 
2 n ASP 181 
2 n LEU 182 
2 n VAL 183 
2 n PRO 184 
2 n MET 185 
2 n GLY 186 
2 n GLU 187 
2 n TRP 188 
2 n THR 189 
2 n ALA 190 
2 n ARG 191 
2 n VAL 192 
2 n VAL 193 
2 n HIS 194 
2 n LEU 195 
2 n LEU 196 
2 n ASN 197 
2 n ASP 198 
2 n GLN 199 
2 n HIS 200 
2 n MET 201 
2 n GLY 202 
2 n VAL 203 
2 n VAL 204 
2 n THR 205 
2 n ALA 206 
2 n ALA 207 
2 n VAL 208 
2 n SER 209 
2 n LEU 210 
2 n ILE 211 
2 n THR 212 
2 n CYS 213 
2 n LEU 214 
2 n CYS 215 
2 n LYS 216 
2 n LYS 217 
2 n ASN 218 
2 n PRO 219 
2 n ASP 220 
2 n ASP 221 
2 n PHE 222 
2 n LYS 223 
2 n THR 224 
2 n CYS 225 
2 n VAL 226 
2 n SER 227 
2 n LEU 228 
2 n ALA 229 
2 n VAL 230 
2 n SER 231 
2 n ARG 232 
2 n LEU 233 
2 n SER 234 
2 n ARG 235 
2 n ILE 236 
2 n VAL 237 
2 n SER 238 
2 n SER 239 
2 n ALA 240 
2 n SER 241 
2 n THR 242 
2 n ASP 243 
2 n LEU 244 
2 n GLN 245 
2 n ASP 246 
2 n TYR 247 
2 n THR 248 
2 n TYR 249 
2 n TYR 250 
2 n PHE 251 
2 n VAL 252 
2 n PRO 253 
2 n ALA 254 
2 n PRO 255 
2 n TRP 256 
2 n LEU 257 
2 n SER 258 
2 n VAL 259 
2 n LYS 260 
2 n LEU 261 
2 n LEU 262 
2 n ARG 263 
2 n LEU 264 
2 n LEU 265 
2 n GLN 266 
2 n CYS 267 
2 n TYR 268 
2 n PRO 269 
2 n PRO 270 
2 n PRO 271 
2 n GLU 272 
2 n ASP 273 
2 n ALA 274 
2 n ALA 275 
2 n VAL 276 
2 n LYS 277 
2 n GLY 278 
2 n ARG 279 
2 n LEU 280 
2 n VAL 281 
2 n GLU 282 
2 n CYS 283 
2 n LEU 284 
2 n GLU 285 
2 n THR 286 
2 n VAL 287 
2 n LEU 288 
2 n ASN 289 
2 n LYS 290 
2 n ALA 291 
2 n GLN 292 
2 n GLU 293 
2 n PRO 294 
2 n PRO 295 
2 n LYS 296 
2 n SER 297 
2 n LYS 298 
2 n LYS 299 
2 n VAL 300 
2 n GLN 301 
2 n HIS 302 
2 n SER 303 
2 n ASN 304 
2 n ALA 305 
2 n LYS 306 
2 n ASN 307 
2 n ALA 308 
2 n ILE 309 
2 n LEU 310 
2 n PHE 311 
2 n GLU 312 
2 n THR 313 
2 n ILE 314 
2 n SER 315 
2 n LEU 316 
2 n ILE 317 
2 n ILE 318 
2 n HIS 319 
2 n TYR 320 
2 n ASP 321 
2 n SER 322 
2 n GLU 323 
2 n PRO 324 
2 n ASN 325 
2 n LEU 326 
2 n LEU 327 
2 n VAL 328 
2 n ARG 329 
2 n ALA 330 
2 n CYS 331 
2 n ASN 332 
2 n GLN 333 
2 n LEU 334 
2 n GLY 335 
2 n GLN 336 
2 n PHE 337 
2 n LEU 338 
2 n GLN 339 
2 n HIS 340 
2 n ARG 341 
2 n GLU 342 
2 n THR 343 
2 n ASN 344 
2 n LEU 345 
2 n ARG 346 
2 n TYR 347 
2 n LEU 348 
2 n ALA 349 
2 n LEU 350 
2 n GLU 351 
2 n SER 352 
2 n MET 353 
2 n CYS 354 
2 n THR 355 
2 n LEU 356 
2 n ALA 357 
2 n SER 358 
2 n SER 359 
2 n GLU 360 
2 n PHE 361 
2 n SER 362 
2 n HIS 363 
2 n GLU 364 
2 n ALA 365 
2 n VAL 366 
2 n LYS 367 
2 n THR 368 
2 n HIS 369 
2 n ILE 370 
2 n ASP 371 
2 n THR 372 
2 n VAL 373 
2 n ILE 374 
2 n ASN 375 
2 n ALA 376 
2 n LEU 377 
2 n LYS 378 
2 n THR 379 
2 n GLU 380 
2 n ARG 381 
2 n ASP 382 
2 n VAL 383 
2 n SER 384 
2 n VAL 385 
2 n ARG 386 
2 n GLN 387 
2 n ARG 388 
2 n ALA 389 
2 n ALA 390 
2 n ASP 391 
2 n LEU 392 
2 n LEU 393 
2 n TYR 394 
2 n ALA 395 
2 n MET 396 
2 n CYS 397 
2 n ASP 398 
2 n ARG 399 
2 n SER 400 
2 n ASN 401 
2 n ALA 402 
2 n LYS 403 
2 n GLN 404 
2 n ILE 405 
2 n VAL 406 
2 n SER 407 
2 n GLU 408 
2 n MET 409 
2 n LEU 410 
2 n ARG 411 
2 n TYR 412 
2 n LEU 413 
2 n GLU 414 
2 n THR 415 
2 n ALA 416 
2 n ASP 417 
2 n TYR 418 
2 n ALA 419 
2 n ILE 420 
2 n ARG 421 
2 n GLU 422 
2 n GLU 423 
2 n ILE 424 
2 n VAL 425 
2 n LEU 426 
2 n LYS 427 
2 n VAL 428 
2 n ALA 429 
2 n ILE 430 
2 n LEU 431 
2 n ALA 432 
2 n GLU 433 
2 n LYS 434 
2 n TYR 435 
2 n ALA 436 
2 n VAL 437 
2 n ASP 438 
2 n TYR 439 
2 n SER 440 
2 n TRP 441 
2 n TYR 442 
2 n VAL 443 
2 n ASP 444 
2 n THR 445 
2 n ILE 446 
2 n LEU 447 
2 n ASN 448 
2 n LEU 449 
2 n ILE 450 
2 n ARG 451 
2 n ILE 452 
2 n ALA 453 
2 n GLY 454 
2 n ASP 455 
2 n TYR 456 
2 n VAL 457 
2 n SER 458 
2 n GLU 459 
2 n GLU 460 
2 n VAL 461 
2 n TRP 462 
2 n TYR 463 
2 n ARG 464 
2 n VAL 465 
2 n LEU 466 
2 n GLN 467 
2 n ILE 468 
2 n VAL 469 
2 n THR 470 
2 n ASN 471 
2 n ARG 472 
2 n ASP 473 
2 n ASP 474 
2 n VAL 475 
2 n GLN 476 
2 n GLY 477 
2 n TYR 478 
2 n ALA 479 
2 n ALA 480 
2 n LYS 481 
2 n THR 482 
2 n VAL 483 
2 n PHE 484 
2 n GLU 485 
2 n ALA 486 
2 n LEU 487 
2 n GLN 488 
2 n ALA 489 
2 n PRO 490 
2 n ALA 491 
2 n CYS 492 
2 n HIS 493 
2 n GLU 494 
2 n ASN 495 
2 n MET 496 
2 n VAL 497 
2 n LYS 498 
2 n VAL 499 
2 n GLY 500 
2 n GLY 501 
2 n TYR 502 
2 n ILE 503 
2 n LEU 504 
2 n GLY 505 
2 n GLU 506 
2 n PHE 507 
2 n GLY 508 
2 n ASN 509 
2 n LEU 510 
2 n ILE 511 
2 n ALA 512 
2 n GLY 513 
2 n ASP 514 
2 n PRO 515 
2 n ARG 516 
2 n SER 517 
2 n SER 518 
2 n PRO 519 
2 n PRO 520 
2 n VAL 521 
2 n GLN 522 
2 n PHE 523 
2 n SER 524 
2 n LEU 525 
2 n LEU 526 
2 n HIS 527 
2 n SER 528 
2 n LYS 529 
2 n PHE 530 
2 n HIS 531 
2 n LEU 532 
2 n CYS 533 
2 n SER 534 
2 n VAL 535 
2 n ALA 536 
2 n THR 537 
2 n ARG 538 
2 n ALA 539 
2 n LEU 540 
2 n LEU 541 
2 n LEU 542 
2 n SER 543 
2 n THR 544 
2 n TYR 545 
2 n ILE 546 
2 n LYS 547 
2 n PHE 548 
2 n ILE 549 
2 n ASN 550 
2 n LEU 551 
2 n PHE 552 
2 n PRO 553 
2 n GLU 554 
2 n THR 555 
2 n LYS 556 
2 n ALA 557 
2 n THR 558 
2 n ILE 559 
2 n GLN 560 
2 n GLY 561 
2 n VAL 562 
2 n LEU 563 
2 n ARG 564 
2 n ALA 565 
2 n GLY 566 
2 n SER 567 
2 n GLN 568 
2 n LEU 569 
2 n ARG 570 
2 n ASN 571 
2 n ALA 572 
2 n ASP 573 
2 n VAL 574 
2 n GLU 575 
2 n LEU 576 
2 n GLN 577 
2 n GLN 578 
2 n ARG 579 
2 n ALA 580 
2 n VAL 581 
2 n GLU 582 
2 n TYR 583 
2 n LEU 584 
2 n THR 585 
2 n LEU 586 
2 n SER 587 
2 n SER 588 
2 n VAL 589 
2 n ALA 590 
2 n SER 591 
2 n THR 592 
2 n ASP 593 
2 n VAL 594 
2 n LEU 595 
2 n ALA 596 
2 n THR 597 
2 n VAL 598 
2 n LEU 599 
2 n GLU 600 
2 n GLU 601 
2 n MET 602 
2 n PRO 603 
2 n PRO 604 
2 n PHE 605 
2 n PRO 606 
2 n GLU 607 
2 n ARG 608 
2 n GLU 609 
2 n SER 610 
2 n SER 611 
2 n ILE 612 
2 n LEU 613 
2 n ALA 614 
2 n LYS 615 
2 n LEU 616 
2 n LYS 617 
2 n ARG 618 
2 n LYS 619 
2 n LYS 620 
2 n GLY 621 
#
_ma_data.content_type "model coordinates"
_ma_data.id           1
_ma_data.name         Model
#
_ma_model_list.data_id          1
_ma_model_list.model_group_id   1
_ma_model_list.model_group_name "AlphaFold-beta-20231127 (7a14c934-fe78-43c1-a552-7fb305b0ebd1 @ 2024-09-30 17:00:52)"
_ma_model_list.model_id         1
_ma_model_list.model_name       "Top ranked model"
_ma_model_list.model_type       "Ab initio model"
_ma_model_list.ordinal_id       1
#
loop_
_ma_protocol_step.method_type
_ma_protocol_step.ordinal_id
_ma_protocol_step.protocol_id
_ma_protocol_step.step_id
"coevolution MSA" 1 1 1 
"template search" 2 1 2 
modeling          3 1 3 
#
loop_
_ma_qa_metric.id
_ma_qa_metric.mode
_ma_qa_metric.name
_ma_qa_metric.software_group_id
_ma_qa_metric.type
1 global pLDDT 1 pLDDT 
2 local  pLDDT 1 pLDDT 
#
_ma_qa_metric_global.metric_id    1
_ma_qa_metric_global.metric_value 85.16
_ma_qa_metric_global.model_id     1
_ma_qa_metric_global.ordinal_id   1
#
_ma_software_group.group_id    1
_ma_software_group.ordinal_id  1
_ma_software_group.software_id 1
#
loop_
_ma_target_entity.data_id
_ma_target_entity.entity_id
_ma_target_entity.origin
1 1 . 
1 2 . 
#
loop_
_ma_target_entity_instance.asym_id
_ma_target_entity_instance.details
_ma_target_entity_instance.entity_id
A . 1 
B . 2 
#
loop_
_pdbx_data_usage.details
_pdbx_data_usage.id
_pdbx_data_usage.type
_pdbx_data_usage.url
;NON-COMMERCIAL USE ONLY, BY USING THIS FILE YOU AGREE TO THE TERMS OF USE FOUND
AT alphafoldserver.com/output-terms.
;
1 license    ? 
;THE INFORMATION IS NOT INTENDED FOR, HAS NOT BEEN VALIDATED FOR, AND IS NOT
APPROVED FOR CLINICAL USE. IT SHOULD NOT BE USED FOR CLINICAL PURPOSE OR RELIED
ON FOR MEDICAL OR OTHER PROFESSIONAL ADVICE. IT IS THEORETICAL MODELLING ONLY
AND CAUTION SHOULD BE EXERCISED IN ITS USE. IT IS PROVIDED "AS-IS" WITHOUT ANY
WARRANTY OF ANY KIND, WHETHER EXPRESSED OR IMPLIED. NO WARRANTY IS GIVEN THAT
USE OF THE INFORMATION SHALL NOT INFRINGE THE RIGHTS OF ANY THIRD PARTY.
;
2 disclaimer ? 
#
loop_
_pdbx_poly_seq_scheme.asym_id
_pdbx_poly_seq_scheme.auth_seq_num
_pdbx_poly_seq_scheme.entity_id
_pdbx_poly_seq_scheme.hetero
_pdbx_poly_seq_scheme.mon_id
_pdbx_poly_seq_scheme.pdb_ins_code
_pdbx_poly_seq_scheme.pdb_seq_num
_pdbx_poly_seq_scheme.pdb_strand_id
_pdbx_poly_seq_scheme.seq_id
A 1   1 n ASP . 1   A 1   
A 2   1 n VAL . 2   A 2   
A 3   1 n GLU . 3   A 3   
A 4   1 n ASN . 4   A 4   
A 5   1 n PHE . 5   A 5   
A 6   1 n GLU . 6   A 6   
A 7   1 n ARG . 7   A 7   
A 8   1 n LEU . 8   A 8   
A 9   1 n PHE . 9   A 9   
A 10  1 n SER . 10  A 10  
A 11  1 n LYS . 11  A 11  
A 12  1 n LEU . 12  A 12  
A 13  1 n LYS . 13  A 13  
A 14  1 n GLU . 14  A 14  
A 15  1 n MET . 15  A 15  
A 16  1 n LYS . 16  A 16  
A 17  1 n ASP . 17  A 17  
A 18  1 n LYS . 18  A 18  
A 19  1 n ALA . 19  A 19  
A 20  1 n ALA . 20  A 20  
A 21  1 n THR . 21  A 21  
A 22  1 n LEU . 22  A 22  
A 23  1 n PRO . 23  A 23  
A 24  1 n HIS . 24  A 24  
A 25  1 n GLU . 25  A 25  
A 26  1 n GLN . 26  A 26  
A 27  1 n ARG . 27  A 27  
A 28  1 n LYS . 28  A 28  
A 29  1 n VAL . 29  A 29  
A 30  1 n HIS . 30  A 30  
A 31  1 n ALA . 31  A 31  
A 32  1 n GLU . 32  A 32  
A 33  1 n LYS . 33  A 33  
A 34  1 n VAL . 34  A 34  
A 35  1 n ALA . 35  A 35  
A 36  1 n LYS . 36  A 36  
A 37  1 n ALA . 37  A 37  
A 38  1 n PHE . 38  A 38  
A 39  1 n TRP . 39  A 39  
A 40  1 n MET . 40  A 40  
A 41  1 n ALA . 41  A 41  
A 42  1 n ILE . 42  A 42  
A 43  1 n GLY . 43  A 43  
A 44  1 n GLY . 44  A 44  
A 45  1 n ASP . 45  A 45  
A 46  1 n ARG . 46  A 46  
A 47  1 n ASP . 47  A 47  
A 48  1 n GLU . 48  A 48  
A 49  1 n ILE . 49  A 49  
A 50  1 n GLU . 50  A 50  
A 51  1 n GLY . 51  A 51  
A 52  1 n LEU . 52  A 52  
A 53  1 n SER . 53  A 53  
A 54  1 n SER . 54  A 54  
A 55  1 n ASP . 55  A 55  
A 56  1 n GLU . 56  A 56  
A 57  1 n GLU . 57  A 57  
A 58  1 n HIS . 58  A 58  
B 1   2 n MET . 1   B 1   
B 2   2 n PRO . 2   B 2   
B 3   2 n ALA . 3   B 3   
B 4   2 n VAL . 4   B 4   
B 5   2 n SER . 5   B 5   
B 6   2 n LYS . 6   B 6   
B 7   2 n GLY . 7   B 7   
B 8   2 n ASP . 8   B 8   
B 9   2 n GLY . 9   B 9   
B 10  2 n MET . 10  B 10  
B 11  2 n ARG . 11  B 11  
B 12  2 n GLY . 12  B 12  
B 13  2 n LEU . 13  B 13  
B 14  2 n ALA . 14  B 14  
B 15  2 n VAL . 15  B 15  
B 16  2 n PHE . 16  B 16  
B 17  2 n ILE . 17  B 17  
B 18  2 n SER . 18  B 18  
B 19  2 n ASP . 19  B 19  
B 20  2 n ILE . 20  B 20  
B 21  2 n ARG . 21  B 21  
B 22  2 n ASN . 22  B 22  
B 23  2 n CYS . 23  B 23  
B 24  2 n LYS . 24  B 24  
B 25  2 n SER . 25  B 25  
B 26  2 n LYS . 26  B 26  
B 27  2 n GLU . 27  B 27  
B 28  2 n ALA . 28  B 28  
B 29  2 n GLU . 29  B 29  
B 30  2 n ILE . 30  B 30  
B 31  2 n LYS . 31  B 31  
B 32  2 n ARG . 32  B 32  
B 33  2 n ILE . 33  B 33  
B 34  2 n ASN . 34  B 34  
B 35  2 n LYS . 35  B 35  
B 36  2 n GLU . 36  B 36  
B 37  2 n LEU . 37  B 37  
B 38  2 n ALA . 38  B 38  
B 39  2 n ASN . 39  B 39  
B 40  2 n ILE . 40  B 40  
B 41  2 n ARG . 41  B 41  
B 42  2 n SER . 42  B 42  
B 43  2 n LYS . 43  B 43  
B 44  2 n PHE . 44  B 44  
B 45  2 n LYS . 45  B 45  
B 46  2 n GLY . 46  B 46  
B 47  2 n ASP . 47  B 47  
B 48  2 n LYS . 48  B 48  
B 49  2 n ALA . 49  B 49  
B 50  2 n LEU . 50  B 50  
B 51  2 n ASP . 51  B 51  
B 52  2 n GLY . 52  B 52  
B 53  2 n TYR . 53  B 53  
B 54  2 n SER . 54  B 54  
B 55  2 n LYS . 55  B 55  
B 56  2 n LYS . 56  B 56  
B 57  2 n LYS . 57  B 57  
B 58  2 n TYR . 58  B 58  
B 59  2 n VAL . 59  B 59  
B 60  2 n CYS . 60  B 60  
B 61  2 n LYS . 61  B 61  
B 62  2 n LEU . 62  B 62  
B 63  2 n LEU . 63  B 63  
B 64  2 n PHE . 64  B 64  
B 65  2 n ILE . 65  B 65  
B 66  2 n PHE . 66  B 66  
B 67  2 n LEU . 67  B 67  
B 68  2 n LEU . 68  B 68  
B 69  2 n GLY . 69  B 69  
B 70  2 n HIS . 70  B 70  
B 71  2 n ASP . 71  B 71  
B 72  2 n ILE . 72  B 72  
B 73  2 n ASP . 73  B 73  
B 74  2 n PHE . 74  B 74  
B 75  2 n GLY . 75  B 75  
B 76  2 n HIS . 76  B 76  
B 77  2 n MET . 77  B 77  
B 78  2 n GLU . 78  B 78  
B 79  2 n ALA . 79  B 79  
B 80  2 n VAL . 80  B 80  
B 81  2 n ASN . 81  B 81  
B 82  2 n LEU . 82  B 82  
B 83  2 n LEU . 83  B 83  
B 84  2 n SER . 84  B 84  
B 85  2 n SER . 85  B 85  
B 86  2 n ASN . 86  B 86  
B 87  2 n LYS . 87  B 87  
B 88  2 n TYR . 88  B 88  
B 89  2 n THR . 89  B 89  
B 90  2 n GLU . 90  B 90  
B 91  2 n LYS . 91  B 91  
B 92  2 n GLN . 92  B 92  
B 93  2 n ILE . 93  B 93  
B 94  2 n GLY . 94  B 94  
B 95  2 n TYR . 95  B 95  
B 96  2 n LEU . 96  B 96  
B 97  2 n PHE . 97  B 97  
B 98  2 n ILE . 98  B 98  
B 99  2 n SER . 99  B 99  
B 100 2 n VAL . 100 B 100 
B 101 2 n LEU . 101 B 101 
B 102 2 n VAL . 102 B 102 
B 103 2 n ASN . 103 B 103 
B 104 2 n SER . 104 B 104 
B 105 2 n ASN . 105 B 105 
B 106 2 n SER . 106 B 106 
B 107 2 n GLU . 107 B 107 
B 108 2 n LEU . 108 B 108 
B 109 2 n ILE . 109 B 109 
B 110 2 n ARG . 110 B 110 
B 111 2 n LEU . 111 B 111 
B 112 2 n ILE . 112 B 112 
B 113 2 n ASN . 113 B 113 
B 114 2 n ASN . 114 B 114 
B 115 2 n ALA . 115 B 115 
B 116 2 n ILE . 116 B 116 
B 117 2 n LYS . 117 B 117 
B 118 2 n ASN . 118 B 118 
B 119 2 n ASP . 119 B 119 
B 120 2 n LEU . 120 B 120 
B 121 2 n ALA . 121 B 121 
B 122 2 n SER . 122 B 122 
B 123 2 n ARG . 123 B 123 
B 124 2 n ASN . 124 B 124 
B 125 2 n PRO . 125 B 125 
B 126 2 n THR . 126 B 126 
B 127 2 n PHE . 127 B 127 
B 128 2 n MET . 128 B 128 
B 129 2 n CYS . 129 B 129 
B 130 2 n LEU . 130 B 130 
B 131 2 n ALA . 131 B 131 
B 132 2 n LEU . 132 B 132 
B 133 2 n HIS . 133 B 133 
B 134 2 n CYS . 134 B 134 
B 135 2 n ILE . 135 B 135 
B 136 2 n ALA . 136 B 136 
B 137 2 n ASN . 137 B 137 
B 138 2 n VAL . 138 B 138 
B 139 2 n GLY . 139 B 139 
B 140 2 n SER . 140 B 140 
B 141 2 n ARG . 141 B 141 
B 142 2 n GLU . 142 B 142 
B 143 2 n MET . 143 B 143 
B 144 2 n GLY . 144 B 144 
B 145 2 n GLU . 145 B 145 
B 146 2 n ALA . 146 B 146 
B 147 2 n PHE . 147 B 147 
B 148 2 n ALA . 148 B 148 
B 149 2 n ALA . 149 B 149 
B 150 2 n ASP . 150 B 150 
B 151 2 n ILE . 151 B 151 
B 152 2 n PRO . 152 B 152 
B 153 2 n ARG . 153 B 153 
B 154 2 n ILE . 154 B 154 
B 155 2 n LEU . 155 B 155 
B 156 2 n VAL . 156 B 156 
B 157 2 n ALA . 157 B 157 
B 158 2 n GLY . 158 B 158 
B 159 2 n ASP . 159 B 159 
B 160 2 n SER . 160 B 160 
B 161 2 n MET . 161 B 161 
B 162 2 n ASP . 162 B 162 
B 163 2 n SER . 163 B 163 
B 164 2 n VAL . 164 B 164 
B 165 2 n LYS . 165 B 165 
B 166 2 n GLN . 166 B 166 
B 167 2 n SER . 167 B 167 
B 168 2 n ALA . 168 B 168 
B 169 2 n ALA . 169 B 169 
B 170 2 n LEU . 170 B 170 
B 171 2 n CYS . 171 B 171 
B 172 2 n LEU . 172 B 172 
B 173 2 n LEU . 173 B 173 
B 174 2 n ARG . 174 B 174 
B 175 2 n LEU . 175 B 175 
B 176 2 n TYR . 176 B 176 
B 177 2 n LYS . 177 B 177 
B 178 2 n ALA . 178 B 178 
B 179 2 n SER . 179 B 179 
B 180 2 n PRO . 180 B 180 
B 181 2 n ASP . 181 B 181 
B 182 2 n LEU . 182 B 182 
B 183 2 n VAL . 183 B 183 
B 184 2 n PRO . 184 B 184 
B 185 2 n MET . 185 B 185 
B 186 2 n GLY . 186 B 186 
B 187 2 n GLU . 187 B 187 
B 188 2 n TRP . 188 B 188 
B 189 2 n THR . 189 B 189 
B 190 2 n ALA . 190 B 190 
B 191 2 n ARG . 191 B 191 
B 192 2 n VAL . 192 B 192 
B 193 2 n VAL . 193 B 193 
B 194 2 n HIS . 194 B 194 
B 195 2 n LEU . 195 B 195 
B 196 2 n LEU . 196 B 196 
B 197 2 n ASN . 197 B 197 
B 198 2 n ASP . 198 B 198 
B 199 2 n GLN . 199 B 199 
B 200 2 n HIS . 200 B 200 
B 201 2 n MET . 201 B 201 
B 202 2 n GLY . 202 B 202 
B 203 2 n VAL . 203 B 203 
B 204 2 n VAL . 204 B 204 
B 205 2 n THR . 205 B 205 
B 206 2 n ALA . 206 B 206 
B 207 2 n ALA . 207 B 207 
B 208 2 n VAL . 208 B 208 
B 209 2 n SER . 209 B 209 
B 210 2 n LEU . 210 B 210 
B 211 2 n ILE . 211 B 211 
B 212 2 n THR . 212 B 212 
B 213 2 n CYS . 213 B 213 
B 214 2 n LEU . 214 B 214 
B 215 2 n CYS . 215 B 215 
B 216 2 n LYS . 216 B 216 
B 217 2 n LYS . 217 B 217 
B 218 2 n ASN . 218 B 218 
B 219 2 n PRO . 219 B 219 
B 220 2 n ASP . 220 B 220 
B 221 2 n ASP . 221 B 221 
B 222 2 n PHE . 222 B 222 
B 223 2 n LYS . 223 B 223 
B 224 2 n THR . 224 B 224 
B 225 2 n CYS . 225 B 225 
B 226 2 n VAL . 226 B 226 
B 227 2 n SER . 227 B 227 
B 228 2 n LEU . 228 B 228 
B 229 2 n ALA . 229 B 229 
B 230 2 n VAL . 230 B 230 
B 231 2 n SER . 231 B 231 
B 232 2 n ARG . 232 B 232 
B 233 2 n LEU . 233 B 233 
B 234 2 n SER . 234 B 234 
B 235 2 n ARG . 235 B 235 
B 236 2 n ILE . 236 B 236 
B 237 2 n VAL . 237 B 237 
B 238 2 n SER . 238 B 238 
B 239 2 n SER . 239 B 239 
B 240 2 n ALA . 240 B 240 
B 241 2 n SER . 241 B 241 
B 242 2 n THR . 242 B 242 
B 243 2 n ASP . 243 B 243 
B 244 2 n LEU . 244 B 244 
B 245 2 n GLN . 245 B 245 
B 246 2 n ASP . 246 B 246 
B 247 2 n TYR . 247 B 247 
B 248 2 n THR . 248 B 248 
B 249 2 n TYR . 249 B 249 
B 250 2 n TYR . 250 B 250 
B 251 2 n PHE . 251 B 251 
B 252 2 n VAL . 252 B 252 
B 253 2 n PRO . 253 B 253 
B 254 2 n ALA . 254 B 254 
B 255 2 n PRO . 255 B 255 
B 256 2 n TRP . 256 B 256 
B 257 2 n LEU . 257 B 257 
B 258 2 n SER . 258 B 258 
B 259 2 n VAL . 259 B 259 
B 260 2 n LYS . 260 B 260 
B 261 2 n LEU . 261 B 261 
B 262 2 n LEU . 262 B 262 
B 263 2 n ARG . 263 B 263 
B 264 2 n LEU . 264 B 264 
B 265 2 n LEU . 265 B 265 
B 266 2 n GLN . 266 B 266 
B 267 2 n CYS . 267 B 267 
B 268 2 n TYR . 268 B 268 
B 269 2 n PRO . 269 B 269 
B 270 2 n PRO . 270 B 270 
B 271 2 n PRO . 271 B 271 
B 272 2 n GLU . 272 B 272 
B 273 2 n ASP . 273 B 273 
B 274 2 n ALA . 274 B 274 
B 275 2 n ALA . 275 B 275 
B 276 2 n VAL . 276 B 276 
B 277 2 n LYS . 277 B 277 
B 278 2 n GLY . 278 B 278 
B 279 2 n ARG . 279 B 279 
B 280 2 n LEU . 280 B 280 
B 281 2 n VAL . 281 B 281 
B 282 2 n GLU . 282 B 282 
B 283 2 n CYS . 283 B 283 
B 284 2 n LEU . 284 B 284 
B 285 2 n GLU . 285 B 285 
B 286 2 n THR . 286 B 286 
B 287 2 n VAL . 287 B 287 
B 288 2 n LEU . 288 B 288 
B 289 2 n ASN . 289 B 289 
B 290 2 n LYS . 290 B 290 
B 291 2 n ALA . 291 B 291 
B 292 2 n GLN . 292 B 292 
B 293 2 n GLU . 293 B 293 
B 294 2 n PRO . 294 B 294 
B 295 2 n PRO . 295 B 295 
B 296 2 n LYS . 296 B 296 
B 297 2 n SER . 297 B 297 
B 298 2 n LYS . 298 B 298 
B 299 2 n LYS . 299 B 299 
B 300 2 n VAL . 300 B 300 
B 301 2 n GLN . 301 B 301 
B 302 2 n HIS . 302 B 302 
B 303 2 n SER . 303 B 303 
B 304 2 n ASN . 304 B 304 
B 305 2 n ALA . 305 B 305 
B 306 2 n LYS . 306 B 306 
B 307 2 n ASN . 307 B 307 
B 308 2 n ALA . 308 B 308 
B 309 2 n ILE . 309 B 309 
B 310 2 n LEU . 310 B 310 
B 311 2 n PHE . 311 B 311 
B 312 2 n GLU . 312 B 312 
B 313 2 n THR . 313 B 313 
B 314 2 n ILE . 314 B 314 
B 315 2 n SER . 315 B 315 
B 316 2 n LEU . 316 B 316 
B 317 2 n ILE . 317 B 317 
B 318 2 n ILE . 318 B 318 
B 319 2 n HIS . 319 B 319 
B 320 2 n TYR . 320 B 320 
B 321 2 n ASP . 321 B 321 
B 322 2 n SER . 322 B 322 
B 323 2 n GLU . 323 B 323 
B 324 2 n PRO . 324 B 324 
B 325 2 n ASN . 325 B 325 
B 326 2 n LEU . 326 B 326 
B 327 2 n LEU . 327 B 327 
B 328 2 n VAL . 328 B 328 
B 329 2 n ARG . 329 B 329 
B 330 2 n ALA . 330 B 330 
B 331 2 n CYS . 331 B 331 
B 332 2 n ASN . 332 B 332 
B 333 2 n GLN . 333 B 333 
B 334 2 n LEU . 334 B 334 
B 335 2 n GLY . 335 B 335 
B 336 2 n GLN . 336 B 336 
B 337 2 n PHE . 337 B 337 
B 338 2 n LEU . 338 B 338 
B 339 2 n GLN . 339 B 339 
B 340 2 n HIS . 340 B 340 
B 341 2 n ARG . 341 B 341 
B 342 2 n GLU . 342 B 342 
B 343 2 n THR . 343 B 343 
B 344 2 n ASN . 344 B 344 
B 345 2 n LEU . 345 B 345 
B 346 2 n ARG . 346 B 346 
B 347 2 n TYR . 347 B 347 
B 348 2 n LEU . 348 B 348 
B 349 2 n ALA . 349 B 349 
B 350 2 n LEU . 350 B 350 
B 351 2 n GLU . 351 B 351 
B 352 2 n SER . 352 B 352 
B 353 2 n MET . 353 B 353 
B 354 2 n CYS . 354 B 354 
B 355 2 n THR . 355 B 355 
B 356 2 n LEU . 356 B 356 
B 357 2 n ALA . 357 B 357 
B 358 2 n SER . 358 B 358 
B 359 2 n SER . 359 B 359 
B 360 2 n GLU . 360 B 360 
B 361 2 n PHE . 361 B 361 
B 362 2 n SER . 362 B 362 
B 363 2 n HIS . 363 B 363 
B 364 2 n GLU . 364 B 364 
B 365 2 n ALA . 365 B 365 
B 366 2 n VAL . 366 B 366 
B 367 2 n LYS . 367 B 367 
B 368 2 n THR . 368 B 368 
B 369 2 n HIS . 369 B 369 
B 370 2 n ILE . 370 B 370 
B 371 2 n ASP . 371 B 371 
B 372 2 n THR . 372 B 372 
B 373 2 n VAL . 373 B 373 
B 374 2 n ILE . 374 B 374 
B 375 2 n ASN . 375 B 375 
B 376 2 n ALA . 376 B 376 
B 377 2 n LEU . 377 B 377 
B 378 2 n LYS . 378 B 378 
B 379 2 n THR . 379 B 379 
B 380 2 n GLU . 380 B 380 
B 381 2 n ARG . 381 B 381 
B 382 2 n ASP . 382 B 382 
B 383 2 n VAL . 383 B 383 
B 384 2 n SER . 384 B 384 
B 385 2 n VAL . 385 B 385 
B 386 2 n ARG . 386 B 386 
B 387 2 n GLN . 387 B 387 
B 388 2 n ARG . 388 B 388 
B 389 2 n ALA . 389 B 389 
B 390 2 n ALA . 390 B 390 
B 391 2 n ASP . 391 B 391 
B 392 2 n LEU . 392 B 392 
B 393 2 n LEU . 393 B 393 
B 394 2 n TYR . 394 B 394 
B 395 2 n ALA . 395 B 395 
B 396 2 n MET . 396 B 396 
B 397 2 n CYS . 397 B 397 
B 398 2 n ASP . 398 B 398 
B 399 2 n ARG . 399 B 399 
B 400 2 n SER . 400 B 400 
B 401 2 n ASN . 401 B 401 
B 402 2 n ALA . 402 B 402 
B 403 2 n LYS . 403 B 403 
B 404 2 n GLN . 404 B 404 
B 405 2 n ILE . 405 B 405 
B 406 2 n VAL . 406 B 406 
B 407 2 n SER . 407 B 407 
B 408 2 n GLU . 408 B 408 
B 409 2 n MET . 409 B 409 
B 410 2 n LEU . 410 B 410 
B 411 2 n ARG . 411 B 411 
B 412 2 n TYR . 412 B 412 
B 413 2 n LEU . 413 B 413 
B 414 2 n GLU . 414 B 414 
B 415 2 n THR . 415 B 415 
B 416 2 n ALA . 416 B 416 
B 417 2 n ASP . 417 B 417 
B 418 2 n TYR . 418 B 418 
B 419 2 n ALA . 419 B 419 
B 420 2 n ILE . 420 B 420 
B 421 2 n ARG . 421 B 421 
B 422 2 n GLU . 422 B 422 
B 423 2 n GLU . 423 B 423 
B 424 2 n ILE . 424 B 424 
B 425 2 n VAL . 425 B 425 
B 426 2 n LEU . 426 B 426 
B 427 2 n LYS . 427 B 427 
B 428 2 n VAL . 428 B 428 
B 429 2 n ALA . 429 B 429 
B 430 2 n ILE . 430 B 430 
B 431 2 n LEU . 431 B 431 
B 432 2 n ALA . 432 B 432 
B 433 2 n GLU . 433 B 433 
B 434 2 n LYS . 434 B 434 
B 435 2 n TYR . 435 B 435 
B 436 2 n ALA . 436 B 436 
B 437 2 n VAL . 437 B 437 
B 438 2 n ASP . 438 B 438 
B 439 2 n TYR . 439 B 439 
B 440 2 n SER . 440 B 440 
B 441 2 n TRP . 441 B 441 
B 442 2 n TYR . 442 B 442 
B 443 2 n VAL . 443 B 443 
B 444 2 n ASP . 444 B 444 
B 445 2 n THR . 445 B 445 
B 446 2 n ILE . 446 B 446 
B 447 2 n LEU . 447 B 447 
B 448 2 n ASN . 448 B 448 
B 449 2 n LEU . 449 B 449 
B 450 2 n ILE . 450 B 450 
B 451 2 n ARG . 451 B 451 
B 452 2 n ILE . 452 B 452 
B 453 2 n ALA . 453 B 453 
B 454 2 n GLY . 454 B 454 
B 455 2 n ASP . 455 B 455 
B 456 2 n TYR . 456 B 456 
B 457 2 n VAL . 457 B 457 
B 458 2 n SER . 458 B 458 
B 459 2 n GLU . 459 B 459 
B 460 2 n GLU . 460 B 460 
B 461 2 n VAL . 461 B 461 
B 462 2 n TRP . 462 B 462 
B 463 2 n TYR . 463 B 463 
B 464 2 n ARG . 464 B 464 
B 465 2 n VAL . 465 B 465 
B 466 2 n LEU . 466 B 466 
B 467 2 n GLN . 467 B 467 
B 468 2 n ILE . 468 B 468 
B 469 2 n VAL . 469 B 469 
B 470 2 n THR . 470 B 470 
B 471 2 n ASN . 471 B 471 
B 472 2 n ARG . 472 B 472 
B 473 2 n ASP . 473 B 473 
B 474 2 n ASP . 474 B 474 
B 475 2 n VAL . 475 B 475 
B 476 2 n GLN . 476 B 476 
B 477 2 n GLY . 477 B 477 
B 478 2 n TYR . 478 B 478 
B 479 2 n ALA . 479 B 479 
B 480 2 n ALA . 480 B 480 
B 481 2 n LYS . 481 B 481 
B 482 2 n THR . 482 B 482 
B 483 2 n VAL . 483 B 483 
B 484 2 n PHE . 484 B 484 
B 485 2 n GLU . 485 B 485 
B 486 2 n ALA . 486 B 486 
B 487 2 n LEU . 487 B 487 
B 488 2 n GLN . 488 B 488 
B 489 2 n ALA . 489 B 489 
B 490 2 n PRO . 490 B 490 
B 491 2 n ALA . 491 B 491 
B 492 2 n CYS . 492 B 492 
B 493 2 n HIS . 493 B 493 
B 494 2 n GLU . 494 B 494 
B 495 2 n ASN . 495 B 495 
B 496 2 n MET . 496 B 496 
B 497 2 n VAL . 497 B 497 
B 498 2 n LYS . 498 B 498 
B 499 2 n VAL . 499 B 499 
B 500 2 n GLY . 500 B 500 
B 501 2 n GLY . 501 B 501 
B 502 2 n TYR . 502 B 502 
B 503 2 n ILE . 503 B 503 
B 504 2 n LEU . 504 B 504 
B 505 2 n GLY . 505 B 505 
B 506 2 n GLU . 506 B 506 
B 507 2 n PHE . 507 B 507 
B 508 2 n GLY . 508 B 508 
B 509 2 n ASN . 509 B 509 
B 510 2 n LEU . 510 B 510 
B 511 2 n ILE . 511 B 511 
B 512 2 n ALA . 512 B 512 
B 513 2 n GLY . 513 B 513 
B 514 2 n ASP . 514 B 514 
B 515 2 n PRO . 515 B 515 
B 516 2 n ARG . 516 B 516 
B 517 2 n SER . 517 B 517 
B 518 2 n SER . 518 B 518 
B 519 2 n PRO . 519 B 519 
B 520 2 n PRO . 520 B 520 
B 521 2 n VAL . 521 B 521 
B 522 2 n GLN . 522 B 522 
B 523 2 n PHE . 523 B 523 
B 524 2 n SER . 524 B 524 
B 525 2 n LEU . 525 B 525 
B 526 2 n LEU . 526 B 526 
B 527 2 n HIS . 527 B 527 
B 528 2 n SER . 528 B 528 
B 529 2 n LYS . 529 B 529 
B 530 2 n PHE . 530 B 530 
B 531 2 n HIS . 531 B 531 
B 532 2 n LEU . 532 B 532 
B 533 2 n CYS . 533 B 533 
B 534 2 n SER . 534 B 534 
B 535 2 n VAL . 535 B 535 
B 536 2 n ALA . 536 B 536 
B 537 2 n THR . 537 B 537 
B 538 2 n ARG . 538 B 538 
B 539 2 n ALA . 539 B 539 
B 540 2 n LEU . 540 B 540 
B 541 2 n LEU . 541 B 541 
B 542 2 n LEU . 542 B 542 
B 543 2 n SER . 543 B 543 
B 544 2 n THR . 544 B 544 
B 545 2 n TYR . 545 B 545 
B 546 2 n ILE . 546 B 546 
B 547 2 n LYS . 547 B 547 
B 548 2 n PHE . 548 B 548 
B 549 2 n ILE . 549 B 549 
B 550 2 n ASN . 550 B 550 
B 551 2 n LEU . 551 B 551 
B 552 2 n PHE . 552 B 552 
B 553 2 n PRO . 553 B 553 
B 554 2 n GLU . 554 B 554 
B 555 2 n THR . 555 B 555 
B 556 2 n LYS . 556 B 556 
B 557 2 n ALA . 557 B 557 
B 558 2 n THR . 558 B 558 
B 559 2 n ILE . 559 B 559 
B 560 2 n GLN . 560 B 560 
B 561 2 n GLY . 561 B 561 
B 562 2 n VAL . 562 B 562 
B 563 2 n LEU . 563 B 563 
B 564 2 n ARG . 564 B 564 
B 565 2 n ALA . 565 B 565 
B 566 2 n GLY . 566 B 566 
B 567 2 n SER . 567 B 567 
B 568 2 n GLN . 568 B 568 
B 569 2 n LEU . 569 B 569 
B 570 2 n ARG . 570 B 570 
B 571 2 n ASN . 571 B 571 
B 572 2 n ALA . 572 B 572 
B 573 2 n ASP . 573 B 573 
B 574 2 n VAL . 574 B 574 
B 575 2 n GLU . 575 B 575 
B 576 2 n LEU . 576 B 576 
B 577 2 n GLN . 577 B 577 
B 578 2 n GLN . 578 B 578 
B 579 2 n ARG . 579 B 579 
B 580 2 n ALA . 580 B 580 
B 581 2 n VAL . 581 B 581 
B 582 2 n GLU . 582 B 582 
B 583 2 n TYR . 583 B 583 
B 584 2 n LEU . 584 B 584 
B 585 2 n THR . 585 B 585 
B 586 2 n LEU . 586 B 586 
B 587 2 n SER . 587 B 587 
B 588 2 n SER . 588 B 588 
B 589 2 n VAL . 589 B 589 
B 590 2 n ALA . 590 B 590 
B 591 2 n SER . 591 B 591 
B 592 2 n THR . 592 B 592 
B 593 2 n ASP . 593 B 593 
B 594 2 n VAL . 594 B 594 
B 595 2 n LEU . 595 B 595 
B 596 2 n ALA . 596 B 596 
B 597 2 n THR . 597 B 597 
B 598 2 n VAL . 598 B 598 
B 599 2 n LEU . 599 B 599 
B 600 2 n GLU . 600 B 600 
B 601 2 n GLU . 601 B 601 
B 602 2 n MET . 602 B 602 
B 603 2 n PRO . 603 B 603 
B 604 2 n PRO . 604 B 604 
B 605 2 n PHE . 605 B 605 
B 606 2 n PRO . 606 B 606 
B 607 2 n GLU . 607 B 607 
B 608 2 n ARG . 608 B 608 
B 609 2 n GLU . 609 B 609 
B 610 2 n SER . 610 B 610 
B 611 2 n SER . 611 B 611 
B 612 2 n ILE . 612 B 612 
B 613 2 n LEU . 613 B 613 
B 614 2 n ALA . 614 B 614 
B 615 2 n LYS . 615 B 615 
B 616 2 n LEU . 616 B 616 
B 617 2 n LYS . 617 B 617 
B 618 2 n ARG . 618 B 618 
B 619 2 n LYS . 619 B 619 
B 620 2 n LYS . 620 B 620 
B 621 2 n GLY . 621 B 621 
#
_software.classification other
_software.date           ?
_software.description    "Structure prediction"
_software.name           AlphaFold
_software.pdbx_ordinal   1
_software.type           package
_software.version        "AlphaFold-beta-20231127 (7a14c934-fe78-43c1-a552-7fb305b0ebd1 @ 2024-09-30 17:00:52)"
#
loop_
_struct_asym.entity_id
_struct_asym.id
1 A 
2 B 
#
loop_
_atom_site.group_PDB
_atom_site.id
_atom_site.type_symbol
_atom_site.label_atom_id
_atom_site.label_alt_id
_atom_site.label_comp_id
_atom_site.label_asym_id
_atom_site.label_entity_id
_atom_site.label_seq_id
_atom_site.pdbx_PDB_ins_code
_atom_site.Cartn_x
_atom_site.Cartn_y
_atom_site.Cartn_z
_atom_site.occupancy
_atom_site.B_iso_or_equiv
_atom_site.auth_seq_id
_atom_site.auth_asym_id
_atom_site.pdbx_PDB_model_num
ATOM 1    N N   . ASP A 1 1   ? -10.594 -12.288 -28.894 1.00 58.62 1   A 1 
ATOM 2    C CA  . ASP A 1 1   ? -12.018 -11.898 -28.791 1.00 63.99 1   A 1 
ATOM 3    C C   . ASP A 1 1   ? -12.542 -11.884 -27.362 1.00 67.84 1   A 1 
ATOM 4    O O   . ASP A 1 1   ? -13.048 -10.857 -26.929 1.00 64.21 1   A 1 
ATOM 5    C CB  . ASP A 1 1   ? -12.888 -12.748 -29.711 1.00 58.25 1   A 1 
ATOM 6    C CG  . ASP A 1 1   ? -12.503 -12.496 -31.162 1.00 51.47 1   A 1 
ATOM 7    O OD1 . ASP A 1 1   ? -11.721 -11.541 -31.363 1.00 44.95 1   A 1 
ATOM 8    O OD2 . ASP A 1 1   ? -12.938 -13.284 -32.019 1.00 43.66 1   A 1 
ATOM 9    N N   . VAL A 1 2   ? -12.375 -12.956 -26.601 1.00 66.01 2   A 1 
ATOM 10   C CA  . VAL A 1 2   ? -12.924 -13.068 -25.240 1.00 67.35 2   A 1 
ATOM 11   C C   . VAL A 1 2   ? -12.351 -12.022 -24.274 1.00 72.61 2   A 1 
ATOM 12   O O   . VAL A 1 2   ? -13.089 -11.404 -23.515 1.00 70.53 2   A 1 
ATOM 13   C CB  . VAL A 1 2   ? -12.704 -14.492 -24.692 1.00 61.33 2   A 1 
ATOM 14   C CG1 . VAL A 1 2   ? -13.371 -14.630 -23.350 1.00 55.40 2   A 1 
ATOM 15   C CG2 . VAL A 1 2   ? -13.296 -15.555 -25.618 1.00 55.74 2   A 1 
ATOM 16   N N   . GLU A 1 3   ? -11.061 -11.746 -24.349 1.00 70.42 3   A 1 
ATOM 17   C CA  . GLU A 1 3   ? -10.425 -10.698 -23.543 1.00 71.88 3   A 1 
ATOM 18   C C   . GLU A 1 3   ? -10.981 -9.300  -23.876 1.00 75.07 3   A 1 
ATOM 19   O O   . GLU A 1 3   ? -11.197 -8.462  -23.000 1.00 72.40 3   A 1 
ATOM 20   C CB  . GLU A 1 3   ? -8.913  -10.762 -23.782 1.00 67.51 3   A 1 
ATOM 21   C CG  . GLU A 1 3   ? -8.123  -9.932  -22.769 1.00 59.29 3   A 1 
ATOM 22   C CD  . GLU A 1 3   ? -6.604  -9.962  -23.011 1.00 51.96 3   A 1 
ATOM 23   O OE1 . GLU A 1 3   ? -5.881  -9.408  -22.145 1.00 45.94 3   A 1 
ATOM 24   O OE2 . GLU A 1 3   ? -6.174  -10.493 -24.050 1.00 47.08 3   A 1 
ATOM 25   N N   . ASN A 1 4   ? -11.295 -9.069  -25.150 1.00 75.99 4   A 1 
ATOM 26   C CA  . ASN A 1 4   ? -11.939 -7.838  -25.582 1.00 79.22 4   A 1 
ATOM 27   C C   . ASN A 1 4   ? -13.369 -7.742  -25.036 1.00 83.12 4   A 1 
ATOM 28   O O   . ASN A 1 4   ? -13.778 -6.674  -24.579 1.00 81.92 4   A 1 
ATOM 29   C CB  . ASN A 1 4   ? -11.872 -7.756  -27.113 1.00 74.17 4   A 1 
ATOM 30   C CG  . ASN A 1 4   ? -12.204 -6.377  -27.644 1.00 65.65 4   A 1 
ATOM 31   O OD1 . ASN A 1 4   ? -12.112 -5.363  -26.972 1.00 58.12 4   A 1 
ATOM 32   N ND2 . ASN A 1 4   ? -12.562 -6.287  -28.908 1.00 57.00 4   A 1 
ATOM 33   N N   . PHE A 1 5   ? -14.111 -8.858  -25.007 1.00 82.75 5   A 1 
ATOM 34   C CA  . PHE A 1 5   ? -15.443 -8.919  -24.401 1.00 85.21 5   A 1 
ATOM 35   C C   . PHE A 1 5   ? -15.410 -8.529  -22.921 1.00 86.46 5   A 1 
ATOM 36   O O   . PHE A 1 5   ? -16.185 -7.665  -22.520 1.00 86.36 5   A 1 
ATOM 37   C CB  . PHE A 1 5   ? -16.047 -10.320 -24.597 1.00 85.47 5   A 1 
ATOM 38   C CG  . PHE A 1 5   ? -17.378 -10.514 -23.909 1.00 87.15 5   A 1 
ATOM 39   C CD1 . PHE A 1 5   ? -17.430 -10.940 -22.570 1.00 83.70 5   A 1 
ATOM 40   C CD2 . PHE A 1 5   ? -18.570 -10.217 -24.589 1.00 83.54 5   A 1 
ATOM 41   C CE1 . PHE A 1 5   ? -18.670 -11.077 -21.917 1.00 82.53 5   A 1 
ATOM 42   C CE2 . PHE A 1 5   ? -19.813 -10.361 -23.938 1.00 81.38 5   A 1 
ATOM 43   C CZ  . PHE A 1 5   ? -19.857 -10.779 -22.602 1.00 84.45 5   A 1 
ATOM 44   N N   . GLU A 1 6   ? -14.511 -9.087  -22.113 1.00 85.87 6   A 1 
ATOM 45   C CA  . GLU A 1 6   ? -14.398 -8.740  -20.693 1.00 85.60 6   A 1 
ATOM 46   C C   . GLU A 1 6   ? -14.130 -7.252  -20.475 1.00 86.72 6   A 1 
ATOM 47   O O   . GLU A 1 6   ? -14.742 -6.612  -19.626 1.00 85.27 6   A 1 
ATOM 48   C CB  . GLU A 1 6   ? -13.252 -9.506  -20.016 1.00 83.47 6   A 1 
ATOM 49   C CG  . GLU A 1 6   ? -13.586 -10.949 -19.667 1.00 77.52 6   A 1 
ATOM 50   C CD  . GLU A 1 6   ? -12.828 -11.408 -18.407 1.00 75.57 6   A 1 
ATOM 51   O OE1 . GLU A 1 6   ? -13.409 -12.195 -17.639 1.00 68.79 6   A 1 
ATOM 52   O OE2 . GLU A 1 6   ? -11.747 -10.867 -18.084 1.00 68.58 6   A 1 
ATOM 53   N N   . ARG A 1 7   ? -13.206 -6.701  -21.258 1.00 86.60 7   A 1 
ATOM 54   C CA  . ARG A 1 7   ? -12.840 -5.295  -21.160 1.00 86.40 7   A 1 
ATOM 55   C C   . ARG A 1 7   ? -14.003 -4.386  -21.528 1.00 87.42 7   A 1 
ATOM 56   O O   . ARG A 1 7   ? -14.244 -3.390  -20.840 1.00 86.06 7   A 1 
ATOM 57   C CB  . ARG A 1 7   ? -11.604 -5.055  -22.040 1.00 84.50 7   A 1 
ATOM 58   C CG  . ARG A 1 7   ? -10.982 -3.690  -21.754 1.00 73.65 7   A 1 
ATOM 59   C CD  . ARG A 1 7   ? -9.726  -3.518  -22.613 1.00 68.56 7   A 1 
ATOM 60   N NE  . ARG A 1 7   ? -9.005  -2.287  -22.263 1.00 59.16 7   A 1 
ATOM 61   C CZ  . ARG A 1 7   ? -7.857  -1.870  -22.791 1.00 52.38 7   A 1 
ATOM 62   N NH1 . ARG A 1 7   ? -7.284  -2.539  -23.748 1.00 46.41 7   A 1 
ATOM 63   N NH2 . ARG A 1 7   ? -7.283  -0.789  -22.353 1.00 43.99 7   A 1 
ATOM 64   N N   . LEU A 1 8   ? -14.731 -4.734  -22.587 1.00 86.11 8   A 1 
ATOM 65   C CA  . LEU A 1 8   ? -15.910 -3.996  -23.027 1.00 86.15 8   A 1 
ATOM 66   C C   . LEU A 1 8   ? -17.039 -4.090  -22.002 1.00 87.76 8   A 1 
ATOM 67   O O   . LEU A 1 8   ? -17.589 -3.062  -21.624 1.00 87.12 8   A 1 
ATOM 68   C CB  . LEU A 1 8   ? -16.371 -4.534  -24.391 1.00 84.31 8   A 1 
ATOM 69   C CG  . LEU A 1 8   ? -15.494 -4.062  -25.564 1.00 77.33 8   A 1 
ATOM 70   C CD1 . LEU A 1 8   ? -15.857 -4.856  -26.822 1.00 72.94 8   A 1 
ATOM 71   C CD2 . LEU A 1 8   ? -15.674 -2.571  -25.845 1.00 72.46 8   A 1 
ATOM 72   N N   . PHE A 1 9   ? -17.334 -5.291  -21.507 1.00 87.80 9   A 1 
ATOM 73   C CA  . PHE A 1 9   ? -18.376 -5.518  -20.503 1.00 89.24 9   A 1 
ATOM 74   C C   . PHE A 1 9   ? -18.113 -4.693  -19.241 1.00 89.43 9   A 1 
ATOM 75   O O   . PHE A 1 9   ? -18.985 -3.953  -18.785 1.00 88.90 9   A 1 
ATOM 76   C CB  . PHE A 1 9   ? -18.450 -7.012  -20.181 1.00 89.36 9   A 1 
ATOM 77   C CG  . PHE A 1 9   ? -19.664 -7.395  -19.363 1.00 90.54 9   A 1 
ATOM 78   C CD1 . PHE A 1 9   ? -19.754 -7.063  -18.005 1.00 87.68 9   A 1 
ATOM 79   C CD2 . PHE A 1 9   ? -20.734 -8.086  -19.972 1.00 87.39 9   A 1 
ATOM 80   C CE1 . PHE A 1 9   ? -20.898 -7.395  -17.268 1.00 86.50 9   A 1 
ATOM 81   C CE2 . PHE A 1 9   ? -21.868 -8.426  -19.238 1.00 85.76 9   A 1 
ATOM 82   C CZ  . PHE A 1 9   ? -21.956 -8.077  -17.884 1.00 87.94 9   A 1 
ATOM 83   N N   . SER A 1 10  ? -16.900 -4.752  -18.716 1.00 89.33 10  A 1 
ATOM 84   C CA  . SER A 1 10  ? -16.510 -4.014  -17.511 1.00 88.27 10  A 1 
ATOM 85   C C   . SER A 1 10  ? -16.635 -2.501  -17.707 1.00 88.36 10  A 1 
ATOM 86   O O   . SER A 1 10  ? -17.187 -1.807  -16.865 1.00 86.94 10  A 1 
ATOM 87   C CB  . SER A 1 10  ? -15.073 -4.364  -17.114 1.00 86.57 10  A 1 
ATOM 88   O OG  . SER A 1 10  ? -14.924 -5.760  -16.938 1.00 75.26 10  A 1 
ATOM 89   N N   . LYS A 1 11  ? -16.187 -2.008  -18.864 1.00 86.80 11  A 1 
ATOM 90   C CA  . LYS A 1 11  ? -16.262 -0.577  -19.194 1.00 85.68 11  A 1 
ATOM 91   C C   . LYS A 1 11  ? -17.709 -0.102  -19.345 1.00 86.51 11  A 1 
ATOM 92   O O   . LYS A 1 11  ? -18.044 0.982   -18.873 1.00 85.50 11  A 1 
ATOM 93   C CB  . LYS A 1 11  ? -15.433 -0.320  -20.454 1.00 83.77 11  A 1 
ATOM 94   C CG  . LYS A 1 11  ? -15.305 1.182   -20.754 1.00 72.95 11  A 1 
ATOM 95   C CD  . LYS A 1 11  ? -14.427 1.408   -21.981 1.00 66.85 11  A 1 
ATOM 96   C CE  . LYS A 1 11  ? -14.309 2.908   -22.229 1.00 57.52 11  A 1 
ATOM 97   N NZ  . LYS A 1 11  ? -13.513 3.209   -23.447 1.00 51.29 11  A 1 
ATOM 98   N N   . LEU A 1 12  ? -18.569 -0.886  -19.990 1.00 86.68 12  A 1 
ATOM 99   C CA  . LEU A 1 12  ? -19.987 -0.561  -20.153 1.00 86.41 12  A 1 
ATOM 100  C C   . LEU A 1 12  ? -20.719 -0.552  -18.811 1.00 86.48 12  A 1 
ATOM 101  O O   . LEU A 1 12  ? -21.503 0.360   -18.551 1.00 85.65 12  A 1 
ATOM 102  C CB  . LEU A 1 12  ? -20.641 -1.564  -21.112 1.00 86.20 12  A 1 
ATOM 103  C CG  . LEU A 1 12  ? -20.238 -1.386  -22.588 1.00 84.22 12  A 1 
ATOM 104  C CD1 . LEU A 1 12  ? -20.708 -2.595  -23.391 1.00 80.53 12  A 1 
ATOM 105  C CD2 . LEU A 1 12  ? -20.850 -0.127  -23.217 1.00 80.07 12  A 1 
ATOM 106  N N   . LYS A 1 13  ? -20.421 -1.504  -17.932 1.00 88.00 13  A 1 
ATOM 107  C CA  . LYS A 1 13  ? -20.964 -1.558  -16.567 1.00 87.88 13  A 1 
ATOM 108  C C   . LYS A 1 13  ? -20.568 -0.311  -15.771 1.00 87.57 13  A 1 
ATOM 109  O O   . LYS A 1 13  ? -21.446 0.368   -15.239 1.00 86.65 13  A 1 
ATOM 110  C CB  . LYS A 1 13  ? -20.506 -2.863  -15.893 1.00 87.03 13  A 1 
ATOM 111  C CG  . LYS A 1 13  ? -21.109 -3.026  -14.489 1.00 83.24 13  A 1 
ATOM 112  C CD  . LYS A 1 13  ? -20.597 -4.309  -13.826 1.00 81.13 13  A 1 
ATOM 113  C CE  . LYS A 1 13  ? -21.124 -4.391  -12.391 1.00 74.80 13  A 1 
ATOM 114  N NZ  . LYS A 1 13  ? -20.607 -5.580  -11.679 1.00 68.37 13  A 1 
ATOM 115  N N   . GLU A 1 14  ? -19.297 0.040   -15.769 1.00 88.65 14  A 1 
ATOM 116  C CA  . GLU A 1 14  ? -18.804 1.247   -15.087 1.00 88.16 14  A 1 
ATOM 117  C C   . GLU A 1 14  ? -19.458 2.528   -15.623 1.00 88.03 14  A 1 
ATOM 118  O O   . GLU A 1 14  ? -19.874 3.413   -14.869 1.00 86.78 14  A 1 
ATOM 119  C CB  . GLU A 1 14  ? -17.278 1.310   -15.264 1.00 87.04 14  A 1 
ATOM 120  C CG  . GLU A 1 14  ? -16.618 2.422   -14.434 1.00 77.93 14  A 1 
ATOM 121  C CD  . GLU A 1 14  ? -15.123 2.610   -14.742 1.00 74.09 14  A 1 
ATOM 122  O OE1 . GLU A 1 14  ? -14.538 3.562   -14.177 1.00 67.35 14  A 1 
ATOM 123  O OE2 . GLU A 1 14  ? -14.572 1.861   -15.574 1.00 68.66 14  A 1 
ATOM 124  N N   . MET A 1 15  ? -19.611 2.614   -16.949 1.00 85.69 15  A 1 
ATOM 125  C CA  . MET A 1 15  ? -20.289 3.743   -17.587 1.00 84.48 15  A 1 
ATOM 126  C C   . MET A 1 15  ? -21.765 3.828   -17.197 1.00 84.93 15  A 1 
ATOM 127  O O   . MET A 1 15  ? -22.276 4.930   -17.021 1.00 83.40 15  A 1 
ATOM 128  C CB  . MET A 1 15  ? -20.142 3.636   -19.112 1.00 82.57 15  A 1 
ATOM 129  C CG  . MET A 1 15  ? -18.754 4.047   -19.594 1.00 77.66 15  A 1 
ATOM 130  S SD  . MET A 1 15  ? -18.568 3.936   -21.400 1.00 72.62 15  A 1 
ATOM 131  C CE  . MET A 1 15  ? -16.998 4.770   -21.602 1.00 63.40 15  A 1 
ATOM 132  N N   . LYS A 1 16  ? -22.458 2.694   -17.058 1.00 85.85 16  A 1 
ATOM 133  C CA  . LYS A 1 16  ? -23.854 2.633   -16.595 1.00 85.11 16  A 1 
ATOM 134  C C   . LYS A 1 16  ? -23.985 3.090   -15.141 1.00 85.79 16  A 1 
ATOM 135  O O   . LYS A 1 16  ? -24.851 3.914   -14.846 1.00 84.55 16  A 1 
ATOM 136  C CB  . LYS A 1 16  ? -24.393 1.208   -16.815 1.00 82.84 16  A 1 
ATOM 137  C CG  . LYS A 1 16  ? -25.848 1.010   -16.368 1.00 79.00 16  A 1 
ATOM 138  C CD  . LYS A 1 16  ? -25.959 0.254   -15.035 1.00 73.81 16  A 1 
ATOM 139  C CE  . LYS A 1 16  ? -27.423 -0.013  -14.711 1.00 66.74 16  A 1 
ATOM 140  N NZ  . LYS A 1 16  ? -27.577 -1.018  -13.634 1.00 61.37 16  A 1 
ATOM 141  N N   . ASP A 1 17  ? -23.110 2.626   -14.269 1.00 86.14 17  A 1 
ATOM 142  C CA  . ASP A 1 17  ? -23.111 2.999   -12.855 1.00 85.92 17  A 1 
ATOM 143  C C   . ASP A 1 17  ? -22.876 4.508   -12.695 1.00 86.63 17  A 1 
ATOM 144  O O   . ASP A 1 17  ? -23.613 5.186   -11.976 1.00 85.49 17  A 1 
ATOM 145  C CB  . ASP A 1 17  ? -22.062 2.159   -12.097 1.00 84.25 17  A 1 
ATOM 146  C CG  . ASP A 1 17  ? -22.401 0.666   -12.026 1.00 81.56 17  A 1 
ATOM 147  O OD1 . ASP A 1 17  ? -23.597 0.310   -12.165 1.00 77.08 17  A 1 
ATOM 148  O OD2 . ASP A 1 17  ? -21.465 -0.141  -11.820 1.00 76.00 17  A 1 
ATOM 149  N N   . LYS A 1 18  ? -21.947 5.059   -13.461 1.00 86.10 18  A 1 
ATOM 150  C CA  . LYS A 1 18  ? -21.719 6.504   -13.522 1.00 86.96 18  A 1 
ATOM 151  C C   . LYS A 1 18  ? -22.928 7.269   -14.065 1.00 87.21 18  A 1 
ATOM 152  O O   . LYS A 1 18  ? -23.264 8.331   -13.542 1.00 84.69 18  A 1 
ATOM 153  C CB  . LYS A 1 18  ? -20.451 6.775   -14.334 1.00 85.48 18  A 1 
ATOM 154  C CG  . LYS A 1 18  ? -20.070 8.259   -14.296 1.00 80.07 18  A 1 
ATOM 155  C CD  . LYS A 1 18  ? -18.727 8.487   -15.001 1.00 76.17 18  A 1 
ATOM 156  C CE  . LYS A 1 18  ? -18.367 9.969   -14.922 1.00 67.97 18  A 1 
ATOM 157  N NZ  . LYS A 1 18  ? -17.042 10.235  -15.511 1.00 60.32 18  A 1 
ATOM 158  N N   . ALA A 1 19  ? -23.599 6.764   -15.097 1.00 85.96 19  A 1 
ATOM 159  C CA  . ALA A 1 19  ? -24.781 7.416   -15.659 1.00 84.35 19  A 1 
ATOM 160  C C   . ALA A 1 19  ? -25.919 7.533   -14.632 1.00 84.87 19  A 1 
ATOM 161  O O   . ALA A 1 19  ? -26.636 8.531   -14.632 1.00 83.42 19  A 1 
ATOM 162  C CB  . ALA A 1 19  ? -25.244 6.654   -16.908 1.00 82.29 19  A 1 
ATOM 163  N N   . ALA A 1 20  ? -26.068 6.549   -13.752 1.00 84.78 20  A 1 
ATOM 164  C CA  . ALA A 1 20  ? -27.104 6.539   -12.724 1.00 83.49 20  A 1 
ATOM 165  C C   . ALA A 1 20  ? -26.943 7.652   -11.674 1.00 84.51 20  A 1 
ATOM 166  O O   . ALA A 1 20  ? -27.950 8.122   -11.143 1.00 82.26 20  A 1 
ATOM 167  C CB  . ALA A 1 20  ? -27.138 5.150   -12.076 1.00 80.18 20  A 1 
ATOM 168  N N   . THR A 1 21  ? -25.713 8.123   -11.435 1.00 85.72 21  A 1 
ATOM 169  C CA  . THR A 1 21  ? -25.425 9.164   -10.436 1.00 86.41 21  A 1 
ATOM 170  C C   . THR A 1 21  ? -25.457 10.589  -11.000 1.00 87.77 21  A 1 
ATOM 171  O O   . THR A 1 21  ? -25.376 11.553  -10.237 1.00 85.50 21  A 1 
ATOM 172  C CB  . THR A 1 21  ? -24.066 8.917   -9.763  1.00 84.68 21  A 1 
ATOM 173  O OG1 . THR A 1 21  ? -23.003 9.000   -10.689 1.00 78.72 21  A 1 
ATOM 174  C CG2 . THR A 1 21  ? -23.984 7.537   -9.109  1.00 76.34 21  A 1 
ATOM 175  N N   . LEU A 1 22  ? -25.555 10.740  -12.320 1.00 88.03 22  A 1 
ATOM 176  C CA  . LEU A 1 22  ? -25.472 12.052  -12.967 1.00 88.43 22  A 1 
ATOM 177  C C   . LEU A 1 22  ? -26.833 12.770  -13.005 1.00 88.93 22  A 1 
ATOM 178  O O   . LEU A 1 22  ? -27.872 12.135  -13.194 1.00 86.81 22  A 1 
ATOM 179  C CB  . LEU A 1 22  ? -24.887 11.905  -14.381 1.00 86.81 22  A 1 
ATOM 180  C CG  . LEU A 1 22  ? -23.391 11.525  -14.422 1.00 84.47 22  A 1 
ATOM 181  C CD1 . LEU A 1 22  ? -22.972 11.234  -15.869 1.00 79.86 22  A 1 
ATOM 182  C CD2 . LEU A 1 22  ? -22.487 12.624  -13.882 1.00 80.00 22  A 1 
ATOM 183  N N   . PRO A 1 23  ? -26.830 14.116  -12.933 1.00 88.97 23  A 1 
ATOM 184  C CA  . PRO A 1 23  ? -27.997 14.930  -13.261 1.00 88.52 23  A 1 
ATOM 185  C C   . PRO A 1 23  ? -28.507 14.634  -14.674 1.00 88.79 23  A 1 
ATOM 186  O O   . PRO A 1 23  ? -27.729 14.312  -15.562 1.00 86.21 23  A 1 
ATOM 187  C CB  . PRO A 1 23  ? -27.540 16.392  -13.142 1.00 86.56 23  A 1 
ATOM 188  C CG  . PRO A 1 23  ? -26.330 16.317  -12.220 1.00 84.73 23  A 1 
ATOM 189  C CD  . PRO A 1 23  ? -25.710 14.961  -12.560 1.00 87.32 23  A 1 
ATOM 190  N N   . HIS A 1 24  ? -29.821 14.775  -14.897 1.00 88.14 24  A 1 
ATOM 191  C CA  . HIS A 1 24  ? -30.486 14.272  -16.104 1.00 88.53 24  A 1 
ATOM 192  C C   . HIS A 1 24  ? -29.867 14.746  -17.426 1.00 89.27 24  A 1 
ATOM 193  O O   . HIS A 1 24  ? -29.625 13.926  -18.314 1.00 87.27 24  A 1 
ATOM 194  C CB  . HIS A 1 24  ? -31.973 14.611  -16.031 1.00 86.15 24  A 1 
ATOM 195  C CG  . HIS A 1 24  ? -32.784 13.847  -17.043 1.00 82.55 24  A 1 
ATOM 196  N ND1 . HIS A 1 24  ? -32.911 12.474  -17.092 1.00 73.48 24  A 1 
ATOM 197  C CD2 . HIS A 1 24  ? -33.510 14.375  -18.067 1.00 73.12 24  A 1 
ATOM 198  C CE1 . HIS A 1 24  ? -33.702 12.188  -18.128 1.00 73.76 24  A 1 
ATOM 199  N NE2 . HIS A 1 24  ? -34.093 13.309  -18.734 1.00 73.53 24  A 1 
ATOM 200  N N   . GLU A 1 25  ? -29.533 16.019  -17.552 1.00 88.41 25  A 1 
ATOM 201  C CA  . GLU A 1 25  ? -28.887 16.538  -18.773 1.00 88.30 25  A 1 
ATOM 202  C C   . GLU A 1 25  ? -27.477 15.964  -18.982 1.00 89.12 25  A 1 
ATOM 203  O O   . GLU A 1 25  ? -27.119 15.546  -20.085 1.00 87.23 25  A 1 
ATOM 204  C CB  . GLU A 1 25  ? -28.855 18.077  -18.735 1.00 86.61 25  A 1 
ATOM 205  C CG  . GLU A 1 25  ? -30.237 18.708  -18.984 1.00 77.49 25  A 1 
ATOM 206  C CD  . GLU A 1 25  ? -30.865 18.205  -20.292 1.00 71.76 25  A 1 
ATOM 207  O OE1 . GLU A 1 25  ? -32.037 17.770  -20.272 1.00 64.02 25  A 1 
ATOM 208  O OE2 . GLU A 1 25  ? -30.146 18.134  -21.305 1.00 65.19 25  A 1 
ATOM 209  N N   . GLN A 1 26  ? -26.692 15.843  -17.919 1.00 90.41 26  A 1 
ATOM 210  C CA  . GLN A 1 26  ? -25.376 15.207  -17.995 1.00 90.25 26  A 1 
ATOM 211  C C   . GLN A 1 26  ? -25.505 13.701  -18.269 1.00 90.50 26  A 1 
ATOM 212  O O   . GLN A 1 26  ? -24.693 13.129  -18.991 1.00 88.82 26  A 1 
ATOM 213  C CB  . GLN A 1 26  ? -24.593 15.444  -16.702 1.00 89.05 26  A 1 
ATOM 214  C CG  . GLN A 1 26  ? -24.284 16.929  -16.448 1.00 82.92 26  A 1 
ATOM 215  C CD  . GLN A 1 26  ? -23.451 17.133  -15.182 1.00 77.14 26  A 1 
ATOM 216  O OE1 . GLN A 1 26  ? -22.998 16.205  -14.532 1.00 69.72 26  A 1 
ATOM 217  N NE2 . GLN A 1 26  ? -23.222 18.363  -14.780 1.00 66.27 26  A 1 
ATOM 218  N N   . ARG A 1 27  ? -26.564 13.077  -17.740 1.00 90.27 27  A 1 
ATOM 219  C CA  . ARG A 1 27  ? -26.887 11.669  -17.992 1.00 90.09 27  A 1 
ATOM 220  C C   . ARG A 1 27  ? -27.173 11.413  -19.467 1.00 89.74 27  A 1 
ATOM 221  O O   . ARG A 1 27  ? -26.657 10.427  -19.990 1.00 88.40 27  A 1 
ATOM 222  C CB  . ARG A 1 27  ? -28.045 11.241  -17.080 1.00 87.99 27  A 1 
ATOM 223  C CG  . ARG A 1 27  ? -28.314 9.732   -17.150 1.00 84.99 27  A 1 
ATOM 224  C CD  . ARG A 1 27  ? -29.405 9.343   -16.153 1.00 82.90 27  A 1 
ATOM 225  N NE  . ARG A 1 27  ? -29.639 7.902   -16.159 1.00 79.11 27  A 1 
ATOM 226  C CZ  . ARG A 1 27  ? -30.277 7.197   -15.232 1.00 76.43 27  A 1 
ATOM 227  N NH1 . ARG A 1 27  ? -30.838 7.757   -14.198 1.00 70.78 27  A 1 
ATOM 228  N NH2 . ARG A 1 27  ? -30.345 5.909   -15.337 1.00 70.06 27  A 1 
ATOM 229  N N   . LYS A 1 28  ? -27.888 12.290  -20.168 1.00 90.54 28  A 1 
ATOM 230  C CA  . LYS A 1 28  ? -28.102 12.196  -21.624 1.00 90.84 28  A 1 
ATOM 231  C C   . LYS A 1 28  ? -26.782 12.219  -22.397 1.00 90.68 28  A 1 
ATOM 232  O O   . LYS A 1 28  ? -26.552 11.348  -23.241 1.00 89.33 28  A 1 
ATOM 233  C CB  . LYS A 1 28  ? -28.980 13.346  -22.125 1.00 89.76 28  A 1 
ATOM 234  C CG  . LYS A 1 28  ? -30.451 13.273  -21.696 1.00 87.96 28  A 1 
ATOM 235  C CD  . LYS A 1 28  ? -31.144 14.516  -22.263 1.00 87.19 28  A 1 
ATOM 236  C CE  . LYS A 1 28  ? -32.604 14.616  -21.877 1.00 82.26 28  A 1 
ATOM 237  N NZ  . LYS A 1 28  ? -33.155 15.901  -22.358 1.00 79.88 28  A 1 
ATOM 238  N N   . VAL A 1 29  ? -25.895 13.158  -22.081 1.00 91.28 29  A 1 
ATOM 239  C CA  . VAL A 1 29  ? -24.572 13.273  -22.721 1.00 90.58 29  A 1 
ATOM 240  C C   . VAL A 1 29  ? -23.727 12.026  -22.451 1.00 90.42 29  A 1 
ATOM 241  O O   . VAL A 1 29  ? -23.047 11.509  -23.347 1.00 89.11 29  A 1 
ATOM 242  C CB  . VAL A 1 29  ? -23.827 14.530  -22.232 1.00 89.55 29  A 1 
ATOM 243  C CG1 . VAL A 1 29  ? -22.439 14.649  -22.860 1.00 83.20 29  A 1 
ATOM 244  C CG2 . VAL A 1 29  ? -24.609 15.805  -22.559 1.00 83.68 29  A 1 
ATOM 245  N N   . HIS A 1 30  ? -23.779 11.510  -21.232 1.00 90.70 30  A 1 
ATOM 246  C CA  . HIS A 1 30  ? -23.050 10.302  -20.873 1.00 89.95 30  A 1 
ATOM 247  C C   . HIS A 1 30  ? -23.632 9.061   -21.558 1.00 90.20 30  A 1 
ATOM 248  O O   . HIS A 1 30  ? -22.882 8.278   -22.128 1.00 88.80 30  A 1 
ATOM 249  C CB  . HIS A 1 30  ? -23.019 10.161  -19.355 1.00 88.38 30  A 1 
ATOM 250  C CG  . HIS A 1 30  ? -22.001 9.138   -18.920 1.00 85.07 30  A 1 
ATOM 251  N ND1 . HIS A 1 30  ? -20.623 9.269   -19.037 1.00 74.47 30  A 1 
ATOM 252  C CD2 . HIS A 1 30  ? -22.259 7.908   -18.390 1.00 74.53 30  A 1 
ATOM 253  C CE1 . HIS A 1 30  ? -20.081 8.147   -18.570 1.00 75.39 30  A 1 
ATOM 254  N NE2 . HIS A 1 30  ? -21.037 7.288   -18.166 1.00 76.33 30  A 1 
ATOM 255  N N   . ALA A 1 31  ? -24.967 8.930   -21.582 1.00 90.23 31  A 1 
ATOM 256  C CA  . ALA A 1 31  ? -25.675 7.856   -22.269 1.00 90.15 31  A 1 
ATOM 257  C C   . ALA A 1 31  ? -25.348 7.817   -23.766 1.00 90.18 31  A 1 
ATOM 258  O O   . ALA A 1 31  ? -25.135 6.738   -24.316 1.00 89.06 31  A 1 
ATOM 259  C CB  . ALA A 1 31  ? -27.176 8.018   -22.018 1.00 89.65 31  A 1 
ATOM 260  N N   . GLU A 1 32  ? -25.208 8.963   -24.414 1.00 91.31 32  A 1 
ATOM 261  C CA  . GLU A 1 32  ? -24.742 9.048   -25.793 1.00 91.01 32  A 1 
ATOM 262  C C   . GLU A 1 32  ? -23.339 8.451   -25.969 1.00 90.25 32  A 1 
ATOM 263  O O   . GLU A 1 32  ? -23.122 7.625   -26.855 1.00 88.78 32  A 1 
ATOM 264  C CB  . GLU A 1 32  ? -24.757 10.516  -26.256 1.00 90.20 32  A 1 
ATOM 265  C CG  . GLU A 1 32  ? -24.408 10.636  -27.740 1.00 88.53 32  A 1 
ATOM 266  C CD  . GLU A 1 32  ? -24.281 12.086  -28.189 1.00 87.81 32  A 1 
ATOM 267  O OE1 . GLU A 1 32  ? -23.348 12.386  -28.963 1.00 81.45 32  A 1 
ATOM 268  O OE2 . GLU A 1 32  ? -25.100 12.922  -27.761 1.00 82.59 32  A 1 
ATOM 269  N N   . LYS A 1 33  ? -22.406 8.808   -25.100 1.00 90.13 33  A 1 
ATOM 270  C CA  . LYS A 1 33  ? -21.039 8.269   -25.145 1.00 88.77 33  A 1 
ATOM 271  C C   . LYS A 1 33  ? -21.031 6.746   -24.952 1.00 88.41 33  A 1 
ATOM 272  O O   . LYS A 1 33  ? -20.299 6.056   -25.659 1.00 86.76 33  A 1 
ATOM 273  C CB  . LYS A 1 33  ? -20.154 8.953   -24.090 1.00 87.46 33  A 1 
ATOM 274  C CG  . LYS A 1 33  ? -19.882 10.433  -24.434 1.00 78.34 33  A 1 
ATOM 275  C CD  . LYS A 1 33  ? -19.006 11.117  -23.373 1.00 73.93 33  A 1 
ATOM 276  C CE  . LYS A 1 33  ? -18.797 12.569  -23.784 1.00 63.70 33  A 1 
ATOM 277  N NZ  . LYS A 1 33  ? -17.887 13.339  -22.881 1.00 57.16 33  A 1 
ATOM 278  N N   . VAL A 1 34  ? -21.848 6.223   -24.045 1.00 87.85 34  A 1 
ATOM 279  C CA  . VAL A 1 34  ? -21.971 4.777   -23.823 1.00 86.57 34  A 1 
ATOM 280  C C   . VAL A 1 34  ? -22.602 4.088   -25.029 1.00 87.41 34  A 1 
ATOM 281  O O   . VAL A 1 34  ? -22.087 3.069   -25.474 1.00 86.92 34  A 1 
ATOM 282  C CB  . VAL A 1 34  ? -22.762 4.446   -22.537 1.00 84.82 34  A 1 
ATOM 283  C CG1 . VAL A 1 34  ? -22.751 2.932   -22.275 1.00 79.94 34  A 1 
ATOM 284  C CG2 . VAL A 1 34  ? -22.163 5.122   -21.304 1.00 80.60 34  A 1 
ATOM 285  N N   . ALA A 1 35  ? -23.660 4.650   -25.606 1.00 88.86 35  A 1 
ATOM 286  C CA  . ALA A 1 35  ? -24.317 4.116   -26.794 1.00 89.38 35  A 1 
ATOM 287  C C   . ALA A 1 35  ? -23.366 4.084   -28.002 1.00 89.61 35  A 1 
ATOM 288  O O   . ALA A 1 35  ? -23.292 3.064   -28.689 1.00 88.64 35  A 1 
ATOM 289  C CB  . ALA A 1 35  ? -25.582 4.931   -27.076 1.00 89.23 35  A 1 
ATOM 290  N N   . LYS A 1 36  ? -22.570 5.133   -28.217 1.00 89.13 36  A 1 
ATOM 291  C CA  . LYS A 1 36  ? -21.513 5.155   -29.233 1.00 88.93 36  A 1 
ATOM 292  C C   . LYS A 1 36  ? -20.472 4.061   -28.986 1.00 88.35 36  A 1 
ATOM 293  O O   . LYS A 1 36  ? -20.123 3.321   -29.908 1.00 87.21 36  A 1 
ATOM 294  C CB  . LYS A 1 36  ? -20.816 6.532   -29.251 1.00 88.64 36  A 1 
ATOM 295  C CG  . LYS A 1 36  ? -21.673 7.641   -29.888 1.00 84.44 36  A 1 
ATOM 296  C CD  . LYS A 1 36  ? -20.933 8.996   -29.835 1.00 82.62 36  A 1 
ATOM 297  C CE  . LYS A 1 36  ? -21.749 10.060  -30.553 1.00 74.97 36  A 1 
ATOM 298  N NZ  . LYS A 1 36  ? -21.178 11.425  -30.461 1.00 69.92 36  A 1 
ATOM 299  N N   . ALA A 1 37  ? -20.010 3.922   -27.751 1.00 87.22 37  A 1 
ATOM 300  C CA  . ALA A 1 37  ? -19.038 2.890   -27.395 1.00 85.32 37  A 1 
ATOM 301  C C   . ALA A 1 37  ? -19.602 1.473   -27.613 1.00 85.71 37  A 1 
ATOM 302  O O   . ALA A 1 37  ? -18.905 0.619   -28.154 1.00 84.55 37  A 1 
ATOM 303  C CB  . ALA A 1 37  ? -18.595 3.103   -25.942 1.00 83.67 37  A 1 
ATOM 304  N N   . PHE A 1 38  ? -20.864 1.244   -27.255 1.00 86.03 38  A 1 
ATOM 305  C CA  . PHE A 1 38  ? -21.546 -0.029  -27.486 1.00 86.99 38  A 1 
ATOM 306  C C   . PHE A 1 38  ? -21.716 -0.316  -28.979 1.00 87.45 38  A 1 
ATOM 307  O O   . PHE A 1 38  ? -21.405 -1.419  -29.408 1.00 86.78 38  A 1 
ATOM 308  C CB  . PHE A 1 38  ? -22.898 -0.008  -26.766 1.00 86.96 38  A 1 
ATOM 309  C CG  . PHE A 1 38  ? -23.629 -1.330  -26.841 1.00 87.09 38  A 1 
ATOM 310  C CD1 . PHE A 1 38  ? -24.626 -1.547  -27.809 1.00 82.44 38  A 1 
ATOM 311  C CD2 . PHE A 1 38  ? -23.311 -2.363  -25.937 1.00 82.58 38  A 1 
ATOM 312  C CE1 . PHE A 1 38  ? -25.313 -2.775  -27.855 1.00 81.44 38  A 1 
ATOM 313  C CE2 . PHE A 1 38  ? -23.992 -3.586  -25.978 1.00 79.98 38  A 1 
ATOM 314  C CZ  . PHE A 1 38  ? -24.992 -3.790  -26.941 1.00 83.55 38  A 1 
ATOM 315  N N   . TRP A 1 39  ? -22.128 0.669   -29.771 1.00 88.31 39  A 1 
ATOM 316  C CA  . TRP A 1 39  ? -22.265 0.540   -31.220 1.00 88.87 39  A 1 
ATOM 317  C C   . TRP A 1 39  ? -20.965 0.084   -31.875 1.00 88.18 39  A 1 
ATOM 318  O O   . TRP A 1 39  ? -20.960 -0.879  -32.650 1.00 85.83 39  A 1 
ATOM 319  C CB  . TRP A 1 39  ? -22.732 1.874   -31.809 1.00 89.04 39  A 1 
ATOM 320  C CG  . TRP A 1 39  ? -22.878 1.836   -33.296 1.00 89.17 39  A 1 
ATOM 321  C CD1 . TRP A 1 39  ? -22.063 2.432   -34.196 1.00 87.90 39  A 1 
ATOM 322  C CD2 . TRP A 1 39  ? -23.900 1.131   -34.075 1.00 89.72 39  A 1 
ATOM 323  N NE1 . TRP A 1 39  ? -22.506 2.149   -35.479 1.00 87.67 39  A 1 
ATOM 324  C CE2 . TRP A 1 39  ? -23.617 1.346   -35.442 1.00 88.71 39  A 1 
ATOM 325  C CE3 . TRP A 1 39  ? -25.008 0.331   -33.735 1.00 88.44 39  A 1 
ATOM 326  C CZ2 . TRP A 1 39  ? -24.413 0.769   -36.460 1.00 87.71 39  A 1 
ATOM 327  C CZ3 . TRP A 1 39  ? -25.802 -0.231  -34.741 1.00 85.94 39  A 1 
ATOM 328  C CH2 . TRP A 1 39  ? -25.502 -0.025  -36.095 1.00 85.63 39  A 1 
ATOM 329  N N   . MET A 1 40  ? -19.848 0.697   -31.507 1.00 87.68 40  A 1 
ATOM 330  C CA  . MET A 1 40  ? -18.529 0.300   -31.987 1.00 86.11 40  A 1 
ATOM 331  C C   . MET A 1 40  ? -18.139 -1.105  -31.488 1.00 85.10 40  A 1 
ATOM 332  O O   . MET A 1 40  ? -17.607 -1.908  -32.257 1.00 83.03 40  A 1 
ATOM 333  C CB  . MET A 1 40  ? -17.484 1.331   -31.557 1.00 85.42 40  A 1 
ATOM 334  C CG  . MET A 1 40  ? -17.686 2.719   -32.197 1.00 82.35 40  A 1 
ATOM 335  S SD  . MET A 1 40  ? -17.753 2.762   -34.013 1.00 79.13 40  A 1 
ATOM 336  C CE  . MET A 1 40  ? -16.117 2.156   -34.458 1.00 68.77 40  A 1 
ATOM 337  N N   . ALA A 1 41  ? -18.460 -1.432  -30.253 1.00 85.36 41  A 1 
ATOM 338  C CA  . ALA A 1 41  ? -18.148 -2.732  -29.653 1.00 83.14 41  A 1 
ATOM 339  C C   . ALA A 1 41  ? -18.853 -3.905  -30.346 1.00 83.36 41  A 1 
ATOM 340  O O   . ALA A 1 41  ? -18.280 -4.988  -30.481 1.00 81.42 41  A 1 
ATOM 341  C CB  . ALA A 1 41  ? -18.525 -2.684  -28.176 1.00 81.43 41  A 1 
ATOM 342  N N   . ILE A 1 42  ? -20.082 -3.698  -30.830 1.00 84.25 42  A 1 
ATOM 343  C CA  . ILE A 1 42  ? -20.845 -4.719  -31.563 1.00 82.67 42  A 1 
ATOM 344  C C   . ILE A 1 42  ? -20.523 -4.754  -33.064 1.00 81.67 42  A 1 
ATOM 345  O O   . ILE A 1 42  ? -21.206 -5.457  -33.831 1.00 77.88 42  A 1 
ATOM 346  C CB  . ILE A 1 42  ? -22.356 -4.622  -31.251 1.00 81.63 42  A 1 
ATOM 347  C CG1 . ILE A 1 42  ? -22.978 -3.328  -31.815 1.00 78.97 42  A 1 
ATOM 348  C CG2 . ILE A 1 42  ? -22.594 -4.775  -29.733 1.00 75.68 42  A 1 
ATOM 349  C CD1 . ILE A 1 42  ? -24.498 -3.222  -31.655 1.00 74.42 42  A 1 
ATOM 350  N N   . GLY A 1 43  ? -19.512 -4.013  -33.497 1.00 82.35 43  A 1 
ATOM 351  C CA  . GLY A 1 43  ? -19.099 -3.920  -34.898 1.00 81.29 43  A 1 
ATOM 352  C C   . GLY A 1 43  ? -20.052 -3.088  -35.752 1.00 82.95 43  A 1 
ATOM 353  O O   . GLY A 1 43  ? -20.375 -3.477  -36.876 1.00 79.74 43  A 1 
ATOM 354  N N   . GLY A 1 44  ? -20.579 -2.006  -35.187 1.00 82.68 44  A 1 
ATOM 355  C CA  . GLY A 1 44  ? -21.362 -1.008  -35.910 1.00 82.66 44  A 1 
ATOM 356  C C   . GLY A 1 44  ? -20.473 -0.140  -36.804 1.00 84.04 44  A 1 
ATOM 357  O O   . GLY A 1 44  ? -19.316 0.102   -36.487 1.00 81.86 44  A 1 
ATOM 358  N N   . ASP A 1 45  ? -21.055 0.329   -37.909 1.00 83.47 45  A 1 
ATOM 359  C CA  . ASP A 1 45  ? -20.382 1.258   -38.818 1.00 83.61 45  A 1 
ATOM 360  C C   . ASP A 1 45  ? -20.246 2.640   -38.168 1.00 84.70 45  A 1 
ATOM 361  O O   . ASP A 1 45  ? -21.196 3.157   -37.574 1.00 81.83 45  A 1 
ATOM 362  C CB  . ASP A 1 45  ? -21.165 1.312   -40.139 1.00 79.72 45  A 1 
ATOM 363  C CG  . ASP A 1 45  ? -20.413 2.006   -41.271 1.00 72.49 45  A 1 
ATOM 364  O OD1 . ASP A 1 45  ? -19.413 2.687   -40.969 1.00 64.19 45  A 1 
ATOM 365  O OD2 . ASP A 1 45  ? -20.869 1.843   -42.423 1.00 66.00 45  A 1 
ATOM 366  N N   . ARG A 1 46  ? -19.069 3.238   -38.268 1.00 84.91 46  A 1 
ATOM 367  C CA  . ARG A 1 46  ? -18.781 4.541   -37.669 1.00 84.46 46  A 1 
ATOM 368  C C   . ARG A 1 46  ? -19.671 5.641   -38.246 1.00 85.23 46  A 1 
ATOM 369  O O   . ARG A 1 46  ? -20.116 6.506   -37.494 1.00 80.60 46  A 1 
ATOM 370  C CB  . ARG A 1 46  ? -17.291 4.840   -37.845 1.00 80.77 46  A 1 
ATOM 371  C CG  . ARG A 1 46  ? -16.868 6.032   -36.976 1.00 71.55 46  A 1 
ATOM 372  C CD  . ARG A 1 46  ? -15.357 6.219   -37.067 1.00 65.44 46  A 1 
ATOM 373  N NE  . ARG A 1 46  ? -14.916 7.314   -36.187 1.00 57.58 46  A 1 
ATOM 374  C CZ  . ARG A 1 46  ? -13.673 7.623   -35.902 1.00 50.59 46  A 1 
ATOM 375  N NH1 . ARG A 1 46  ? -12.676 6.956   -36.411 1.00 46.54 46  A 1 
ATOM 376  N NH2 . ARG A 1 46  ? -13.414 8.618   -35.096 1.00 45.15 46  A 1 
ATOM 377  N N   . ASP A 1 47  ? -20.021 5.522   -39.512 1.00 84.14 47  A 1 
ATOM 378  C CA  . ASP A 1 47  ? -20.892 6.484   -40.204 1.00 83.51 47  A 1 
ATOM 379  C C   . ASP A 1 47  ? -22.300 6.586   -39.581 1.00 84.47 47  A 1 
ATOM 380  O O   . ASP A 1 47  ? -23.024 7.554   -39.814 1.00 79.68 47  A 1 
ATOM 381  C CB  . ASP A 1 47  ? -21.065 6.059   -41.666 1.00 79.87 47  A 1 
ATOM 382  C CG  . ASP A 1 47  ? -19.795 5.937   -42.509 1.00 72.78 47  A 1 
ATOM 383  O OD1 . ASP A 1 47  ? -18.706 6.253   -42.008 1.00 63.90 47  A 1 
ATOM 384  O OD2 . ASP A 1 47  ? -19.971 5.455   -43.652 1.00 66.05 47  A 1 
ATOM 385  N N   . GLU A 1 48  ? -22.761 5.581   -38.806 1.00 82.47 48  A 1 
ATOM 386  C CA  . GLU A 1 48  ? -24.064 5.635   -38.119 1.00 81.66 48  A 1 
ATOM 387  C C   . GLU A 1 48  ? -24.074 6.581   -36.918 1.00 82.20 48  A 1 
ATOM 388  O O   . GLU A 1 48  ? -25.149 6.997   -36.486 1.00 78.79 48  A 1 
ATOM 389  C CB  . GLU A 1 48  ? -24.487 4.235   -37.647 1.00 79.50 48  A 1 
ATOM 390  C CG  . GLU A 1 48  ? -25.029 3.354   -38.774 1.00 74.25 48  A 1 
ATOM 391  C CD  . GLU A 1 48  ? -26.452 3.703   -39.237 1.00 73.55 48  A 1 
ATOM 392  O OE1 . GLU A 1 48  ? -26.923 3.094   -40.225 1.00 65.88 48  A 1 
ATOM 393  O OE2 . GLU A 1 48  ? -27.174 4.490   -38.609 1.00 69.52 48  A 1 
ATOM 394  N N   . ILE A 1 49  ? -22.914 6.889   -36.375 1.00 83.80 49  A 1 
ATOM 395  C CA  . ILE A 1 49  ? -22.747 7.725   -35.177 1.00 82.15 49  A 1 
ATOM 396  C C   . ILE A 1 49  ? -22.002 9.032   -35.466 1.00 80.43 49  A 1 
ATOM 397  O O   . ILE A 1 49  ? -21.811 9.824   -34.544 1.00 74.94 49  A 1 
ATOM 398  C CB  . ILE A 1 49  ? -22.093 6.926   -34.031 1.00 79.24 49  A 1 
ATOM 399  C CG1 . ILE A 1 49  ? -20.701 6.373   -34.423 1.00 74.81 49  A 1 
ATOM 400  C CG2 . ILE A 1 49  ? -23.031 5.794   -33.578 1.00 68.90 49  A 1 
ATOM 401  C CD1 . ILE A 1 49  ? -19.872 5.867   -33.237 1.00 68.53 49  A 1 
ATOM 402  N N   . GLU A 1 50  ? -21.599 9.248   -36.721 1.00 80.90 50  A 1 
ATOM 403  C CA  . GLU A 1 50  ? -21.057 10.520  -37.173 1.00 77.60 50  A 1 
ATOM 404  C C   . GLU A 1 50  ? -22.133 11.615  -37.155 1.00 75.84 50  A 1 
ATOM 405  O O   . GLU A 1 50  ? -23.335 11.356  -37.266 1.00 67.37 50  A 1 
ATOM 406  C CB  . GLU A 1 50  ? -20.371 10.382  -38.538 1.00 72.14 50  A 1 
ATOM 407  C CG  . GLU A 1 50  ? -18.988 9.732   -38.374 1.00 64.79 50  A 1 
ATOM 408  C CD  . GLU A 1 50  ? -18.172 9.624   -39.669 1.00 58.88 50  A 1 
ATOM 409  O OE1 . GLU A 1 50  ? -17.024 9.156   -39.557 1.00 51.56 50  A 1 
ATOM 410  O OE2 . GLU A 1 50  ? -18.678 10.038  -40.737 1.00 53.48 50  A 1 
ATOM 411  N N   . GLY A 1 51  ? -21.711 12.850  -36.931 1.00 73.08 51  A 1 
ATOM 412  C CA  . GLY A 1 51  ? -22.604 14.008  -36.789 1.00 71.01 51  A 1 
ATOM 413  C C   . GLY A 1 51  ? -23.227 14.175  -35.399 1.00 71.85 51  A 1 
ATOM 414  O O   . GLY A 1 51  ? -23.789 15.231  -35.109 1.00 66.47 51  A 1 
ATOM 415  N N   . LEU A 1 52  ? -23.093 13.197  -34.495 1.00 75.28 52  A 1 
ATOM 416  C CA  . LEU A 1 52  ? -23.349 13.432  -33.079 1.00 72.31 52  A 1 
ATOM 417  C C   . LEU A 1 52  ? -22.195 14.269  -32.507 1.00 70.78 52  A 1 
ATOM 418  O O   . LEU A 1 52  ? -21.212 13.716  -32.006 1.00 63.90 52  A 1 
ATOM 419  C CB  . LEU A 1 52  ? -23.498 12.097  -32.334 1.00 67.90 52  A 1 
ATOM 420  C CG  . LEU A 1 52  ? -24.813 11.350  -32.625 1.00 65.37 52  A 1 
ATOM 421  C CD1 . LEU A 1 52  ? -24.739 9.952   -32.015 1.00 62.98 52  A 1 
ATOM 422  C CD2 . LEU A 1 52  ? -26.019 12.071  -32.020 1.00 62.93 52  A 1 
ATOM 423  N N   . SER A 1 53  ? -22.314 15.592  -32.604 1.00 62.46 53  A 1 
ATOM 424  C CA  . SER A 1 53  ? -21.328 16.526  -32.070 1.00 59.19 53  A 1 
ATOM 425  C C   . SER A 1 53  ? -21.244 16.370  -30.552 1.00 57.91 53  A 1 
ATOM 426  O O   . SER A 1 53  ? -22.215 16.583  -29.831 1.00 51.82 53  A 1 
ATOM 427  C CB  . SER A 1 53  ? -21.639 17.968  -32.486 1.00 52.78 53  A 1 
ATOM 428  O OG  . SER A 1 53  ? -22.953 18.331  -32.136 1.00 48.25 53  A 1 
ATOM 429  N N   . SER A 1 54  ? -20.081 15.974  -30.054 1.00 54.48 54  A 1 
ATOM 430  C CA  . SER A 1 54  ? -19.774 16.024  -28.628 1.00 51.64 54  A 1 
ATOM 431  C C   . SER A 1 54  ? -19.352 17.423  -28.181 1.00 51.38 54  A 1 
ATOM 432  O O   . SER A 1 54  ? -19.523 17.729  -27.004 1.00 46.92 54  A 1 
ATOM 433  C CB  . SER A 1 54  ? -18.655 15.045  -28.270 1.00 46.81 54  A 1 
ATOM 434  O OG  . SER A 1 54  ? -17.530 15.172  -29.114 1.00 43.29 54  A 1 
ATOM 435  N N   . ASP A 1 55  ? -18.780 18.202  -29.099 1.00 44.06 55  A 1 
ATOM 436  C CA  . ASP A 1 55  ? -17.889 19.304  -28.714 1.00 42.33 55  A 1 
ATOM 437  C C   . ASP A 1 55  ? -18.452 20.710  -28.939 1.00 41.51 55  A 1 
ATOM 438  O O   . ASP A 1 55  ? -18.117 21.594  -28.159 1.00 37.66 55  A 1 
ATOM 439  C CB  . ASP A 1 55  ? -16.543 19.166  -29.461 1.00 38.66 55  A 1 
ATOM 440  C CG  . ASP A 1 55  ? -15.677 17.979  -29.037 1.00 34.78 55  A 1 
ATOM 441  O OD1 . ASP A 1 55  ? -16.039 17.258  -28.078 1.00 33.45 55  A 1 
ATOM 442  O OD2 . ASP A 1 55  ? -14.670 17.723  -29.725 1.00 32.45 55  A 1 
ATOM 443  N N   . GLU A 1 56  ? -19.227 20.964  -29.996 1.00 37.25 56  A 1 
ATOM 444  C CA  . GLU A 1 56  ? -19.305 22.348  -30.504 1.00 35.53 56  A 1 
ATOM 445  C C   . GLU A 1 56  ? -20.125 23.345  -29.673 1.00 34.35 56  A 1 
ATOM 446  O O   . GLU A 1 56  ? -19.717 24.500  -29.583 1.00 31.95 56  A 1 
ATOM 447  C CB  . GLU A 1 56  ? -19.816 22.379  -31.950 1.00 33.57 56  A 1 
ATOM 448  C CG  . GLU A 1 56  ? -18.721 22.083  -32.981 1.00 30.11 56  A 1 
ATOM 449  C CD  . GLU A 1 56  ? -19.188 22.290  -34.427 1.00 27.99 56  A 1 
ATOM 450  O OE1 . GLU A 1 56  ? -18.291 22.343  -35.301 1.00 25.14 56  A 1 
ATOM 451  O OE2 . GLU A 1 56  ? -20.410 22.359  -34.670 1.00 27.50 56  A 1 
ATOM 452  N N   . GLU A 1 57  ? -21.304 22.973  -29.145 1.00 34.31 57  A 1 
ATOM 453  C CA  . GLU A 1 57  ? -22.299 24.038  -28.886 1.00 33.12 57  A 1 
ATOM 454  C C   . GLU A 1 57  ? -22.129 24.872  -27.605 1.00 31.85 57  A 1 
ATOM 455  O O   . GLU A 1 57  ? -22.697 25.966  -27.546 1.00 29.70 57  A 1 
ATOM 456  C CB  . GLU A 1 57  ? -23.728 23.498  -28.970 1.00 31.88 57  A 1 
ATOM 457  C CG  . GLU A 1 57  ? -24.389 23.804  -30.322 1.00 29.00 57  A 1 
ATOM 458  C CD  . GLU A 1 57  ? -25.906 23.534  -30.341 1.00 27.52 57  A 1 
ATOM 459  O OE1 . GLU A 1 57  ? -26.534 23.834  -31.382 1.00 24.34 57  A 1 
ATOM 460  O OE2 . GLU A 1 57  ? -26.453 23.036  -29.329 1.00 26.99 57  A 1 
ATOM 461  N N   . HIS A 1 58  ? -21.415 24.380  -26.563 1.00 28.84 58  A 1 
ATOM 462  C CA  . HIS A 1 58  ? -21.300 25.132  -25.300 1.00 26.75 58  A 1 
ATOM 463  C C   . HIS A 1 58  ? -19.880 25.550  -24.936 1.00 25.58 58  A 1 
ATOM 464  O O   . HIS A 1 58  ? -18.989 24.667  -24.898 1.00 23.34 58  A 1 
ATOM 465  C CB  . HIS A 1 58  ? -21.990 24.399  -24.145 1.00 24.79 58  A 1 
ATOM 466  C CG  . HIS A 1 58  ? -23.447 24.785  -23.998 1.00 23.80 58  A 1 
ATOM 467  N ND1 . HIS A 1 58  ? -23.938 26.060  -24.121 1.00 22.84 58  A 1 
ATOM 468  C CD2 . HIS A 1 58  ? -24.503 23.976  -23.681 1.00 21.81 58  A 1 
ATOM 469  C CE1 . HIS A 1 58  ? -25.259 26.022  -23.919 1.00 21.50 58  A 1 
ATOM 470  N NE2 . HIS A 1 58  ? -25.647 24.769  -23.627 1.00 22.62 58  A 1 
ATOM 471  O OXT . HIS A 1 58  ? -19.746 26.776  -24.665 1.00 21.16 58  A 1 
ATOM 472  N N   . MET B 2 1   ? -30.526 2.433   -63.680 1.00 24.32 1   B 1 
ATOM 473  C CA  . MET B 2 1   ? -31.326 2.959   -62.550 1.00 27.11 1   B 1 
ATOM 474  C C   . MET B 2 1   ? -30.426 3.886   -61.752 1.00 27.79 1   B 1 
ATOM 475  O O   . MET B 2 1   ? -29.290 3.498   -61.536 1.00 26.10 1   B 1 
ATOM 476  C CB  . MET B 2 1   ? -31.854 1.826   -61.662 1.00 26.58 1   B 1 
ATOM 477  C CG  . MET B 2 1   ? -33.024 1.094   -62.318 1.00 23.96 1   B 1 
ATOM 478  S SD  . MET B 2 1   ? -33.650 -0.286  -61.327 1.00 22.70 1   B 1 
ATOM 479  C CE  . MET B 2 1   ? -35.140 -0.722  -62.254 1.00 19.75 1   B 1 
ATOM 480  N N   . PRO B 2 2   ? -30.855 5.111   -61.390 1.00 25.64 2   B 1 
ATOM 481  C CA  . PRO B 2 2   ? -29.964 6.094   -60.787 1.00 26.80 2   B 1 
ATOM 482  C C   . PRO B 2 2   ? -29.474 5.583   -59.430 1.00 27.68 2   B 1 
ATOM 483  O O   . PRO B 2 2   ? -30.237 4.991   -58.665 1.00 26.64 2   B 1 
ATOM 484  C CB  . PRO B 2 2   ? -30.788 7.388   -60.684 1.00 25.29 2   B 1 
ATOM 485  C CG  . PRO B 2 2   ? -32.224 6.887   -60.619 1.00 25.48 2   B 1 
ATOM 486  C CD  . PRO B 2 2   ? -32.210 5.608   -61.449 1.00 29.25 2   B 1 
ATOM 487  N N   . ALA B 2 3   ? -28.190 5.780   -59.153 1.00 27.12 3   B 1 
ATOM 488  C CA  . ALA B 2 3   ? -27.616 5.499   -57.853 1.00 26.46 3   B 1 
ATOM 489  C C   . ALA B 2 3   ? -28.347 6.368   -56.827 1.00 26.40 3   B 1 
ATOM 490  O O   . ALA B 2 3   ? -28.282 7.591   -56.902 1.00 25.35 3   B 1 
ATOM 491  C CB  . ALA B 2 3   ? -26.108 5.785   -57.904 1.00 25.20 3   B 1 
ATOM 492  N N   . VAL B 2 4   ? -29.107 5.749   -55.929 1.00 30.96 4   B 1 
ATOM 493  C CA  . VAL B 2 4   ? -29.797 6.474   -54.858 1.00 31.02 4   B 1 
ATOM 494  C C   . VAL B 2 4   ? -28.718 7.208   -54.081 1.00 31.13 4   B 1 
ATOM 495  O O   . VAL B 2 4   ? -27.808 6.574   -53.550 1.00 29.98 4   B 1 
ATOM 496  C CB  . VAL B 2 4   ? -30.601 5.525   -53.953 1.00 29.41 4   B 1 
ATOM 497  C CG1 . VAL B 2 4   ? -31.321 6.274   -52.839 1.00 25.92 4   B 1 
ATOM 498  C CG2 . VAL B 2 4   ? -31.654 4.771   -54.777 1.00 27.77 4   B 1 
ATOM 499  N N   . SER B 2 5   ? -28.791 8.541   -54.093 1.00 31.21 5   B 1 
ATOM 500  C CA  . SER B 2 5   ? -27.836 9.386   -53.396 1.00 31.93 5   B 1 
ATOM 501  C C   . SER B 2 5   ? -27.818 8.948   -51.934 1.00 32.04 5   B 1 
ATOM 502  O O   . SER B 2 5   ? -28.844 8.986   -51.257 1.00 30.72 5   B 1 
ATOM 503  C CB  . SER B 2 5   ? -28.218 10.868  -53.531 1.00 30.67 5   B 1 
ATOM 504  O OG  . SER B 2 5   ? -29.537 11.093  -53.078 1.00 28.31 5   B 1 
ATOM 505  N N   . LYS B 2 6   ? -26.657 8.519   -51.443 1.00 36.08 6   B 1 
ATOM 506  C CA  . LYS B 2 6   ? -26.399 8.391   -50.011 1.00 36.13 6   B 1 
ATOM 507  C C   . LYS B 2 6   ? -26.450 9.817   -49.452 1.00 36.02 6   B 1 
ATOM 508  O O   . LYS B 2 6   ? -25.447 10.515  -49.504 1.00 34.81 6   B 1 
ATOM 509  C CB  . LYS B 2 6   ? -25.034 7.737   -49.747 1.00 34.72 6   B 1 
ATOM 510  C CG  . LYS B 2 6   ? -24.963 6.228   -50.035 1.00 31.94 6   B 1 
ATOM 511  C CD  . LYS B 2 6   ? -23.553 5.727   -49.682 1.00 30.33 6   B 1 
ATOM 512  C CE  . LYS B 2 6   ? -23.404 4.211   -49.855 1.00 27.52 6   B 1 
ATOM 513  N NZ  . LYS B 2 6   ? -22.029 3.761   -49.492 1.00 25.97 6   B 1 
ATOM 514  N N   . GLY B 2 7   ? -27.628 10.285  -49.065 1.00 34.19 7   B 1 
ATOM 515  C CA  . GLY B 2 7   ? -27.808 11.641  -48.573 1.00 34.09 7   B 1 
ATOM 516  C C   . GLY B 2 7   ? -26.966 11.860  -47.317 1.00 35.13 7   B 1 
ATOM 517  O O   . GLY B 2 7   ? -26.897 10.978  -46.467 1.00 33.28 7   B 1 
ATOM 518  N N   . ASP B 2 8   ? -26.387 13.041  -47.185 1.00 37.45 8   B 1 
ATOM 519  C CA  . ASP B 2 8   ? -25.499 13.487  -46.089 1.00 37.80 8   B 1 
ATOM 520  C C   . ASP B 2 8   ? -26.165 13.542  -44.702 1.00 39.02 8   B 1 
ATOM 521  O O   . ASP B 2 8   ? -25.604 14.062  -43.737 1.00 36.38 8   B 1 
ATOM 522  C CB  . ASP B 2 8   ? -24.957 14.890  -46.445 1.00 35.04 8   B 1 
ATOM 523  C CG  . ASP B 2 8   ? -24.071 14.918  -47.685 1.00 31.19 8   B 1 
ATOM 524  O OD1 . ASP B 2 8   ? -23.296 13.964  -47.875 1.00 28.94 8   B 1 
ATOM 525  O OD2 . ASP B 2 8   ? -24.227 15.887  -48.462 1.00 27.85 8   B 1 
ATOM 526  N N   . GLY B 2 9   ? -27.410 13.062  -44.559 1.00 46.11 9   B 1 
ATOM 527  C CA  . GLY B 2 9   ? -28.175 13.172  -43.322 1.00 46.89 9   B 1 
ATOM 528  C C   . GLY B 2 9   ? -27.735 12.157  -42.263 1.00 49.89 9   B 1 
ATOM 529  O O   . GLY B 2 9   ? -27.494 10.988  -42.565 1.00 46.73 9   B 1 
ATOM 530  N N   . MET B 2 10  ? -27.766 12.576  -41.002 1.00 56.47 10  B 1 
ATOM 531  C CA  . MET B 2 10  ? -27.585 11.704  -39.835 1.00 60.24 10  B 1 
ATOM 532  C C   . MET B 2 10  ? -28.427 10.434  -39.962 1.00 65.43 10  B 1 
ATOM 533  O O   . MET B 2 10  ? -29.646 10.474  -40.185 1.00 61.89 10  B 1 
ATOM 534  C CB  . MET B 2 10  ? -27.992 12.415  -38.546 1.00 55.34 10  B 1 
ATOM 535  C CG  . MET B 2 10  ? -27.024 13.485  -38.062 1.00 52.14 10  B 1 
ATOM 536  S SD  . MET B 2 10  ? -27.526 14.098  -36.430 1.00 45.25 10  B 1 
ATOM 537  C CE  . MET B 2 10  ? -26.417 15.509  -36.258 1.00 38.66 10  B 1 
ATOM 538  N N   . ARG B 2 11  ? -27.801 9.265   -39.741 1.00 73.54 11  B 1 
ATOM 539  C CA  . ARG B 2 11  ? -28.500 7.985   -39.821 1.00 77.97 11  B 1 
ATOM 540  C C   . ARG B 2 11  ? -29.374 7.752   -38.576 1.00 82.54 11  B 1 
ATOM 541  O O   . ARG B 2 11  ? -29.193 8.367   -37.527 1.00 77.87 11  B 1 
ATOM 542  C CB  . ARG B 2 11  ? -27.502 6.861   -40.113 1.00 69.26 11  B 1 
ATOM 543  C CG  . ARG B 2 11  ? -26.747 7.062   -41.440 1.00 64.46 11  B 1 
ATOM 544  C CD  . ARG B 2 11  ? -26.020 5.767   -41.805 1.00 60.52 11  B 1 
ATOM 545  N NE  . ARG B 2 11  ? -25.134 5.876   -42.956 1.00 53.16 11  B 1 
ATOM 546  C CZ  . ARG B 2 11  ? -24.271 4.948   -43.330 1.00 49.23 11  B 1 
ATOM 547  N NH1 . ARG B 2 11  ? -24.220 3.778   -42.750 1.00 44.83 11  B 1 
ATOM 548  N NH2 . ARG B 2 11  ? -23.416 5.174   -44.277 1.00 43.02 11  B 1 
ATOM 549  N N   . GLY B 2 12  ? -30.364 6.858   -38.696 1.00 80.69 12  B 1 
ATOM 550  C CA  . GLY B 2 12  ? -31.473 6.804   -37.729 1.00 83.27 12  B 1 
ATOM 551  C C   . GLY B 2 12  ? -31.105 6.533   -36.257 1.00 86.92 12  B 1 
ATOM 552  O O   . GLY B 2 12  ? -31.936 6.787   -35.387 1.00 84.54 12  B 1 
ATOM 553  N N   . LEU B 2 13  ? -29.904 6.026   -35.935 1.00 85.68 13  B 1 
ATOM 554  C CA  . LEU B 2 13  ? -29.421 5.949   -34.548 1.00 87.05 13  B 1 
ATOM 555  C C   . LEU B 2 13  ? -29.011 7.336   -34.042 1.00 88.80 13  B 1 
ATOM 556  O O   . LEU B 2 13  ? -29.457 7.749   -32.978 1.00 87.70 13  B 1 
ATOM 557  C CB  . LEU B 2 13  ? -28.260 4.938   -34.455 1.00 85.19 13  B 1 
ATOM 558  C CG  . LEU B 2 13  ? -27.607 4.847   -33.053 1.00 84.57 13  B 1 
ATOM 559  C CD1 . LEU B 2 13  ? -28.597 4.398   -31.981 1.00 79.79 13  B 1 
ATOM 560  C CD2 . LEU B 2 13  ? -26.450 3.852   -33.090 1.00 80.18 13  B 1 
ATOM 561  N N   . ALA B 2 14  ? -28.216 8.058   -34.819 1.00 88.85 14  B 1 
ATOM 562  C CA  . ALA B 2 14  ? -27.767 9.408   -34.502 1.00 88.87 14  B 1 
ATOM 563  C C   . ALA B 2 14  ? -28.945 10.385  -34.415 1.00 89.87 14  B 1 
ATOM 564  O O   . ALA B 2 14  ? -29.036 11.134  -33.447 1.00 88.66 14  B 1 
ATOM 565  C CB  . ALA B 2 14  ? -26.744 9.831   -35.556 1.00 86.64 14  B 1 
ATOM 566  N N   . VAL B 2 15  ? -29.903 10.284  -35.335 1.00 89.74 15  B 1 
ATOM 567  C CA  . VAL B 2 15  ? -31.149 11.073  -35.297 1.00 89.73 15  B 1 
ATOM 568  C C   . VAL B 2 15  ? -31.893 10.848  -33.984 1.00 90.77 15  B 1 
ATOM 569  O O   . VAL B 2 15  ? -32.249 11.811  -33.321 1.00 89.78 15  B 1 
ATOM 570  C CB  . VAL B 2 15  ? -32.066 10.739  -36.487 1.00 87.74 15  B 1 
ATOM 571  C CG1 . VAL B 2 15  ? -33.417 11.462  -36.406 1.00 80.55 15  B 1 
ATOM 572  C CG2 . VAL B 2 15  ? -31.417 11.142  -37.814 1.00 81.07 15  B 1 
ATOM 573  N N   . PHE B 2 16  ? -32.097 9.595   -33.576 1.00 90.80 16  B 1 
ATOM 574  C CA  . PHE B 2 16  ? -32.805 9.310   -32.326 1.00 91.42 16  B 1 
ATOM 575  C C   . PHE B 2 16  ? -32.088 9.878   -31.093 1.00 92.12 16  B 1 
ATOM 576  O O   . PHE B 2 16  ? -32.726 10.496  -30.241 1.00 91.17 16  B 1 
ATOM 577  C CB  . PHE B 2 16  ? -33.018 7.798   -32.181 1.00 91.16 16  B 1 
ATOM 578  C CG  . PHE B 2 16  ? -33.651 7.410   -30.861 1.00 91.19 16  B 1 
ATOM 579  C CD1 . PHE B 2 16  ? -32.961 6.597   -29.942 1.00 87.45 16  B 1 
ATOM 580  C CD2 . PHE B 2 16  ? -34.918 7.912   -30.514 1.00 87.36 16  B 1 
ATOM 581  C CE1 . PHE B 2 16  ? -33.521 6.288   -28.700 1.00 87.36 16  B 1 
ATOM 582  C CE2 . PHE B 2 16  ? -35.488 7.611   -29.263 1.00 86.25 16  B 1 
ATOM 583  C CZ  . PHE B 2 16  ? -34.790 6.805   -28.364 1.00 89.13 16  B 1 
ATOM 584  N N   . ILE B 2 17  ? -30.772 9.704   -31.008 1.00 91.54 17  B 1 
ATOM 585  C CA  . ILE B 2 17  ? -29.975 10.225  -29.894 1.00 90.91 17  B 1 
ATOM 586  C C   . ILE B 2 17  ? -30.014 11.760  -29.867 1.00 91.04 17  B 1 
ATOM 587  O O   . ILE B 2 17  ? -30.237 12.342  -28.805 1.00 90.03 17  B 1 
ATOM 588  C CB  . ILE B 2 17  ? -28.531 9.678   -29.964 1.00 89.87 17  B 1 
ATOM 589  C CG1 . ILE B 2 17  ? -28.522 8.142   -29.714 1.00 88.06 17  B 1 
ATOM 590  C CG2 . ILE B 2 17  ? -27.632 10.388  -28.941 1.00 87.48 17  B 1 
ATOM 591  C CD1 . ILE B 2 17  ? -27.167 7.475   -29.982 1.00 82.92 17  B 1 
ATOM 592  N N   . SER B 2 18  ? -29.870 12.395  -31.016 1.00 91.59 18  B 1 
ATOM 593  C CA  . SER B 2 18  ? -29.936 13.851  -31.155 1.00 91.00 18  B 1 
ATOM 594  C C   . SER B 2 18  ? -31.313 14.394  -30.759 1.00 91.44 18  B 1 
ATOM 595  O O   . SER B 2 18  ? -31.397 15.305  -29.933 1.00 90.50 18  B 1 
ATOM 596  C CB  . SER B 2 18  ? -29.592 14.246  -32.594 1.00 89.37 18  B 1 
ATOM 597  O OG  . SER B 2 18  ? -29.493 15.650  -32.696 1.00 76.63 18  B 1 
ATOM 598  N N   . ASP B 2 19  ? -32.392 13.773  -31.237 1.00 92.17 19  B 1 
ATOM 599  C CA  . ASP B 2 19  ? -33.764 14.151  -30.872 1.00 91.94 19  B 1 
ATOM 600  C C   . ASP B 2 19  ? -33.982 14.112  -29.348 1.00 92.15 19  B 1 
ATOM 601  O O   . ASP B 2 19  ? -34.580 15.020  -28.781 1.00 90.55 19  B 1 
ATOM 602  C CB  . ASP B 2 19  ? -34.773 13.201  -31.518 1.00 91.22 19  B 1 
ATOM 603  C CG  . ASP B 2 19  ? -35.011 13.342  -33.014 1.00 89.21 19  B 1 
ATOM 604  O OD1 . ASP B 2 19  ? -34.594 14.345  -33.619 1.00 84.60 19  B 1 
ATOM 605  O OD2 . ASP B 2 19  ? -35.720 12.435  -33.539 1.00 84.92 19  B 1 
ATOM 606  N N   . ILE B 2 20  ? -33.491 13.076  -28.676 1.00 92.42 20  B 1 
ATOM 607  C CA  . ILE B 2 20  ? -33.599 12.948  -27.215 1.00 92.01 20  B 1 
ATOM 608  C C   . ILE B 2 20  ? -32.776 14.020  -26.499 1.00 91.94 20  B 1 
ATOM 609  O O   . ILE B 2 20  ? -33.263 14.615  -25.531 1.00 90.19 20  B 1 
ATOM 610  C CB  . ILE B 2 20  ? -33.208 11.525  -26.765 1.00 91.57 20  B 1 
ATOM 611  C CG1 . ILE B 2 20  ? -34.226 10.469  -27.244 1.00 87.62 20  B 1 
ATOM 612  C CG2 . ILE B 2 20  ? -33.034 11.437  -25.232 1.00 87.75 20  B 1 
ATOM 613  C CD1 . ILE B 2 20  ? -35.627 10.561  -26.630 1.00 80.64 20  B 1 
ATOM 614  N N   . ARG B 2 21  ? -31.551 14.285  -26.947 1.00 91.32 21  B 1 
ATOM 615  C CA  . ARG B 2 21  ? -30.714 15.341  -26.360 1.00 90.01 21  B 1 
ATOM 616  C C   . ARG B 2 21  ? -31.353 16.719  -26.480 1.00 89.74 21  B 1 
ATOM 617  O O   . ARG B 2 21  ? -31.313 17.488  -25.516 1.00 87.02 21  B 1 
ATOM 618  C CB  . ARG B 2 21  ? -29.308 15.332  -26.976 1.00 88.10 21  B 1 
ATOM 619  C CG  . ARG B 2 21  ? -28.452 14.189  -26.399 1.00 82.54 21  B 1 
ATOM 620  C CD  . ARG B 2 21  ? -26.974 14.342  -26.795 1.00 78.75 21  B 1 
ATOM 621  N NE  . ARG B 2 21  ? -26.357 15.525  -26.169 1.00 75.98 21  B 1 
ATOM 622  C CZ  . ARG B 2 21  ? -25.167 16.035  -26.465 1.00 72.48 21  B 1 
ATOM 623  N NH1 . ARG B 2 21  ? -24.368 15.478  -27.320 1.00 65.18 21  B 1 
ATOM 624  N NH2 . ARG B 2 21  ? -24.765 17.128  -25.897 1.00 66.56 21  B 1 
ATOM 625  N N   . ASN B 2 22  ? -32.025 17.000  -27.608 1.00 91.04 22  B 1 
ATOM 626  C CA  . ASN B 2 22  ? -32.696 18.260  -27.880 1.00 90.48 22  B 1 
ATOM 627  C C   . ASN B 2 22  ? -34.059 18.403  -27.170 1.00 90.53 22  B 1 
ATOM 628  O O   . ASN B 2 22  ? -34.661 19.477  -27.186 1.00 87.45 22  B 1 
ATOM 629  C CB  . ASN B 2 22  ? -32.812 18.414  -29.410 1.00 88.76 22  B 1 
ATOM 630  C CG  . ASN B 2 22  ? -31.443 18.590  -30.067 1.00 84.81 22  B 1 
ATOM 631  O OD1 . ASN B 2 22  ? -30.463 18.937  -29.450 1.00 76.11 22  B 1 
ATOM 632  N ND2 . ASN B 2 22  ? -31.354 18.358  -31.366 1.00 74.08 22  B 1 
ATOM 633  N N   . CYS B 2 23  ? -34.583 17.356  -26.510 1.00 90.65 23  B 1 
ATOM 634  C CA  . CYS B 2 23  ? -35.798 17.440  -25.711 1.00 89.90 23  B 1 
ATOM 635  C C   . CYS B 2 23  ? -35.585 18.344  -24.489 1.00 88.61 23  B 1 
ATOM 636  O O   . CYS B 2 23  ? -34.841 18.002  -23.568 1.00 85.52 23  B 1 
ATOM 637  C CB  . CYS B 2 23  ? -36.272 16.054  -25.293 1.00 88.74 23  B 1 
ATOM 638  S SG  . CYS B 2 23  ? -37.005 15.163  -26.702 1.00 85.21 23  B 1 
ATOM 639  N N   . LYS B 2 24  ? -36.325 19.461  -24.438 1.00 90.01 24  B 1 
ATOM 640  C CA  . LYS B 2 24  ? -36.244 20.437  -23.338 1.00 88.66 24  B 1 
ATOM 641  C C   . LYS B 2 24  ? -37.048 20.046  -22.088 1.00 89.19 24  B 1 
ATOM 642  O O   . LYS B 2 24  ? -36.930 20.699  -21.057 1.00 84.27 24  B 1 
ATOM 643  C CB  . LYS B 2 24  ? -36.661 21.824  -23.828 1.00 85.67 24  B 1 
ATOM 644  C CG  . LYS B 2 24  ? -35.741 22.345  -24.936 1.00 80.14 24  B 1 
ATOM 645  C CD  . LYS B 2 24  ? -36.026 23.814  -25.253 1.00 69.68 24  B 1 
ATOM 646  C CE  . LYS B 2 24  ? -35.056 24.290  -26.342 1.00 62.15 24  B 1 
ATOM 647  N NZ  . LYS B 2 24  ? -35.157 25.753  -26.620 1.00 53.85 24  B 1 
ATOM 648  N N   . SER B 2 25  ? -37.906 19.030  -22.177 1.00 89.24 25  B 1 
ATOM 649  C CA  . SER B 2 25  ? -38.723 18.561  -21.058 1.00 89.27 25  B 1 
ATOM 650  C C   . SER B 2 25  ? -38.718 17.039  -20.971 1.00 89.58 25  B 1 
ATOM 651  O O   . SER B 2 25  ? -38.585 16.339  -21.974 1.00 87.86 25  B 1 
ATOM 652  C CB  . SER B 2 25  ? -40.150 19.115  -21.138 1.00 87.68 25  B 1 
ATOM 653  O OG  . SER B 2 25  ? -40.906 18.430  -22.117 1.00 82.61 25  B 1 
ATOM 654  N N   . LYS B 2 26  ? -38.941 16.526  -19.761 1.00 89.62 26  B 1 
ATOM 655  C CA  . LYS B 2 26  ? -39.027 15.088  -19.515 1.00 88.58 26  B 1 
ATOM 656  C C   . LYS B 2 26  ? -40.240 14.454  -20.212 1.00 90.17 26  B 1 
ATOM 657  O O   . LYS B 2 26  ? -40.156 13.337  -20.686 1.00 88.60 26  B 1 
ATOM 658  C CB  . LYS B 2 26  ? -39.022 14.849  -17.997 1.00 85.15 26  B 1 
ATOM 659  C CG  . LYS B 2 26  ? -38.680 13.399  -17.653 1.00 74.66 26  B 1 
ATOM 660  C CD  . LYS B 2 26  ? -38.513 13.228  -16.128 1.00 67.73 26  B 1 
ATOM 661  C CE  . LYS B 2 26  ? -38.090 11.791  -15.815 1.00 58.55 26  B 1 
ATOM 662  N NZ  . LYS B 2 26  ? -37.873 11.556  -14.365 1.00 53.12 26  B 1 
ATOM 663  N N   . GLU B 2 27  ? -41.326 15.195  -20.361 1.00 91.57 27  B 1 
ATOM 664  C CA  . GLU B 2 27  ? -42.508 14.746  -21.116 1.00 91.90 27  B 1 
ATOM 665  C C   . GLU B 2 27  ? -42.219 14.613  -22.616 1.00 92.48 27  B 1 
ATOM 666  O O   . GLU B 2 27  ? -42.614 13.627  -23.237 1.00 91.48 27  B 1 
ATOM 667  C CB  . GLU B 2 27  ? -43.656 15.737  -20.917 1.00 91.25 27  B 1 
ATOM 668  C CG  . GLU B 2 27  ? -44.245 15.677  -19.507 1.00 78.27 27  B 1 
ATOM 669  C CD  . GLU B 2 27  ? -45.342 16.729  -19.285 1.00 68.83 27  B 1 
ATOM 670  O OE1 . GLU B 2 27  ? -46.214 16.464  -18.441 1.00 61.16 27  B 1 
ATOM 671  O OE2 . GLU B 2 27  ? -45.271 17.779  -19.964 1.00 61.08 27  B 1 
ATOM 672  N N   . ALA B 2 28  ? -41.489 15.570  -23.194 1.00 92.50 28  B 1 
ATOM 673  C CA  . ALA B 2 28  ? -41.079 15.501  -24.592 1.00 92.50 28  B 1 
ATOM 674  C C   . ALA B 2 28  ? -40.140 14.305  -24.841 1.00 93.08 28  B 1 
ATOM 675  O O   . ALA B 2 28  ? -40.303 13.586  -25.834 1.00 91.52 28  B 1 
ATOM 676  C CB  . ALA B 2 28  ? -40.425 16.829  -24.990 1.00 91.63 28  B 1 
ATOM 677  N N   . GLU B 2 29  ? -39.248 14.042  -23.907 1.00 92.64 29  B 1 
ATOM 678  C CA  . GLU B 2 29  ? -38.359 12.884  -23.932 1.00 92.23 29  B 1 
ATOM 679  C C   . GLU B 2 29  ? -39.139 11.561  -23.891 1.00 92.12 29  B 1 
ATOM 680  O O   . GLU B 2 29  ? -38.986 10.734  -24.783 1.00 91.06 29  B 1 
ATOM 681  C CB  . GLU B 2 29  ? -37.371 12.989  -22.759 1.00 90.39 29  B 1 
ATOM 682  C CG  . GLU B 2 29  ? -36.296 11.897  -22.806 1.00 85.48 29  B 1 
ATOM 683  C CD  . GLU B 2 29  ? -35.307 12.053  -21.643 1.00 86.37 29  B 1 
ATOM 684  O OE1 . GLU B 2 29  ? -35.050 11.047  -20.940 1.00 79.22 29  B 1 
ATOM 685  O OE2 . GLU B 2 29  ? -34.813 13.180  -21.433 1.00 81.54 29  B 1 
ATOM 686  N N   . ILE B 2 30  ? -40.053 11.405  -22.935 1.00 92.43 30  B 1 
ATOM 687  C CA  . ILE B 2 30  ? -40.908 10.215  -22.809 1.00 91.81 30  B 1 
ATOM 688  C C   . ILE B 2 30  ? -41.726 10.006  -24.089 1.00 92.22 30  B 1 
ATOM 689  O O   . ILE B 2 30  ? -41.810 8.887   -24.606 1.00 91.45 30  B 1 
ATOM 690  C CB  . ILE B 2 30  ? -41.815 10.331  -21.565 1.00 90.09 30  B 1 
ATOM 691  C CG1 . ILE B 2 30  ? -40.978 10.216  -20.271 1.00 84.71 30  B 1 
ATOM 692  C CG2 . ILE B 2 30  ? -42.921 9.257   -21.567 1.00 83.52 30  B 1 
ATOM 693  C CD1 . ILE B 2 30  ? -41.714 10.668  -19.004 1.00 75.50 30  B 1 
ATOM 694  N N   . LYS B 2 31  ? -42.304 11.070  -24.648 1.00 93.11 31  B 1 
ATOM 695  C CA  . LYS B 2 31  ? -43.075 10.991  -25.894 1.00 93.48 31  B 1 
ATOM 696  C C   . LYS B 2 31  ? -42.218 10.536  -27.075 1.00 93.45 31  B 1 
ATOM 697  O O   . LYS B 2 31  ? -42.658 9.706   -27.873 1.00 92.44 31  B 1 
ATOM 698  C CB  . LYS B 2 31  ? -43.730 12.360  -26.140 1.00 93.50 31  B 1 
ATOM 699  C CG  . LYS B 2 31  ? -44.753 12.321  -27.287 1.00 82.67 31  B 1 
ATOM 700  C CD  . LYS B 2 31  ? -45.434 13.683  -27.409 1.00 78.95 31  B 1 
ATOM 701  C CE  . LYS B 2 31  ? -46.524 13.665  -28.494 1.00 66.36 31  B 1 
ATOM 702  N NZ  . LYS B 2 31  ? -47.247 14.963  -28.555 1.00 58.20 31  B 1 
ATOM 703  N N   . ARG B 2 32  ? -40.993 11.033  -27.190 1.00 93.40 32  B 1 
ATOM 704  C CA  . ARG B 2 32  ? -40.065 10.633  -28.253 1.00 93.84 32  B 1 
ATOM 705  C C   . ARG B 2 32  ? -39.583 9.195   -28.091 1.00 93.51 32  B 1 
ATOM 706  O O   . ARG B 2 32  ? -39.510 8.475   -29.095 1.00 92.36 32  B 1 
ATOM 707  C CB  . ARG B 2 32  ? -38.898 11.632  -28.318 1.00 93.20 32  B 1 
ATOM 708  C CG  . ARG B 2 32  ? -37.907 11.338  -29.459 1.00 90.92 32  B 1 
ATOM 709  C CD  . ARG B 2 32  ? -38.558 11.411  -30.844 1.00 89.26 32  B 1 
ATOM 710  N NE  . ARG B 2 32  ? -37.615 11.051  -31.917 1.00 86.95 32  B 1 
ATOM 711  C CZ  . ARG B 2 32  ? -37.381 9.856   -32.417 1.00 86.53 32  B 1 
ATOM 712  N NH1 . ARG B 2 32  ? -37.995 8.775   -31.989 1.00 77.12 32  B 1 
ATOM 713  N NH2 . ARG B 2 32  ? -36.522 9.719   -33.382 1.00 80.12 32  B 1 
ATOM 714  N N   . ILE B 2 33  ? -39.326 8.769   -26.853 1.00 93.41 33  B 1 
ATOM 715  C CA  . ILE B 2 33  ? -38.976 7.382   -26.509 1.00 92.73 33  B 1 
ATOM 716  C C   . ILE B 2 33  ? -40.122 6.437   -26.867 1.00 92.54 33  B 1 
ATOM 717  O O   . ILE B 2 33  ? -39.910 5.471   -27.589 1.00 91.50 33  B 1 
ATOM 718  C CB  . ILE B 2 33  ? -38.580 7.281   -25.023 1.00 91.86 33  B 1 
ATOM 719  C CG1 . ILE B 2 33  ? -37.187 7.926   -24.829 1.00 88.36 33  B 1 
ATOM 720  C CG2 . ILE B 2 33  ? -38.571 5.822   -24.540 1.00 87.79 33  B 1 
ATOM 721  C CD1 . ILE B 2 33  ? -36.796 8.113   -23.366 1.00 81.61 33  B 1 
ATOM 722  N N   . ASN B 2 34  ? -41.352 6.737   -26.456 1.00 92.75 34  B 1 
ATOM 723  C CA  . ASN B 2 34  ? -42.514 5.899   -26.757 1.00 91.93 34  B 1 
ATOM 724  C C   . ASN B 2 34  ? -42.766 5.763   -28.268 1.00 92.00 34  B 1 
ATOM 725  O O   . ASN B 2 34  ? -43.085 4.681   -28.748 1.00 91.20 34  B 1 
ATOM 726  C CB  . ASN B 2 34  ? -43.742 6.469   -26.040 1.00 91.12 34  B 1 
ATOM 727  C CG  . ASN B 2 34  ? -43.723 6.180   -24.541 1.00 88.24 34  B 1 
ATOM 728  O OD1 . ASN B 2 34  ? -43.086 5.261   -24.074 1.00 81.33 34  B 1 
ATOM 729  N ND2 . ASN B 2 34  ? -44.465 6.928   -23.755 1.00 79.65 34  B 1 
ATOM 730  N N   . LYS B 2 35  ? -42.560 6.851   -29.034 1.00 92.43 35  B 1 
ATOM 731  C CA  . LYS B 2 35  ? -42.623 6.811   -30.500 1.00 92.64 35  B 1 
ATOM 732  C C   . LYS B 2 35  ? -41.563 5.872   -31.082 1.00 92.39 35  B 1 
ATOM 733  O O   . LYS B 2 35  ? -41.871 5.101   -31.991 1.00 91.01 35  B 1 
ATOM 734  C CB  . LYS B 2 35  ? -42.482 8.242   -31.052 1.00 92.45 35  B 1 
ATOM 735  C CG  . LYS B 2 35  ? -42.648 8.305   -32.580 1.00 86.05 35  B 1 
ATOM 736  C CD  . LYS B 2 35  ? -42.454 9.735   -33.091 1.00 81.55 35  B 1 
ATOM 737  C CE  . LYS B 2 35  ? -42.578 9.768   -34.625 1.00 70.08 35  B 1 
ATOM 738  N NZ  . LYS B 2 35  ? -42.314 11.120  -35.172 1.00 62.82 35  B 1 
ATOM 739  N N   . GLU B 2 36  ? -40.350 5.912   -30.568 1.00 92.22 36  B 1 
ATOM 740  C CA  . GLU B 2 36  ? -39.268 5.048   -31.036 1.00 92.02 36  B 1 
ATOM 741  C C   . GLU B 2 36  ? -39.494 3.588   -30.641 1.00 91.83 36  B 1 
ATOM 742  O O   . GLU B 2 36  ? -39.341 2.703   -31.478 1.00 90.45 36  B 1 
ATOM 743  C CB  . GLU B 2 36  ? -37.920 5.559   -30.517 1.00 91.69 36  B 1 
ATOM 744  C CG  . GLU B 2 36  ? -36.742 4.922   -31.277 1.00 87.36 36  B 1 
ATOM 745  C CD  . GLU B 2 36  ? -36.739 5.265   -32.789 1.00 89.66 36  B 1 
ATOM 746  O OE1 . GLU B 2 36  ? -36.153 4.486   -33.566 1.00 82.92 36  B 1 
ATOM 747  O OE2 . GLU B 2 36  ? -37.295 6.316   -33.187 1.00 84.50 36  B 1 
ATOM 748  N N   . LEU B 2 37  ? -39.982 3.321   -29.440 1.00 91.70 37  B 1 
ATOM 749  C CA  . LEU B 2 37  ? -40.342 1.975   -28.989 1.00 90.53 37  B 1 
ATOM 750  C C   . LEU B 2 37  ? -41.456 1.363   -29.835 1.00 90.32 37  B 1 
ATOM 751  O O   . LEU B 2 37  ? -41.366 0.189   -30.200 1.00 89.30 37  B 1 
ATOM 752  C CB  . LEU B 2 37  ? -40.787 2.024   -27.526 1.00 89.79 37  B 1 
ATOM 753  C CG  . LEU B 2 37  ? -39.641 2.255   -26.525 1.00 87.22 37  B 1 
ATOM 754  C CD1 . LEU B 2 37  ? -40.265 2.507   -25.149 1.00 83.34 37  B 1 
ATOM 755  C CD2 . LEU B 2 37  ? -38.704 1.053   -26.469 1.00 83.06 37  B 1 
ATOM 756  N N   . ALA B 2 38  ? -42.477 2.131   -30.205 1.00 91.09 38  B 1 
ATOM 757  C CA  . ALA B 2 38  ? -43.526 1.677   -31.109 1.00 90.54 38  B 1 
ATOM 758  C C   . ALA B 2 38  ? -42.957 1.308   -32.491 1.00 90.27 38  B 1 
ATOM 759  O O   . ALA B 2 38  ? -43.311 0.262   -33.049 1.00 88.95 38  B 1 
ATOM 760  C CB  . ALA B 2 38  ? -44.605 2.759   -31.203 1.00 90.15 38  B 1 
ATOM 761  N N   . ASN B 2 39  ? -42.029 2.099   -33.010 1.00 89.82 39  B 1 
ATOM 762  C CA  . ASN B 2 39  ? -41.331 1.798   -34.253 1.00 88.65 39  B 1 
ATOM 763  C C   . ASN B 2 39  ? -40.508 0.510   -34.143 1.00 88.28 39  B 1 
ATOM 764  O O   . ASN B 2 39  ? -40.699 -0.399  -34.951 1.00 86.97 39  B 1 
ATOM 765  C CB  . ASN B 2 39  ? -40.474 3.013   -34.639 1.00 87.61 39  B 1 
ATOM 766  C CG  . ASN B 2 39  ? -39.759 2.834   -35.969 1.00 79.68 39  B 1 
ATOM 767  O OD1 . ASN B 2 39  ? -40.217 2.176   -36.887 1.00 71.98 39  B 1 
ATOM 768  N ND2 . ASN B 2 39  ? -38.604 3.441   -36.114 1.00 69.37 39  B 1 
ATOM 769  N N   . ILE B 2 40  ? -39.691 0.375   -33.109 1.00 88.83 40  B 1 
ATOM 770  C CA  . ILE B 2 40  ? -38.873 -0.822  -32.889 1.00 87.97 40  B 1 
ATOM 771  C C   . ILE B 2 40  ? -39.761 -2.065  -32.756 1.00 87.22 40  B 1 
ATOM 772  O O   . ILE B 2 40  ? -39.566 -3.030  -33.495 1.00 85.31 40  B 1 
ATOM 773  C CB  . ILE B 2 40  ? -37.929 -0.642  -31.677 1.00 87.63 40  B 1 
ATOM 774  C CG1 . ILE B 2 40  ? -36.915 0.510   -31.905 1.00 85.62 40  B 1 
ATOM 775  C CG2 . ILE B 2 40  ? -37.148 -1.940  -31.423 1.00 85.41 40  B 1 
ATOM 776  C CD1 . ILE B 2 40  ? -36.174 0.943   -30.640 1.00 82.34 40  B 1 
ATOM 777  N N   . ARG B 2 41  ? -40.825 -2.022  -31.927 1.00 87.75 41  B 1 
ATOM 778  C CA  . ARG B 2 41  ? -41.791 -3.129  -31.786 1.00 86.06 41  B 1 
ATOM 779  C C   . ARG B 2 41  ? -42.407 -3.533  -33.124 1.00 85.55 41  B 1 
ATOM 780  O O   . ARG B 2 41  ? -42.538 -4.723  -33.390 1.00 83.89 41  B 1 
ATOM 781  C CB  . ARG B 2 41  ? -42.912 -2.752  -30.802 1.00 84.96 41  B 1 
ATOM 782  C CG  . ARG B 2 41  ? -42.471 -2.826  -29.333 1.00 77.24 41  B 1 
ATOM 783  C CD  . ARG B 2 41  ? -43.623 -2.403  -28.413 1.00 74.73 41  B 1 
ATOM 784  N NE  . ARG B 2 41  ? -43.217 -2.384  -26.992 1.00 67.19 41  B 1 
ATOM 785  C CZ  . ARG B 2 41  ? -43.939 -1.976  -25.965 1.00 61.87 41  B 1 
ATOM 786  N NH1 . ARG B 2 41  ? -45.171 -1.557  -26.103 1.00 55.45 41  B 1 
ATOM 787  N NH2 . ARG B 2 41  ? -43.445 -1.964  -24.755 1.00 54.84 41  B 1 
ATOM 788  N N   . SER B 2 42  ? -42.760 -2.583  -33.966 1.00 86.59 42  B 1 
ATOM 789  C CA  . SER B 2 42  ? -43.339 -2.872  -35.282 1.00 85.87 42  B 1 
ATOM 790  C C   . SER B 2 42  ? -42.355 -3.590  -36.209 1.00 85.46 42  B 1 
ATOM 791  O O   . SER B 2 42  ? -42.765 -4.451  -36.991 1.00 83.03 42  B 1 
ATOM 792  C CB  . SER B 2 42  ? -43.870 -1.594  -35.943 1.00 84.64 42  B 1 
ATOM 793  O OG  . SER B 2 42  ? -42.844 -0.806  -36.514 1.00 73.47 42  B 1 
ATOM 794  N N   . LYS B 2 43  ? -41.064 -3.287  -36.114 1.00 85.52 43  B 1 
ATOM 795  C CA  . LYS B 2 43  ? -40.023 -3.920  -36.915 1.00 83.68 43  B 1 
ATOM 796  C C   . LYS B 2 43  ? -39.713 -5.336  -36.441 1.00 82.86 43  B 1 
ATOM 797  O O   . LYS B 2 43  ? -39.551 -6.220  -37.286 1.00 79.64 43  B 1 
ATOM 798  C CB  . LYS B 2 43  ? -38.752 -3.057  -36.912 1.00 82.59 43  B 1 
ATOM 799  C CG  . LYS B 2 43  ? -38.922 -1.680  -37.581 1.00 79.93 43  B 1 
ATOM 800  C CD  . LYS B 2 43  ? -39.225 -1.786  -39.073 1.00 74.86 43  B 1 
ATOM 801  C CE  . LYS B 2 43  ? -39.317 -0.374  -39.657 1.00 70.27 43  B 1 
ATOM 802  N NZ  . LYS B 2 43  ? -39.673 -0.405  -41.097 1.00 63.55 43  B 1 
ATOM 803  N N   . PHE B 2 44  ? -39.711 -5.574  -35.130 1.00 82.87 44  B 1 
ATOM 804  C CA  . PHE B 2 44  ? -39.510 -6.912  -34.571 1.00 79.70 44  B 1 
ATOM 805  C C   . PHE B 2 44  ? -40.713 -7.842  -34.773 1.00 78.53 44  B 1 
ATOM 806  O O   . PHE B 2 44  ? -40.524 -9.042  -34.957 1.00 75.41 44  B 1 
ATOM 807  C CB  . PHE B 2 44  ? -39.133 -6.796  -33.095 1.00 78.41 44  B 1 
ATOM 808  C CG  . PHE B 2 44  ? -37.657 -6.550  -32.862 1.00 76.40 44  B 1 
ATOM 809  C CD1 . PHE B 2 44  ? -36.773 -7.643  -32.818 1.00 72.02 44  B 1 
ATOM 810  C CD2 . PHE B 2 44  ? -37.159 -5.260  -32.652 1.00 71.40 44  B 1 
ATOM 811  C CE1 . PHE B 2 44  ? -35.401 -7.439  -32.554 1.00 70.39 44  B 1 
ATOM 812  C CE2 . PHE B 2 44  ? -35.798 -5.050  -32.394 1.00 69.23 44  B 1 
ATOM 813  C CZ  . PHE B 2 44  ? -34.916 -6.142  -32.334 1.00 71.74 44  B 1 
ATOM 814  N N   . LYS B 2 45  ? -41.951 -7.324  -34.780 1.00 80.54 45  B 1 
ATOM 815  C CA  . LYS B 2 45  ? -43.171 -8.103  -35.052 1.00 79.11 45  B 1 
ATOM 816  C C   . LYS B 2 45  ? -43.441 -8.324  -36.541 1.00 77.86 45  B 1 
ATOM 817  O O   . LYS B 2 45  ? -44.347 -9.083  -36.878 1.00 70.37 45  B 1 
ATOM 818  C CB  . LYS B 2 45  ? -44.391 -7.439  -34.407 1.00 75.47 45  B 1 
ATOM 819  C CG  . LYS B 2 45  ? -44.422 -7.587  -32.882 1.00 67.99 45  B 1 
ATOM 820  C CD  . LYS B 2 45  ? -45.750 -7.039  -32.338 1.00 63.60 45  B 1 
ATOM 821  C CE  . LYS B 2 45  ? -45.852 -7.297  -30.837 1.00 55.61 45  B 1 
ATOM 822  N NZ  . LYS B 2 45  ? -47.211 -6.989  -30.304 1.00 50.13 45  B 1 
ATOM 823  N N   . GLY B 2 46  ? -42.754 -7.633  -37.423 1.00 75.05 46  B 1 
ATOM 824  C CA  . GLY B 2 46  ? -42.964 -7.759  -38.856 1.00 73.27 46  B 1 
ATOM 825  C C   . GLY B 2 46  ? -42.481 -9.106  -39.402 1.00 73.72 46  B 1 
ATOM 826  O O   . GLY B 2 46  ? -41.445 -9.614  -38.975 1.00 67.66 46  B 1 
ATOM 827  N N   . ASP B 2 47  ? -43.198 -9.647  -40.424 1.00 66.88 47  B 1 
ATOM 828  C CA  . ASP B 2 47  ? -42.865 -10.931 -41.068 1.00 64.37 47  B 1 
ATOM 829  C C   . ASP B 2 47  ? -41.488 -10.958 -41.750 1.00 65.34 47  B 1 
ATOM 830  O O   . ASP B 2 47  ? -40.927 -12.024 -42.024 1.00 59.42 47  B 1 
ATOM 831  C CB  . ASP B 2 47  ? -43.914 -11.243 -42.145 1.00 57.33 47  B 1 
ATOM 832  C CG  . ASP B 2 47  ? -45.318 -11.471 -41.591 1.00 52.75 47  B 1 
ATOM 833  O OD1 . ASP B 2 47  ? -45.420 -12.011 -40.472 1.00 46.50 47  B 1 
ATOM 834  O OD2 . ASP B 2 47  ? -46.259 -11.057 -42.293 1.00 45.83 47  B 1 
ATOM 835  N N   . LYS B 2 48  ? -40.907 -9.787  -42.046 1.00 72.10 48  B 1 
ATOM 836  C CA  . LYS B 2 48  ? -39.573 -9.718  -42.628 1.00 72.26 48  B 1 
ATOM 837  C C   . LYS B 2 48  ? -38.535 -9.909  -41.532 1.00 73.61 48  B 1 
ATOM 838  O O   . LYS B 2 48  ? -38.432 -9.082  -40.629 1.00 68.33 48  B 1 
ATOM 839  C CB  . LYS B 2 48  ? -39.355 -8.418  -43.409 1.00 66.66 48  B 1 
ATOM 840  C CG  . LYS B 2 48  ? -40.092 -8.460  -44.749 1.00 59.88 48  B 1 
ATOM 841  C CD  . LYS B 2 48  ? -39.774 -7.224  -45.602 1.00 53.07 48  B 1 
ATOM 842  C CE  . LYS B 2 48  ? -40.494 -7.347  -46.939 1.00 45.17 48  B 1 
ATOM 843  N NZ  . LYS B 2 48  ? -40.241 -6.188  -47.827 1.00 38.62 48  B 1 
ATOM 844  N N   . ALA B 2 49  ? -37.749 -10.950 -41.689 1.00 72.44 49  B 1 
ATOM 845  C CA  . ALA B 2 49  ? -36.581 -11.171 -40.852 1.00 72.50 49  B 1 
ATOM 846  C C   . ALA B 2 49  ? -35.717 -9.900  -40.841 1.00 75.00 49  B 1 
ATOM 847  O O   . ALA B 2 49  ? -35.250 -9.440  -41.887 1.00 71.06 49  B 1 
ATOM 848  C CB  . ALA B 2 49  ? -35.808 -12.384 -41.369 1.00 66.91 49  B 1 
ATOM 849  N N   . LEU B 2 50  ? -35.530 -9.339  -39.674 1.00 75.56 50  B 1 
ATOM 850  C CA  . LEU B 2 50  ? -34.635 -8.206  -39.491 1.00 76.41 50  B 1 
ATOM 851  C C   . LEU B 2 50  ? -33.225 -8.627  -39.880 1.00 77.83 50  B 1 
ATOM 852  O O   . LEU B 2 50  ? -32.717 -9.638  -39.399 1.00 74.65 50  B 1 
ATOM 853  C CB  . LEU B 2 50  ? -34.697 -7.720  -38.037 1.00 72.95 50  B 1 
ATOM 854  C CG  . LEU B 2 50  ? -35.871 -6.761  -37.790 1.00 69.38 50  B 1 
ATOM 855  C CD1 . LEU B 2 50  ? -36.243 -6.750  -36.314 1.00 65.69 50  B 1 
ATOM 856  C CD2 . LEU B 2 50  ? -35.523 -5.337  -38.194 1.00 65.95 50  B 1 
ATOM 857  N N   . ASP B 2 51  ? -32.597 -7.844  -40.729 1.00 78.51 51  B 1 
ATOM 858  C CA  . ASP B 2 51  ? -31.185 -8.026  -41.010 1.00 78.56 51  B 1 
ATOM 859  C C   . ASP B 2 51  ? -30.366 -7.752  -39.740 1.00 79.83 51  B 1 
ATOM 860  O O   . ASP B 2 51  ? -30.769 -7.022  -38.828 1.00 76.63 51  B 1 
ATOM 861  C CB  . ASP B 2 51  ? -30.745 -7.231  -42.253 1.00 74.53 51  B 1 
ATOM 862  C CG  . ASP B 2 51  ? -30.728 -5.700  -42.079 1.00 71.42 51  B 1 
ATOM 863  O OD1 . ASP B 2 51  ? -31.204 -5.199  -41.048 1.00 65.67 51  B 1 
ATOM 864  O OD2 . ASP B 2 51  ? -30.212 -5.025  -42.982 1.00 67.19 51  B 1 
ATOM 865  N N   . GLY B 2 52  ? -29.190 -8.367  -39.655 1.00 76.76 52  B 1 
ATOM 866  C CA  . GLY B 2 52  ? -28.334 -8.219  -38.475 1.00 76.54 52  B 1 
ATOM 867  C C   . GLY B 2 52  ? -27.950 -6.768  -38.182 1.00 79.73 52  B 1 
ATOM 868  O O   . GLY B 2 52  ? -27.786 -6.395  -37.023 1.00 78.49 52  B 1 
ATOM 869  N N   . TYR B 2 53  ? -27.892 -5.938  -39.236 1.00 79.59 53  B 1 
ATOM 870  C CA  . TYR B 2 53  ? -27.570 -4.520  -39.101 1.00 81.17 53  B 1 
ATOM 871  C C   . TYR B 2 53  ? -28.682 -3.727  -38.413 1.00 83.19 53  B 1 
ATOM 872  O O   . TYR B 2 53  ? -28.442 -3.034  -37.425 1.00 82.64 53  B 1 
ATOM 873  C CB  . TYR B 2 53  ? -27.274 -3.953  -40.489 1.00 78.97 53  B 1 
ATOM 874  C CG  . TYR B 2 53  ? -26.728 -2.546  -40.428 1.00 77.09 53  B 1 
ATOM 875  C CD1 . TYR B 2 53  ? -27.572 -1.425  -40.609 1.00 70.66 53  B 1 
ATOM 876  C CD2 . TYR B 2 53  ? -25.358 -2.358  -40.188 1.00 70.14 53  B 1 
ATOM 877  C CE1 . TYR B 2 53  ? -27.031 -0.133  -40.580 1.00 67.25 53  B 1 
ATOM 878  C CE2 . TYR B 2 53  ? -24.811 -1.078  -40.159 1.00 65.37 53  B 1 
ATOM 879  C CZ  . TYR B 2 53  ? -25.645 0.038   -40.373 1.00 68.67 53  B 1 
ATOM 880  O OH  . TYR B 2 53  ? -25.080 1.266   -40.387 1.00 65.92 53  B 1 
ATOM 881  N N   . SER B 2 54  ? -29.921 -3.892  -38.864 1.00 82.70 54  B 1 
ATOM 882  C CA  . SER B 2 54  ? -31.089 -3.266  -38.246 1.00 83.37 54  B 1 
ATOM 883  C C   . SER B 2 54  ? -31.268 -3.740  -36.803 1.00 84.94 54  B 1 
ATOM 884  O O   . SER B 2 54  ? -31.541 -2.920  -35.925 1.00 84.47 54  B 1 
ATOM 885  C CB  . SER B 2 54  ? -32.343 -3.559  -39.057 1.00 81.67 54  B 1 
ATOM 886  O OG  . SER B 2 54  ? -32.237 -2.977  -40.332 1.00 74.96 54  B 1 
ATOM 887  N N   . LYS B 2 55  ? -31.051 -5.025  -36.522 1.00 83.12 55  B 1 
ATOM 888  C CA  . LYS B 2 55  ? -31.121 -5.585  -35.169 1.00 83.64 55  B 1 
ATOM 889  C C   . LYS B 2 55  ? -30.114 -4.906  -34.233 1.00 85.17 55  B 1 
ATOM 890  O O   . LYS B 2 55  ? -30.508 -4.401  -33.188 1.00 85.07 55  B 1 
ATOM 891  C CB  . LYS B 2 55  ? -30.928 -7.114  -35.229 1.00 81.73 55  B 1 
ATOM 892  C CG  . LYS B 2 55  ? -31.905 -7.859  -34.309 1.00 76.03 55  B 1 
ATOM 893  C CD  . LYS B 2 55  ? -31.713 -9.378  -34.431 1.00 73.51 55  B 1 
ATOM 894  C CE  . LYS B 2 55  ? -32.772 -10.153 -33.651 1.00 66.43 55  B 1 
ATOM 895  N NZ  . LYS B 2 55  ? -32.550 -11.618 -33.729 1.00 61.42 55  B 1 
ATOM 896  N N   . LYS B 2 56  ? -28.846 -4.786  -34.642 1.00 84.83 56  B 1 
ATOM 897  C CA  . LYS B 2 56  ? -27.803 -4.047  -33.905 1.00 85.47 56  B 1 
ATOM 898  C C   . LYS B 2 56  ? -28.225 -2.605  -33.600 1.00 86.88 56  B 1 
ATOM 899  O O   . LYS B 2 56  ? -28.101 -2.143  -32.466 1.00 86.69 56  B 1 
ATOM 900  C CB  . LYS B 2 56  ? -26.493 -4.026  -34.705 1.00 83.68 56  B 1 
ATOM 901  C CG  . LYS B 2 56  ? -25.736 -5.360  -34.697 1.00 78.48 56  B 1 
ATOM 902  C CD  . LYS B 2 56  ? -24.460 -5.257  -35.545 1.00 76.20 56  B 1 
ATOM 903  C CE  . LYS B 2 56  ? -23.665 -6.567  -35.538 1.00 68.80 56  B 1 
ATOM 904  N NZ  . LYS B 2 56  ? -22.316 -6.399  -36.133 1.00 63.66 56  B 1 
ATOM 905  N N   . LYS B 2 57  ? -28.779 -1.916  -34.601 1.00 87.16 57  B 1 
ATOM 906  C CA  . LYS B 2 57  ? -29.229 -0.529  -34.483 1.00 87.94 57  B 1 
ATOM 907  C C   . LYS B 2 57  ? -30.357 -0.368  -33.458 1.00 88.92 57  B 1 
ATOM 908  O O   . LYS B 2 57  ? -30.310 0.536   -32.633 1.00 87.95 57  B 1 
ATOM 909  C CB  . LYS B 2 57  ? -29.638 -0.049  -35.880 1.00 86.01 57  B 1 
ATOM 910  C CG  . LYS B 2 57  ? -29.801 1.463   -35.974 1.00 77.41 57  B 1 
ATOM 911  C CD  . LYS B 2 57  ? -30.064 1.816   -37.440 1.00 74.98 57  B 1 
ATOM 912  C CE  . LYS B 2 57  ? -29.927 3.303   -37.701 1.00 66.47 57  B 1 
ATOM 913  N NZ  . LYS B 2 57  ? -29.760 3.576   -39.139 1.00 61.13 57  B 1 
ATOM 914  N N   . TYR B 2 58  ? -31.354 -1.270  -33.479 1.00 88.19 58  B 1 
ATOM 915  C CA  . TYR B 2 58  ? -32.453 -1.247  -32.518 1.00 88.53 58  B 1 
ATOM 916  C C   . TYR B 2 58  ? -31.999 -1.589  -31.097 1.00 89.54 58  B 1 
ATOM 917  O O   . TYR B 2 58  ? -32.382 -0.898  -30.160 1.00 89.10 58  B 1 
ATOM 918  C CB  . TYR B 2 58  ? -33.584 -2.172  -32.986 1.00 87.61 58  B 1 
ATOM 919  C CG  . TYR B 2 58  ? -34.213 -1.773  -34.313 1.00 85.34 58  B 1 
ATOM 920  C CD1 . TYR B 2 58  ? -34.529 -0.430  -34.594 1.00 80.06 58  B 1 
ATOM 921  C CD2 . TYR B 2 58  ? -34.487 -2.757  -35.280 1.00 80.16 58  B 1 
ATOM 922  C CE1 . TYR B 2 58  ? -35.080 -0.060  -35.841 1.00 77.42 58  B 1 
ATOM 923  C CE2 . TYR B 2 58  ? -35.041 -2.404  -36.528 1.00 76.11 58  B 1 
ATOM 924  C CZ  . TYR B 2 58  ? -35.330 -1.052  -36.804 1.00 78.54 58  B 1 
ATOM 925  O OH  . TYR B 2 58  ? -35.848 -0.696  -38.019 1.00 74.72 58  B 1 
ATOM 926  N N   . VAL B 2 59  ? -31.123 -2.555  -30.937 1.00 88.86 59  B 1 
ATOM 927  C CA  . VAL B 2 59  ? -30.534 -2.879  -29.622 1.00 88.63 59  B 1 
ATOM 928  C C   . VAL B 2 59  ? -29.755 -1.688  -29.060 1.00 89.66 59  B 1 
ATOM 929  O O   . VAL B 2 59  ? -29.901 -1.364  -27.885 1.00 89.23 59  B 1 
ATOM 930  C CB  . VAL B 2 59  ? -29.641 -4.119  -29.722 1.00 87.29 59  B 1 
ATOM 931  C CG1 . VAL B 2 59  ? -28.890 -4.413  -28.413 1.00 81.31 59  B 1 
ATOM 932  C CG2 . VAL B 2 59  ? -30.488 -5.354  -30.048 1.00 82.04 59  B 1 
ATOM 933  N N   . CYS B 2 60  ? -29.000 -0.996  -29.889 1.00 89.44 60  B 1 
ATOM 934  C CA  . CYS B 2 60  ? -28.267 0.190   -29.462 1.00 89.99 60  B 1 
ATOM 935  C C   . CYS B 2 60  ? -29.202 1.339   -29.038 1.00 90.34 60  B 1 
ATOM 936  O O   . CYS B 2 60  ? -28.927 2.041   -28.062 1.00 89.50 60  B 1 
ATOM 937  C CB  . CYS B 2 60  ? -27.317 0.607   -30.591 1.00 88.85 60  B 1 
ATOM 938  S SG  . CYS B 2 60  ? -26.040 1.710   -29.921 1.00 80.10 60  B 1 
ATOM 939  N N   . LYS B 2 61  ? -30.346 1.507   -29.711 1.00 91.19 61  B 1 
ATOM 940  C CA  . LYS B 2 61  ? -31.387 2.453   -29.285 1.00 91.63 61  B 1 
ATOM 941  C C   . LYS B 2 61  ? -32.008 2.056   -27.943 1.00 91.22 61  B 1 
ATOM 942  O O   . LYS B 2 61  ? -32.168 2.914   -27.086 1.00 90.31 61  B 1 
ATOM 943  C CB  . LYS B 2 61  ? -32.485 2.574   -30.354 1.00 91.66 61  B 1 
ATOM 944  C CG  . LYS B 2 61  ? -32.021 3.293   -31.624 1.00 90.29 61  B 1 
ATOM 945  C CD  . LYS B 2 61  ? -33.183 3.301   -32.626 1.00 88.77 61  B 1 
ATOM 946  C CE  . LYS B 2 61  ? -32.824 4.072   -33.894 1.00 85.26 61  B 1 
ATOM 947  N NZ  . LYS B 2 61  ? -34.020 4.247   -34.743 1.00 80.83 61  B 1 
ATOM 948  N N   . LEU B 2 62  ? -32.317 0.774   -27.747 1.00 90.70 62  B 1 
ATOM 949  C CA  . LEU B 2 62  ? -32.839 0.254   -26.480 1.00 90.00 62  B 1 
ATOM 950  C C   . LEU B 2 62  ? -31.838 0.465   -25.338 1.00 89.71 62  B 1 
ATOM 951  O O   . LEU B 2 62  ? -32.227 0.939   -24.273 1.00 88.59 62  B 1 
ATOM 952  C CB  . LEU B 2 62  ? -33.191 -1.233  -26.625 1.00 89.47 62  B 1 
ATOM 953  C CG  . LEU B 2 62  ? -34.403 -1.530  -27.530 1.00 87.16 62  B 1 
ATOM 954  C CD1 . LEU B 2 62  ? -34.518 -3.039  -27.761 1.00 83.37 62  B 1 
ATOM 955  C CD2 . LEU B 2 62  ? -35.715 -1.036  -26.924 1.00 83.09 62  B 1 
ATOM 956  N N   . LEU B 2 63  ? -30.559 0.201   -25.570 1.00 90.03 63  B 1 
ATOM 957  C CA  . LEU B 2 63  ? -29.480 0.484   -24.618 1.00 89.26 63  B 1 
ATOM 958  C C   . LEU B 2 63  ? -29.452 1.961   -24.216 1.00 89.24 63  B 1 
ATOM 959  O O   . LEU B 2 63  ? -29.389 2.274   -23.027 1.00 88.01 63  B 1 
ATOM 960  C CB  . LEU B 2 63  ? -28.140 0.093   -25.263 1.00 87.91 63  B 1 
ATOM 961  C CG  . LEU B 2 63  ? -26.926 0.297   -24.315 1.00 84.78 63  B 1 
ATOM 962  C CD1 . LEU B 2 63  ? -26.472 -1.035  -23.745 1.00 76.84 63  B 1 
ATOM 963  C CD2 . LEU B 2 63  ? -25.746 0.928   -25.047 1.00 76.05 63  B 1 
ATOM 964  N N   . PHE B 2 64  ? -29.533 2.868   -25.184 1.00 90.54 64  B 1 
ATOM 965  C CA  . PHE B 2 64  ? -29.543 4.306   -24.912 1.00 90.81 64  B 1 
ATOM 966  C C   . PHE B 2 64  ? -30.738 4.704   -24.039 1.00 90.35 64  B 1 
ATOM 967  O O   . PHE B 2 64  ? -30.556 5.405   -23.049 1.00 89.30 64  B 1 
ATOM 968  C CB  . PHE B 2 64  ? -29.529 5.064   -26.248 1.00 91.22 64  B 1 
ATOM 969  C CG  . PHE B 2 64  ? -29.572 6.566   -26.086 1.00 91.49 64  B 1 
ATOM 970  C CD1 . PHE B 2 64  ? -30.743 7.283   -26.410 1.00 86.24 64  B 1 
ATOM 971  C CD2 . PHE B 2 64  ? -28.452 7.258   -25.597 1.00 86.58 64  B 1 
ATOM 972  C CE1 . PHE B 2 64  ? -30.779 8.677   -26.251 1.00 86.63 64  B 1 
ATOM 973  C CE2 . PHE B 2 64  ? -28.494 8.648   -25.439 1.00 85.77 64  B 1 
ATOM 974  C CZ  . PHE B 2 64  ? -29.654 9.360   -25.766 1.00 89.62 64  B 1 
ATOM 975  N N   . ILE B 2 65  ? -31.929 4.190   -24.331 1.00 90.56 65  B 1 
ATOM 976  C CA  . ILE B 2 65  ? -33.140 4.434   -23.542 1.00 90.49 65  B 1 
ATOM 977  C C   . ILE B 2 65  ? -32.974 3.910   -22.105 1.00 89.23 65  B 1 
ATOM 978  O O   . ILE B 2 65  ? -33.323 4.605   -21.149 1.00 87.10 65  B 1 
ATOM 979  C CB  . ILE B 2 65  ? -34.368 3.826   -24.249 1.00 90.64 65  B 1 
ATOM 980  C CG1 . ILE B 2 65  ? -34.647 4.493   -25.621 1.00 89.43 65  B 1 
ATOM 981  C CG2 . ILE B 2 65  ? -35.610 4.000   -23.370 1.00 89.07 65  B 1 
ATOM 982  C CD1 . ILE B 2 65  ? -35.598 3.691   -26.518 1.00 86.69 65  B 1 
ATOM 983  N N   . PHE B 2 66  ? -32.403 2.725   -21.939 1.00 89.13 66  B 1 
ATOM 984  C CA  . PHE B 2 66  ? -32.104 2.162   -20.619 1.00 87.27 66  B 1 
ATOM 985  C C   . PHE B 2 66  ? -31.144 3.025   -19.805 1.00 86.96 66  B 1 
ATOM 986  O O   . PHE B 2 66  ? -31.366 3.266   -18.621 1.00 84.79 66  B 1 
ATOM 987  C CB  . PHE B 2 66  ? -31.523 0.749   -20.784 1.00 84.71 66  B 1 
ATOM 988  C CG  . PHE B 2 66  ? -32.487 -0.299  -20.296 1.00 78.52 66  B 1 
ATOM 989  C CD1 . PHE B 2 66  ? -32.537 -0.596  -18.925 1.00 71.63 66  B 1 
ATOM 990  C CD2 . PHE B 2 66  ? -33.368 -0.915  -21.193 1.00 69.77 66  B 1 
ATOM 991  C CE1 . PHE B 2 66  ? -33.474 -1.514  -18.443 1.00 65.89 66  B 1 
ATOM 992  C CE2 . PHE B 2 66  ? -34.309 -1.833  -20.716 1.00 63.92 66  B 1 
ATOM 993  C CZ  . PHE B 2 66  ? -34.369 -2.130  -19.340 1.00 64.31 66  B 1 
ATOM 994  N N   . LEU B 2 67  ? -30.098 3.546   -20.446 1.00 87.76 67  B 1 
ATOM 995  C CA  . LEU B 2 67  ? -29.114 4.409   -19.785 1.00 86.99 67  B 1 
ATOM 996  C C   . LEU B 2 67  ? -29.716 5.736   -19.312 1.00 86.69 67  B 1 
ATOM 997  O O   . LEU B 2 67  ? -29.246 6.287   -18.312 1.00 84.66 67  B 1 
ATOM 998  C CB  . LEU B 2 67  ? -27.937 4.652   -20.735 1.00 86.06 67  B 1 
ATOM 999  C CG  . LEU B 2 67  ? -27.046 3.413   -20.962 1.00 84.27 67  B 1 
ATOM 1000 C CD1 . LEU B 2 67  ? -26.095 3.698   -22.115 1.00 80.34 67  B 1 
ATOM 1001 C CD2 . LEU B 2 67  ? -26.229 3.060   -19.721 1.00 79.90 67  B 1 
ATOM 1002 N N   . LEU B 2 68  ? -30.774 6.209   -19.952 1.00 88.12 68  B 1 
ATOM 1003 C CA  . LEU B 2 68  ? -31.528 7.393   -19.496 1.00 87.91 68  B 1 
ATOM 1004 C C   . LEU B 2 68  ? -32.379 7.102   -18.244 1.00 86.71 68  B 1 
ATOM 1005 O O   . LEU B 2 68  ? -32.868 8.041   -17.612 1.00 82.90 68  B 1 
ATOM 1006 C CB  . LEU B 2 68  ? -32.410 7.916   -20.640 1.00 88.15 68  B 1 
ATOM 1007 C CG  . LEU B 2 68  ? -31.632 8.402   -21.879 1.00 87.99 68  B 1 
ATOM 1008 C CD1 . LEU B 2 68  ? -32.621 8.723   -22.991 1.00 83.65 68  B 1 
ATOM 1009 C CD2 . LEU B 2 68  ? -30.792 9.641   -21.587 1.00 83.39 68  B 1 
ATOM 1010 N N   . GLY B 2 69  ? -32.507 5.837   -17.838 1.00 85.96 69  B 1 
ATOM 1011 C CA  . GLY B 2 69  ? -33.251 5.413   -16.649 1.00 84.42 69  B 1 
ATOM 1012 C C   . GLY B 2 69  ? -34.716 5.096   -16.910 1.00 84.39 69  B 1 
ATOM 1013 O O   . GLY B 2 69  ? -35.495 5.049   -15.960 1.00 81.20 69  B 1 
ATOM 1014 N N   . HIS B 2 70  ? -35.090 4.864   -18.168 1.00 84.72 70  B 1 
ATOM 1015 C CA  . HIS B 2 70  ? -36.407 4.361   -18.516 1.00 83.18 70  B 1 
ATOM 1016 C C   . HIS B 2 70  ? -36.380 2.831   -18.476 1.00 80.85 70  B 1 
ATOM 1017 O O   . HIS B 2 70  ? -35.684 2.204   -19.270 1.00 76.46 70  B 1 
ATOM 1018 C CB  . HIS B 2 70  ? -36.844 4.892   -19.877 1.00 83.87 70  B 1 
ATOM 1019 C CG  . HIS B 2 70  ? -36.973 6.394   -19.902 1.00 83.28 70  B 1 
ATOM 1020 N ND1 . HIS B 2 70  ? -38.050 7.127   -19.427 1.00 73.35 70  B 1 
ATOM 1021 C CD2 . HIS B 2 70  ? -36.040 7.283   -20.354 1.00 73.74 70  B 1 
ATOM 1022 C CE1 . HIS B 2 70  ? -37.762 8.429   -19.598 1.00 76.46 70  B 1 
ATOM 1023 N NE2 . HIS B 2 70  ? -36.555 8.556   -20.156 1.00 76.99 70  B 1 
ATOM 1024 N N   . ASP B 2 71  ? -37.157 2.251   -17.558 1.00 79.65 71  B 1 
ATOM 1025 C CA  . ASP B 2 71  ? -37.335 0.798   -17.484 1.00 76.96 71  B 1 
ATOM 1026 C C   . ASP B 2 71  ? -38.384 0.369   -18.514 1.00 77.38 71  B 1 
ATOM 1027 O O   . ASP B 2 71  ? -39.462 0.961   -18.604 1.00 72.31 71  B 1 
ATOM 1028 C CB  . ASP B 2 71  ? -37.688 0.394   -16.049 1.00 71.26 71  B 1 
ATOM 1029 C CG  . ASP B 2 71  ? -37.389 -1.084  -15.772 1.00 64.68 71  B 1 
ATOM 1030 O OD1 . ASP B 2 71  ? -36.950 -1.777  -16.711 1.00 58.00 71  B 1 
ATOM 1031 O OD2 . ASP B 2 71  ? -37.559 -1.509  -14.608 1.00 57.69 71  B 1 
ATOM 1032 N N   . ILE B 2 72  ? -38.020 -0.605  -19.354 1.00 79.45 72  B 1 
ATOM 1033 C CA  . ILE B 2 72  ? -38.816 -0.953  -20.525 1.00 78.13 72  B 1 
ATOM 1034 C C   . ILE B 2 72  ? -38.830 -2.473  -20.689 1.00 78.63 72  B 1 
ATOM 1035 O O   . ILE B 2 72  ? -37.882 -3.047  -21.229 1.00 73.85 72  B 1 
ATOM 1036 C CB  . ILE B 2 72  ? -38.281 -0.317  -21.822 1.00 74.24 72  B 1 
ATOM 1037 C CG1 . ILE B 2 72  ? -37.843 1.155   -21.705 1.00 69.16 72  B 1 
ATOM 1038 C CG2 . ILE B 2 72  ? -39.379 -0.421  -22.898 1.00 66.76 72  B 1 
ATOM 1039 C CD1 . ILE B 2 72  ? -36.977 1.561   -22.901 1.00 62.22 72  B 1 
ATOM 1040 N N   . ASP B 2 73  ? -39.965 -3.102  -20.384 1.00 79.04 73  B 1 
ATOM 1041 C CA  . ASP B 2 73  ? -40.165 -4.548  -20.538 1.00 78.83 73  B 1 
ATOM 1042 C C   . ASP B 2 73  ? -39.794 -5.069  -21.934 1.00 80.56 73  B 1 
ATOM 1043 O O   . ASP B 2 73  ? -39.229 -6.147  -22.089 1.00 77.75 73  B 1 
ATOM 1044 C CB  . ASP B 2 73  ? -41.643 -4.889  -20.305 1.00 75.48 73  B 1 
ATOM 1045 C CG  . ASP B 2 73  ? -42.124 -4.568  -18.900 1.00 68.84 73  B 1 
ATOM 1046 O OD1 . ASP B 2 73  ? -41.274 -4.517  -17.993 1.00 62.09 73  B 1 
ATOM 1047 O OD2 . ASP B 2 73  ? -43.352 -4.349  -18.783 1.00 61.61 73  B 1 
ATOM 1048 N N   . PHE B 2 74  ? -40.092 -4.286  -22.972 1.00 80.54 74  B 1 
ATOM 1049 C CA  . PHE B 2 74  ? -39.727 -4.650  -24.336 1.00 80.57 74  B 1 
ATOM 1050 C C   . PHE B 2 74  ? -38.205 -4.768  -24.523 1.00 81.91 74  B 1 
ATOM 1051 O O   . PHE B 2 74  ? -37.735 -5.679  -25.210 1.00 78.63 74  B 1 
ATOM 1052 C CB  . PHE B 2 74  ? -40.330 -3.631  -25.313 1.00 77.60 74  B 1 
ATOM 1053 C CG  . PHE B 2 74  ? -39.987 -3.923  -26.754 1.00 77.38 74  B 1 
ATOM 1054 C CD1 . PHE B 2 74  ? -39.062 -3.119  -27.451 1.00 70.49 74  B 1 
ATOM 1055 C CD2 . PHE B 2 74  ? -40.535 -5.052  -27.394 1.00 70.71 74  B 1 
ATOM 1056 C CE1 . PHE B 2 74  ? -38.684 -3.436  -28.754 1.00 67.20 74  B 1 
ATOM 1057 C CE2 . PHE B 2 74  ? -40.155 -5.382  -28.699 1.00 65.52 74  B 1 
ATOM 1058 C CZ  . PHE B 2 74  ? -39.228 -4.574  -29.381 1.00 68.70 74  B 1 
ATOM 1059 N N   . GLY B 2 75  ? -37.435 -3.894  -23.923 1.00 79.67 75  B 1 
ATOM 1060 C CA  . GLY B 2 75  ? -35.975 -3.961  -23.950 1.00 78.95 75  B 1 
ATOM 1061 C C   . GLY B 2 75  ? -35.438 -5.186  -23.213 1.00 81.84 75  B 1 
ATOM 1062 O O   . GLY B 2 75  ? -34.510 -5.835  -23.694 1.00 80.45 75  B 1 
ATOM 1063 N N   . HIS B 2 76  ? -36.083 -5.552  -22.097 1.00 82.29 76  B 1 
ATOM 1064 C CA  . HIS B 2 76  ? -35.780 -6.775  -21.359 1.00 81.94 76  B 1 
ATOM 1065 C C   . HIS B 2 76  ? -36.017 -8.024  -22.208 1.00 83.70 76  B 1 
ATOM 1066 O O   . HIS B 2 76  ? -35.131 -8.872  -22.330 1.00 83.30 76  B 1 
ATOM 1067 C CB  . HIS B 2 76  ? -36.647 -6.837  -20.083 1.00 79.41 76  B 1 
ATOM 1068 C CG  . HIS B 2 76  ? -36.382 -5.757  -19.085 1.00 76.69 76  B 1 
ATOM 1069 N ND1 . HIS B 2 76  ? -37.202 -5.405  -18.033 1.00 68.29 76  B 1 
ATOM 1070 C CD2 . HIS B 2 76  ? -35.250 -4.993  -18.982 1.00 67.89 76  B 1 
ATOM 1071 C CE1 . HIS B 2 76  ? -36.572 -4.456  -17.317 1.00 68.54 76  B 1 
ATOM 1072 N NE2 . HIS B 2 76  ? -35.392 -4.176  -17.864 1.00 67.96 76  B 1 
ATOM 1073 N N   . MET B 2 77  ? -37.168 -8.105  -22.865 1.00 83.52 77  B 1 
ATOM 1074 C CA  . MET B 2 77  ? -37.503 -9.232  -23.739 1.00 84.21 77  B 1 
ATOM 1075 C C   . MET B 2 77  ? -36.522 -9.358  -24.906 1.00 86.00 77  B 1 
ATOM 1076 O O   . MET B 2 77  ? -36.090 -10.465 -25.207 1.00 84.78 77  B 1 
ATOM 1077 C CB  . MET B 2 77  ? -38.944 -9.077  -24.250 1.00 81.39 77  B 1 
ATOM 1078 C CG  . MET B 2 77  ? -39.985 -9.329  -23.148 1.00 72.64 77  B 1 
ATOM 1079 S SD  . MET B 2 77  ? -39.915 -10.969 -22.372 1.00 64.90 77  B 1 
ATOM 1080 C CE  . MET B 2 77  ? -40.311 -12.038 -23.765 1.00 57.07 77  B 1 
ATOM 1081 N N   . GLU B 2 78  ? -36.134 -8.260  -25.538 1.00 84.17 78  B 1 
ATOM 1082 C CA  . GLU B 2 78  ? -35.153 -8.304  -26.619 1.00 84.80 78  B 1 
ATOM 1083 C C   . GLU B 2 78  ? -33.756 -8.717  -26.150 1.00 86.28 78  B 1 
ATOM 1084 O O   . GLU B 2 78  ? -33.073 -9.456  -26.860 1.00 85.64 78  B 1 
ATOM 1085 C CB  . GLU B 2 78  ? -35.099 -6.957  -27.359 1.00 83.72 78  B 1 
ATOM 1086 C CG  . GLU B 2 78  ? -36.307 -6.745  -28.281 1.00 77.44 78  B 1 
ATOM 1087 C CD  . GLU B 2 78  ? -36.530 -7.910  -29.257 1.00 75.03 78  B 1 
ATOM 1088 O OE1 . GLU B 2 78  ? -37.695 -8.320  -29.434 1.00 66.70 78  B 1 
ATOM 1089 O OE2 . GLU B 2 78  ? -35.537 -8.436  -29.813 1.00 67.65 78  B 1 
ATOM 1090 N N   . ALA B 2 79  ? -33.341 -8.333  -24.946 1.00 85.29 79  B 1 
ATOM 1091 C CA  . ALA B 2 79  ? -32.107 -8.842  -24.354 1.00 85.30 79  B 1 
ATOM 1092 C C   . ALA B 2 79  ? -32.144 -10.372 -24.199 1.00 87.00 79  B 1 
ATOM 1093 O O   . ALA B 2 79  ? -31.226 -11.065 -24.635 1.00 86.62 79  B 1 
ATOM 1094 C CB  . ALA B 2 79  ? -31.859 -8.140  -23.013 1.00 83.93 79  B 1 
ATOM 1095 N N   . VAL B 2 80  ? -33.243 -10.908 -23.653 1.00 88.05 80  B 1 
ATOM 1096 C CA  . VAL B 2 80  ? -33.431 -12.355 -23.477 1.00 88.52 80  B 1 
ATOM 1097 C C   . VAL B 2 80  ? -33.497 -13.084 -24.823 1.00 89.31 80  B 1 
ATOM 1098 O O   . VAL B 2 80  ? -32.898 -14.154 -24.971 1.00 88.36 80  B 1 
ATOM 1099 C CB  . VAL B 2 80  ? -34.683 -12.644 -22.623 1.00 87.32 80  B 1 
ATOM 1100 C CG1 . VAL B 2 80  ? -34.965 -14.139 -22.492 1.00 81.42 80  B 1 
ATOM 1101 C CG2 . VAL B 2 80  ? -34.503 -12.081 -21.207 1.00 82.50 80  B 1 
ATOM 1102 N N   . ASN B 2 81  ? -34.149 -12.511 -25.832 1.00 88.70 81  B 1 
ATOM 1103 C CA  . ASN B 2 81  ? -34.204 -13.074 -27.182 1.00 87.92 81  B 1 
ATOM 1104 C C   . ASN B 2 81  ? -32.811 -13.167 -27.826 1.00 88.85 81  B 1 
ATOM 1105 O O   . ASN B 2 81  ? -32.481 -14.176 -28.457 1.00 87.94 81  B 1 
ATOM 1106 C CB  . ASN B 2 81  ? -35.141 -12.216 -28.052 1.00 85.85 81  B 1 
ATOM 1107 C CG  . ASN B 2 81  ? -36.615 -12.359 -27.693 1.00 79.63 81  B 1 
ATOM 1108 O OD1 . ASN B 2 81  ? -37.057 -13.315 -27.096 1.00 73.32 81  B 1 
ATOM 1109 N ND2 . ASN B 2 81  ? -37.428 -11.408 -28.113 1.00 71.38 81  B 1 
ATOM 1110 N N   . LEU B 2 82  ? -31.968 -12.155 -27.641 1.00 89.48 82  B 1 
ATOM 1111 C CA  . LEU B 2 82  ? -30.586 -12.172 -28.113 1.00 89.64 82  B 1 
ATOM 1112 C C   . LEU B 2 82  ? -29.746 -13.250 -27.409 1.00 90.52 82  B 1 
ATOM 1113 O O   . LEU B 2 82  ? -28.999 -13.970 -28.084 1.00 89.89 82  B 1 
ATOM 1114 C CB  . LEU B 2 82  ? -29.948 -10.797 -27.905 1.00 88.68 82  B 1 
ATOM 1115 C CG  . LEU B 2 82  ? -30.452 -9.711  -28.867 1.00 86.36 82  B 1 
ATOM 1116 C CD1 . LEU B 2 82  ? -29.942 -8.365  -28.364 1.00 82.71 82  B 1 
ATOM 1117 C CD2 . LEU B 2 82  ? -29.932 -9.923  -30.291 1.00 82.46 82  B 1 
ATOM 1118 N N   . LEU B 2 83  ? -29.901 -13.401 -26.102 1.00 91.20 83  B 1 
ATOM 1119 C CA  . LEU B 2 83  ? -29.226 -14.465 -25.343 1.00 91.58 83  B 1 
ATOM 1120 C C   . LEU B 2 83  ? -29.666 -15.855 -25.802 1.00 91.91 83  B 1 
ATOM 1121 O O   . LEU B 2 83  ? -28.844 -16.762 -25.853 1.00 90.14 83  B 1 
ATOM 1122 C CB  . LEU B 2 83  ? -29.531 -14.305 -23.846 1.00 90.56 83  B 1 
ATOM 1123 C CG  . LEU B 2 83  ? -28.899 -13.070 -23.182 1.00 88.11 83  B 1 
ATOM 1124 C CD1 . LEU B 2 83  ? -29.398 -12.974 -21.737 1.00 83.86 83  B 1 
ATOM 1125 C CD2 . LEU B 2 83  ? -27.372 -13.148 -23.172 1.00 83.53 83  B 1 
ATOM 1126 N N   . SER B 2 84  ? -30.920 -16.004 -26.184 1.00 91.87 84  B 1 
ATOM 1127 C CA  . SER B 2 84  ? -31.480 -17.273 -26.658 1.00 91.27 84  B 1 
ATOM 1128 C C   . SER B 2 84  ? -31.153 -17.573 -28.125 1.00 91.20 84  B 1 
ATOM 1129 O O   . SER B 2 84  ? -31.451 -18.662 -28.620 1.00 89.13 84  B 1 
ATOM 1130 C CB  . SER B 2 84  ? -32.993 -17.288 -26.431 1.00 89.62 84  B 1 
ATOM 1131 O OG  . SER B 2 84  ? -33.286 -17.020 -25.074 1.00 78.41 84  B 1 
ATOM 1132 N N   . SER B 2 85  ? -30.534 -16.651 -28.855 1.00 90.79 85  B 1 
ATOM 1133 C CA  . SER B 2 85  ? -30.147 -16.862 -30.248 1.00 90.22 85  B 1 
ATOM 1134 C C   . SER B 2 85  ? -29.049 -17.920 -30.378 1.00 90.96 85  B 1 
ATOM 1135 O O   . SER B 2 85  ? -28.072 -17.924 -29.641 1.00 90.32 85  B 1 
ATOM 1136 C CB  . SER B 2 85  ? -29.675 -15.547 -30.884 1.00 88.66 85  B 1 
ATOM 1137 O OG  . SER B 2 85  ? -29.393 -15.755 -32.255 1.00 84.65 85  B 1 
ATOM 1138 N N   . ASN B 2 86  ? -29.149 -18.758 -31.404 1.00 91.05 86  B 1 
ATOM 1139 C CA  . ASN B 2 86  ? -28.084 -19.702 -31.752 1.00 90.90 86  B 1 
ATOM 1140 C C   . ASN B 2 86  ? -26.944 -19.053 -32.562 1.00 91.36 86  B 1 
ATOM 1141 O O   . ASN B 2 86  ? -25.918 -19.693 -32.826 1.00 88.60 86  B 1 
ATOM 1142 C CB  . ASN B 2 86  ? -28.700 -20.894 -32.496 1.00 89.07 86  B 1 
ATOM 1143 C CG  . ASN B 2 86  ? -29.546 -21.762 -31.570 1.00 80.68 86  B 1 
ATOM 1144 O OD1 . ASN B 2 86  ? -29.325 -21.851 -30.384 1.00 68.39 86  B 1 
ATOM 1145 N ND2 . ASN B 2 86  ? -30.532 -22.438 -32.105 1.00 67.78 86  B 1 
ATOM 1146 N N   . LYS B 2 87  ? -27.093 -17.785 -32.968 1.00 89.56 87  B 1 
ATOM 1147 C CA  . LYS B 2 87  ? -26.046 -17.044 -33.669 1.00 89.30 87  B 1 
ATOM 1148 C C   . LYS B 2 87  ? -25.102 -16.404 -32.664 1.00 90.11 87  B 1 
ATOM 1149 O O   . LYS B 2 87  ? -25.522 -15.581 -31.856 1.00 89.04 87  B 1 
ATOM 1150 C CB  . LYS B 2 87  ? -26.654 -15.984 -34.596 1.00 87.02 87  B 1 
ATOM 1151 C CG  . LYS B 2 87  ? -27.466 -16.599 -35.739 1.00 79.03 87  B 1 
ATOM 1152 C CD  . LYS B 2 87  ? -28.033 -15.481 -36.618 1.00 74.76 87  B 1 
ATOM 1153 C CE  . LYS B 2 87  ? -28.891 -16.055 -37.743 1.00 65.68 87  B 1 
ATOM 1154 N NZ  . LYS B 2 87  ? -29.544 -14.968 -38.511 1.00 58.70 87  B 1 
ATOM 1155 N N   . TYR B 2 88  ? -23.814 -16.733 -32.769 1.00 89.47 88  B 1 
ATOM 1156 C CA  . TYR B 2 88  ? -22.788 -16.187 -31.876 1.00 89.53 88  B 1 
ATOM 1157 C C   . TYR B 2 88  ? -22.812 -14.653 -31.792 1.00 90.19 88  B 1 
ATOM 1158 O O   . TYR B 2 88  ? -22.781 -14.100 -30.697 1.00 89.67 88  B 1 
ATOM 1159 C CB  . TYR B 2 88  ? -21.406 -16.660 -32.342 1.00 88.57 88  B 1 
ATOM 1160 C CG  . TYR B 2 88  ? -20.279 -16.039 -31.537 1.00 87.55 88  B 1 
ATOM 1161 C CD1 . TYR B 2 88  ? -19.499 -14.997 -32.076 1.00 83.25 88  B 1 
ATOM 1162 C CD2 . TYR B 2 88  ? -20.057 -16.460 -30.212 1.00 83.48 88  B 1 
ATOM 1163 C CE1 . TYR B 2 88  ? -18.496 -14.392 -31.302 1.00 81.51 88  B 1 
ATOM 1164 C CE2 . TYR B 2 88  ? -19.056 -15.860 -29.435 1.00 80.34 88  B 1 
ATOM 1165 C CZ  . TYR B 2 88  ? -18.266 -14.826 -29.979 1.00 82.04 88  B 1 
ATOM 1166 O OH  . TYR B 2 88  ? -17.285 -14.248 -29.217 1.00 79.94 88  B 1 
ATOM 1167 N N   . THR B 2 89  ? -22.928 -13.969 -32.929 1.00 87.39 89  B 1 
ATOM 1168 C CA  . THR B 2 89  ? -22.931 -12.499 -32.981 1.00 86.67 89  B 1 
ATOM 1169 C C   . THR B 2 89  ? -24.120 -11.895 -32.229 1.00 88.15 89  B 1 
ATOM 1170 O O   . THR B 2 89  ? -23.952 -10.902 -31.534 1.00 87.32 89  B 1 
ATOM 1171 C CB  . THR B 2 89  ? -22.959 -11.999 -34.428 1.00 83.98 89  B 1 
ATOM 1172 O OG1 . THR B 2 89  ? -24.008 -12.610 -35.150 1.00 75.60 89  B 1 
ATOM 1173 C CG2 . THR B 2 89  ? -21.660 -12.322 -35.165 1.00 72.77 89  B 1 
ATOM 1174 N N   . GLU B 2 90  ? -25.291 -12.492 -32.314 1.00 88.49 90  B 1 
ATOM 1175 C CA  . GLU B 2 90  ? -26.477 -12.028 -31.593 1.00 89.11 90  B 1 
ATOM 1176 C C   . GLU B 2 90  ? -26.351 -12.325 -30.096 1.00 90.14 90  B 1 
ATOM 1177 O O   . GLU B 2 90  ? -26.578 -11.431 -29.273 1.00 89.28 90  B 1 
ATOM 1178 C CB  . GLU B 2 90  ? -27.751 -12.672 -32.168 1.00 87.73 90  B 1 
ATOM 1179 C CG  . GLU B 2 90  ? -28.018 -12.214 -33.617 1.00 85.14 90  B 1 
ATOM 1180 C CD  . GLU B 2 90  ? -29.383 -12.661 -34.165 1.00 84.49 90  B 1 
ATOM 1181 O OE1 . GLU B 2 90  ? -29.728 -12.223 -35.291 1.00 77.75 90  B 1 
ATOM 1182 O OE2 . GLU B 2 90  ? -30.139 -13.371 -33.482 1.00 79.10 90  B 1 
ATOM 1183 N N   . LYS B 2 91  ? -25.906 -13.532 -29.753 1.00 91.27 91  B 1 
ATOM 1184 C CA  . LYS B 2 91  ? -25.661 -13.929 -28.367 1.00 92.35 91  B 1 
ATOM 1185 C C   . LYS B 2 91  ? -24.624 -13.035 -27.689 1.00 92.56 91  B 1 
ATOM 1186 O O   . LYS B 2 91  ? -24.840 -12.580 -26.570 1.00 91.57 91  B 1 
ATOM 1187 C CB  . LYS B 2 91  ? -25.260 -15.403 -28.350 1.00 92.24 91  B 1 
ATOM 1188 C CG  . LYS B 2 91  ? -25.234 -15.962 -26.918 1.00 90.27 91  B 1 
ATOM 1189 C CD  . LYS B 2 91  ? -24.896 -17.463 -26.897 1.00 89.37 91  B 1 
ATOM 1190 C CE  . LYS B 2 91  ? -26.023 -18.363 -27.411 1.00 88.01 91  B 1 
ATOM 1191 N NZ  . LYS B 2 91  ? -27.116 -18.510 -26.423 1.00 86.84 91  B 1 
ATOM 1192 N N   . GLN B 2 92  ? -23.538 -12.714 -28.378 1.00 91.46 92  B 1 
ATOM 1193 C CA  . GLN B 2 92  ? -22.504 -11.802 -27.871 1.00 90.70 92  B 1 
ATOM 1194 C C   . GLN B 2 92  ? -23.067 -10.400 -27.584 1.00 91.02 92  B 1 
ATOM 1195 O O   . GLN B 2 92  ? -22.752 -9.817  -26.549 1.00 90.33 92  B 1 
ATOM 1196 C CB  . GLN B 2 92  ? -21.364 -11.737 -28.886 1.00 89.00 92  B 1 
ATOM 1197 C CG  . GLN B 2 92  ? -20.145 -10.959 -28.354 1.00 83.28 92  B 1 
ATOM 1198 C CD  . GLN B 2 92  ? -19.031 -10.819 -29.395 1.00 79.13 92  B 1 
ATOM 1199 O OE1 . GLN B 2 92  ? -19.234 -10.954 -30.590 1.00 70.98 92  B 1 
ATOM 1200 N NE2 . GLN B 2 92  ? -17.816 -10.537 -28.978 1.00 68.64 92  B 1 
ATOM 1201 N N   . ILE B 2 93  ? -23.920 -9.882  -28.475 1.00 90.62 93  B 1 
ATOM 1202 C CA  . ILE B 2 93  ? -24.597 -8.596  -28.257 1.00 90.40 93  B 1 
ATOM 1203 C C   . ILE B 2 93  ? -25.516 -8.677  -27.033 1.00 90.88 93  B 1 
ATOM 1204 O O   . ILE B 2 93  ? -25.499 -7.764  -26.217 1.00 89.89 93  B 1 
ATOM 1205 C CB  . ILE B 2 93  ? -25.368 -8.159  -29.520 1.00 89.01 93  B 1 
ATOM 1206 C CG1 . ILE B 2 93  ? -24.383 -7.829  -30.661 1.00 85.45 93  B 1 
ATOM 1207 C CG2 . ILE B 2 93  ? -26.247 -6.925  -29.241 1.00 84.82 93  B 1 
ATOM 1208 C CD1 . ILE B 2 93  ? -25.053 -7.800  -32.038 1.00 78.27 93  B 1 
ATOM 1209 N N   . GLY B 2 94  ? -26.275 -9.759  -26.885 1.00 91.58 94  B 1 
ATOM 1210 C CA  . GLY B 2 94  ? -27.118 -9.999  -25.715 1.00 91.46 94  B 1 
ATOM 1211 C C   . GLY B 2 94  ? -26.317 -9.986  -24.412 1.00 91.76 94  B 1 
ATOM 1212 O O   . GLY B 2 94  ? -26.651 -9.260  -23.484 1.00 90.73 94  B 1 
ATOM 1213 N N   . TYR B 2 95  ? -25.210 -10.712 -24.372 1.00 92.86 95  B 1 
ATOM 1214 C CA  . TYR B 2 95  ? -24.316 -10.729 -23.211 1.00 93.15 95  B 1 
ATOM 1215 C C   . TYR B 2 95  ? -23.687 -9.357  -22.911 1.00 92.17 95  B 1 
ATOM 1216 O O   . TYR B 2 95  ? -23.621 -8.969  -21.745 1.00 90.38 95  B 1 
ATOM 1217 C CB  . TYR B 2 95  ? -23.240 -11.798 -23.404 1.00 93.62 95  B 1 
ATOM 1218 C CG  . TYR B 2 95  ? -23.675 -13.178 -22.986 1.00 94.45 95  B 1 
ATOM 1219 C CD1 . TYR B 2 95  ? -23.948 -13.439 -21.634 1.00 92.71 95  B 1 
ATOM 1220 C CD2 . TYR B 2 95  ? -23.819 -14.218 -23.925 1.00 92.89 95  B 1 
ATOM 1221 C CE1 . TYR B 2 95  ? -24.382 -14.701 -21.218 1.00 92.53 95  B 1 
ATOM 1222 C CE2 . TYR B 2 95  ? -24.249 -15.489 -23.524 1.00 92.35 95  B 1 
ATOM 1223 C CZ  . TYR B 2 95  ? -24.534 -15.731 -22.162 1.00 94.04 95  B 1 
ATOM 1224 O OH  . TYR B 2 95  ? -24.988 -16.957 -21.739 1.00 93.25 95  B 1 
ATOM 1225 N N   . LEU B 2 96  ? -23.286 -8.597  -23.925 1.00 91.42 96  B 1 
ATOM 1226 C CA  . LEU B 2 96  ? -22.825 -7.218  -23.732 1.00 90.33 96  B 1 
ATOM 1227 C C   . LEU B 2 96  ? -23.954 -6.320  -23.211 1.00 89.57 96  B 1 
ATOM 1228 O O   . LEU B 2 96  ? -23.712 -5.467  -22.365 1.00 87.75 96  B 1 
ATOM 1229 C CB  . LEU B 2 96  ? -22.254 -6.662  -25.042 1.00 89.28 96  B 1 
ATOM 1230 C CG  . LEU B 2 96  ? -20.845 -7.172  -25.393 1.00 85.53 96  B 1 
ATOM 1231 C CD1 . LEU B 2 96  ? -20.478 -6.711  -26.807 1.00 82.36 96  B 1 
ATOM 1232 C CD2 . LEU B 2 96  ? -19.782 -6.640  -24.436 1.00 81.89 96  B 1 
ATOM 1233 N N   . PHE B 2 97  ? -25.188 -6.532  -23.660 1.00 90.10 97  B 1 
ATOM 1234 C CA  . PHE B 2 97  ? -26.345 -5.762  -23.213 1.00 89.63 97  B 1 
ATOM 1235 C C   . PHE B 2 97  ? -26.658 -5.993  -21.729 1.00 89.25 97  B 1 
ATOM 1236 O O   . PHE B 2 97  ? -27.048 -5.053  -21.044 1.00 87.53 97  B 1 
ATOM 1237 C CB  . PHE B 2 97  ? -27.538 -6.057  -24.133 1.00 88.14 97  B 1 
ATOM 1238 C CG  . PHE B 2 97  ? -28.710 -5.097  -24.005 1.00 87.85 97  B 1 
ATOM 1239 C CD1 . PHE B 2 97  ? -30.031 -5.583  -24.059 1.00 81.07 97  B 1 
ATOM 1240 C CD2 . PHE B 2 97  ? -28.500 -3.713  -23.881 1.00 79.79 97  B 1 
ATOM 1241 C CE1 . PHE B 2 97  ? -31.122 -4.698  -23.983 1.00 78.34 97  B 1 
ATOM 1242 C CE2 . PHE B 2 97  ? -29.591 -2.831  -23.795 1.00 76.69 97  B 1 
ATOM 1243 C CZ  . PHE B 2 97  ? -30.901 -3.322  -23.839 1.00 78.35 97  B 1 
ATOM 1244 N N   . ILE B 2 98  ? -26.369 -7.188  -21.187 1.00 89.51 98  B 1 
ATOM 1245 C CA  . ILE B 2 98  ? -26.500 -7.456  -19.747 1.00 88.94 98  B 1 
ATOM 1246 C C   . ILE B 2 98  ? -25.668 -6.478  -18.908 1.00 87.70 98  B 1 
ATOM 1247 O O   . ILE B 2 98  ? -26.104 -6.110  -17.825 1.00 85.40 98  B 1 
ATOM 1248 C CB  . ILE B 2 98  ? -26.128 -8.918  -19.399 1.00 88.25 98  B 1 
ATOM 1249 C CG1 . ILE B 2 98  ? -27.125 -9.896  -20.052 1.00 85.59 98  B 1 
ATOM 1250 C CG2 . ILE B 2 98  ? -26.114 -9.155  -17.876 1.00 84.26 98  B 1 
ATOM 1251 C CD1 . ILE B 2 98  ? -26.687 -11.365 -19.968 1.00 77.42 98  B 1 
ATOM 1252 N N   . SER B 2 99  ? -24.536 -5.995  -19.402 1.00 87.81 99  B 1 
ATOM 1253 C CA  . SER B 2 99  ? -23.675 -5.067  -18.653 1.00 85.78 99  B 1 
ATOM 1254 C C   . SER B 2 99  ? -24.383 -3.800  -18.177 1.00 84.25 99  B 1 
ATOM 1255 O O   . SER B 2 99  ? -24.047 -3.261  -17.123 1.00 81.69 99  B 1 
ATOM 1256 C CB  . SER B 2 99  ? -22.450 -4.677  -19.491 1.00 84.99 99  B 1 
ATOM 1257 O OG  . SER B 2 99  ? -22.789 -3.877  -20.598 1.00 79.79 99  B 1 
ATOM 1258 N N   . VAL B 2 100 ? -25.412 -3.348  -18.904 1.00 86.67 100 B 1 
ATOM 1259 C CA  . VAL B 2 100 ? -26.223 -2.178  -18.550 1.00 83.98 100 B 1 
ATOM 1260 C C   . VAL B 2 100 ? -27.551 -2.559  -17.876 1.00 82.22 100 B 1 
ATOM 1261 O O   . VAL B 2 100 ? -28.214 -1.680  -17.316 1.00 78.56 100 B 1 
ATOM 1262 C CB  . VAL B 2 100 ? -26.456 -1.242  -19.746 1.00 82.36 100 B 1 
ATOM 1263 C CG1 . VAL B 2 100 ? -25.117 -0.745  -20.303 1.00 75.00 100 B 1 
ATOM 1264 C CG2 . VAL B 2 100 ? -27.271 -1.892  -20.859 1.00 76.15 100 B 1 
ATOM 1265 N N   . LEU B 2 101 ? -27.922 -3.845  -17.895 1.00 84.84 101 B 1 
ATOM 1266 C CA  . LEU B 2 101 ? -29.111 -4.394  -17.239 1.00 82.54 101 B 1 
ATOM 1267 C C   . LEU B 2 101 ? -28.819 -4.927  -15.832 1.00 80.44 101 B 1 
ATOM 1268 O O   . LEU B 2 101 ? -29.728 -5.362  -15.141 1.00 76.00 101 B 1 
ATOM 1269 C CB  . LEU B 2 101 ? -29.713 -5.501  -18.124 1.00 80.79 101 B 1 
ATOM 1270 C CG  . LEU B 2 101 ? -30.153 -5.057  -19.524 1.00 78.87 101 B 1 
ATOM 1271 C CD1 . LEU B 2 101 ? -30.700 -6.269  -20.285 1.00 74.72 101 B 1 
ATOM 1272 C CD2 . LEU B 2 101 ? -31.233 -3.984  -19.481 1.00 74.76 101 B 1 
ATOM 1273 N N   . VAL B 2 102 ? -27.574 -4.882  -15.384 1.00 79.86 102 B 1 
ATOM 1274 C CA  . VAL B 2 102 ? -27.200 -5.259  -14.017 1.00 75.53 102 B 1 
ATOM 1275 C C   . VAL B 2 102 ? -27.982 -4.411  -13.013 1.00 74.65 102 B 1 
ATOM 1276 O O   . VAL B 2 102 ? -28.087 -3.204  -13.184 1.00 66.58 102 B 1 
ATOM 1277 C CB  . VAL B 2 102 ? -25.684 -5.107  -13.789 1.00 69.76 102 B 1 
ATOM 1278 C CG1 . VAL B 2 102 ? -25.284 -5.570  -12.382 1.00 63.41 102 B 1 
ATOM 1279 C CG2 . VAL B 2 102 ? -24.873 -5.935  -14.789 1.00 64.88 102 B 1 
ATOM 1280 N N   . ASN B 2 103 ? -28.504 -5.045  -11.969 1.00 73.35 103 B 1 
ATOM 1281 C CA  . ASN B 2 103 ? -29.379 -4.451  -10.947 1.00 70.27 103 B 1 
ATOM 1282 C C   . ASN B 2 103 ? -30.776 -4.049  -11.474 1.00 71.29 103 B 1 
ATOM 1283 O O   . ASN B 2 103 ? -31.420 -3.173  -10.911 1.00 64.17 103 B 1 
ATOM 1284 C CB  . ASN B 2 103 ? -28.684 -3.299  -10.190 1.00 62.32 103 B 1 
ATOM 1285 C CG  . ASN B 2 103 ? -27.280 -3.620  -9.684  1.00 56.27 103 B 1 
ATOM 1286 O OD1 . ASN B 2 103 ? -26.860 -4.750  -9.550  1.00 50.20 103 B 1 
ATOM 1287 N ND2 . ASN B 2 103 ? -26.492 -2.605  -9.405  1.00 50.60 103 B 1 
ATOM 1288 N N   . SER B 2 104 ? -31.248 -4.688  -12.539 1.00 71.16 104 B 1 
ATOM 1289 C CA  . SER B 2 104 ? -32.633 -4.587  -13.001 1.00 68.08 104 B 1 
ATOM 1290 C C   . SER B 2 104 ? -33.583 -5.383  -12.109 1.00 70.34 104 B 1 
ATOM 1291 O O   . SER B 2 104 ? -33.175 -5.938  -11.087 1.00 64.43 104 B 1 
ATOM 1292 C CB  . SER B 2 104 ? -32.747 -5.041  -14.461 1.00 60.20 104 B 1 
ATOM 1293 O OG  . SER B 2 104 ? -31.919 -4.268  -15.282 1.00 55.49 104 B 1 
ATOM 1294 N N   . ASN B 2 105 ? -34.848 -5.476  -12.504 1.00 72.27 105 B 1 
ATOM 1295 C CA  . ASN B 2 105 ? -35.859 -6.217  -11.749 1.00 72.48 105 B 1 
ATOM 1296 C C   . ASN B 2 105 ? -35.503 -7.719  -11.604 1.00 75.44 105 B 1 
ATOM 1297 O O   . ASN B 2 105 ? -34.786 -8.304  -12.419 1.00 70.21 105 B 1 
ATOM 1298 C CB  . ASN B 2 105 ? -37.253 -5.944  -12.339 1.00 65.94 105 B 1 
ATOM 1299 C CG  . ASN B 2 105 ? -37.476 -6.534  -13.724 1.00 59.91 105 B 1 
ATOM 1300 O OD1 . ASN B 2 105 ? -37.077 -7.638  -14.030 1.00 54.12 105 B 1 
ATOM 1301 N ND2 . ASN B 2 105 ? -38.168 -5.830  -14.592 1.00 54.81 105 B 1 
ATOM 1302 N N   . SER B 2 106 ? -36.034 -8.339  -10.564 1.00 73.53 106 B 1 
ATOM 1303 C CA  . SER B 2 106 ? -35.752 -9.737  -10.229 1.00 74.82 106 B 1 
ATOM 1304 C C   . SER B 2 106 ? -36.200 -10.730 -11.308 1.00 78.82 106 B 1 
ATOM 1305 O O   . SER B 2 106 ? -35.552 -11.746 -11.520 1.00 75.01 106 B 1 
ATOM 1306 C CB  . SER B 2 106 ? -36.443 -10.088 -8.905  1.00 68.14 106 B 1 
ATOM 1307 O OG  . SER B 2 106 ? -37.827 -9.788  -8.965  1.00 61.04 106 B 1 
ATOM 1308 N N   . GLU B 2 107 ? -37.282 -10.419 -12.029 1.00 80.90 107 B 1 
ATOM 1309 C CA  . GLU B 2 107 ? -37.800 -11.288 -13.086 1.00 82.45 107 B 1 
ATOM 1310 C C   . GLU B 2 107 ? -36.864 -11.306 -14.306 1.00 84.45 107 B 1 
ATOM 1311 O O   . GLU B 2 107 ? -36.567 -12.374 -14.841 1.00 83.30 107 B 1 
ATOM 1312 C CB  . GLU B 2 107 ? -39.228 -10.841 -13.450 1.00 80.22 107 B 1 
ATOM 1313 C CG  . GLU B 2 107 ? -39.910 -11.718 -14.504 1.00 71.66 107 B 1 
ATOM 1314 C CD  . GLU B 2 107 ? -40.007 -13.213 -14.127 1.00 63.30 107 B 1 
ATOM 1315 O OE1 . GLU B 2 107 ? -40.244 -14.035 -15.039 1.00 55.68 107 B 1 
ATOM 1316 O OE2 . GLU B 2 107 ? -39.818 -13.594 -12.951 1.00 55.48 107 B 1 
ATOM 1317 N N   . LEU B 2 108 ? -36.325 -10.163 -14.705 1.00 84.08 108 B 1 
ATOM 1318 C CA  . LEU B 2 108 ? -35.315 -10.099 -15.757 1.00 85.51 108 B 1 
ATOM 1319 C C   . LEU B 2 108 ? -34.055 -10.876 -15.365 1.00 87.17 108 B 1 
ATOM 1320 O O   . LEU B 2 108 ? -33.535 -11.634 -16.186 1.00 86.61 108 B 1 
ATOM 1321 C CB  . LEU B 2 108 ? -34.985 -8.634  -16.074 1.00 83.79 108 B 1 
ATOM 1322 C CG  . LEU B 2 108 ? -33.892 -8.482  -17.156 1.00 82.63 108 B 1 
ATOM 1323 C CD1 . LEU B 2 108 ? -34.303 -9.091  -18.494 1.00 77.89 108 B 1 
ATOM 1324 C CD2 . LEU B 2 108 ? -33.573 -7.016  -17.368 1.00 77.48 108 B 1 
ATOM 1325 N N   . ILE B 2 109 ? -33.581 -10.739 -14.129 1.00 85.87 109 B 1 
ATOM 1326 C CA  . ILE B 2 109 ? -32.424 -11.486 -13.626 1.00 86.37 109 B 1 
ATOM 1327 C C   . ILE B 2 109 ? -32.682 -12.989 -13.720 1.00 88.43 109 B 1 
ATOM 1328 O O   . ILE B 2 109 ? -31.832 -13.731 -14.193 1.00 88.30 109 B 1 
ATOM 1329 C CB  . ILE B 2 109 ? -32.057 -11.044 -12.194 1.00 84.20 109 B 1 
ATOM 1330 C CG1 . ILE B 2 109 ? -31.557 -9.582  -12.205 1.00 78.26 109 B 1 
ATOM 1331 C CG2 . ILE B 2 109 ? -30.991 -11.966 -11.586 1.00 74.92 109 B 1 
ATOM 1332 C CD1 . ILE B 2 109 ? -31.383 -8.976  -10.807 1.00 66.82 109 B 1 
ATOM 1333 N N   . ARG B 2 110 ? -33.887 -13.449 -13.349 1.00 88.43 110 B 1 
ATOM 1334 C CA  . ARG B 2 110 ? -34.283 -14.862 -13.456 1.00 89.04 110 B 1 
ATOM 1335 C C   . ARG B 2 110 ? -34.255 -15.361 -14.904 1.00 90.60 110 B 1 
ATOM 1336 O O   . ARG B 2 110 ? -33.755 -16.458 -15.159 1.00 90.19 110 B 1 
ATOM 1337 C CB  . ARG B 2 110 ? -35.673 -15.025 -12.828 1.00 87.80 110 B 1 
ATOM 1338 C CG  . ARG B 2 110 ? -36.054 -16.494 -12.634 1.00 76.85 110 B 1 
ATOM 1339 C CD  . ARG B 2 110 ? -37.473 -16.605 -12.061 1.00 72.61 110 B 1 
ATOM 1340 N NE  . ARG B 2 110 ? -38.497 -16.282 -13.069 1.00 63.31 110 B 1 
ATOM 1341 C CZ  . ARG B 2 110 ? -39.157 -17.132 -13.843 1.00 55.06 110 B 1 
ATOM 1342 N NH1 . ARG B 2 110 ? -38.973 -18.422 -13.777 1.00 49.86 110 B 1 
ATOM 1343 N NH2 . ARG B 2 110 ? -40.026 -16.692 -14.700 1.00 47.31 110 B 1 
ATOM 1344 N N   . LEU B 2 111 ? -34.761 -14.570 -15.852 1.00 89.42 111 B 1 
ATOM 1345 C CA  . LEU B 2 111 ? -34.736 -14.901 -17.283 1.00 90.03 111 B 1 
ATOM 1346 C C   . LEU B 2 111 ? -33.305 -14.945 -17.835 1.00 91.63 111 B 1 
ATOM 1347 O O   . LEU B 2 111 ? -32.962 -15.878 -18.568 1.00 91.30 111 B 1 
ATOM 1348 C CB  . LEU B 2 111 ? -35.587 -13.886 -18.064 1.00 88.84 111 B 1 
ATOM 1349 C CG  . LEU B 2 111 ? -37.109 -13.983 -17.810 1.00 84.99 111 B 1 
ATOM 1350 C CD1 . LEU B 2 111 ? -37.807 -12.818 -18.513 1.00 79.94 111 B 1 
ATOM 1351 C CD2 . LEU B 2 111 ? -37.699 -15.288 -18.334 1.00 79.30 111 B 1 
ATOM 1352 N N   . ILE B 2 112 ? -32.462 -13.997 -17.453 1.00 90.31 112 B 1 
ATOM 1353 C CA  . ILE B 2 112 ? -31.044 -13.976 -17.810 1.00 91.02 112 B 1 
ATOM 1354 C C   . ILE B 2 112 ? -30.332 -15.213 -17.251 1.00 92.44 112 B 1 
ATOM 1355 O O   . ILE B 2 112 ? -29.621 -15.888 -17.990 1.00 92.42 112 B 1 
ATOM 1356 C CB  . ILE B 2 112 ? -30.387 -12.659 -17.329 1.00 90.03 112 B 1 
ATOM 1357 C CG1 . ILE B 2 112 ? -30.887 -11.477 -18.177 1.00 87.42 112 B 1 
ATOM 1358 C CG2 . ILE B 2 112 ? -28.851 -12.742 -17.400 1.00 87.39 112 B 1 
ATOM 1359 C CD1 . ILE B 2 112 ? -30.497 -10.092 -17.616 1.00 82.45 112 B 1 
ATOM 1360 N N   . ASN B 2 113 ? -30.559 -15.550 -15.988 1.00 93.13 113 B 1 
ATOM 1361 C CA  . ASN B 2 113 ? -29.972 -16.729 -15.354 1.00 93.86 113 B 1 
ATOM 1362 C C   . ASN B 2 113 ? -30.381 -18.026 -16.060 1.00 94.79 113 B 1 
ATOM 1363 O O   . ASN B 2 113 ? -29.543 -18.891 -16.278 1.00 94.33 113 B 1 
ATOM 1364 C CB  . ASN B 2 113 ? -30.336 -16.750 -13.867 1.00 93.10 113 B 1 
ATOM 1365 C CG  . ASN B 2 113 ? -29.569 -15.739 -13.036 1.00 91.76 113 B 1 
ATOM 1366 O OD1 . ASN B 2 113 ? -28.669 -15.055 -13.491 1.00 86.01 113 B 1 
ATOM 1367 N ND2 . ASN B 2 113 ? -29.876 -15.651 -11.767 1.00 85.45 113 B 1 
ATOM 1368 N N   . ASN B 2 114 ? -31.627 -18.147 -16.488 1.00 94.11 114 B 1 
ATOM 1369 C CA  . ASN B 2 114 ? -32.067 -19.295 -17.277 1.00 94.35 114 B 1 
ATOM 1370 C C   . ASN B 2 114 ? -31.345 -19.383 -18.634 1.00 95.01 114 B 1 
ATOM 1371 O O   . ASN B 2 114 ? -30.918 -20.466 -19.028 1.00 94.66 114 B 1 
ATOM 1372 C CB  . ASN B 2 114 ? -33.589 -19.236 -17.474 1.00 93.36 114 B 1 
ATOM 1373 C CG  . ASN B 2 114 ? -34.366 -19.620 -16.225 1.00 82.52 114 B 1 
ATOM 1374 O OD1 . ASN B 2 114 ? -33.907 -20.312 -15.339 1.00 72.24 114 B 1 
ATOM 1375 N ND2 . ASN B 2 114 ? -35.624 -19.232 -16.154 1.00 68.61 114 B 1 
ATOM 1376 N N   . ALA B 2 115 ? -31.166 -18.260 -19.336 1.00 94.75 115 B 1 
ATOM 1377 C CA  . ALA B 2 115 ? -30.415 -18.237 -20.584 1.00 94.74 115 B 1 
ATOM 1378 C C   . ALA B 2 115 ? -28.936 -18.616 -20.382 1.00 95.50 115 B 1 
ATOM 1379 O O   . ALA B 2 115 ? -28.401 -19.438 -21.126 1.00 95.06 115 B 1 
ATOM 1380 C CB  . ALA B 2 115 ? -30.576 -16.850 -21.226 1.00 93.93 115 B 1 
ATOM 1381 N N   . ILE B 2 116 ? -28.308 -18.099 -19.334 1.00 95.34 116 B 1 
ATOM 1382 C CA  . ILE B 2 116 ? -26.943 -18.453 -18.949 1.00 95.54 116 B 1 
ATOM 1383 C C   . ILE B 2 116 ? -26.839 -19.949 -18.631 1.00 96.17 116 B 1 
ATOM 1384 O O   . ILE B 2 116 ? -25.929 -20.613 -19.123 1.00 95.77 116 B 1 
ATOM 1385 C CB  . ILE B 2 116 ? -26.468 -17.586 -17.757 1.00 94.80 116 B 1 
ATOM 1386 C CG1 . ILE B 2 116 ? -26.247 -16.130 -18.226 1.00 93.11 116 B 1 
ATOM 1387 C CG2 . ILE B 2 116 ? -25.180 -18.141 -17.131 1.00 93.18 116 B 1 
ATOM 1388 C CD1 . ILE B 2 116 ? -25.960 -15.138 -17.088 1.00 89.63 116 B 1 
ATOM 1389 N N   . LYS B 2 117 ? -27.783 -20.496 -17.866 1.00 96.11 117 B 1 
ATOM 1390 C CA  . LYS B 2 117 ? -27.818 -21.919 -17.529 1.00 96.17 117 B 1 
ATOM 1391 C C   . LYS B 2 117 ? -27.895 -22.801 -18.773 1.00 96.51 117 B 1 
ATOM 1392 O O   . LYS B 2 117 ? -27.176 -23.796 -18.857 1.00 95.95 117 B 1 
ATOM 1393 C CB  . LYS B 2 117 ? -28.983 -22.171 -16.568 1.00 95.10 117 B 1 
ATOM 1394 C CG  . LYS B 2 117 ? -28.933 -23.586 -15.995 1.00 86.10 117 B 1 
ATOM 1395 C CD  . LYS B 2 117 ? -29.985 -23.749 -14.890 1.00 78.69 117 B 1 
ATOM 1396 C CE  . LYS B 2 117 ? -29.818 -25.121 -14.246 1.00 69.28 117 B 1 
ATOM 1397 N NZ  . LYS B 2 117 ? -30.621 -25.242 -13.001 1.00 60.90 117 B 1 
ATOM 1398 N N   . ASN B 2 118 ? -28.704 -22.420 -19.755 1.00 96.48 118 B 1 
ATOM 1399 C CA  . ASN B 2 118 ? -28.797 -23.115 -21.034 1.00 96.31 118 B 1 
ATOM 1400 C C   . ASN B 2 118 ? -27.478 -23.059 -21.815 1.00 96.58 118 B 1 
ATOM 1401 O O   . ASN B 2 118 ? -27.061 -24.059 -22.391 1.00 95.74 118 B 1 
ATOM 1402 C CB  . ASN B 2 118 ? -29.950 -22.527 -21.859 1.00 95.64 118 B 1 
ATOM 1403 C CG  . ASN B 2 118 ? -31.321 -22.860 -21.293 1.00 90.97 118 B 1 
ATOM 1404 O OD1 . ASN B 2 118 ? -31.520 -23.771 -20.516 1.00 81.05 118 B 1 
ATOM 1405 N ND2 . ASN B 2 118 ? -32.331 -22.127 -21.720 1.00 79.23 118 B 1 
ATOM 1406 N N   . ASP B 2 119 ? -26.792 -21.915 -21.825 1.00 96.75 119 B 1 
ATOM 1407 C CA  . ASP B 2 119 ? -25.503 -21.777 -22.493 1.00 96.86 119 B 1 
ATOM 1408 C C   . ASP B 2 119 ? -24.398 -22.590 -21.812 1.00 96.80 119 B 1 
ATOM 1409 O O   . ASP B 2 119 ? -23.622 -23.250 -22.509 1.00 95.81 119 B 1 
ATOM 1410 C CB  . ASP B 2 119 ? -25.124 -20.301 -22.626 1.00 96.80 119 B 1 
ATOM 1411 C CG  . ASP B 2 119 ? -25.887 -19.606 -23.753 1.00 95.88 119 B 1 
ATOM 1412 O OD1 . ASP B 2 119 ? -26.368 -20.273 -24.691 1.00 92.76 119 B 1 
ATOM 1413 O OD2 . ASP B 2 119 ? -25.911 -18.355 -23.795 1.00 92.53 119 B 1 
ATOM 1414 N N   . LEU B 2 120 ? -24.380 -22.634 -20.490 1.00 96.57 120 B 1 
ATOM 1415 C CA  . LEU B 2 120 ? -23.463 -23.493 -19.735 1.00 96.33 120 B 1 
ATOM 1416 C C   . LEU B 2 120 ? -23.702 -24.983 -20.013 1.00 95.85 120 B 1 
ATOM 1417 O O   . LEU B 2 120 ? -22.740 -25.753 -20.095 1.00 94.35 120 B 1 
ATOM 1418 C CB  . LEU B 2 120 ? -23.599 -23.206 -18.226 1.00 96.01 120 B 1 
ATOM 1419 C CG  . LEU B 2 120 ? -23.100 -21.819 -17.764 1.00 95.24 120 B 1 
ATOM 1420 C CD1 . LEU B 2 120 ? -23.337 -21.676 -16.259 1.00 93.76 120 B 1 
ATOM 1421 C CD2 . LEU B 2 120 ? -21.619 -21.599 -18.039 1.00 93.39 120 B 1 
ATOM 1422 N N   . ALA B 2 121 ? -24.941 -25.378 -20.212 1.00 96.09 121 B 1 
ATOM 1423 C CA  . ALA B 2 121 ? -25.308 -26.755 -20.540 1.00 95.30 121 B 1 
ATOM 1424 C C   . ALA B 2 121 ? -25.190 -27.103 -22.039 1.00 94.99 121 B 1 
ATOM 1425 O O   . ALA B 2 121 ? -25.281 -28.269 -22.411 1.00 92.78 121 B 1 
ATOM 1426 C CB  . ALA B 2 121 ? -26.728 -26.994 -20.010 1.00 94.39 121 B 1 
ATOM 1427 N N   . SER B 2 122 ? -24.968 -26.119 -22.910 1.00 94.47 122 B 1 
ATOM 1428 C CA  . SER B 2 122 ? -25.007 -26.291 -24.367 1.00 93.20 122 B 1 
ATOM 1429 C C   . SER B 2 122 ? -23.883 -27.150 -24.948 1.00 91.71 122 B 1 
ATOM 1430 O O   . SER B 2 122 ? -23.960 -27.556 -26.107 1.00 87.41 122 B 1 
ATOM 1431 C CB  . SER B 2 122 ? -24.966 -24.921 -25.052 1.00 92.75 122 B 1 
ATOM 1432 O OG  . SER B 2 122 ? -23.689 -24.315 -24.931 1.00 91.25 122 B 1 
ATOM 1433 N N   . ARG B 2 123 ? -22.816 -27.393 -24.187 1.00 93.40 123 B 1 
ATOM 1434 C CA  . ARG B 2 123 ? -21.549 -27.988 -24.639 1.00 92.87 123 B 1 
ATOM 1435 C C   . ARG B 2 123 ? -20.873 -27.236 -25.800 1.00 93.52 123 B 1 
ATOM 1436 O O   . ARG B 2 123 ? -19.880 -27.718 -26.340 1.00 90.61 123 B 1 
ATOM 1437 C CB  . ARG B 2 123 ? -21.702 -29.481 -24.948 1.00 90.98 123 B 1 
ATOM 1438 C CG  . ARG B 2 123 ? -22.205 -30.289 -23.738 1.00 84.72 123 B 1 
ATOM 1439 C CD  . ARG B 2 123 ? -22.137 -31.778 -24.084 1.00 74.96 123 B 1 
ATOM 1440 N NE  . ARG B 2 123 ? -22.484 -32.608 -22.919 1.00 65.74 123 B 1 
ATOM 1441 C CZ  . ARG B 2 123 ? -22.198 -33.891 -22.768 1.00 57.29 123 B 1 
ATOM 1442 N NH1 . ARG B 2 123 ? -21.621 -34.580 -23.720 1.00 51.23 123 B 1 
ATOM 1443 N NH2 . ARG B 2 123 ? -22.483 -34.498 -21.661 1.00 49.96 123 B 1 
ATOM 1444 N N   . ASN B 2 124 ? -21.351 -26.058 -26.169 1.00 94.57 124 B 1 
ATOM 1445 C CA  . ASN B 2 124 ? -20.692 -25.188 -27.134 1.00 94.97 124 B 1 
ATOM 1446 C C   . ASN B 2 124 ? -19.636 -24.334 -26.403 1.00 95.46 124 B 1 
ATOM 1447 O O   . ASN B 2 124 ? -20.017 -23.444 -25.644 1.00 94.79 124 B 1 
ATOM 1448 C CB  . ASN B 2 124 ? -21.747 -24.349 -27.858 1.00 94.22 124 B 1 
ATOM 1449 C CG  . ASN B 2 124 ? -21.139 -23.472 -28.939 1.00 93.31 124 B 1 
ATOM 1450 O OD1 . ASN B 2 124 ? -20.075 -22.888 -28.811 1.00 87.67 124 B 1 
ATOM 1451 N ND2 . ASN B 2 124 ? -21.815 -23.348 -30.061 1.00 86.38 124 B 1 
ATOM 1452 N N   . PRO B 2 125 ? -18.339 -24.558 -26.651 1.00 95.01 125 B 1 
ATOM 1453 C CA  . PRO B 2 125 ? -17.285 -23.873 -25.900 1.00 94.98 125 B 1 
ATOM 1454 C C   . PRO B 2 125 ? -17.385 -22.349 -25.969 1.00 94.91 125 B 1 
ATOM 1455 O O   . PRO B 2 125 ? -17.155 -21.659 -24.980 1.00 93.99 125 B 1 
ATOM 1456 C CB  . PRO B 2 125 ? -15.968 -24.361 -26.511 1.00 93.73 125 B 1 
ATOM 1457 C CG  . PRO B 2 125 ? -16.323 -25.719 -27.106 1.00 90.28 125 B 1 
ATOM 1458 C CD  . PRO B 2 125 ? -17.755 -25.526 -27.575 1.00 93.72 125 B 1 
ATOM 1459 N N   . THR B 2 126 ? -17.772 -21.825 -27.127 1.00 94.64 126 B 1 
ATOM 1460 C CA  . THR B 2 126 ? -17.887 -20.382 -27.341 1.00 93.84 126 B 1 
ATOM 1461 C C   . THR B 2 126 ? -19.024 -19.777 -26.530 1.00 94.21 126 B 1 
ATOM 1462 O O   . THR B 2 126 ? -18.866 -18.713 -25.931 1.00 92.99 126 B 1 
ATOM 1463 C CB  . THR B 2 126 ? -18.084 -20.074 -28.831 1.00 91.71 126 B 1 
ATOM 1464 O OG1 . THR B 2 126 ? -17.270 -20.888 -29.638 1.00 81.55 126 B 1 
ATOM 1465 C CG2 . THR B 2 126 ? -17.673 -18.644 -29.146 1.00 77.77 126 B 1 
ATOM 1466 N N   . PHE B 2 127 ? -20.164 -20.463 -26.439 1.00 95.03 127 B 1 
ATOM 1467 C CA  . PHE B 2 127 ? -21.307 -20.018 -25.644 1.00 95.49 127 B 1 
ATOM 1468 C C   . PHE B 2 127 ? -21.037 -20.172 -24.147 1.00 95.54 127 B 1 
ATOM 1469 O O   . PHE B 2 127 ? -21.318 -19.248 -23.382 1.00 94.85 127 B 1 
ATOM 1470 C CB  . PHE B 2 127 ? -22.572 -20.787 -26.044 1.00 95.19 127 B 1 
ATOM 1471 C CG  . PHE B 2 127 ? -23.064 -20.600 -27.472 1.00 95.11 127 B 1 
ATOM 1472 C CD1 . PHE B 2 127 ? -22.522 -19.638 -28.340 1.00 92.23 127 B 1 
ATOM 1473 C CD2 . PHE B 2 127 ? -24.121 -21.406 -27.929 1.00 92.14 127 B 1 
ATOM 1474 C CE1 . PHE B 2 127 ? -23.014 -19.484 -29.642 1.00 91.57 127 B 1 
ATOM 1475 C CE2 . PHE B 2 127 ? -24.624 -21.253 -29.227 1.00 91.38 127 B 1 
ATOM 1476 C CZ  . PHE B 2 127 ? -24.069 -20.292 -30.088 1.00 92.39 127 B 1 
ATOM 1477 N N   . MET B 2 128 ? -20.420 -21.273 -23.756 1.00 95.77 128 B 1 
ATOM 1478 C CA  . MET B 2 128 ? -19.991 -21.489 -22.376 1.00 96.01 128 B 1 
ATOM 1479 C C   . MET B 2 128 ? -19.014 -20.400 -21.921 1.00 95.75 128 B 1 
ATOM 1480 O O   . MET B 2 128 ? -19.182 -19.848 -20.842 1.00 95.19 128 B 1 
ATOM 1481 C CB  . MET B 2 128 ? -19.344 -22.871 -22.224 1.00 96.29 128 B 1 
ATOM 1482 C CG  . MET B 2 128 ? -20.323 -24.016 -22.457 1.00 95.39 128 B 1 
ATOM 1483 S SD  . MET B 2 128 ? -19.540 -25.649 -22.399 1.00 94.48 128 B 1 
ATOM 1484 C CE  . MET B 2 128 ? -19.331 -25.843 -20.616 1.00 85.73 128 B 1 
ATOM 1485 N N   . CYS B 2 129 ? -18.036 -20.029 -22.741 1.00 94.90 129 B 1 
ATOM 1486 C CA  . CYS B 2 129 ? -17.117 -18.935 -22.434 1.00 94.38 129 B 1 
ATOM 1487 C C   . CYS B 2 129 ? -17.851 -17.598 -22.267 1.00 94.04 129 B 1 
ATOM 1488 O O   . CYS B 2 129 ? -17.620 -16.916 -21.277 1.00 93.42 129 B 1 
ATOM 1489 C CB  . CYS B 2 129 ? -16.027 -18.840 -23.507 1.00 93.78 129 B 1 
ATOM 1490 S SG  . CYS B 2 129 ? -14.845 -20.215 -23.324 1.00 91.87 129 B 1 
ATOM 1491 N N   . LEU B 2 130 ? -18.767 -17.245 -23.151 1.00 94.22 130 B 1 
ATOM 1492 C CA  . LEU B 2 130 ? -19.569 -16.023 -23.014 1.00 93.80 130 B 1 
ATOM 1493 C C   . LEU B 2 130 ? -20.353 -16.002 -21.693 1.00 94.06 130 B 1 
ATOM 1494 O O   . LEU B 2 130 ? -20.323 -15.000 -20.981 1.00 93.32 130 B 1 
ATOM 1495 C CB  . LEU B 2 130 ? -20.547 -15.877 -24.193 1.00 92.91 130 B 1 
ATOM 1496 C CG  . LEU B 2 130 ? -19.911 -15.423 -25.529 1.00 89.84 130 B 1 
ATOM 1497 C CD1 . LEU B 2 130 ? -20.981 -15.485 -26.620 1.00 87.64 130 B 1 
ATOM 1498 C CD2 . LEU B 2 130 ? -19.376 -13.994 -25.459 1.00 87.41 130 B 1 
ATOM 1499 N N   . ALA B 2 131 ? -21.009 -17.114 -21.352 1.00 95.30 131 B 1 
ATOM 1500 C CA  . ALA B 2 131 ? -21.753 -17.248 -20.106 1.00 95.51 131 B 1 
ATOM 1501 C C   . ALA B 2 131 ? -20.842 -17.098 -18.878 1.00 95.26 131 B 1 
ATOM 1502 O O   . ALA B 2 131 ? -21.131 -16.298 -17.986 1.00 94.43 131 B 1 
ATOM 1503 C CB  . ALA B 2 131 ? -22.475 -18.598 -20.125 1.00 95.73 131 B 1 
ATOM 1504 N N   . LEU B 2 132 ? -19.708 -17.789 -18.854 1.00 95.66 132 B 1 
ATOM 1505 C CA  . LEU B 2 132 ? -18.734 -17.729 -17.764 1.00 95.56 132 B 1 
ATOM 1506 C C   . LEU B 2 132 ? -18.162 -16.319 -17.579 1.00 94.85 132 B 1 
ATOM 1507 O O   . LEU B 2 132 ? -18.083 -15.825 -16.457 1.00 93.78 132 B 1 
ATOM 1508 C CB  . LEU B 2 132 ? -17.603 -18.733 -18.044 1.00 95.86 132 B 1 
ATOM 1509 C CG  . LEU B 2 132 ? -18.028 -20.209 -17.903 1.00 95.93 132 B 1 
ATOM 1510 C CD1 . LEU B 2 132 ? -16.962 -21.117 -18.518 1.00 94.97 132 B 1 
ATOM 1511 C CD2 . LEU B 2 132 ? -18.216 -20.609 -16.445 1.00 94.70 132 B 1 
ATOM 1512 N N   . HIS B 2 133 ? -17.804 -15.646 -18.667 1.00 94.77 133 B 1 
ATOM 1513 C CA  . HIS B 2 133 ? -17.324 -14.270 -18.604 1.00 93.55 133 B 1 
ATOM 1514 C C   . HIS B 2 133 ? -18.413 -13.293 -18.161 1.00 93.13 133 B 1 
ATOM 1515 O O   . HIS B 2 133 ? -18.123 -12.367 -17.405 1.00 91.60 133 B 1 
ATOM 1516 C CB  . HIS B 2 133 ? -16.715 -13.862 -19.950 1.00 92.36 133 B 1 
ATOM 1517 C CG  . HIS B 2 133 ? -15.349 -14.457 -20.148 1.00 88.09 133 B 1 
ATOM 1518 N ND1 . HIS B 2 133 ? -14.224 -14.145 -19.403 1.00 74.90 133 B 1 
ATOM 1519 C CD2 . HIS B 2 133 ? -14.997 -15.433 -21.022 1.00 74.74 133 B 1 
ATOM 1520 C CE1 . HIS B 2 133 ? -13.223 -14.931 -19.820 1.00 76.04 133 B 1 
ATOM 1521 N NE2 . HIS B 2 133 ? -13.650 -15.723 -20.811 1.00 76.35 133 B 1 
ATOM 1522 N N   . CYS B 2 134 ? -19.662 -13.504 -18.558 1.00 93.80 134 B 1 
ATOM 1523 C CA  . CYS B 2 134 ? -20.789 -12.713 -18.072 1.00 93.44 134 B 1 
ATOM 1524 C C   . CYS B 2 134 ? -20.938 -12.846 -16.550 1.00 93.21 134 B 1 
ATOM 1525 O O   . CYS B 2 134 ? -20.905 -11.825 -15.851 1.00 92.25 134 B 1 
ATOM 1526 C CB  . CYS B 2 134 ? -22.060 -13.123 -18.820 1.00 93.07 134 B 1 
ATOM 1527 S SG  . CYS B 2 134 ? -23.425 -12.042 -18.313 1.00 91.29 134 B 1 
ATOM 1528 N N   . ILE B 2 135 ? -21.007 -14.066 -16.030 1.00 94.08 135 B 1 
ATOM 1529 C CA  . ILE B 2 135 ? -21.101 -14.333 -14.583 1.00 94.14 135 B 1 
ATOM 1530 C C   . ILE B 2 135 ? -19.941 -13.664 -13.829 1.00 93.22 135 B 1 
ATOM 1531 O O   . ILE B 2 135 ? -20.156 -12.957 -12.841 1.00 91.60 135 B 1 
ATOM 1532 C CB  . ILE B 2 135 ? -21.128 -15.850 -14.310 1.00 94.52 135 B 1 
ATOM 1533 C CG1 . ILE B 2 135 ? -22.382 -16.523 -14.914 1.00 93.79 135 B 1 
ATOM 1534 C CG2 . ILE B 2 135 ? -21.087 -16.132 -12.793 1.00 93.83 135 B 1 
ATOM 1535 C CD1 . ILE B 2 135 ? -22.234 -18.047 -15.059 1.00 92.42 135 B 1 
ATOM 1536 N N   . ALA B 2 136 ? -18.720 -13.816 -14.327 1.00 93.76 136 B 1 
ATOM 1537 C CA  . ALA B 2 136 ? -17.523 -13.259 -13.716 1.00 92.70 136 B 1 
ATOM 1538 C C   . ALA B 2 136 ? -17.523 -11.718 -13.643 1.00 91.67 136 B 1 
ATOM 1539 O O   . ALA B 2 136 ? -16.974 -11.145 -12.697 1.00 89.02 136 B 1 
ATOM 1540 C CB  . ALA B 2 136 ? -16.310 -13.747 -14.509 1.00 92.07 136 B 1 
ATOM 1541 N N   . ASN B 2 137 ? -18.116 -11.051 -14.636 1.00 91.82 137 B 1 
ATOM 1542 C CA  . ASN B 2 137 ? -18.121 -9.591  -14.728 1.00 90.49 137 B 1 
ATOM 1543 C C   . ASN B 2 137 ? -19.346 -8.932  -14.084 1.00 89.25 137 B 1 
ATOM 1544 O O   . ASN B 2 137 ? -19.249 -7.800  -13.604 1.00 86.18 137 B 1 
ATOM 1545 C CB  . ASN B 2 137 ? -17.950 -9.166  -16.193 1.00 89.11 137 B 1 
ATOM 1546 C CG  . ASN B 2 137 ? -16.526 -9.360  -16.673 1.00 85.49 137 B 1 
ATOM 1547 O OD1 . ASN B 2 137 ? -15.632 -8.595  -16.355 1.00 77.27 137 B 1 
ATOM 1548 N ND2 . ASN B 2 137 ? -16.271 -10.395 -17.427 1.00 75.69 137 B 1 
ATOM 1549 N N   . VAL B 2 138 ? -20.494 -9.620  -14.029 1.00 90.55 138 B 1 
ATOM 1550 C CA  . VAL B 2 138 ? -21.671 -9.140  -13.290 1.00 88.55 138 B 1 
ATOM 1551 C C   . VAL B 2 138 ? -21.346 -9.082  -11.799 1.00 85.59 138 B 1 
ATOM 1552 O O   . VAL B 2 138 ? -21.512 -8.033  -11.174 1.00 78.35 138 B 1 
ATOM 1553 C CB  . VAL B 2 138 ? -22.916 -9.981  -13.595 1.00 87.95 138 B 1 
ATOM 1554 C CG1 . VAL B 2 138 ? -24.081 -9.616  -12.672 1.00 83.76 138 B 1 
ATOM 1555 C CG2 . VAL B 2 138 ? -23.392 -9.740  -15.035 1.00 85.23 138 B 1 
ATOM 1556 N N   . GLY B 2 139 ? -20.827 -10.169 -11.245 1.00 84.39 139 B 1 
ATOM 1557 C CA  . GLY B 2 139 ? -20.395 -10.241 -9.850  1.00 81.74 139 B 1 
ATOM 1558 C C   . GLY B 2 139 ? -21.511 -10.051 -8.820  1.00 83.01 139 B 1 
ATOM 1559 O O   . GLY B 2 139 ? -21.223 -9.657  -7.695  1.00 77.50 139 B 1 
ATOM 1560 N N   . SER B 2 140 ? -22.785 -10.285 -9.211  1.00 86.35 140 B 1 
ATOM 1561 C CA  . SER B 2 140 ? -23.908 -10.186 -8.282  1.00 87.05 140 B 1 
ATOM 1562 C C   . SER B 2 140 ? -24.014 -11.443 -7.415  1.00 88.65 140 B 1 
ATOM 1563 O O   . SER B 2 140 ? -23.621 -12.541 -7.824  1.00 87.73 140 B 1 
ATOM 1564 C CB  . SER B 2 140 ? -25.235 -9.886  -8.993  1.00 84.49 140 B 1 
ATOM 1565 O OG  . SER B 2 140 ? -25.851 -11.037 -9.514  1.00 80.21 140 B 1 
ATOM 1566 N N   . ARG B 2 141 ? -24.565 -11.284 -6.203  1.00 87.72 141 B 1 
ATOM 1567 C CA  . ARG B 2 141 ? -24.785 -12.410 -5.287  1.00 89.22 141 B 1 
ATOM 1568 C C   . ARG B 2 141 ? -25.795 -13.393 -5.867  1.00 90.23 141 B 1 
ATOM 1569 O O   . ARG B 2 141 ? -25.559 -14.588 -5.774  1.00 89.10 141 B 1 
ATOM 1570 C CB  . ARG B 2 141 ? -25.186 -11.875 -3.909  1.00 88.44 141 B 1 
ATOM 1571 C CG  . ARG B 2 141 ? -25.227 -13.010 -2.872  1.00 84.69 141 B 1 
ATOM 1572 C CD  . ARG B 2 141 ? -25.498 -12.491 -1.458  1.00 83.29 141 B 1 
ATOM 1573 N NE  . ARG B 2 141 ? -25.594 -13.599 -0.497  1.00 83.23 141 B 1 
ATOM 1574 C CZ  . ARG B 2 141 ? -24.584 -14.183 0.155   1.00 81.68 141 B 1 
ATOM 1575 N NH1 . ARG B 2 141 ? -23.361 -13.747 0.110   1.00 72.31 141 B 1 
ATOM 1576 N NH2 . ARG B 2 141 ? -24.803 -15.243 0.867   1.00 76.84 141 B 1 
ATOM 1577 N N   . GLU B 2 142 ? -26.830 -12.921 -6.554  1.00 88.67 142 B 1 
ATOM 1578 C CA  . GLU B 2 142 ? -27.830 -13.790 -7.179  1.00 88.89 142 B 1 
ATOM 1579 C C   . GLU B 2 142 ? -27.218 -14.694 -8.259  1.00 90.43 142 B 1 
ATOM 1580 O O   . GLU B 2 142 ? -27.527 -15.882 -8.321  1.00 89.52 142 B 1 
ATOM 1581 C CB  . GLU B 2 142 ? -28.984 -12.992 -7.821  1.00 86.38 142 B 1 
ATOM 1582 C CG  . GLU B 2 142 ? -29.733 -12.037 -6.876  1.00 76.46 142 B 1 
ATOM 1583 C CD  . GLU B 2 142 ? -29.415 -10.554 -7.087  1.00 69.76 142 B 1 
ATOM 1584 O OE1 . GLU B 2 142 ? -30.181 -9.735  -6.545  1.00 62.11 142 B 1 
ATOM 1585 O OE2 . GLU B 2 142 ? -28.399 -10.263 -7.766  1.00 61.59 142 B 1 
ATOM 1586 N N   . MET B 2 143 ? -26.321 -14.184 -9.081  1.00 90.15 143 B 1 
ATOM 1587 C CA  . MET B 2 143 ? -25.601 -15.025 -10.040 1.00 91.03 143 B 1 
ATOM 1588 C C   . MET B 2 143 ? -24.650 -15.998 -9.337  1.00 92.17 143 B 1 
ATOM 1589 O O   . MET B 2 143 ? -24.512 -17.138 -9.774  1.00 91.26 143 B 1 
ATOM 1590 C CB  . MET B 2 143 ? -24.823 -14.189 -11.054 1.00 89.59 143 B 1 
ATOM 1591 C CG  . MET B 2 143 ? -25.737 -13.606 -12.130 1.00 84.42 143 B 1 
ATOM 1592 S SD  . MET B 2 143 ? -24.824 -13.009 -13.587 1.00 82.49 143 B 1 
ATOM 1593 C CE  . MET B 2 143 ? -26.216 -12.454 -14.597 1.00 74.57 143 B 1 
ATOM 1594 N N   . GLY B 2 144 ? -24.027 -15.580 -8.265  1.00 91.40 144 B 1 
ATOM 1595 C CA  . GLY B 2 144 ? -23.217 -16.455 -7.425  1.00 92.12 144 B 1 
ATOM 1596 C C   . GLY B 2 144 ? -24.033 -17.627 -6.882  1.00 93.20 144 B 1 
ATOM 1597 O O   . GLY B 2 144 ? -23.650 -18.779 -7.079  1.00 92.48 144 B 1 
ATOM 1598 N N   . GLU B 2 145 ? -25.177 -17.363 -6.292  1.00 93.47 145 B 1 
ATOM 1599 C CA  . GLU B 2 145 ? -26.093 -18.374 -5.763  1.00 93.41 145 B 1 
ATOM 1600 C C   . GLU B 2 145 ? -26.596 -19.328 -6.854  1.00 93.71 145 B 1 
ATOM 1601 O O   . GLU B 2 145 ? -26.644 -20.543 -6.650  1.00 92.42 145 B 1 
ATOM 1602 C CB  . GLU B 2 145 ? -27.275 -17.676 -5.067  1.00 92.23 145 B 1 
ATOM 1603 C CG  . GLU B 2 145 ? -26.859 -17.050 -3.729  1.00 86.49 145 B 1 
ATOM 1604 C CD  . GLU B 2 145 ? -27.920 -16.160 -3.073  1.00 84.69 145 B 1 
ATOM 1605 O OE1 . GLU B 2 145 ? -27.586 -15.579 -2.003  1.00 78.00 145 B 1 
ATOM 1606 O OE2 . GLU B 2 145 ? -29.028 -16.025 -3.623  1.00 78.87 145 B 1 
ATOM 1607 N N   . ALA B 2 146 ? -26.896 -18.797 -8.034  1.00 93.92 146 B 1 
ATOM 1608 C CA  . ALA B 2 146 ? -27.414 -19.594 -9.133  1.00 93.99 146 B 1 
ATOM 1609 C C   . ALA B 2 146 ? -26.369 -20.547 -9.751  1.00 94.36 146 B 1 
ATOM 1610 O O   . ALA B 2 146 ? -26.740 -21.611 -10.238 1.00 93.10 146 B 1 
ATOM 1611 C CB  . ALA B 2 146 ? -27.987 -18.643 -10.189 1.00 93.05 146 B 1 
ATOM 1612 N N   . PHE B 2 147 ? -25.091 -20.179 -9.758  1.00 95.00 147 B 1 
ATOM 1613 C CA  . PHE B 2 147 ? -24.065 -20.868 -10.547 1.00 95.28 147 B 1 
ATOM 1614 C C   . PHE B 2 147 ? -22.856 -21.386 -9.759  1.00 95.15 147 B 1 
ATOM 1615 O O   . PHE B 2 147 ? -22.087 -22.177 -10.320 1.00 93.51 147 B 1 
ATOM 1616 C CB  . PHE B 2 147 ? -23.630 -19.977 -11.714 1.00 95.15 147 B 1 
ATOM 1617 C CG  . PHE B 2 147 ? -24.753 -19.563 -12.641 1.00 95.24 147 B 1 
ATOM 1618 C CD1 . PHE B 2 147 ? -25.474 -20.539 -13.348 1.00 93.29 147 B 1 
ATOM 1619 C CD2 . PHE B 2 147 ? -25.103 -18.214 -12.766 1.00 93.39 147 B 1 
ATOM 1620 C CE1 . PHE B 2 147 ? -26.553 -20.167 -14.161 1.00 92.28 147 B 1 
ATOM 1621 C CE2 . PHE B 2 147 ? -26.182 -17.835 -13.577 1.00 92.44 147 B 1 
ATOM 1622 C CZ  . PHE B 2 147 ? -26.922 -18.810 -14.268 1.00 93.28 147 B 1 
ATOM 1623 N N   . ALA B 2 148 ? -22.670 -21.019 -8.497  1.00 94.16 148 B 1 
ATOM 1624 C CA  . ALA B 2 148 ? -21.486 -21.403 -7.727  1.00 93.61 148 B 1 
ATOM 1625 C C   . ALA B 2 148 ? -21.243 -22.918 -7.661  1.00 93.78 148 B 1 
ATOM 1626 O O   . ALA B 2 148 ? -20.090 -23.352 -7.607  1.00 92.19 148 B 1 
ATOM 1627 C CB  . ALA B 2 148 ? -21.592 -20.822 -6.320  1.00 92.02 148 B 1 
ATOM 1628 N N   . ALA B 2 149 ? -22.295 -23.734 -7.717  1.00 93.66 149 B 1 
ATOM 1629 C CA  . ALA B 2 149 ? -22.184 -25.196 -7.743  1.00 93.09 149 B 1 
ATOM 1630 C C   . ALA B 2 149 ? -21.866 -25.770 -9.141  1.00 93.52 149 B 1 
ATOM 1631 O O   . ALA B 2 149 ? -21.292 -26.852 -9.252  1.00 91.89 149 B 1 
ATOM 1632 C CB  . ALA B 2 149 ? -23.485 -25.772 -7.190  1.00 91.07 149 B 1 
ATOM 1633 N N   . ASP B 2 150 ? -22.237 -25.069 -10.214 1.00 94.37 150 B 1 
ATOM 1634 C CA  . ASP B 2 150 ? -22.076 -25.541 -11.588 1.00 94.55 150 B 1 
ATOM 1635 C C   . ASP B 2 150 ? -20.683 -25.191 -12.160 1.00 95.46 150 B 1 
ATOM 1636 O O   . ASP B 2 150 ? -20.093 -26.000 -12.875 1.00 94.63 150 B 1 
ATOM 1637 C CB  . ASP B 2 150 ? -23.197 -24.988 -12.480 1.00 93.34 150 B 1 
ATOM 1638 C CG  . ASP B 2 150 ? -24.582 -25.563 -12.170 1.00 90.84 150 B 1 
ATOM 1639 O OD1 . ASP B 2 150 ? -24.679 -26.729 -11.717 1.00 84.78 150 B 1 
ATOM 1640 O OD2 . ASP B 2 150 ? -25.572 -24.846 -12.438 1.00 84.46 150 B 1 
ATOM 1641 N N   . ILE B 2 151 ? -20.140 -24.041 -11.804 1.00 95.51 151 B 1 
ATOM 1642 C CA  . ILE B 2 151 ? -18.818 -23.613 -12.289 1.00 96.07 151 B 1 
ATOM 1643 C C   . ILE B 2 151 ? -17.699 -24.612 -11.919 1.00 96.32 151 B 1 
ATOM 1644 O O   . ILE B 2 151 ? -16.926 -24.976 -12.806 1.00 95.77 151 B 1 
ATOM 1645 C CB  . ILE B 2 151 ? -18.466 -22.168 -11.863 1.00 95.63 151 B 1 
ATOM 1646 C CG1 . ILE B 2 151 ? -19.561 -21.112 -12.171 1.00 93.17 151 B 1 
ATOM 1647 C CG2 . ILE B 2 151 ? -17.143 -21.720 -12.507 1.00 93.11 151 B 1 
ATOM 1648 C CD1 . ILE B 2 151 ? -20.094 -21.121 -13.588 1.00 84.26 151 B 1 
ATOM 1649 N N   . PRO B 2 152 ? -17.609 -25.124 -10.674 1.00 96.10 152 B 1 
ATOM 1650 C CA  . PRO B 2 152 ? -16.624 -26.142 -10.335 1.00 95.82 152 B 1 
ATOM 1651 C C   . PRO B 2 152 ? -16.764 -27.418 -11.167 1.00 95.83 152 B 1 
ATOM 1652 O O   . PRO B 2 152 ? -15.756 -27.983 -11.594 1.00 94.97 152 B 1 
ATOM 1653 C CB  . PRO B 2 152 ? -16.824 -26.430 -8.848  1.00 94.80 152 B 1 
ATOM 1654 C CG  . PRO B 2 152 ? -17.454 -25.163 -8.303  1.00 92.72 152 B 1 
ATOM 1655 C CD  . PRO B 2 152 ? -18.319 -24.702 -9.472  1.00 95.01 152 B 1 
ATOM 1656 N N   . ARG B 2 153 ? -17.998 -27.864 -11.447 1.00 95.41 153 B 1 
ATOM 1657 C CA  . ARG B 2 153 ? -18.243 -29.065 -12.265 1.00 94.85 153 B 1 
ATOM 1658 C C   . ARG B 2 153 ? -17.730 -28.879 -13.693 1.00 95.11 153 B 1 
ATOM 1659 O O   . ARG B 2 153 ? -17.050 -29.762 -14.208 1.00 94.06 153 B 1 
ATOM 1660 C CB  . ARG B 2 153 ? -19.733 -29.414 -12.296 1.00 93.20 153 B 1 
ATOM 1661 C CG  . ARG B 2 153 ? -20.287 -29.812 -10.920 1.00 82.97 153 B 1 
ATOM 1662 C CD  . ARG B 2 153 ? -21.805 -30.025 -11.040 1.00 79.00 153 B 1 
ATOM 1663 N NE  . ARG B 2 153 ? -22.432 -30.279 -9.738  1.00 69.32 153 B 1 
ATOM 1664 C CZ  . ARG B 2 153 ? -23.671 -29.948 -9.402  1.00 61.66 153 B 1 
ATOM 1665 N NH1 . ARG B 2 153 ? -24.481 -29.364 -10.248 1.00 55.34 153 B 1 
ATOM 1666 N NH2 . ARG B 2 153 ? -24.110 -30.196 -8.205  1.00 53.33 153 B 1 
ATOM 1667 N N   . ILE B 2 154 ? -18.001 -27.722 -14.295 1.00 95.79 154 B 1 
ATOM 1668 C CA  . ILE B 2 154 ? -17.508 -27.374 -15.630 1.00 96.04 154 B 1 
ATOM 1669 C C   . ILE B 2 154 ? -15.977 -27.319 -15.649 1.00 96.18 154 B 1 
ATOM 1670 O O   . ILE B 2 154 ? -15.357 -27.851 -16.570 1.00 95.03 154 B 1 
ATOM 1671 C CB  . ILE B 2 154 ? -18.128 -26.031 -16.087 1.00 95.88 154 B 1 
ATOM 1672 C CG1 . ILE B 2 154 ? -19.647 -26.195 -16.305 1.00 94.31 154 B 1 
ATOM 1673 C CG2 . ILE B 2 154 ? -17.461 -25.515 -17.378 1.00 94.55 154 B 1 
ATOM 1674 C CD1 . ILE B 2 154 ? -20.395 -24.868 -16.427 1.00 90.52 154 B 1 
ATOM 1675 N N   . LEU B 2 155 ? -15.365 -26.717 -14.617 1.00 95.93 155 B 1 
ATOM 1676 C CA  . LEU B 2 155 ? -13.917 -26.578 -14.501 1.00 96.09 155 B 1 
ATOM 1677 C C   . LEU B 2 155 ? -13.192 -27.930 -14.518 1.00 95.60 155 B 1 
ATOM 1678 O O   . LEU B 2 155 ? -12.148 -28.062 -15.159 1.00 93.98 155 B 1 
ATOM 1679 C CB  . LEU B 2 155 ? -13.620 -25.789 -13.210 1.00 95.66 155 B 1 
ATOM 1680 C CG  . LEU B 2 155 ? -12.124 -25.660 -12.866 1.00 95.30 155 B 1 
ATOM 1681 C CD1 . LEU B 2 155 ? -11.331 -24.991 -13.978 1.00 93.20 155 B 1 
ATOM 1682 C CD2 . LEU B 2 155 ? -11.983 -24.832 -11.598 1.00 92.90 155 B 1 
ATOM 1683 N N   . VAL B 2 156 ? -13.744 -28.927 -13.834 1.00 95.63 156 B 1 
ATOM 1684 C CA  . VAL B 2 156 ? -13.090 -30.232 -13.665 1.00 94.89 156 B 1 
ATOM 1685 C C   . VAL B 2 156 ? -13.640 -31.323 -14.594 1.00 94.11 156 B 1 
ATOM 1686 O O   . VAL B 2 156 ? -13.182 -32.462 -14.528 1.00 90.90 156 B 1 
ATOM 1687 C CB  . VAL B 2 156 ? -13.089 -30.686 -12.195 1.00 93.46 156 B 1 
ATOM 1688 C CG1 . VAL B 2 156 ? -12.494 -29.616 -11.279 1.00 87.76 156 B 1 
ATOM 1689 C CG2 . VAL B 2 156 ? -14.481 -31.086 -11.699 1.00 89.34 156 B 1 
ATOM 1690 N N   . ALA B 2 157 ? -14.605 -30.996 -15.449 1.00 93.68 157 B 1 
ATOM 1691 C CA  . ALA B 2 157 ? -15.139 -31.954 -16.411 1.00 92.22 157 B 1 
ATOM 1692 C C   . ALA B 2 157 ? -14.061 -32.354 -17.427 1.00 90.92 157 B 1 
ATOM 1693 O O   . ALA B 2 157 ? -13.356 -31.510 -17.977 1.00 85.51 157 B 1 
ATOM 1694 C CB  . ALA B 2 157 ? -16.381 -31.365 -17.077 1.00 90.76 157 B 1 
ATOM 1695 N N   . GLY B 2 158 ? -13.940 -33.656 -17.686 1.00 88.35 158 B 1 
ATOM 1696 C CA  . GLY B 2 158 ? -12.902 -34.191 -18.576 1.00 86.47 158 B 1 
ATOM 1697 C C   . GLY B 2 158 ? -13.093 -33.848 -20.057 1.00 88.08 158 B 1 
ATOM 1698 O O   . GLY B 2 158 ? -12.136 -33.900 -20.815 1.00 82.91 158 B 1 
ATOM 1699 N N   . ASP B 2 159 ? -14.308 -33.478 -20.449 1.00 89.31 159 B 1 
ATOM 1700 C CA  . ASP B 2 159 ? -14.677 -33.068 -21.809 1.00 89.01 159 B 1 
ATOM 1701 C C   . ASP B 2 159 ? -14.653 -31.541 -22.016 1.00 90.39 159 B 1 
ATOM 1702 O O   . ASP B 2 159 ? -14.921 -31.061 -23.119 1.00 84.37 159 B 1 
ATOM 1703 C CB  . ASP B 2 159 ? -16.039 -33.687 -22.177 1.00 85.43 159 B 1 
ATOM 1704 C CG  . ASP B 2 159 ? -17.230 -33.202 -21.334 1.00 79.50 159 B 1 
ATOM 1705 O OD1 . ASP B 2 159 ? -17.001 -32.757 -20.180 1.00 70.72 159 B 1 
ATOM 1706 O OD2 . ASP B 2 159 ? -18.384 -33.323 -21.805 1.00 73.59 159 B 1 
ATOM 1707 N N   . SER B 2 160 ? -14.321 -30.773 -20.994 1.00 88.89 160 B 1 
ATOM 1708 C CA  . SER B 2 160 ? -14.210 -29.323 -21.112 1.00 89.63 160 B 1 
ATOM 1709 C C   . SER B 2 160 ? -12.989 -28.922 -21.939 1.00 90.96 160 B 1 
ATOM 1710 O O   . SER B 2 160 ? -11.856 -29.286 -21.628 1.00 89.33 160 B 1 
ATOM 1711 C CB  . SER B 2 160 ? -14.158 -28.645 -19.742 1.00 86.93 160 B 1 
ATOM 1712 O OG  . SER B 2 160 ? -15.417 -28.759 -19.100 1.00 81.05 160 B 1 
ATOM 1713 N N   . MET B 2 161 ? -13.225 -28.095 -22.958 1.00 93.52 161 B 1 
ATOM 1714 C CA  . MET B 2 161 ? -12.155 -27.483 -23.750 1.00 93.89 161 B 1 
ATOM 1715 C C   . MET B 2 161 ? -11.274 -26.565 -22.899 1.00 94.62 161 B 1 
ATOM 1716 O O   . MET B 2 161 ? -11.732 -25.989 -21.916 1.00 93.15 161 B 1 
ATOM 1717 C CB  . MET B 2 161 ? -12.768 -26.682 -24.914 1.00 91.47 161 B 1 
ATOM 1718 C CG  . MET B 2 161 ? -13.477 -27.573 -25.937 1.00 82.14 161 B 1 
ATOM 1719 S SD  . MET B 2 161 ? -12.404 -28.712 -26.860 1.00 75.12 161 B 1 
ATOM 1720 C CE  . MET B 2 161 ? -11.506 -27.564 -27.921 1.00 64.32 161 B 1 
ATOM 1721 N N   . ASP B 2 162 ? -10.035 -26.360 -23.317 1.00 94.63 162 B 1 
ATOM 1722 C CA  . ASP B 2 162 ? -9.066  -25.545 -22.575 1.00 94.84 162 B 1 
ATOM 1723 C C   . ASP B 2 162 ? -9.547  -24.108 -22.324 1.00 95.39 162 B 1 
ATOM 1724 O O   . ASP B 2 162 ? -9.423  -23.587 -21.216 1.00 94.66 162 B 1 
ATOM 1725 C CB  . ASP B 2 162 ? -7.730  -25.519 -23.334 1.00 93.58 162 B 1 
ATOM 1726 C CG  . ASP B 2 162 ? -7.071  -26.886 -23.415 1.00 91.39 162 B 1 
ATOM 1727 O OD1 . ASP B 2 162 ? -7.330  -27.723 -22.515 1.00 86.91 162 B 1 
ATOM 1728 O OD2 . ASP B 2 162 ? -6.321  -27.084 -24.389 1.00 86.76 162 B 1 
ATOM 1729 N N   . SER B 2 163 ? -10.179 -23.493 -23.319 1.00 94.53 163 B 1 
ATOM 1730 C CA  . SER B 2 163 ? -10.769 -22.159 -23.181 1.00 94.12 163 B 1 
ATOM 1731 C C   . SER B 2 163 ? -11.879 -22.118 -22.130 1.00 94.83 163 B 1 
ATOM 1732 O O   . SER B 2 163 ? -11.975 -21.157 -21.360 1.00 94.14 163 B 1 
ATOM 1733 C CB  . SER B 2 163 ? -11.325 -21.699 -24.534 1.00 92.48 163 B 1 
ATOM 1734 O OG  . SER B 2 163 ? -12.263 -22.622 -25.048 1.00 85.41 163 B 1 
ATOM 1735 N N   . VAL B 2 164 ? -12.688 -23.171 -22.033 1.00 95.53 164 B 1 
ATOM 1736 C CA  . VAL B 2 164 ? -13.758 -23.302 -21.044 1.00 96.20 164 B 1 
ATOM 1737 C C   . VAL B 2 164 ? -13.172 -23.517 -19.655 1.00 96.56 164 B 1 
ATOM 1738 O O   . VAL B 2 164 ? -13.576 -22.823 -18.723 1.00 96.00 164 B 1 
ATOM 1739 C CB  . VAL B 2 164 ? -14.735 -24.429 -21.408 1.00 96.00 164 B 1 
ATOM 1740 C CG1 . VAL B 2 164 ? -15.816 -24.631 -20.345 1.00 93.96 164 B 1 
ATOM 1741 C CG2 . VAL B 2 164 ? -15.440 -24.128 -22.735 1.00 94.27 164 B 1 
ATOM 1742 N N   . LYS B 2 165 ? -12.183 -24.402 -19.502 1.00 96.45 165 B 1 
ATOM 1743 C CA  . LYS B 2 165 ? -11.482 -24.628 -18.227 1.00 96.42 165 B 1 
ATOM 1744 C C   . LYS B 2 165 ? -10.848 -23.334 -17.704 1.00 96.55 165 B 1 
ATOM 1745 O O   . LYS B 2 165 ? -11.036 -22.988 -16.539 1.00 95.92 165 B 1 
ATOM 1746 C CB  . LYS B 2 165 ? -10.406 -25.722 -18.383 1.00 95.56 165 B 1 
ATOM 1747 C CG  . LYS B 2 165 ? -11.006 -27.133 -18.577 1.00 91.39 165 B 1 
ATOM 1748 C CD  . LYS B 2 165 ? -9.927  -28.229 -18.649 1.00 89.93 165 B 1 
ATOM 1749 C CE  . LYS B 2 165 ? -9.123  -28.137 -19.950 1.00 82.26 165 B 1 
ATOM 1750 N NZ  . LYS B 2 165 ? -8.053  -29.169 -20.060 1.00 77.95 165 B 1 
ATOM 1751 N N   . GLN B 2 166 ? -10.167 -22.608 -18.569 1.00 96.12 166 B 1 
ATOM 1752 C CA  . GLN B 2 166 ? -9.558  -21.330 -18.209 1.00 95.68 166 B 1 
ATOM 1753 C C   . GLN B 2 166 ? -10.613 -20.303 -17.767 1.00 95.89 166 B 1 
ATOM 1754 O O   . GLN B 2 166 ? -10.480 -19.692 -16.703 1.00 95.31 166 B 1 
ATOM 1755 C CB  . GLN B 2 166 ? -8.734  -20.813 -19.398 1.00 94.26 166 B 1 
ATOM 1756 C CG  . GLN B 2 166 ? -7.952  -19.533 -19.037 1.00 90.07 166 B 1 
ATOM 1757 C CD  . GLN B 2 166 ? -7.119  -18.998 -20.204 1.00 87.71 166 B 1 
ATOM 1758 O OE1 . GLN B 2 166 ? -7.114  -19.508 -21.302 1.00 80.60 166 B 1 
ATOM 1759 N NE2 . GLN B 2 166 ? -6.388  -17.925 -19.999 1.00 77.94 166 B 1 
ATOM 1760 N N   . SER B 2 167 ? -11.678 -20.149 -18.549 1.00 95.48 167 B 1 
ATOM 1761 C CA  . SER B 2 167 ? -12.766 -19.210 -18.238 1.00 95.46 167 B 1 
ATOM 1762 C C   . SER B 2 167 ? -13.515 -19.607 -16.961 1.00 95.82 167 B 1 
ATOM 1763 O O   . SER B 2 167 ? -13.827 -18.734 -16.143 1.00 95.41 167 B 1 
ATOM 1764 C CB  . SER B 2 167 ? -13.741 -19.124 -19.417 1.00 94.62 167 B 1 
ATOM 1765 O OG  . SER B 2 167 ? -13.060 -18.692 -20.580 1.00 90.81 167 B 1 
ATOM 1766 N N   . ALA B 2 168 ? -13.744 -20.893 -16.731 1.00 96.38 168 B 1 
ATOM 1767 C CA  . ALA B 2 168 ? -14.370 -21.410 -15.522 1.00 96.74 168 B 1 
ATOM 1768 C C   . ALA B 2 168 ? -13.507 -21.159 -14.274 1.00 96.78 168 B 1 
ATOM 1769 O O   . ALA B 2 168 ? -14.026 -20.702 -13.260 1.00 96.25 168 B 1 
ATOM 1770 C CB  . ALA B 2 168 ? -14.671 -22.900 -15.715 1.00 96.83 168 B 1 
ATOM 1771 N N   . ALA B 2 169 ? -12.191 -21.372 -14.353 1.00 96.88 169 B 1 
ATOM 1772 C CA  . ALA B 2 169 ? -11.276 -21.097 -13.246 1.00 96.72 169 B 1 
ATOM 1773 C C   . ALA B 2 169 ? -11.254 -19.609 -12.867 1.00 96.55 169 B 1 
ATOM 1774 O O   . ALA B 2 169 ? -11.328 -19.257 -11.685 1.00 95.75 169 B 1 
ATOM 1775 C CB  . ALA B 2 169 ? -9.880  -21.597 -13.618 1.00 96.48 169 B 1 
ATOM 1776 N N   . LEU B 2 170 ? -11.196 -18.716 -13.856 1.00 95.62 170 B 1 
ATOM 1777 C CA  . LEU B 2 170 ? -11.230 -17.271 -13.640 1.00 94.87 170 B 1 
ATOM 1778 C C   . LEU B 2 170 ? -12.584 -16.804 -13.095 1.00 94.88 170 B 1 
ATOM 1779 O O   . LEU B 2 170 ? -12.624 -15.968 -12.188 1.00 93.92 170 B 1 
ATOM 1780 C CB  . LEU B 2 170 ? -10.895 -16.543 -14.955 1.00 93.48 170 B 1 
ATOM 1781 C CG  . LEU B 2 170 ? -9.445  -16.731 -15.443 1.00 87.25 170 B 1 
ATOM 1782 C CD1 . LEU B 2 170 ? -9.277  -16.054 -16.808 1.00 82.79 170 B 1 
ATOM 1783 C CD2 . LEU B 2 170 ? -8.424  -16.130 -14.479 1.00 83.56 170 B 1 
ATOM 1784 N N   . CYS B 2 171 ? -13.680 -17.369 -13.604 1.00 95.53 171 B 1 
ATOM 1785 C CA  . CYS B 2 171 ? -15.031 -17.100 -13.115 1.00 95.70 171 B 1 
ATOM 1786 C C   . CYS B 2 171 ? -15.173 -17.521 -11.651 1.00 95.85 171 B 1 
ATOM 1787 O O   . CYS B 2 171 ? -15.554 -16.702 -10.805 1.00 95.31 171 B 1 
ATOM 1788 C CB  . CYS B 2 171 ? -16.041 -17.813 -14.028 1.00 95.76 171 B 1 
ATOM 1789 S SG  . CYS B 2 171 ? -17.736 -17.426 -13.489 1.00 95.39 171 B 1 
ATOM 1790 N N   . LEU B 2 172 ? -14.782 -18.738 -11.306 1.00 96.24 172 B 1 
ATOM 1791 C CA  . LEU B 2 172 ? -14.837 -19.256 -9.944  1.00 96.22 172 B 1 
ATOM 1792 C C   . LEU B 2 172 ? -13.979 -18.433 -8.980  1.00 96.12 172 B 1 
ATOM 1793 O O   . LEU B 2 172 ? -14.408 -18.132 -7.870  1.00 95.31 172 B 1 
ATOM 1794 C CB  . LEU B 2 172 ? -14.413 -20.732 -9.966  1.00 95.98 172 B 1 
ATOM 1795 C CG  . LEU B 2 172 ? -14.583 -21.447 -8.613  1.00 94.82 172 B 1 
ATOM 1796 C CD1 . LEU B 2 172 ? -16.039 -21.445 -8.143  1.00 92.94 172 B 1 
ATOM 1797 C CD2 . LEU B 2 172 ? -14.132 -22.898 -8.746  1.00 92.47 172 B 1 
ATOM 1798 N N   . LEU B 2 173 ? -12.802 -17.977 -9.418  1.00 96.21 173 B 1 
ATOM 1799 C CA  . LEU B 2 173 ? -11.949 -17.084 -8.635  1.00 95.86 173 B 1 
ATOM 1800 C C   . LEU B 2 173 ? -12.641 -15.753 -8.315  1.00 95.46 173 B 1 
ATOM 1801 O O   . LEU B 2 173 ? -12.513 -15.256 -7.192  1.00 94.27 173 B 1 
ATOM 1802 C CB  . LEU B 2 173 ? -10.636 -16.865 -9.406  1.00 95.35 173 B 1 
ATOM 1803 C CG  . LEU B 2 173 ? -9.658  -15.876 -8.731  1.00 93.95 173 B 1 
ATOM 1804 C CD1 . LEU B 2 173 ? -9.234  -16.338 -7.339  1.00 90.17 173 B 1 
ATOM 1805 C CD2 . LEU B 2 173 ? -8.395  -15.733 -9.584  1.00 89.54 173 B 1 
ATOM 1806 N N   . ARG B 2 174 ? -13.346 -15.156 -9.275  1.00 95.47 174 B 1 
ATOM 1807 C CA  . ARG B 2 174 ? -14.088 -13.914 -9.052  1.00 94.51 174 B 1 
ATOM 1808 C C   . ARG B 2 174 ? -15.279 -14.117 -8.122  1.00 94.56 174 B 1 
ATOM 1809 O O   . ARG B 2 174 ? -15.433 -13.331 -7.193  1.00 93.19 174 B 1 
ATOM 1810 C CB  . ARG B 2 174 ? -14.536 -13.275 -10.374 1.00 93.15 174 B 1 
ATOM 1811 C CG  . ARG B 2 174 ? -13.361 -12.701 -11.185 1.00 85.61 174 B 1 
ATOM 1812 C CD  . ARG B 2 174 ? -13.892 -11.823 -12.319 1.00 77.77 174 B 1 
ATOM 1813 N NE  . ARG B 2 174 ? -12.848 -11.456 -13.298 1.00 70.92 174 B 1 
ATOM 1814 C CZ  . ARG B 2 174 ? -13.036 -10.739 -14.395 1.00 64.84 174 B 1 
ATOM 1815 N NH1 . ARG B 2 174 ? -14.148 -10.086 -14.627 1.00 58.45 174 B 1 
ATOM 1816 N NH2 . ARG B 2 174 ? -12.131 -10.677 -15.314 1.00 57.27 174 B 1 
ATOM 1817 N N   . LEU B 2 175 ? -16.044 -15.193 -8.315  1.00 95.08 175 B 1 
ATOM 1818 C CA  . LEU B 2 175 ? -17.155 -15.553 -7.435  1.00 94.79 175 B 1 
ATOM 1819 C C   . LEU B 2 175 ? -16.678 -15.779 -6.003  1.00 94.61 175 B 1 
ATOM 1820 O O   . LEU B 2 175 ? -17.228 -15.185 -5.082  1.00 93.22 175 B 1 
ATOM 1821 C CB  . LEU B 2 175 ? -17.870 -16.816 -7.958  1.00 93.99 175 B 1 
ATOM 1822 C CG  . LEU B 2 175 ? -18.697 -16.621 -9.245  1.00 88.09 175 B 1 
ATOM 1823 C CD1 . LEU B 2 175 ? -19.343 -17.952 -9.613  1.00 82.76 175 B 1 
ATOM 1824 C CD2 . LEU B 2 175 ? -19.802 -15.580 -9.076  1.00 82.97 175 B 1 
ATOM 1825 N N   . TYR B 2 176 ? -15.598 -16.526 -5.808  1.00 94.97 176 B 1 
ATOM 1826 C CA  . TYR B 2 176 ? -15.046 -16.789 -4.484  1.00 94.72 176 B 1 
ATOM 1827 C C   . TYR B 2 176 ? -14.545 -15.519 -3.784  1.00 94.32 176 B 1 
ATOM 1828 O O   . TYR B 2 176 ? -14.735 -15.352 -2.585  1.00 93.44 176 B 1 
ATOM 1829 C CB  . TYR B 2 176 ? -13.916 -17.815 -4.598  1.00 94.80 176 B 1 
ATOM 1830 C CG  . TYR B 2 176 ? -13.364 -18.213 -3.245  1.00 94.90 176 B 1 
ATOM 1831 C CD1 . TYR B 2 176 ? -12.190 -17.619 -2.737  1.00 93.09 176 B 1 
ATOM 1832 C CD2 . TYR B 2 176 ? -14.041 -19.169 -2.466  1.00 93.03 176 B 1 
ATOM 1833 C CE1 . TYR B 2 176 ? -11.694 -17.974 -1.477  1.00 92.39 176 B 1 
ATOM 1834 C CE2 . TYR B 2 176 ? -13.550 -19.538 -1.204  1.00 92.29 176 B 1 
ATOM 1835 C CZ  . TYR B 2 176 ? -12.370 -18.944 -0.710  1.00 93.13 176 B 1 
ATOM 1836 O OH  . TYR B 2 176 ? -11.884 -19.311 0.516   1.00 91.73 176 B 1 
ATOM 1837 N N   . LYS B 2 177 ? -13.939 -14.597 -4.523  1.00 94.60 177 B 1 
ATOM 1838 C CA  . LYS B 2 177 ? -13.512 -13.309 -3.954  1.00 93.93 177 B 1 
ATOM 1839 C C   . LYS B 2 177 ? -14.679 -12.433 -3.514  1.00 93.46 177 B 1 
ATOM 1840 O O   . LYS B 2 177 ? -14.541 -11.711 -2.537  1.00 91.60 177 B 1 
ATOM 1841 C CB  . LYS B 2 177 ? -12.649 -12.548 -4.961  1.00 93.74 177 B 1 
ATOM 1842 C CG  . LYS B 2 177 ? -11.221 -13.095 -5.021  1.00 91.89 177 B 1 
ATOM 1843 C CD  . LYS B 2 177 ? -10.423 -12.315 -6.053  1.00 87.91 177 B 1 
ATOM 1844 C CE  . LYS B 2 177 ? -8.968  -12.798 -6.057  1.00 82.14 177 B 1 
ATOM 1845 N NZ  . LYS B 2 177 ? -8.131  -11.995 -6.985  1.00 74.54 177 B 1 
ATOM 1846 N N   . ALA B 2 178 ? -15.792 -12.469 -4.248  1.00 93.54 178 B 1 
ATOM 1847 C CA  . ALA B 2 178 ? -16.979 -11.673 -3.945  1.00 92.30 178 B 1 
ATOM 1848 C C   . ALA B 2 178 ? -17.826 -12.292 -2.827  1.00 92.39 178 B 1 
ATOM 1849 O O   . ALA B 2 178 ? -18.295 -11.589 -1.936  1.00 89.56 178 B 1 
ATOM 1850 C CB  . ALA B 2 178 ? -17.782 -11.507 -5.239  1.00 90.67 178 B 1 
ATOM 1851 N N   . SER B 2 179 ? -18.007 -13.613 -2.871  1.00 93.06 179 B 1 
ATOM 1852 C CA  . SER B 2 179 ? -18.910 -14.361 -1.991  1.00 92.83 179 B 1 
ATOM 1853 C C   . SER B 2 179 ? -18.323 -15.747 -1.682  1.00 93.50 179 B 1 
ATOM 1854 O O   . SER B 2 179 ? -18.775 -16.748 -2.238  1.00 91.81 179 B 1 
ATOM 1855 C CB  . SER B 2 179 ? -20.295 -14.471 -2.642  1.00 91.07 179 B 1 
ATOM 1856 O OG  . SER B 2 179 ? -20.842 -13.193 -2.889  1.00 84.68 179 B 1 
ATOM 1857 N N   . PRO B 2 180 ? -17.293 -15.833 -0.816  1.00 93.20 180 B 1 
ATOM 1858 C CA  . PRO B 2 180 ? -16.612 -17.093 -0.517  1.00 93.09 180 B 1 
ATOM 1859 C C   . PRO B 2 180 ? -17.522 -18.153 0.114   1.00 93.39 180 B 1 
ATOM 1860 O O   . PRO B 2 180 ? -17.271 -19.342 -0.047  1.00 91.57 180 B 1 
ATOM 1861 C CB  . PRO B 2 180 ? -15.460 -16.715 0.419   1.00 91.72 180 B 1 
ATOM 1862 C CG  . PRO B 2 180 ? -15.914 -15.405 1.056   1.00 89.09 180 B 1 
ATOM 1863 C CD  . PRO B 2 180 ? -16.709 -14.743 -0.057  1.00 91.89 180 B 1 
ATOM 1864 N N   . ASP B 2 181 ? -18.591 -17.732 0.783   1.00 93.74 181 B 1 
ATOM 1865 C CA  . ASP B 2 181 ? -19.612 -18.583 1.390   1.00 93.32 181 B 1 
ATOM 1866 C C   . ASP B 2 181 ? -20.439 -19.367 0.365   1.00 93.55 181 B 1 
ATOM 1867 O O   . ASP B 2 181 ? -20.976 -20.423 0.696   1.00 90.96 181 B 1 
ATOM 1868 C CB  . ASP B 2 181 ? -20.526 -17.708 2.272   1.00 91.87 181 B 1 
ATOM 1869 C CG  . ASP B 2 181 ? -21.211 -16.550 1.519   1.00 88.67 181 B 1 
ATOM 1870 O OD1 . ASP B 2 181 ? -20.511 -15.752 0.869   1.00 82.08 181 B 1 
ATOM 1871 O OD2 . ASP B 2 181 ? -22.457 -16.405 1.616   1.00 83.05 181 B 1 
ATOM 1872 N N   . LEU B 2 182 ? -20.510 -18.897 -0.891  1.00 93.16 182 B 1 
ATOM 1873 C CA  . LEU B 2 182 ? -21.286 -19.556 -1.947  1.00 92.81 182 B 1 
ATOM 1874 C C   . LEU B 2 182 ? -20.521 -20.682 -2.654  1.00 92.57 182 B 1 
ATOM 1875 O O   . LEU B 2 182 ? -21.124 -21.446 -3.412  1.00 89.80 182 B 1 
ATOM 1876 C CB  . LEU B 2 182 ? -21.748 -18.507 -2.971  1.00 91.53 182 B 1 
ATOM 1877 C CG  . LEU B 2 182 ? -22.646 -17.395 -2.405  1.00 90.17 182 B 1 
ATOM 1878 C CD1 . LEU B 2 182 ? -23.081 -16.481 -3.550  1.00 86.76 182 B 1 
ATOM 1879 C CD2 . LEU B 2 182 ? -23.894 -17.952 -1.726  1.00 86.58 182 B 1 
ATOM 1880 N N   . VAL B 2 183 ? -19.215 -20.788 -2.449  1.00 92.70 183 B 1 
ATOM 1881 C CA  . VAL B 2 183 ? -18.366 -21.780 -3.113  1.00 92.08 183 B 1 
ATOM 1882 C C   . VAL B 2 183 ? -18.014 -22.895 -2.121  1.00 91.27 183 B 1 
ATOM 1883 O O   . VAL B 2 183 ? -17.017 -22.773 -1.396  1.00 89.18 183 B 1 
ATOM 1884 C CB  . VAL B 2 183 ? -17.121 -21.127 -3.734  1.00 91.48 183 B 1 
ATOM 1885 C CG1 . VAL B 2 183 ? -16.293 -22.152 -4.516  1.00 87.84 183 B 1 
ATOM 1886 C CG2 . VAL B 2 183 ? -17.513 -20.013 -4.716  1.00 88.87 183 B 1 
ATOM 1887 N N   . PRO B 2 184 ? -18.805 -23.973 -2.065  1.00 88.68 184 B 1 
ATOM 1888 C CA  . PRO B 2 184 ? -18.531 -25.065 -1.150  1.00 86.66 184 B 1 
ATOM 1889 C C   . PRO B 2 184 ? -17.284 -25.838 -1.586  1.00 87.77 184 B 1 
ATOM 1890 O O   . PRO B 2 184 ? -17.096 -26.117 -2.773  1.00 85.44 184 B 1 
ATOM 1891 C CB  . PRO B 2 184 ? -19.793 -25.933 -1.171  1.00 83.33 184 B 1 
ATOM 1892 C CG  . PRO B 2 184 ? -20.341 -25.722 -2.583  1.00 79.26 184 B 1 
ATOM 1893 C CD  . PRO B 2 184 ? -19.976 -24.269 -2.887  1.00 82.64 184 B 1 
ATOM 1894 N N   . MET B 2 185 ? -16.452 -26.231 -0.638  1.00 89.07 185 B 1 
ATOM 1895 C CA  . MET B 2 185 ? -15.396 -27.204 -0.890  1.00 88.82 185 B 1 
ATOM 1896 C C   . MET B 2 185 ? -16.008 -28.601 -1.075  1.00 88.35 185 B 1 
ATOM 1897 O O   . MET B 2 185 ? -17.066 -28.906 -0.513  1.00 84.75 185 B 1 
ATOM 1898 C CB  . MET B 2 185 ? -14.357 -27.189 0.238   1.00 87.09 185 B 1 
ATOM 1899 C CG  . MET B 2 185 ? -13.668 -25.826 0.429   1.00 84.89 185 B 1 
ATOM 1900 S SD  . MET B 2 185 ? -12.819 -25.141 -1.030  1.00 83.92 185 B 1 
ATOM 1901 C CE  . MET B 2 185 ? -13.970 -23.851 -1.507  1.00 74.57 185 B 1 
ATOM 1902 N N   . GLY B 2 186 ? -15.370 -29.437 -1.880  1.00 88.01 186 B 1 
ATOM 1903 C CA  . GLY B 2 186 ? -15.881 -30.767 -2.183  1.00 87.42 186 B 1 
ATOM 1904 C C   . GLY B 2 186 ? -14.952 -31.558 -3.100  1.00 88.60 186 B 1 
ATOM 1905 O O   . GLY B 2 186 ? -13.805 -31.185 -3.298  1.00 84.68 186 B 1 
ATOM 1906 N N   . GLU B 2 187 ? -15.438 -32.613 -3.706  1.00 88.40 187 B 1 
ATOM 1907 C CA  . GLU B 2 187 ? -14.637 -33.512 -4.553  1.00 88.32 187 B 1 
ATOM 1908 C C   . GLU B 2 187 ? -13.908 -32.807 -5.712  1.00 89.64 187 B 1 
ATOM 1909 O O   . GLU B 2 187 ? -12.872 -33.264 -6.187  1.00 86.22 187 B 1 
ATOM 1910 C CB  . GLU B 2 187 ? -15.549 -34.583 -5.162  1.00 84.57 187 B 1 
ATOM 1911 C CG  . GLU B 2 187 ? -16.195 -35.500 -4.121  1.00 71.63 187 B 1 
ATOM 1912 C CD  . GLU B 2 187 ? -17.054 -36.599 -4.759  1.00 63.60 187 B 1 
ATOM 1913 O OE1 . GLU B 2 187 ? -17.445 -37.522 -4.013  1.00 55.68 187 B 1 
ATOM 1914 O OE2 . GLU B 2 187 ? -17.314 -36.503 -5.980  1.00 57.11 187 B 1 
ATOM 1915 N N   . TRP B 2 188 ? -14.433 -31.678 -6.158  1.00 91.65 188 B 1 
ATOM 1916 C CA  . TRP B 2 188 ? -13.825 -30.900 -7.231  1.00 92.51 188 B 1 
ATOM 1917 C C   . TRP B 2 188 ? -12.463 -30.309 -6.839  1.00 93.27 188 B 1 
ATOM 1918 O O   . TRP B 2 188 ? -11.643 -30.088 -7.725  1.00 91.78 188 B 1 
ATOM 1919 C CB  . TRP B 2 188 ? -14.804 -29.818 -7.681  1.00 91.53 188 B 1 
ATOM 1920 C CG  . TRP B 2 188 ? -15.073 -28.742 -6.681  1.00 91.56 188 B 1 
ATOM 1921 C CD1 . TRP B 2 188 ? -16.074 -28.729 -5.775  1.00 88.65 188 B 1 
ATOM 1922 C CD2 . TRP B 2 188 ? -14.315 -27.509 -6.457  1.00 91.20 188 B 1 
ATOM 1923 N NE1 . TRP B 2 188 ? -16.000 -27.578 -5.002  1.00 87.64 188 B 1 
ATOM 1924 C CE2 . TRP B 2 188 ? -14.929 -26.798 -5.391  1.00 89.91 188 B 1 
ATOM 1925 C CE3 . TRP B 2 188 ? -13.189 -26.938 -7.063  1.00 87.84 188 B 1 
ATOM 1926 C CZ2 . TRP B 2 188 ? -14.437 -25.559 -4.937  1.00 87.64 188 B 1 
ATOM 1927 C CZ3 . TRP B 2 188 ? -12.693 -25.705 -6.609  1.00 86.96 188 B 1 
ATOM 1928 C CH2 . TRP B 2 188 ? -13.312 -25.024 -5.552  1.00 86.43 188 B 1 
ATOM 1929 N N   . THR B 2 189 ? -12.185 -30.096 -5.555  1.00 92.53 189 B 1 
ATOM 1930 C CA  . THR B 2 189 ? -10.933 -29.492 -5.065  1.00 92.27 189 B 1 
ATOM 1931 C C   . THR B 2 189 ? -9.713  -30.316 -5.468  1.00 92.72 189 B 1 
ATOM 1932 O O   . THR B 2 189 ? -8.797  -29.791 -6.107  1.00 91.28 189 B 1 
ATOM 1933 C CB  . THR B 2 189 ? -10.948 -29.305 -3.532  1.00 89.70 189 B 1 
ATOM 1934 O OG1 . THR B 2 189 ? -11.144 -30.534 -2.894  1.00 79.34 189 B 1 
ATOM 1935 C CG2 . THR B 2 189 ? -12.042 -28.347 -3.077  1.00 77.10 189 B 1 
ATOM 1936 N N   . ALA B 2 190 ? -9.747  -31.616 -5.242  1.00 91.80 190 B 1 
ATOM 1937 C CA  . ALA B 2 190 ? -8.674  -32.516 -5.644  1.00 91.08 190 B 1 
ATOM 1938 C C   . ALA B 2 190 ? -8.469  -32.520 -7.170  1.00 91.87 190 B 1 
ATOM 1939 O O   . ALA B 2 190 ? -7.339  -32.516 -7.661  1.00 90.09 190 B 1 
ATOM 1940 C CB  . ALA B 2 190 ? -9.018  -33.922 -5.129  1.00 88.56 190 B 1 
ATOM 1941 N N   . ARG B 2 191 ? -9.551  -32.439 -7.930  1.00 93.77 191 B 1 
ATOM 1942 C CA  . ARG B 2 191 ? -9.486  -32.400 -9.399  1.00 93.81 191 B 1 
ATOM 1943 C C   . ARG B 2 191 ? -8.955  -31.062 -9.928  1.00 94.81 191 B 1 
ATOM 1944 O O   . ARG B 2 191 ? -8.272  -31.052 -10.941 1.00 93.59 191 B 1 
ATOM 1945 C CB  . ARG B 2 191 ? -10.855 -32.732 -10.003 1.00 92.37 191 B 1 
ATOM 1946 C CG  . ARG B 2 191 ? -11.312 -34.158 -9.630  1.00 86.20 191 B 1 
ATOM 1947 C CD  . ARG B 2 191 ? -12.650 -34.514 -10.297 1.00 77.41 191 B 1 
ATOM 1948 N NE  . ARG B 2 191 ? -12.514 -34.624 -11.762 1.00 68.41 191 B 1 
ATOM 1949 C CZ  . ARG B 2 191 ? -13.511 -34.805 -12.632 1.00 60.72 191 B 1 
ATOM 1950 N NH1 . ARG B 2 191 ? -14.751 -34.896 -12.241 1.00 54.67 191 B 1 
ATOM 1951 N NH2 . ARG B 2 191 ? -13.256 -34.897 -13.900 1.00 53.14 191 B 1 
ATOM 1952 N N   . VAL B 2 192 ? -9.224  -29.946 -9.245  1.00 94.83 192 B 1 
ATOM 1953 C CA  . VAL B 2 192 ? -8.653  -28.638 -9.587  1.00 95.48 192 B 1 
ATOM 1954 C C   . VAL B 2 192 ? -7.135  -28.647 -9.442  1.00 96.19 192 B 1 
ATOM 1955 O O   . VAL B 2 192 ? -6.444  -28.101 -10.294 1.00 95.27 192 B 1 
ATOM 1956 C CB  . VAL B 2 192 ? -9.261  -27.509 -8.734  1.00 93.69 192 B 1 
ATOM 1957 C CG1 . VAL B 2 192 ? -8.515  -26.175 -8.861  1.00 85.49 192 B 1 
ATOM 1958 C CG2 . VAL B 2 192 ? -10.699 -27.232 -9.166  1.00 86.29 192 B 1 
ATOM 1959 N N   . VAL B 2 193 ? -6.597  -29.305 -8.419  1.00 96.25 193 B 1 
ATOM 1960 C CA  . VAL B 2 193 ? -5.144  -29.407 -8.226  1.00 96.47 193 B 1 
ATOM 1961 C C   . VAL B 2 193 ? -4.473  -30.089 -9.423  1.00 96.44 193 B 1 
ATOM 1962 O O   . VAL B 2 193 ? -3.417  -29.639 -9.883  1.00 95.35 193 B 1 
ATOM 1963 C CB  . VAL B 2 193 ? -4.817  -30.120 -6.904  1.00 95.56 193 B 1 
ATOM 1964 C CG1 . VAL B 2 193 ? -3.311  -30.285 -6.726  1.00 90.43 193 B 1 
ATOM 1965 C CG2 . VAL B 2 193 ? -5.302  -29.302 -5.705  1.00 90.59 193 B 1 
ATOM 1966 N N   . HIS B 2 194 ? -5.114  -31.095 -10.016 1.00 96.46 194 B 1 
ATOM 1967 C CA  . HIS B 2 194 ? -4.587  -31.759 -11.213 1.00 95.62 194 B 1 
ATOM 1968 C C   . HIS B 2 194 ? -4.492  -30.854 -12.454 1.00 95.60 194 B 1 
ATOM 1969 O O   . HIS B 2 194 ? -3.694  -31.147 -13.345 1.00 94.16 194 B 1 
ATOM 1970 C CB  . HIS B 2 194 ? -5.388  -33.029 -11.514 1.00 93.95 194 B 1 
ATOM 1971 C CG  . HIS B 2 194 ? -5.110  -34.140 -10.540 1.00 85.33 194 B 1 
ATOM 1972 N ND1 . HIS B 2 194 ? -3.886  -34.741 -10.328 1.00 71.67 194 B 1 
ATOM 1973 C CD2 . HIS B 2 194 ? -5.996  -34.767 -9.706  1.00 70.88 194 B 1 
ATOM 1974 C CE1 . HIS B 2 194 ? -4.038  -35.695 -9.390  1.00 68.49 194 B 1 
ATOM 1975 N NE2 . HIS B 2 194 ? -5.306  -35.737 -8.997  1.00 69.55 194 B 1 
ATOM 1976 N N   . LEU B 2 195 ? -5.195  -29.718 -12.504 1.00 96.17 195 B 1 
ATOM 1977 C CA  . LEU B 2 195 ? -5.048  -28.736 -13.592 1.00 96.10 195 B 1 
ATOM 1978 C C   . LEU B 2 195 ? -3.661  -28.083 -13.622 1.00 96.22 195 B 1 
ATOM 1979 O O   . LEU B 2 195 ? -3.260  -27.553 -14.656 1.00 95.13 195 B 1 
ATOM 1980 C CB  . LEU B 2 195 ? -6.138  -27.654 -13.497 1.00 96.04 195 B 1 
ATOM 1981 C CG  . LEU B 2 195 ? -7.583  -28.166 -13.599 1.00 95.17 195 B 1 
ATOM 1982 C CD1 . LEU B 2 195 ? -8.547  -27.007 -13.375 1.00 93.07 195 B 1 
ATOM 1983 C CD2 . LEU B 2 195 ? -7.884  -28.773 -14.963 1.00 92.51 195 B 1 
ATOM 1984 N N   . LEU B 2 196 ? -2.869  -28.173 -12.555 1.00 96.30 196 B 1 
ATOM 1985 C CA  . LEU B 2 196 ? -1.456  -27.762 -12.571 1.00 96.29 196 B 1 
ATOM 1986 C C   . LEU B 2 196 ? -0.604  -28.612 -13.530 1.00 95.45 196 B 1 
ATOM 1987 O O   . LEU B 2 196 ? 0.483   -28.184 -13.940 1.00 93.75 196 B 1 
ATOM 1988 C CB  . LEU B 2 196 ? -0.880  -27.843 -11.142 1.00 96.41 196 B 1 
ATOM 1989 C CG  . LEU B 2 196 ? -1.533  -26.873 -10.136 1.00 95.45 196 B 1 
ATOM 1990 C CD1 . LEU B 2 196 ? -0.904  -27.072 -8.758  1.00 93.60 196 B 1 
ATOM 1991 C CD2 . LEU B 2 196 ? -1.337  -25.419 -10.546 1.00 92.89 196 B 1 
ATOM 1992 N N   . ASN B 2 197 ? -1.090  -29.789 -13.923 1.00 95.23 197 B 1 
ATOM 1993 C CA  . ASN B 2 197 ? -0.466  -30.654 -14.920 1.00 93.89 197 B 1 
ATOM 1994 C C   . ASN B 2 197 ? -1.024  -30.469 -16.342 1.00 93.18 197 B 1 
ATOM 1995 O O   . ASN B 2 197 ? -0.507  -31.110 -17.256 1.00 90.06 197 B 1 
ATOM 1996 C CB  . ASN B 2 197 ? -0.547  -32.112 -14.446 1.00 91.90 197 B 1 
ATOM 1997 C CG  . ASN B 2 197 ? 0.544   -32.462 -13.448 1.00 85.48 197 B 1 
ATOM 1998 O OD1 . ASN B 2 197 ? 1.577   -31.820 -13.352 1.00 77.48 197 B 1 
ATOM 1999 N ND2 . ASN B 2 197 ? 0.369   -33.549 -12.728 1.00 76.14 197 B 1 
ATOM 2000 N N   . ASP B 2 198 ? -2.015  -29.606 -16.542 1.00 93.61 198 B 1 
ATOM 2001 C CA  . ASP B 2 198 ? -2.629  -29.375 -17.846 1.00 93.25 198 B 1 
ATOM 2002 C C   . ASP B 2 198 ? -1.593  -28.967 -18.911 1.00 92.47 198 B 1 
ATOM 2003 O O   . ASP B 2 198 ? -0.570  -28.347 -18.605 1.00 90.68 198 B 1 
ATOM 2004 C CB  . ASP B 2 198 ? -3.730  -28.314 -17.711 1.00 93.20 198 B 1 
ATOM 2005 C CG  . ASP B 2 198 ? -4.754  -28.445 -18.836 1.00 92.72 198 B 1 
ATOM 2006 O OD1 . ASP B 2 198 ? -4.442  -28.032 -19.961 1.00 88.36 198 B 1 
ATOM 2007 O OD2 . ASP B 2 198 ? -5.846  -28.995 -18.571 1.00 87.89 198 B 1 
ATOM 2008 N N   . GLN B 2 199 ? -1.826  -29.350 -20.163 1.00 91.10 199 B 1 
ATOM 2009 C CA  . GLN B 2 199 ? -0.914  -28.968 -21.243 1.00 89.79 199 B 1 
ATOM 2010 C C   . GLN B 2 199 ? -1.036  -27.487 -21.591 1.00 89.84 199 B 1 
ATOM 2011 O O   . GLN B 2 199 ? -0.042  -26.834 -21.926 1.00 87.08 199 B 1 
ATOM 2012 C CB  . GLN B 2 199 ? -1.175  -29.844 -22.475 1.00 87.36 199 B 1 
ATOM 2013 C CG  . GLN B 2 199 ? -0.807  -31.324 -22.198 1.00 76.36 199 B 1 
ATOM 2014 C CD  . GLN B 2 199 ? -0.882  -32.187 -23.457 1.00 67.80 199 B 1 
ATOM 2015 O OE1 . GLN B 2 199 ? -1.281  -31.774 -24.524 1.00 58.63 199 B 1 
ATOM 2016 N NE2 . GLN B 2 199 ? -0.491  -33.437 -23.378 1.00 55.26 199 B 1 
ATOM 2017 N N   . HIS B 2 200 ? -2.225  -26.916 -21.447 1.00 91.00 200 B 1 
ATOM 2018 C CA  . HIS B 2 200 ? -2.491  -25.531 -21.781 1.00 91.54 200 B 1 
ATOM 2019 C C   . HIS B 2 200 ? -2.065  -24.576 -20.654 1.00 92.34 200 B 1 
ATOM 2020 O O   . HIS B 2 200 ? -2.676  -24.501 -19.584 1.00 92.08 200 B 1 
ATOM 2021 C CB  . HIS B 2 200 ? -3.970  -25.393 -22.157 1.00 90.86 200 B 1 
ATOM 2022 C CG  . HIS B 2 200 ? -4.285  -24.039 -22.721 1.00 89.58 200 B 1 
ATOM 2023 N ND1 . HIS B 2 200 ? -4.768  -22.959 -22.027 1.00 82.36 200 B 1 
ATOM 2024 C CD2 . HIS B 2 200 ? -4.139  -23.624 -24.026 1.00 82.05 200 B 1 
ATOM 2025 C CE1 . HIS B 2 200 ? -4.910  -21.937 -22.886 1.00 82.74 200 B 1 
ATOM 2026 N NE2 . HIS B 2 200 ? -4.540  -22.303 -24.107 1.00 83.93 200 B 1 
ATOM 2027 N N   . MET B 2 201 ? -1.033  -23.770 -20.895 1.00 91.02 201 B 1 
ATOM 2028 C CA  . MET B 2 201 ? -0.478  -22.848 -19.890 1.00 91.36 201 B 1 
ATOM 2029 C C   . MET B 2 201 ? -1.467  -21.792 -19.381 1.00 92.78 201 B 1 
ATOM 2030 O O   . MET B 2 201 ? -1.343  -21.340 -18.239 1.00 92.09 201 B 1 
ATOM 2031 C CB  . MET B 2 201 ? 0.753   -22.141 -20.456 1.00 89.23 201 B 1 
ATOM 2032 C CG  . MET B 2 201 ? 1.975   -23.052 -20.539 1.00 81.98 201 B 1 
ATOM 2033 S SD  . MET B 2 201 ? 2.634   -23.557 -18.932 1.00 74.83 201 B 1 
ATOM 2034 C CE  . MET B 2 201 ? 4.122   -24.397 -19.494 1.00 64.85 201 B 1 
ATOM 2035 N N   . GLY B 2 202 ? -2.457  -21.415 -20.187 1.00 91.90 202 B 1 
ATOM 2036 C CA  . GLY B 2 202 ? -3.546  -20.544 -19.743 1.00 92.22 202 B 1 
ATOM 2037 C C   . GLY B 2 202 ? -4.384  -21.186 -18.639 1.00 93.85 202 B 1 
ATOM 2038 O O   . GLY B 2 202 ? -4.654  -20.545 -17.625 1.00 93.52 202 B 1 
ATOM 2039 N N   . VAL B 2 203 ? -4.712  -22.473 -18.793 1.00 94.14 203 B 1 
ATOM 2040 C CA  . VAL B 2 203 ? -5.424  -23.266 -17.772 1.00 95.34 203 B 1 
ATOM 2041 C C   . VAL B 2 203 ? -4.581  -23.374 -16.506 1.00 96.07 203 B 1 
ATOM 2042 O O   . VAL B 2 203 ? -5.078  -23.065 -15.423 1.00 95.78 203 B 1 
ATOM 2043 C CB  . VAL B 2 203 ? -5.798  -24.664 -18.296 1.00 95.06 203 B 1 
ATOM 2044 C CG1 . VAL B 2 203 ? -6.458  -25.521 -17.214 1.00 93.44 203 B 1 
ATOM 2045 C CG2 . VAL B 2 203 ? -6.766  -24.565 -19.482 1.00 93.34 203 B 1 
ATOM 2046 N N   . VAL B 2 204 ? -3.300  -23.724 -16.630 1.00 95.58 204 B 1 
ATOM 2047 C CA  . VAL B 2 204 ? -2.380  -23.820 -15.488 1.00 96.18 204 B 1 
ATOM 2048 C C   . VAL B 2 204 ? -2.302  -22.488 -14.731 1.00 96.73 204 B 1 
ATOM 2049 O O   . VAL B 2 204 ? -2.428  -22.448 -13.514 1.00 96.57 204 B 1 
ATOM 2050 C CB  . VAL B 2 204 ? -0.964  -24.257 -15.923 1.00 95.62 204 B 1 
ATOM 2051 C CG1 . VAL B 2 204 ? -0.027  -24.413 -14.722 1.00 93.91 204 B 1 
ATOM 2052 C CG2 . VAL B 2 204 ? -0.992  -25.596 -16.667 1.00 94.08 204 B 1 
ATOM 2053 N N   . THR B 2 205 ? -2.158  -21.385 -15.452 1.00 96.13 205 B 1 
ATOM 2054 C CA  . THR B 2 205 ? -2.045  -20.042 -14.858 1.00 95.97 205 B 1 
ATOM 2055 C C   . THR B 2 205 ? -3.320  -19.624 -14.106 1.00 96.69 205 B 1 
ATOM 2056 O O   . THR B 2 205 ? -3.234  -19.036 -13.020 1.00 96.26 205 B 1 
ATOM 2057 C CB  . THR B 2 205 ? -1.718  -19.006 -15.940 1.00 94.80 205 B 1 
ATOM 2058 O OG1 . THR B 2 205 ? -0.516  -19.352 -16.591 1.00 90.92 205 B 1 
ATOM 2059 C CG2 . THR B 2 205 ? -1.491  -17.605 -15.371 1.00 90.46 205 B 1 
ATOM 2060 N N   . ALA B 2 206 ? -4.484  -19.937 -14.673 1.00 96.26 206 B 1 
ATOM 2061 C CA  . ALA B 2 206 ? -5.772  -19.691 -14.036 1.00 96.15 206 B 1 
ATOM 2062 C C   . ALA B 2 206 ? -5.964  -20.578 -12.794 1.00 96.92 206 B 1 
ATOM 2063 O O   . ALA B 2 206 ? -6.325  -20.066 -11.728 1.00 96.53 206 B 1 
ATOM 2064 C CB  . ALA B 2 206 ? -6.879  -19.889 -15.083 1.00 95.36 206 B 1 
ATOM 2065 N N   . ALA B 2 207 ? -5.629  -21.873 -12.903 1.00 96.93 207 B 1 
ATOM 2066 C CA  . ALA B 2 207 ? -5.699  -22.831 -11.809 1.00 97.20 207 B 1 
ATOM 2067 C C   . ALA B 2 207 ? -4.784  -22.438 -10.641 1.00 97.67 207 B 1 
ATOM 2068 O O   . ALA B 2 207 ? -5.248  -22.390 -9.501  1.00 97.37 207 B 1 
ATOM 2069 C CB  . ALA B 2 207 ? -5.358  -24.225 -12.343 1.00 96.85 207 B 1 
ATOM 2070 N N   . VAL B 2 208 ? -3.542  -22.045 -10.889 1.00 97.88 208 B 1 
ATOM 2071 C CA  . VAL B 2 208 ? -2.629  -21.544 -9.844  1.00 98.13 208 B 1 
ATOM 2072 C C   . VAL B 2 208 ? -3.230  -20.338 -9.127  1.00 98.04 208 B 1 
ATOM 2073 O O   . VAL B 2 208 ? -3.201  -20.268 -7.904  1.00 97.50 208 B 1 
ATOM 2074 C CB  . VAL B 2 208 ? -1.244  -21.167 -10.424 1.00 97.63 208 B 1 
ATOM 2075 C CG1 . VAL B 2 208 ? -0.338  -20.495 -9.382  1.00 94.09 208 B 1 
ATOM 2076 C CG2 . VAL B 2 208 ? -0.493  -22.396 -10.914 1.00 94.46 208 B 1 
ATOM 2077 N N   . SER B 2 209 ? -3.810  -19.397 -9.867  1.00 97.72 209 B 1 
ATOM 2078 C CA  . SER B 2 209 ? -4.428  -18.202 -9.274  1.00 97.33 209 B 1 
ATOM 2079 C C   . SER B 2 209 ? -5.639  -18.547 -8.399  1.00 97.36 209 B 1 
ATOM 2080 O O   . SER B 2 209 ? -5.813  -17.957 -7.337  1.00 96.34 209 B 1 
ATOM 2081 C CB  . SER B 2 209 ? -4.842  -17.207 -10.361 1.00 96.58 209 B 1 
ATOM 2082 O OG  . SER B 2 209 ? -3.735  -16.872 -11.191 1.00 93.63 209 B 1 
ATOM 2083 N N   . LEU B 2 210 ? -6.445  -19.504 -8.834  1.00 97.20 210 B 1 
ATOM 2084 C CA  . LEU B 2 210 ? -7.588  -20.015 -8.091  1.00 97.10 210 B 1 
ATOM 2085 C C   . LEU B 2 210 ? -7.136  -20.732 -6.815  1.00 97.25 210 B 1 
ATOM 2086 O O   . LEU B 2 210 ? -7.554  -20.344 -5.729  1.00 96.58 210 B 1 
ATOM 2087 C CB  . LEU B 2 210 ? -8.424  -20.922 -9.023  1.00 96.90 210 B 1 
ATOM 2088 C CG  . LEU B 2 210 ? -9.629  -21.606 -8.347  1.00 96.57 210 B 1 
ATOM 2089 C CD1 . LEU B 2 210 ? -10.642 -20.594 -7.824  1.00 95.12 210 B 1 
ATOM 2090 C CD2 . LEU B 2 210 ? -10.323 -22.509 -9.364  1.00 94.82 210 B 1 
ATOM 2091 N N   . ILE B 2 211 ? -6.231  -21.701 -6.927  1.00 97.48 211 B 1 
ATOM 2092 C CA  . ILE B 2 211 ? -5.715  -22.495 -5.808  1.00 97.52 211 B 1 
ATOM 2093 C C   . ILE B 2 211 ? -5.052  -21.589 -4.771  1.00 97.29 211 B 1 
ATOM 2094 O O   . ILE B 2 211 ? -5.353  -21.706 -3.585  1.00 96.52 211 B 1 
ATOM 2095 C CB  . ILE B 2 211 ? -4.757  -23.596 -6.305  1.00 97.46 211 B 1 
ATOM 2096 C CG1 . ILE B 2 211 ? -5.492  -24.618 -7.192  1.00 96.37 211 B 1 
ATOM 2097 C CG2 . ILE B 2 211 ? -4.104  -24.332 -5.116  1.00 96.44 211 B 1 
ATOM 2098 C CD1 . ILE B 2 211 ? -4.540  -25.453 -8.064  1.00 94.04 211 B 1 
ATOM 2099 N N   . THR B 2 212 ? -4.238  -20.615 -5.177  1.00 97.70 212 B 1 
ATOM 2100 C CA  . THR B 2 212 ? -3.605  -19.641 -4.268  1.00 97.53 212 B 1 
ATOM 2101 C C   . THR B 2 212 ? -4.634  -18.825 -3.467  1.00 97.02 212 B 1 
ATOM 2102 O O   . THR B 2 212 ? -4.354  -18.373 -2.360  1.00 95.84 212 B 1 
ATOM 2103 C CB  . THR B 2 212 ? -2.713  -18.662 -5.047  1.00 97.38 212 B 1 
ATOM 2104 O OG1 . THR B 2 212 ? -1.769  -19.342 -5.837  1.00 94.42 212 B 1 
ATOM 2105 C CG2 . THR B 2 212 ? -1.901  -17.717 -4.157  1.00 93.95 212 B 1 
ATOM 2106 N N   . CYS B 2 213 ? -5.820  -18.600 -4.023  1.00 96.85 213 B 1 
ATOM 2107 C CA  . CYS B 2 213 ? -6.890  -17.903 -3.307  1.00 95.97 213 B 1 
ATOM 2108 C C   . CYS B 2 213 ? -7.620  -18.835 -2.341  1.00 95.83 213 B 1 
ATOM 2109 O O   . CYS B 2 213 ? -7.893  -18.434 -1.207  1.00 93.71 213 B 1 
ATOM 2110 C CB  . CYS B 2 213 ? -7.837  -17.279 -4.341  1.00 94.16 213 B 1 
ATOM 2111 S SG  . CYS B 2 213 ? -8.907  -16.045 -3.529  1.00 85.01 213 B 1 
ATOM 2112 N N   . LEU B 2 214 ? -7.916  -20.060 -2.769  1.00 96.00 214 B 1 
ATOM 2113 C CA  . LEU B 2 214 ? -8.679  -21.046 -1.998  1.00 95.55 214 B 1 
ATOM 2114 C C   . LEU B 2 214 ? -7.879  -21.616 -0.821  1.00 95.12 214 B 1 
ATOM 2115 O O   . LEU B 2 214 ? -8.393  -21.686 0.289   1.00 93.73 214 B 1 
ATOM 2116 C CB  . LEU B 2 214 ? -9.155  -22.168 -2.941  1.00 95.25 214 B 1 
ATOM 2117 C CG  . LEU B 2 214 ? -10.138 -21.736 -4.053  1.00 94.48 214 B 1 
ATOM 2118 C CD1 . LEU B 2 214 ? -10.437 -22.920 -4.967  1.00 91.95 214 B 1 
ATOM 2119 C CD2 . LEU B 2 214 ? -11.461 -21.227 -3.500  1.00 91.33 214 B 1 
ATOM 2120 N N   . CYS B 2 215 ? -6.598  -21.935 -1.027  1.00 95.48 215 B 1 
ATOM 2121 C CA  . CYS B 2 215 ? -5.751  -22.588 -0.024  1.00 95.26 215 B 1 
ATOM 2122 C C   . CYS B 2 215 ? -5.496  -21.734 1.224   1.00 95.37 215 B 1 
ATOM 2123 O O   . CYS B 2 215 ? -5.187  -22.275 2.276   1.00 93.89 215 B 1 
ATOM 2124 C CB  . CYS B 2 215 ? -4.431  -23.012 -0.667  1.00 93.90 215 B 1 
ATOM 2125 S SG  . CYS B 2 215 ? -3.367  -21.569 -1.035  1.00 93.66 215 B 1 
ATOM 2126 N N   . LYS B 2 216 ? -5.690  -20.421 1.165   1.00 94.96 216 B 1 
ATOM 2127 C CA  . LYS B 2 216 ? -5.518  -19.535 2.326   1.00 94.12 216 B 1 
ATOM 2128 C C   . LYS B 2 216 ? -6.476  -19.854 3.475   1.00 94.08 216 B 1 
ATOM 2129 O O   . LYS B 2 216 ? -6.131  -19.639 4.631   1.00 91.83 216 B 1 
ATOM 2130 C CB  . LYS B 2 216 ? -5.703  -18.072 1.919   1.00 92.79 216 B 1 
ATOM 2131 C CG  . LYS B 2 216 ? -4.555  -17.584 1.034   1.00 88.57 216 B 1 
ATOM 2132 C CD  . LYS B 2 216 ? -4.684  -16.085 0.748   1.00 82.18 216 B 1 
ATOM 2133 C CE  . LYS B 2 216 ? -3.488  -15.654 -0.092  1.00 75.27 216 B 1 
ATOM 2134 N NZ  . LYS B 2 216 ? -3.400  -14.185 -0.228  1.00 65.84 216 B 1 
ATOM 2135 N N   . LYS B 2 217 ? -7.690  -20.312 3.155   1.00 93.76 217 B 1 
ATOM 2136 C CA  . LYS B 2 217 ? -8.704  -20.708 4.142   1.00 92.41 217 B 1 
ATOM 2137 C C   . LYS B 2 217 ? -8.842  -22.225 4.264   1.00 92.61 217 B 1 
ATOM 2138 O O   . LYS B 2 217 ? -9.308  -22.700 5.289   1.00 90.02 217 B 1 
ATOM 2139 C CB  . LYS B 2 217 ? -10.054 -20.082 3.808   1.00 90.90 217 B 1 
ATOM 2140 C CG  . LYS B 2 217 ? -10.070 -18.555 4.017   1.00 83.42 217 B 1 
ATOM 2141 C CD  . LYS B 2 217 ? -11.505 -18.032 3.849   1.00 76.35 217 B 1 
ATOM 2142 C CE  . LYS B 2 217 ? -11.591 -16.533 4.121   1.00 66.89 217 B 1 
ATOM 2143 N NZ  . LYS B 2 217 ? -13.003 -16.059 4.047   1.00 58.59 217 B 1 
ATOM 2144 N N   . ASN B 2 218 ? -8.425  -22.959 3.244   1.00 91.30 218 B 1 
ATOM 2145 C CA  . ASN B 2 218 ? -8.578  -24.409 3.123   1.00 90.72 218 B 1 
ATOM 2146 C C   . ASN B 2 218 ? -7.238  -25.068 2.756   1.00 92.26 218 B 1 
ATOM 2147 O O   . ASN B 2 218 ? -7.152  -25.740 1.726   1.00 90.46 218 B 1 
ATOM 2148 C CB  . ASN B 2 218 ? -9.683  -24.685 2.081   1.00 88.37 218 B 1 
ATOM 2149 C CG  . ASN B 2 218 ? -11.003 -24.014 2.430   1.00 84.09 218 B 1 
ATOM 2150 O OD1 . ASN B 2 218 ? -11.302 -22.904 2.021   1.00 74.54 218 B 1 
ATOM 2151 N ND2 . ASN B 2 218 ? -11.816 -24.667 3.232   1.00 73.78 218 B 1 
ATOM 2152 N N   . PRO B 2 219 ? -6.149  -24.862 3.541   1.00 93.62 219 B 1 
ATOM 2153 C CA  . PRO B 2 219 ? -4.816  -25.343 3.171   1.00 94.14 219 B 1 
ATOM 2154 C C   . PRO B 2 219 ? -4.772  -26.861 2.989   1.00 94.59 219 B 1 
ATOM 2155 O O   . PRO B 2 219 ? -4.194  -27.340 2.022   1.00 93.15 219 B 1 
ATOM 2156 C CB  . PRO B 2 219 ? -3.878  -24.852 4.283   1.00 93.23 219 B 1 
ATOM 2157 C CG  . PRO B 2 219 ? -4.810  -24.639 5.480   1.00 91.18 219 B 1 
ATOM 2158 C CD  . PRO B 2 219 ? -6.107  -24.187 4.831   1.00 93.69 219 B 1 
ATOM 2159 N N   . ASP B 2 220 ? -5.449  -27.618 3.838   1.00 94.79 220 B 1 
ATOM 2160 C CA  . ASP B 2 220 ? -5.429  -29.081 3.795   1.00 94.12 220 B 1 
ATOM 2161 C C   . ASP B 2 220 ? -6.094  -29.662 2.542   1.00 94.06 220 B 1 
ATOM 2162 O O   . ASP B 2 220 ? -5.589  -30.644 1.986   1.00 92.15 220 B 1 
ATOM 2163 C CB  . ASP B 2 220 ? -6.098  -29.642 5.054   1.00 92.97 220 B 1 
ATOM 2164 C CG  . ASP B 2 220 ? -5.252  -29.411 6.305   1.00 87.90 220 B 1 
ATOM 2165 O OD1 . ASP B 2 220 ? -4.015  -29.560 6.184   1.00 81.73 220 B 1 
ATOM 2166 O OD2 . ASP B 2 220 ? -5.855  -29.126 7.358   1.00 81.12 220 B 1 
ATOM 2167 N N   . ASP B 2 221 ? -7.145  -29.018 2.029   1.00 94.17 221 B 1 
ATOM 2168 C CA  . ASP B 2 221 ? -7.853  -29.467 0.825   1.00 93.63 221 B 1 
ATOM 2169 C C   . ASP B 2 221 ? -6.983  -29.353 -0.440  1.00 94.37 221 B 1 
ATOM 2170 O O   . ASP B 2 221 ? -7.205  -30.055 -1.427  1.00 92.93 221 B 1 
ATOM 2171 C CB  . ASP B 2 221 ? -9.130  -28.635 0.625   1.00 92.31 221 B 1 
ATOM 2172 C CG  . ASP B 2 221 ? -10.219 -28.877 1.675   1.00 90.08 221 B 1 
ATOM 2173 O OD1 . ASP B 2 221 ? -10.224 -29.963 2.286   1.00 85.24 221 B 1 
ATOM 2174 O OD2 . ASP B 2 221 ? -11.085 -27.973 1.806   1.00 84.60 221 B 1 
ATOM 2175 N N   . PHE B 2 222 ? -5.981  -28.471 -0.409  1.00 95.27 222 B 1 
ATOM 2176 C CA  . PHE B 2 222 ? -5.135  -28.175 -1.557  1.00 95.93 222 B 1 
ATOM 2177 C C   . PHE B 2 222 ? -3.661  -28.574 -1.353  1.00 96.26 222 B 1 
ATOM 2178 O O   . PHE B 2 222 ? -2.856  -28.332 -2.248  1.00 94.94 222 B 1 
ATOM 2179 C CB  . PHE B 2 222 ? -5.297  -26.701 -1.949  1.00 95.48 222 B 1 
ATOM 2180 C CG  . PHE B 2 222 ? -6.697  -26.338 -2.389  1.00 95.70 222 B 1 
ATOM 2181 C CD1 . PHE B 2 222 ? -7.127  -26.620 -3.698  1.00 94.20 222 B 1 
ATOM 2182 C CD2 . PHE B 2 222 ? -7.599  -25.757 -1.483  1.00 94.30 222 B 1 
ATOM 2183 C CE1 . PHE B 2 222 ? -8.448  -26.351 -4.083  1.00 93.19 222 B 1 
ATOM 2184 C CE2 . PHE B 2 222 ? -8.923  -25.487 -1.864  1.00 93.30 222 B 1 
ATOM 2185 C CZ  . PHE B 2 222 ? -9.348  -25.792 -3.159  1.00 93.74 222 B 1 
ATOM 2186 N N   . LYS B 2 223 ? -3.287  -29.220 -0.252  1.00 95.87 223 B 1 
ATOM 2187 C CA  . LYS B 2 223 ? -1.884  -29.533 0.083   1.00 95.56 223 B 1 
ATOM 2188 C C   . LYS B 2 223 ? -1.134  -30.305 -1.002  1.00 96.05 223 B 1 
ATOM 2189 O O   . LYS B 2 223 ? 0.064   -30.107 -1.204  1.00 95.02 223 B 1 
ATOM 2190 C CB  . LYS B 2 223 ? -1.824  -30.269 1.435   1.00 93.28 223 B 1 
ATOM 2191 C CG  . LYS B 2 223 ? -2.409  -31.688 1.407   1.00 85.52 223 B 1 
ATOM 2192 C CD  . LYS B 2 223 ? -2.445  -32.245 2.836   1.00 83.87 223 B 1 
ATOM 2193 C CE  . LYS B 2 223 ? -3.039  -33.657 2.880   1.00 71.88 223 B 1 
ATOM 2194 N NZ  . LYS B 2 223 ? -3.111  -34.121 4.282   1.00 64.57 223 B 1 
ATOM 2195 N N   . THR B 2 224 ? -1.838  -31.124 -1.775  1.00 96.05 224 B 1 
ATOM 2196 C CA  . THR B 2 224 ? -1.261  -31.859 -2.913  1.00 95.87 224 B 1 
ATOM 2197 C C   . THR B 2 224 ? -0.794  -30.946 -4.051  1.00 96.59 224 B 1 
ATOM 2198 O O   . THR B 2 224 ? -0.050  -31.385 -4.929  1.00 95.47 224 B 1 
ATOM 2199 C CB  . THR B 2 224 ? -2.263  -32.886 -3.464  1.00 94.07 224 B 1 
ATOM 2200 O OG1 . THR B 2 224 ? -3.470  -32.241 -3.810  1.00 83.99 224 B 1 
ATOM 2201 C CG2 . THR B 2 224 ? -2.613  -33.967 -2.444  1.00 80.19 224 B 1 
ATOM 2202 N N   . CYS B 2 225 ? -1.164  -29.667 -4.041  1.00 96.92 225 B 1 
ATOM 2203 C CA  . CYS B 2 225 ? -0.691  -28.716 -5.037  1.00 97.33 225 B 1 
ATOM 2204 C C   . CYS B 2 225 ? 0.819   -28.470 -4.943  1.00 97.87 225 B 1 
ATOM 2205 O O   . CYS B 2 225 ? 1.426   -28.140 -5.962  1.00 97.53 225 B 1 
ATOM 2206 C CB  . CYS B 2 225 ? -1.486  -27.403 -4.957  1.00 96.59 225 B 1 
ATOM 2207 S SG  . CYS B 2 225 ? -0.913  -26.314 -3.606  1.00 96.74 225 B 1 
ATOM 2208 N N   . VAL B 2 226 ? 1.438   -28.654 -3.783  1.00 97.80 226 B 1 
ATOM 2209 C CA  . VAL B 2 226 ? 2.861   -28.373 -3.548  1.00 98.04 226 B 1 
ATOM 2210 C C   . VAL B 2 226 ? 3.735   -29.204 -4.491  1.00 98.16 226 B 1 
ATOM 2211 O O   . VAL B 2 226 ? 4.526   -28.643 -5.251  1.00 97.76 226 B 1 
ATOM 2212 C CB  . VAL B 2 226 ? 3.243   -28.619 -2.075  1.00 97.58 226 B 1 
ATOM 2213 C CG1 . VAL B 2 226 ? 4.746   -28.474 -1.834  1.00 95.83 226 B 1 
ATOM 2214 C CG2 . VAL B 2 226 ? 2.520   -27.616 -1.165  1.00 96.06 226 B 1 
ATOM 2215 N N   . SER B 2 227 ? 3.535   -30.520 -4.526  1.00 97.83 227 B 1 
ATOM 2216 C CA  . SER B 2 227 ? 4.319   -31.406 -5.391  1.00 97.63 227 B 1 
ATOM 2217 C C   . SER B 2 227 ? 4.123   -31.105 -6.883  1.00 97.78 227 B 1 
ATOM 2218 O O   . SER B 2 227 ? 5.088   -31.087 -7.655  1.00 96.71 227 B 1 
ATOM 2219 C CB  . SER B 2 227 ? 3.970   -32.870 -5.087  1.00 96.33 227 B 1 
ATOM 2220 O OG  . SER B 2 227 ? 2.607   -33.131 -5.354  1.00 83.18 227 B 1 
ATOM 2221 N N   . LEU B 2 228 ? 2.892   -30.784 -7.282  1.00 97.79 228 B 1 
ATOM 2222 C CA  . LEU B 2 228 ? 2.572   -30.438 -8.668  1.00 97.51 228 B 1 
ATOM 2223 C C   . LEU B 2 228 ? 3.122   -29.064 -9.066  1.00 97.57 228 B 1 
ATOM 2224 O O   . LEU B 2 228 ? 3.618   -28.901 -10.187 1.00 96.62 228 B 1 
ATOM 2225 C CB  . LEU B 2 228 ? 1.052   -30.515 -8.883  1.00 97.05 228 B 1 
ATOM 2226 C CG  . LEU B 2 228 ? 0.438   -31.914 -8.660  1.00 94.98 228 B 1 
ATOM 2227 C CD1 . LEU B 2 228 ? -1.053  -31.864 -9.012  1.00 89.78 228 B 1 
ATOM 2228 C CD2 . LEU B 2 228 ? 1.072   -32.984 -9.532  1.00 89.13 228 B 1 
ATOM 2229 N N   . ALA B 2 229 ? 3.095   -28.096 -8.156  1.00 97.96 229 B 1 
ATOM 2230 C CA  . ALA B 2 229 ? 3.689   -26.774 -8.359  1.00 97.98 229 B 1 
ATOM 2231 C C   . ALA B 2 229 ? 5.212   -26.866 -8.511  1.00 97.98 229 B 1 
ATOM 2232 O O   . ALA B 2 229 ? 5.765   -26.284 -9.449  1.00 97.44 229 B 1 
ATOM 2233 C CB  . ALA B 2 229 ? 3.274   -25.857 -7.199  1.00 97.94 229 B 1 
ATOM 2234 N N   . VAL B 2 230 ? 5.879   -27.652 -7.671  1.00 97.85 230 B 1 
ATOM 2235 C CA  . VAL B 2 230 ? 7.323   -27.922 -7.785  1.00 97.82 230 B 1 
ATOM 2236 C C   . VAL B 2 230 ? 7.647   -28.607 -9.112  1.00 97.31 230 B 1 
ATOM 2237 O O   . VAL B 2 230 ? 8.543   -28.167 -9.828  1.00 96.56 230 B 1 
ATOM 2238 C CB  . VAL B 2 230 ? 7.831   -28.764 -6.600  1.00 97.78 230 B 1 
ATOM 2239 C CG1 . VAL B 2 230 ? 9.291   -29.196 -6.781  1.00 96.74 230 B 1 
ATOM 2240 C CG2 . VAL B 2 230 ? 7.750   -27.959 -5.295  1.00 96.71 230 B 1 
ATOM 2241 N N   . SER B 2 231 ? 6.884   -29.622 -9.507  1.00 96.76 231 B 1 
ATOM 2242 C CA  . SER B 2 231 ? 7.075   -30.316 -10.789 1.00 95.89 231 B 1 
ATOM 2243 C C   . SER B 2 231 ? 6.893   -29.383 -11.990 1.00 95.31 231 B 1 
ATOM 2244 O O   . SER B 2 231 ? 7.665   -29.436 -12.958 1.00 94.12 231 B 1 
ATOM 2245 C CB  . SER B 2 231 ? 6.091   -31.489 -10.873 1.00 94.98 231 B 1 
ATOM 2246 O OG  . SER B 2 231 ? 6.268   -32.201 -12.086 1.00 80.33 231 B 1 
ATOM 2247 N N   . ARG B 2 232 ? 5.900   -28.492 -11.945 1.00 96.33 232 B 1 
ATOM 2248 C CA  . ARG B 2 232 ? 5.679   -27.490 -12.994 1.00 95.98 232 B 1 
ATOM 2249 C C   . ARG B 2 232 ? 6.793   -26.454 -13.019 1.00 95.90 232 B 1 
ATOM 2250 O O   . ARG B 2 232 ? 7.299   -26.155 -14.097 1.00 95.17 232 B 1 
ATOM 2251 C CB  . ARG B 2 232 ? 4.295   -26.845 -12.800 1.00 95.06 232 B 1 
ATOM 2252 C CG  . ARG B 2 232 ? 3.965   -25.789 -13.863 1.00 90.62 232 B 1 
ATOM 2253 C CD  . ARG B 2 232 ? 3.961   -26.308 -15.306 1.00 89.09 232 B 1 
ATOM 2254 N NE  . ARG B 2 232 ? 2.828   -27.229 -15.527 1.00 87.36 232 B 1 
ATOM 2255 C CZ  . ARG B 2 232 ? 2.379   -27.640 -16.709 1.00 87.86 232 B 1 
ATOM 2256 N NH1 . ARG B 2 232 ? 2.967   -27.344 -17.834 1.00 78.76 232 B 1 
ATOM 2257 N NH2 . ARG B 2 232 ? 1.305   -28.359 -16.780 1.00 80.76 232 B 1 
ATOM 2258 N N   . LEU B 2 233 ? 7.212   -25.953 -11.864 1.00 96.39 233 B 1 
ATOM 2259 C CA  . LEU B 2 233 ? 8.305   -24.991 -11.746 1.00 96.40 233 B 1 
ATOM 2260 C C   . LEU B 2 233 ? 9.616   -25.580 -12.285 1.00 96.01 233 B 1 
ATOM 2261 O O   . LEU B 2 233 ? 10.276  -24.929 -13.094 1.00 95.45 233 B 1 
ATOM 2262 C CB  . LEU B 2 233 ? 8.433   -24.549 -10.284 1.00 96.71 233 B 1 
ATOM 2263 C CG  . LEU B 2 233 ? 9.515   -23.467 -10.046 1.00 96.12 233 B 1 
ATOM 2264 C CD1 . LEU B 2 233 ? 9.175   -22.148 -10.738 1.00 94.94 233 B 1 
ATOM 2265 C CD2 . LEU B 2 233 ? 9.651   -23.213 -8.548  1.00 94.30 233 B 1 
ATOM 2266 N N   . SER B 2 234 ? 9.937   -26.809 -11.921 1.00 96.05 234 B 1 
ATOM 2267 C CA  . SER B 2 234 ? 11.116  -27.526 -12.404 1.00 95.40 234 B 1 
ATOM 2268 C C   . SER B 2 234 ? 11.140  -27.608 -13.929 1.00 94.53 234 B 1 
ATOM 2269 O O   . SER B 2 234 ? 12.119  -27.203 -14.546 1.00 93.16 234 B 1 
ATOM 2270 C CB  . SER B 2 234 ? 11.160  -28.925 -11.785 1.00 95.20 234 B 1 
ATOM 2271 O OG  . SER B 2 234 ? 12.302  -29.632 -12.225 1.00 89.91 234 B 1 
ATOM 2272 N N   . ARG B 2 235 ? 10.019  -27.993 -14.550 1.00 94.33 235 B 1 
ATOM 2273 C CA  . ARG B 2 235 ? 9.909   -28.034 -16.018 1.00 93.13 235 B 1 
ATOM 2274 C C   . ARG B 2 235 ? 10.144  -26.673 -16.682 1.00 92.88 235 B 1 
ATOM 2275 O O   . ARG B 2 235 ? 10.778  -26.628 -17.720 1.00 91.08 235 B 1 
ATOM 2276 C CB  . ARG B 2 235 ? 8.539   -28.591 -16.435 1.00 91.73 235 B 1 
ATOM 2277 C CG  . ARG B 2 235 ? 8.475   -30.113 -16.263 1.00 83.61 235 B 1 
ATOM 2278 C CD  . ARG B 2 235 ? 7.126   -30.664 -16.738 1.00 79.83 235 B 1 
ATOM 2279 N NE  . ARG B 2 235 ? 6.056   -30.394 -15.772 1.00 71.67 235 B 1 
ATOM 2280 C CZ  . ARG B 2 235 ? 4.754   -30.611 -15.964 1.00 66.23 235 B 1 
ATOM 2281 N NH1 . ARG B 2 235 ? 4.281   -30.970 -17.126 1.00 60.32 235 B 1 
ATOM 2282 N NH2 . ARG B 2 235 ? 3.919   -30.489 -14.981 1.00 56.12 235 B 1 
ATOM 2283 N N   . ILE B 2 236 ? 9.653   -25.595 -16.082 1.00 93.50 236 B 1 
ATOM 2284 C CA  . ILE B 2 236 ? 9.851   -24.240 -16.624 1.00 93.69 236 B 1 
ATOM 2285 C C   . ILE B 2 236 ? 11.313  -23.802 -16.465 1.00 93.05 236 B 1 
ATOM 2286 O O   . ILE B 2 236 ? 11.921  -23.296 -17.406 1.00 91.44 236 B 1 
ATOM 2287 C CB  . ILE B 2 236 ? 8.890   -23.237 -15.953 1.00 94.00 236 B 1 
ATOM 2288 C CG1 . ILE B 2 236 ? 7.423   -23.567 -16.294 1.00 93.25 236 B 1 
ATOM 2289 C CG2 . ILE B 2 236 ? 9.210   -21.791 -16.410 1.00 92.89 236 B 1 
ATOM 2290 C CD1 . ILE B 2 236 ? 6.416   -22.847 -15.390 1.00 92.35 236 B 1 
ATOM 2291 N N   . VAL B 2 237 ? 11.891  -23.991 -15.286 1.00 93.52 237 B 1 
ATOM 2292 C CA  . VAL B 2 237 ? 13.246  -23.534 -14.962 1.00 92.55 237 B 1 
ATOM 2293 C C   . VAL B 2 237 ? 14.305  -24.307 -15.747 1.00 90.18 237 B 1 
ATOM 2294 O O   . VAL B 2 237 ? 15.303  -23.713 -16.166 1.00 84.67 237 B 1 
ATOM 2295 C CB  . VAL B 2 237 ? 13.480  -23.618 -13.441 1.00 92.18 237 B 1 
ATOM 2296 C CG1 . VAL B 2 237 ? 14.920  -23.313 -13.058 1.00 87.51 237 B 1 
ATOM 2297 C CG2 . VAL B 2 237 ? 12.603  -22.596 -12.703 1.00 88.62 237 B 1 
ATOM 2298 N N   . SER B 2 238 ? 14.082  -25.599 -15.987 1.00 91.37 238 B 1 
ATOM 2299 C CA  . SER B 2 238 ? 14.977  -26.445 -16.768 1.00 88.67 238 B 1 
ATOM 2300 C C   . SER B 2 238 ? 14.805  -26.302 -18.281 1.00 85.73 238 B 1 
ATOM 2301 O O   . SER B 2 238 ? 15.698  -26.687 -19.028 1.00 77.24 238 B 1 
ATOM 2302 C CB  . SER B 2 238 ? 14.806  -27.906 -16.369 1.00 85.67 238 B 1 
ATOM 2303 O OG  . SER B 2 238 ? 13.522  -28.386 -16.706 1.00 75.03 238 B 1 
ATOM 2304 N N   . SER B 2 239 ? 13.682  -25.743 -18.746 1.00 83.26 239 B 1 
ATOM 2305 C CA  . SER B 2 239 ? 13.407  -25.630 -20.172 1.00 77.84 239 B 1 
ATOM 2306 C C   . SER B 2 239 ? 14.338  -24.628 -20.861 1.00 76.23 239 B 1 
ATOM 2307 O O   . SER B 2 239 ? 14.641  -23.558 -20.329 1.00 67.32 239 B 1 
ATOM 2308 C CB  . SER B 2 239 ? 11.940  -25.282 -20.436 1.00 71.13 239 B 1 
ATOM 2309 O OG  . SER B 2 239 ? 11.636  -23.954 -20.074 1.00 62.96 239 B 1 
ATOM 2310 N N   . ALA B 2 240 ? 14.736  -24.939 -22.085 1.00 71.00 240 B 1 
ATOM 2311 C CA  . ALA B 2 240 ? 15.292  -23.935 -22.965 1.00 65.67 240 B 1 
ATOM 2312 C C   . ALA B 2 240 ? 14.189  -22.964 -23.419 1.00 66.34 240 B 1 
ATOM 2313 O O   . ALA B 2 240 ? 13.001  -23.287 -23.438 1.00 59.87 240 B 1 
ATOM 2314 C CB  . ALA B 2 240 ? 15.988  -24.633 -24.136 1.00 59.42 240 B 1 
ATOM 2315 N N   . SER B 2 241 ? 14.572  -21.754 -23.817 1.00 62.90 241 B 1 
ATOM 2316 C CA  . SER B 2 241 ? 13.613  -20.756 -24.298 1.00 59.01 241 B 1 
ATOM 2317 C C   . SER B 2 241 ? 12.824  -21.210 -25.530 1.00 62.24 241 B 1 
ATOM 2318 O O   . SER B 2 241 ? 11.746  -20.685 -25.792 1.00 58.64 241 B 1 
ATOM 2319 C CB  . SER B 2 241 ? 14.330  -19.444 -24.614 1.00 53.55 241 B 1 
ATOM 2320 O OG  . SER B 2 241 ? 15.411  -19.645 -25.498 1.00 50.04 241 B 1 
ATOM 2321 N N   . THR B 2 242 ? 13.355  -22.178 -26.282 1.00 61.58 242 B 1 
ATOM 2322 C CA  . THR B 2 242 ? 12.711  -22.794 -27.440 1.00 59.70 242 B 1 
ATOM 2323 C C   . THR B 2 242 ? 11.567  -23.728 -27.063 1.00 63.14 242 B 1 
ATOM 2324 O O   . THR B 2 242 ? 10.611  -23.834 -27.812 1.00 57.14 242 B 1 
ATOM 2325 C CB  . THR B 2 242 ? 13.747  -23.580 -28.257 1.00 53.15 242 B 1 
ATOM 2326 O OG1 . THR B 2 242 ? 14.517  -24.398 -27.402 1.00 49.95 242 B 1 
ATOM 2327 C CG2 . THR B 2 242 ? 14.711  -22.634 -28.975 1.00 47.47 242 B 1 
ATOM 2328 N N   . ASP B 2 243 ? 11.630  -24.361 -25.877 1.00 69.30 243 B 1 
ATOM 2329 C CA  . ASP B 2 243 ? 10.672  -25.405 -25.494 1.00 68.10 243 B 1 
ATOM 2330 C C   . ASP B 2 243 ? 9.315   -24.819 -25.084 1.00 69.86 243 B 1 
ATOM 2331 O O   . ASP B 2 243 ? 8.278   -25.476 -25.175 1.00 65.07 243 B 1 
ATOM 2332 C CB  . ASP B 2 243 ? 11.236  -26.228 -24.331 1.00 62.79 243 B 1 
ATOM 2333 C CG  . ASP B 2 243 ? 12.643  -26.795 -24.569 1.00 58.00 243 B 1 
ATOM 2334 O OD1 . ASP B 2 243 ? 13.069  -26.881 -25.738 1.00 53.57 243 B 1 
ATOM 2335 O OD2 . ASP B 2 243 ? 13.316  -27.061 -23.550 1.00 53.34 243 B 1 
ATOM 2336 N N   . LEU B 2 244 ? 9.329   -23.582 -24.632 1.00 74.49 244 B 1 
ATOM 2337 C CA  . LEU B 2 244 ? 8.144   -22.823 -24.230 1.00 74.71 244 B 1 
ATOM 2338 C C   . LEU B 2 244 ? 8.005   -21.544 -25.061 1.00 78.13 244 B 1 
ATOM 2339 O O   . LEU B 2 244 ? 7.737   -20.471 -24.515 1.00 73.77 244 B 1 
ATOM 2340 C CB  . LEU B 2 244 ? 8.195   -22.545 -22.714 1.00 68.34 244 B 1 
ATOM 2341 C CG  . LEU B 2 244 ? 8.113   -23.788 -21.816 1.00 66.13 244 B 1 
ATOM 2342 C CD1 . LEU B 2 244 ? 8.263   -23.348 -20.353 1.00 64.21 244 B 1 
ATOM 2343 C CD2 . LEU B 2 244 ? 6.780   -24.519 -21.951 1.00 65.67 244 B 1 
ATOM 2344 N N   . GLN B 2 245 ? 8.209   -21.638 -26.358 1.00 74.62 245 B 1 
ATOM 2345 C CA  . GLN B 2 245 ? 8.341   -20.467 -27.238 1.00 74.28 245 B 1 
ATOM 2346 C C   . GLN B 2 245 ? 7.119   -19.537 -27.152 1.00 77.36 245 B 1 
ATOM 2347 O O   . GLN B 2 245 ? 7.285   -18.334 -26.954 1.00 72.16 245 B 1 
ATOM 2348 C CB  . GLN B 2 245 ? 8.614   -20.961 -28.667 1.00 68.25 245 B 1 
ATOM 2349 C CG  . GLN B 2 245 ? 9.114   -19.830 -29.564 1.00 60.43 245 B 1 
ATOM 2350 C CD  . GLN B 2 245 ? 9.598   -20.321 -30.937 1.00 52.79 245 B 1 
ATOM 2351 O OE1 . GLN B 2 245 ? 9.528   -21.486 -31.300 1.00 48.39 245 B 1 
ATOM 2352 N NE2 . GLN B 2 245 ? 10.134  -19.449 -31.753 1.00 46.00 245 B 1 
ATOM 2353 N N   . ASP B 2 246 ? 5.915   -20.110 -27.164 1.00 77.20 246 B 1 
ATOM 2354 C CA  . ASP B 2 246 ? 4.652   -19.356 -27.076 1.00 76.61 246 B 1 
ATOM 2355 C C   . ASP B 2 246 ? 4.440   -18.667 -25.717 1.00 78.11 246 B 1 
ATOM 2356 O O   . ASP B 2 246 ? 3.648   -17.729 -25.582 1.00 74.26 246 B 1 
ATOM 2357 C CB  . ASP B 2 246 ? 3.477   -20.312 -27.350 1.00 73.14 246 B 1 
ATOM 2358 C CG  . ASP B 2 246 ? 3.510   -20.915 -28.756 1.00 68.20 246 B 1 
ATOM 2359 O OD1 . ASP B 2 246 ? 4.084   -20.271 -29.663 1.00 62.63 246 B 1 
ATOM 2360 O OD2 . ASP B 2 246 ? 2.959   -22.025 -28.900 1.00 62.67 246 B 1 
ATOM 2361 N N   . TYR B 2 247 ? 5.162   -19.102 -24.700 1.00 83.84 247 B 1 
ATOM 2362 C CA  . TYR B 2 247 ? 5.080   -18.583 -23.332 1.00 85.75 247 B 1 
ATOM 2363 C C   . TYR B 2 247 ? 6.374   -17.882 -22.896 1.00 88.61 247 B 1 
ATOM 2364 O O   . TYR B 2 247 ? 6.532   -17.537 -21.722 1.00 87.34 247 B 1 
ATOM 2365 C CB  . TYR B 2 247 ? 4.675   -19.720 -22.388 1.00 81.95 247 B 1 
ATOM 2366 C CG  . TYR B 2 247 ? 3.401   -20.415 -22.819 1.00 77.19 247 B 1 
ATOM 2367 C CD1 . TYR B 2 247 ? 2.155   -19.784 -22.646 1.00 72.64 247 B 1 
ATOM 2368 C CD2 . TYR B 2 247 ? 3.463   -21.673 -23.452 1.00 72.08 247 B 1 
ATOM 2369 C CE1 . TYR B 2 247 ? 0.975   -20.402 -23.093 1.00 66.60 247 B 1 
ATOM 2370 C CE2 . TYR B 2 247 ? 2.290   -22.302 -23.904 1.00 65.89 247 B 1 
ATOM 2371 C CZ  . TYR B 2 247 ? 1.048   -21.661 -23.728 1.00 65.93 247 B 1 
ATOM 2372 O OH  . TYR B 2 247 ? -0.094  -22.264 -24.174 1.00 62.82 247 B 1 
ATOM 2373 N N   . THR B 2 248 ? 7.315   -17.678 -23.814 1.00 85.94 248 B 1 
ATOM 2374 C CA  . THR B 2 248 ? 8.592   -17.028 -23.529 1.00 87.49 248 B 1 
ATOM 2375 C C   . THR B 2 248 ? 8.471   -15.518 -23.719 1.00 87.90 248 B 1 
ATOM 2376 O O   . THR B 2 248 ? 8.234   -15.017 -24.816 1.00 86.24 248 B 1 
ATOM 2377 C CB  . THR B 2 248 ? 9.724   -17.637 -24.362 1.00 85.99 248 B 1 
ATOM 2378 O OG1 . THR B 2 248 ? 9.907   -18.969 -23.938 1.00 79.44 248 B 1 
ATOM 2379 C CG2 . THR B 2 248 ? 11.060  -16.935 -24.131 1.00 79.15 248 B 1 
ATOM 2380 N N   . TYR B 2 249 ? 8.686   -14.781 -22.641 1.00 89.45 249 B 1 
ATOM 2381 C CA  . TYR B 2 249 ? 8.647   -13.325 -22.649 1.00 89.62 249 B 1 
ATOM 2382 C C   . TYR B 2 249 ? 10.074  -12.764 -22.597 1.00 90.33 249 B 1 
ATOM 2383 O O   . TYR B 2 249 ? 10.750  -12.881 -21.569 1.00 88.71 249 B 1 
ATOM 2384 C CB  . TYR B 2 249 ? 7.784   -12.842 -21.487 1.00 88.29 249 B 1 
ATOM 2385 C CG  . TYR B 2 249 ? 7.642   -11.334 -21.427 1.00 88.93 249 B 1 
ATOM 2386 C CD1 . TYR B 2 249 ? 8.449   -10.583 -20.549 1.00 86.06 249 B 1 
ATOM 2387 C CD2 . TYR B 2 249 ? 6.689   -10.681 -22.224 1.00 86.99 249 B 1 
ATOM 2388 C CE1 . TYR B 2 249 ? 8.304   -9.193  -20.469 1.00 84.60 249 B 1 
ATOM 2389 C CE2 . TYR B 2 249 ? 6.532   -9.287  -22.153 1.00 84.60 249 B 1 
ATOM 2390 C CZ  . TYR B 2 249 ? 7.338   -8.540  -21.262 1.00 86.57 249 B 1 
ATOM 2391 O OH  . TYR B 2 249 ? 7.180   -7.182  -21.174 1.00 84.13 249 B 1 
ATOM 2392 N N   . TYR B 2 250 ? 10.536  -12.165 -23.680 1.00 89.95 250 B 1 
ATOM 2393 C CA  . TYR B 2 250 ? 11.886  -11.590 -23.764 1.00 91.04 250 B 1 
ATOM 2394 C C   . TYR B 2 250 ? 12.995  -12.541 -23.260 1.00 91.84 250 B 1 
ATOM 2395 O O   . TYR B 2 250 ? 13.799  -12.174 -22.404 1.00 89.79 250 B 1 
ATOM 2396 C CB  . TYR B 2 250 ? 11.929  -10.211 -23.084 1.00 90.07 250 B 1 
ATOM 2397 C CG  . TYR B 2 250 ? 11.234  -9.108  -23.847 1.00 89.32 250 B 1 
ATOM 2398 C CD1 . TYR B 2 250 ? 11.984  -8.279  -24.715 1.00 86.81 250 B 1 
ATOM 2399 C CD2 . TYR B 2 250 ? 9.855   -8.891  -23.711 1.00 88.22 250 B 1 
ATOM 2400 C CE1 . TYR B 2 250 ? 11.362  -7.244  -25.416 1.00 86.13 250 B 1 
ATOM 2401 C CE2 . TYR B 2 250 ? 9.226   -7.857  -24.415 1.00 85.59 250 B 1 
ATOM 2402 C CZ  . TYR B 2 250 ? 9.983   -7.033  -25.266 1.00 87.34 250 B 1 
ATOM 2403 O OH  . TYR B 2 250 ? 9.371   -6.013  -25.957 1.00 84.59 250 B 1 
ATOM 2404 N N   . PHE B 2 251 ? 13.048  -13.755 -23.799 1.00 91.17 251 B 1 
ATOM 2405 C CA  . PHE B 2 251 ? 13.989  -14.822 -23.431 1.00 91.43 251 B 1 
ATOM 2406 C C   . PHE B 2 251 ? 13.802  -15.403 -22.013 1.00 92.01 251 B 1 
ATOM 2407 O O   . PHE B 2 251 ? 14.646  -16.174 -21.562 1.00 90.30 251 B 1 
ATOM 2408 C CB  . PHE B 2 251 ? 15.446  -14.400 -23.673 1.00 89.65 251 B 1 
ATOM 2409 C CG  . PHE B 2 251 ? 15.722  -13.832 -25.046 1.00 87.90 251 B 1 
ATOM 2410 C CD1 . PHE B 2 251 ? 15.999  -14.702 -26.107 1.00 83.22 251 B 1 
ATOM 2411 C CD2 . PHE B 2 251 ? 15.709  -12.447 -25.266 1.00 83.76 251 B 1 
ATOM 2412 C CE1 . PHE B 2 251 ? 16.272  -14.192 -27.388 1.00 80.51 251 B 1 
ATOM 2413 C CE2 . PHE B 2 251 ? 15.975  -11.933 -26.541 1.00 79.21 251 B 1 
ATOM 2414 C CZ  . PHE B 2 251 ? 16.254  -12.808 -27.604 1.00 81.76 251 B 1 
ATOM 2415 N N   . VAL B 2 252 ? 12.726  -15.074 -21.322 1.00 92.31 252 B 1 
ATOM 2416 C CA  . VAL B 2 252 ? 12.385  -15.647 -20.018 1.00 93.14 252 B 1 
ATOM 2417 C C   . VAL B 2 252 ? 11.191  -16.590 -20.189 1.00 93.24 252 B 1 
ATOM 2418 O O   . VAL B 2 252 ? 10.095  -16.114 -20.499 1.00 92.34 252 B 1 
ATOM 2419 C CB  . VAL B 2 252 ? 12.108  -14.566 -18.966 1.00 92.99 252 B 1 
ATOM 2420 C CG1 . VAL B 2 252 ? 11.935  -15.206 -17.589 1.00 90.47 252 B 1 
ATOM 2421 C CG2 . VAL B 2 252 ? 13.266  -13.563 -18.874 1.00 91.05 252 B 1 
ATOM 2422 N N   . PRO B 2 253 ? 11.356  -17.917 -19.997 1.00 92.81 253 B 1 
ATOM 2423 C CA  . PRO B 2 253 ? 10.258  -18.871 -20.109 1.00 92.93 253 B 1 
ATOM 2424 C C   . PRO B 2 253 ? 9.192   -18.620 -19.036 1.00 93.63 253 B 1 
ATOM 2425 O O   . PRO B 2 253 ? 9.518   -18.547 -17.851 1.00 93.10 253 B 1 
ATOM 2426 C CB  . PRO B 2 253 ? 10.884  -20.263 -19.970 1.00 91.35 253 B 1 
ATOM 2427 C CG  . PRO B 2 253 ? 12.355  -20.045 -20.312 1.00 88.70 253 B 1 
ATOM 2428 C CD  . PRO B 2 253 ? 12.616  -18.629 -19.809 1.00 91.27 253 B 1 
ATOM 2429 N N   . ALA B 2 254 ? 7.937   -18.487 -19.438 1.00 93.28 254 B 1 
ATOM 2430 C CA  . ALA B 2 254 ? 6.753   -18.391 -18.589 1.00 94.05 254 B 1 
ATOM 2431 C C   . ALA B 2 254 ? 6.930   -17.587 -17.271 1.00 94.95 254 B 1 
ATOM 2432 O O   . ALA B 2 254 ? 6.613   -18.093 -16.188 1.00 94.64 254 B 1 
ATOM 2433 C CB  . ALA B 2 254 ? 6.203   -19.805 -18.374 1.00 93.01 254 B 1 
ATOM 2434 N N   . PRO B 2 255 ? 7.423   -16.326 -17.312 1.00 94.80 255 B 1 
ATOM 2435 C CA  . PRO B 2 255 ? 7.853   -15.619 -16.102 1.00 95.30 255 B 1 
ATOM 2436 C C   . PRO B 2 255 ? 6.712   -15.388 -15.117 1.00 96.11 255 B 1 
ATOM 2437 O O   . PRO B 2 255 ? 6.858   -15.617 -13.917 1.00 95.75 255 B 1 
ATOM 2438 C CB  . PRO B 2 255 ? 8.456   -14.302 -16.598 1.00 94.31 255 B 1 
ATOM 2439 C CG  . PRO B 2 255 ? 7.805   -14.076 -17.960 1.00 92.57 255 B 1 
ATOM 2440 C CD  . PRO B 2 255 ? 7.618   -15.496 -18.489 1.00 94.27 255 B 1 
ATOM 2441 N N   . TRP B 2 256 ? 5.542   -15.027 -15.608 1.00 95.26 256 B 1 
ATOM 2442 C CA  . TRP B 2 256 ? 4.374   -14.751 -14.769 1.00 95.32 256 B 1 
ATOM 2443 C C   . TRP B 2 256 ? 3.807   -16.012 -14.133 1.00 96.44 256 B 1 
ATOM 2444 O O   . TRP B 2 256 ? 3.325   -15.958 -13.004 1.00 95.69 256 B 1 
ATOM 2445 C CB  . TRP B 2 256 ? 3.309   -14.023 -15.600 1.00 93.47 256 B 1 
ATOM 2446 C CG  . TRP B 2 256 ? 3.828   -12.823 -16.347 1.00 86.03 256 B 1 
ATOM 2447 C CD1 . TRP B 2 256 ? 3.715   -12.607 -17.667 1.00 73.57 256 B 1 
ATOM 2448 C CD2 . TRP B 2 256 ? 4.593   -11.692 -15.810 1.00 81.45 256 B 1 
ATOM 2449 N NE1 . TRP B 2 256 ? 4.348   -11.416 -18.007 1.00 66.43 256 B 1 
ATOM 2450 C CE2 . TRP B 2 256 ? 4.910   -10.836 -16.891 1.00 73.13 256 B 1 
ATOM 2451 C CE3 . TRP B 2 256 ? 5.048   -11.325 -14.525 1.00 70.59 256 B 1 
ATOM 2452 C CZ2 . TRP B 2 256 ? 5.654   -9.650  -16.717 1.00 68.66 256 B 1 
ATOM 2453 C CZ3 . TRP B 2 256 ? 5.794   -10.145 -14.350 1.00 66.39 256 B 1 
ATOM 2454 C CH2 . TRP B 2 256 ? 6.094   -9.326  -15.428 1.00 63.94 256 B 1 
ATOM 2455 N N   . LEU B 2 257 ? 3.873   -17.147 -14.826 1.00 95.57 257 B 1 
ATOM 2456 C CA  . LEU B 2 257 ? 3.501   -18.433 -14.248 1.00 96.21 257 B 1 
ATOM 2457 C C   . LEU B 2 257 ? 4.514   -18.858 -13.181 1.00 97.10 257 B 1 
ATOM 2458 O O   . LEU B 2 257 ? 4.098   -19.294 -12.110 1.00 97.16 257 B 1 
ATOM 2459 C CB  . LEU B 2 257 ? 3.339   -19.481 -15.362 1.00 95.92 257 B 1 
ATOM 2460 C CG  . LEU B 2 257 ? 3.016   -20.902 -14.854 1.00 95.48 257 B 1 
ATOM 2461 C CD1 . LEU B 2 257 ? 1.759   -20.953 -13.985 1.00 94.28 257 B 1 
ATOM 2462 C CD2 . LEU B 2 257 ? 2.807   -21.828 -16.046 1.00 93.80 257 B 1 
ATOM 2463 N N   . SER B 2 258 ? 5.811   -18.679 -13.417 1.00 96.67 258 B 1 
ATOM 2464 C CA  . SER B 2 258 ? 6.859   -18.966 -12.434 1.00 97.17 258 B 1 
ATOM 2465 C C   . SER B 2 258 ? 6.652   -18.165 -11.151 1.00 97.82 258 B 1 
ATOM 2466 O O   . SER B 2 258 ? 6.591   -18.747 -10.073 1.00 97.85 258 B 1 
ATOM 2467 C CB  . SER B 2 258 ? 8.250   -18.673 -13.011 1.00 96.53 258 B 1 
ATOM 2468 O OG  . SER B 2 258 ? 8.461   -19.415 -14.197 1.00 92.88 258 B 1 
ATOM 2469 N N   . VAL B 2 259 ? 6.422   -16.854 -11.250 1.00 97.80 259 B 1 
ATOM 2470 C CA  . VAL B 2 259 ? 6.100   -15.988 -10.101 1.00 98.01 259 B 1 
ATOM 2471 C C   . VAL B 2 259 ? 4.852   -16.474 -9.358  1.00 98.35 259 B 1 
ATOM 2472 O O   . VAL B 2 259 ? 4.840   -16.526 -8.129  1.00 98.21 259 B 1 
ATOM 2473 C CB  . VAL B 2 259 ? 5.922   -14.531 -10.567 1.00 97.55 259 B 1 
ATOM 2474 C CG1 . VAL B 2 259 ? 5.356   -13.605 -9.483  1.00 95.65 259 B 1 
ATOM 2475 C CG2 . VAL B 2 259 ? 7.265   -13.937 -11.015 1.00 95.91 259 B 1 
ATOM 2476 N N   . LYS B 2 260 ? 3.801   -16.873 -10.081 1.00 97.82 260 B 1 
ATOM 2477 C CA  . LYS B 2 260 ? 2.580   -17.401 -9.463  1.00 97.92 260 B 1 
ATOM 2478 C C   . LYS B 2 260 ? 2.795   -18.738 -8.753  1.00 98.37 260 B 1 
ATOM 2479 O O   . LYS B 2 260 ? 2.215   -18.938 -7.696  1.00 98.14 260 B 1 
ATOM 2480 C CB  . LYS B 2 260 ? 1.473   -17.544 -10.520 1.00 97.42 260 B 1 
ATOM 2481 C CG  . LYS B 2 260 ? 0.852   -16.201 -10.907 1.00 94.98 260 B 1 
ATOM 2482 C CD  . LYS B 2 260 ? -0.087  -16.393 -12.105 1.00 91.72 260 B 1 
ATOM 2483 C CE  . LYS B 2 260 ? -0.789  -15.097 -12.507 1.00 85.49 260 B 1 
ATOM 2484 N NZ  . LYS B 2 260 ? -1.798  -14.688 -11.496 1.00 76.36 260 B 1 
ATOM 2485 N N   . LEU B 2 261 ? 3.620   -19.627 -9.305  1.00 98.02 261 B 1 
ATOM 2486 C CA  . LEU B 2 261 ? 3.966   -20.906 -8.685  1.00 98.14 261 B 1 
ATOM 2487 C C   . LEU B 2 261 ? 4.789   -20.704 -7.410  1.00 98.41 261 B 1 
ATOM 2488 O O   . LEU B 2 261 ? 4.462   -21.287 -6.385  1.00 98.17 261 B 1 
ATOM 2489 C CB  . LEU B 2 261 ? 4.738   -21.785 -9.681  1.00 97.75 261 B 1 
ATOM 2490 C CG  . LEU B 2 261 ? 3.882   -22.345 -10.839 1.00 97.03 261 B 1 
ATOM 2491 C CD1 . LEU B 2 261 ? 4.799   -22.899 -11.928 1.00 95.80 261 B 1 
ATOM 2492 C CD2 . LEU B 2 261 ? 2.960   -23.466 -10.374 1.00 95.36 261 B 1 
ATOM 2493 N N   . LEU B 2 262 ? 5.790   -19.823 -7.442  1.00 98.54 262 B 1 
ATOM 2494 C CA  . LEU B 2 262 ? 6.594   -19.470 -6.270  1.00 98.48 262 B 1 
ATOM 2495 C C   . LEU B 2 262 ? 5.732   -18.851 -5.167  1.00 98.45 262 B 1 
ATOM 2496 O O   . LEU B 2 262 ? 5.858   -19.216 -3.997  1.00 97.99 262 B 1 
ATOM 2497 C CB  . LEU B 2 262 ? 7.705   -18.493 -6.700  1.00 98.36 262 B 1 
ATOM 2498 C CG  . LEU B 2 262 ? 8.790   -19.121 -7.591  1.00 97.99 262 B 1 
ATOM 2499 C CD1 . LEU B 2 262 ? 9.602   -18.028 -8.294  1.00 97.20 262 B 1 
ATOM 2500 C CD2 . LEU B 2 262 ? 9.749   -19.988 -6.778  1.00 96.85 262 B 1 
ATOM 2501 N N   . ARG B 2 263 ? 4.780   -18.002 -5.529  1.00 98.37 263 B 1 
ATOM 2502 C CA  . ARG B 2 263 ? 3.823   -17.408 -4.582  1.00 98.14 263 B 1 
ATOM 2503 C C   . ARG B 2 263 ? 2.823   -18.425 -4.014  1.00 98.08 263 B 1 
ATOM 2504 O O   . ARG B 2 263 ? 2.424   -18.300 -2.864  1.00 97.44 263 B 1 
ATOM 2505 C CB  . ARG B 2 263 ? 3.121   -16.238 -5.272  1.00 97.64 263 B 1 
ATOM 2506 C CG  . ARG B 2 263 ? 2.362   -15.364 -4.271  1.00 92.64 263 B 1 
ATOM 2507 C CD  . ARG B 2 263 ? 1.817   -14.111 -4.955  1.00 91.16 263 B 1 
ATOM 2508 N NE  . ARG B 2 263 ? 2.913   -13.239 -5.397  1.00 85.53 263 B 1 
ATOM 2509 C CZ  . ARG B 2 263 ? 2.887   -12.287 -6.321  1.00 81.04 263 B 1 
ATOM 2510 N NH1 . ARG B 2 263 ? 1.797   -11.963 -6.939  1.00 74.98 263 B 1 
ATOM 2511 N NH2 . ARG B 2 263 ? 3.990   -11.655 -6.621  1.00 74.01 263 B 1 
ATOM 2512 N N   . LEU B 2 264 ? 2.426   -19.424 -4.787  1.00 98.32 264 B 1 
ATOM 2513 C CA  . LEU B 2 264 ? 1.612   -20.539 -4.285  1.00 98.37 264 B 1 
ATOM 2514 C C   . LEU B 2 264 ? 2.389   -21.353 -3.248  1.00 98.32 264 B 1 
ATOM 2515 O O   . LEU B 2 264 ? 1.834   -21.687 -2.203  1.00 97.69 264 B 1 
ATOM 2516 C CB  . LEU B 2 264 ? 1.129   -21.405 -5.461  1.00 98.12 264 B 1 
ATOM 2517 C CG  . LEU B 2 264 ? 0.417   -22.707 -5.050  1.00 97.78 264 B 1 
ATOM 2518 C CD1 . LEU B 2 264 ? -0.835  -22.455 -4.204  1.00 96.90 264 B 1 
ATOM 2519 C CD2 . LEU B 2 264 ? -0.013  -23.477 -6.297  1.00 96.77 264 B 1 
ATOM 2520 N N   . LEU B 2 265 ? 3.666   -21.622 -3.489  1.00 98.44 265 B 1 
ATOM 2521 C CA  . LEU B 2 265 ? 4.518   -22.360 -2.554  1.00 98.38 265 B 1 
ATOM 2522 C C   . LEU B 2 265 ? 4.710   -21.620 -1.225  1.00 98.23 265 B 1 
ATOM 2523 O O   . LEU B 2 265 ? 4.762   -22.262 -0.185  1.00 97.47 265 B 1 
ATOM 2524 C CB  . LEU B 2 265 ? 5.866   -22.671 -3.232  1.00 98.33 265 B 1 
ATOM 2525 C CG  . LEU B 2 265 ? 5.768   -23.697 -4.378  1.00 97.97 265 B 1 
ATOM 2526 C CD1 . LEU B 2 265 ? 7.086   -23.745 -5.152  1.00 97.29 265 B 1 
ATOM 2527 C CD2 . LEU B 2 265 ? 5.458   -25.101 -3.861  1.00 96.88 265 B 1 
ATOM 2528 N N   . GLN B 2 266 ? 4.686   -20.287 -1.223  1.00 98.33 266 B 1 
ATOM 2529 C CA  . GLN B 2 266 ? 4.693   -19.466 0.001   1.00 98.05 266 B 1 
ATOM 2530 C C   . GLN B 2 266 ? 3.392   -19.550 0.826   1.00 97.84 266 B 1 
ATOM 2531 O O   . GLN B 2 266 ? 3.312   -18.981 1.910   1.00 96.70 266 B 1 
ATOM 2532 C CB  . GLN B 2 266 ? 4.986   -18.000 -0.355  1.00 97.37 266 B 1 
ATOM 2533 C CG  . GLN B 2 266 ? 6.424   -17.774 -0.827  1.00 96.06 266 B 1 
ATOM 2534 C CD  . GLN B 2 266 ? 6.616   -16.350 -1.357  1.00 95.90 266 B 1 
ATOM 2535 O OE1 . GLN B 2 266 ? 6.461   -15.364 -0.652  1.00 87.40 266 B 1 
ATOM 2536 N NE2 . GLN B 2 266 ? 6.912   -16.199 -2.627  1.00 87.12 266 B 1 
ATOM 2537 N N   . CYS B 2 267 ? 2.363   -20.229 0.348   1.00 98.05 267 B 1 
ATOM 2538 C CA  . CYS B 2 267 ? 1.167   -20.514 1.146   1.00 97.72 267 B 1 
ATOM 2539 C C   . CYS B 2 267 ? 1.319   -21.769 2.028   1.00 97.78 267 B 1 
ATOM 2540 O O   . CYS B 2 267 ? 0.417   -22.063 2.810   1.00 96.52 267 B 1 
ATOM 2541 C CB  . CYS B 2 267 ? -0.058  -20.641 0.228   1.00 97.16 267 B 1 
ATOM 2542 S SG  . CYS B 2 267 ? -0.375  -19.099 -0.698  1.00 95.76 267 B 1 
ATOM 2543 N N   . TYR B 2 268 ? 2.417   -22.498 1.886   1.00 97.87 268 B 1 
ATOM 2544 C CA  . TYR B 2 268 ? 2.668   -23.770 2.552   1.00 97.89 268 B 1 
ATOM 2545 C C   . TYR B 2 268 ? 4.062   -23.792 3.201   1.00 97.88 268 B 1 
ATOM 2546 O O   . TYR B 2 268 ? 4.954   -23.079 2.754   1.00 96.84 268 B 1 
ATOM 2547 C CB  . TYR B 2 268 ? 2.520   -24.901 1.525   1.00 97.68 268 B 1 
ATOM 2548 C CG  . TYR B 2 268 ? 1.085   -25.149 1.123   1.00 97.92 268 B 1 
ATOM 2549 C CD1 . TYR B 2 268 ? 0.281   -26.012 1.892   1.00 96.65 268 B 1 
ATOM 2550 C CD2 . TYR B 2 268 ? 0.529   -24.502 0.003   1.00 96.64 268 B 1 
ATOM 2551 C CE1 . TYR B 2 268 ? -1.058  -26.232 1.545   1.00 96.20 268 B 1 
ATOM 2552 C CE2 . TYR B 2 268 ? -0.811  -24.714 -0.353  1.00 96.35 268 B 1 
ATOM 2553 C CZ  . TYR B 2 268 ? -1.604  -25.581 0.423   1.00 97.04 268 B 1 
ATOM 2554 O OH  . TYR B 2 268 ? -2.913  -25.790 0.090   1.00 95.98 268 B 1 
ATOM 2555 N N   . PRO B 2 269 ? 4.275   -24.619 4.236   1.00 97.63 269 B 1 
ATOM 2556 C CA  . PRO B 2 269 ? 5.611   -24.890 4.754   1.00 97.43 269 B 1 
ATOM 2557 C C   . PRO B 2 269 ? 6.484   -25.600 3.701   1.00 97.72 269 B 1 
ATOM 2558 O O   . PRO B 2 269 ? 5.979   -25.992 2.634   1.00 97.31 269 B 1 
ATOM 2559 C CB  . PRO B 2 269 ? 5.373   -25.750 6.003   1.00 96.57 269 B 1 
ATOM 2560 C CG  . PRO B 2 269 ? 4.087   -26.499 5.690   1.00 94.90 269 B 1 
ATOM 2561 C CD  . PRO B 2 269 ? 3.283   -25.458 4.912   1.00 96.76 269 B 1 
ATOM 2562 N N   . PRO B 2 270 ? 7.783   -25.782 3.967   1.00 97.61 270 B 1 
ATOM 2563 C CA  . PRO B 2 270 ? 8.650   -26.570 3.100   1.00 97.44 270 B 1 
ATOM 2564 C C   . PRO B 2 270 ? 8.049   -27.955 2.812   1.00 97.51 270 B 1 
ATOM 2565 O O   . PRO B 2 270 ? 7.419   -28.535 3.698   1.00 96.77 270 B 1 
ATOM 2566 C CB  . PRO B 2 270 ? 9.993   -26.686 3.831   1.00 96.30 270 B 1 
ATOM 2567 C CG  . PRO B 2 270 ? 9.991   -25.487 4.771   1.00 94.02 270 B 1 
ATOM 2568 C CD  . PRO B 2 270 ? 8.519   -25.300 5.120   1.00 96.44 270 B 1 
ATOM 2569 N N   . PRO B 2 271 ? 8.247   -28.515 1.605   1.00 97.46 271 B 1 
ATOM 2570 C CA  . PRO B 2 271 ? 7.732   -29.839 1.281   1.00 97.13 271 B 1 
ATOM 2571 C C   . PRO B 2 271 ? 8.235   -30.900 2.269   1.00 96.67 271 B 1 
ATOM 2572 O O   . PRO B 2 271 ? 9.433   -30.999 2.529   1.00 94.75 271 B 1 
ATOM 2573 C CB  . PRO B 2 271 ? 8.210   -30.139 -0.143  1.00 96.35 271 B 1 
ATOM 2574 C CG  . PRO B 2 271 ? 8.456   -28.754 -0.739  1.00 94.97 271 B 1 
ATOM 2575 C CD  . PRO B 2 271 ? 8.910   -27.921 0.463   1.00 96.95 271 B 1 
ATOM 2576 N N   . GLU B 2 272 ? 7.311   -31.721 2.782   1.00 95.64 272 B 1 
ATOM 2577 C CA  . GLU B 2 272 ? 7.644   -32.826 3.687   1.00 94.26 272 B 1 
ATOM 2578 C C   . GLU B 2 272 ? 8.382   -33.961 2.960   1.00 94.61 272 B 1 
ATOM 2579 O O   . GLU B 2 272 ? 9.322   -34.542 3.484   1.00 92.52 272 B 1 
ATOM 2580 C CB  . GLU B 2 272 ? 6.352   -33.382 4.313   1.00 91.47 272 B 1 
ATOM 2581 C CG  . GLU B 2 272 ? 5.650   -32.389 5.246   1.00 81.30 272 B 1 
ATOM 2582 C CD  . GLU B 2 272 ? 4.331   -32.932 5.827   1.00 75.05 272 B 1 
ATOM 2583 O OE1 . GLU B 2 272 ? 3.696   -32.197 6.613   1.00 68.11 272 B 1 
ATOM 2584 O OE2 . GLU B 2 272 ? 3.923   -34.059 5.465   1.00 68.93 272 B 1 
ATOM 2585 N N   . ASP B 2 273 ? 7.970   -34.240 1.720   1.00 96.57 273 B 1 
ATOM 2586 C CA  . ASP B 2 273 ? 8.617   -35.253 0.889   1.00 96.72 273 B 1 
ATOM 2587 C C   . ASP B 2 273 ? 10.027  -34.794 0.469   1.00 97.15 273 B 1 
ATOM 2588 O O   . ASP B 2 273 ? 10.202  -33.775 -0.202  1.00 96.48 273 B 1 
ATOM 2589 C CB  . ASP B 2 273 ? 7.729   -35.585 -0.316  1.00 96.23 273 B 1 
ATOM 2590 C CG  . ASP B 2 273 ? 8.353   -36.668 -1.187  1.00 94.25 273 B 1 
ATOM 2591 O OD1 . ASP B 2 273 ? 9.316   -36.353 -1.926  1.00 87.81 273 B 1 
ATOM 2592 O OD2 . ASP B 2 273 ? 7.890   -37.825 -1.112  1.00 87.17 273 B 1 
ATOM 2593 N N   . ALA B 2 274 ? 11.034  -35.577 0.846   1.00 96.96 274 B 1 
ATOM 2594 C CA  . ALA B 2 274 ? 12.431  -35.252 0.604   1.00 96.96 274 B 1 
ATOM 2595 C C   . ALA B 2 274 ? 12.776  -35.123 -0.891  1.00 97.20 274 B 1 
ATOM 2596 O O   . ALA B 2 274 ? 13.593  -34.280 -1.267  1.00 96.02 274 B 1 
ATOM 2597 C CB  . ALA B 2 274 ? 13.299  -36.324 1.277   1.00 96.01 274 B 1 
ATOM 2598 N N   . ALA B 2 275 ? 12.151  -35.915 -1.761  1.00 97.50 275 B 1 
ATOM 2599 C CA  . ALA B 2 275 ? 12.399  -35.836 -3.196  1.00 97.43 275 B 1 
ATOM 2600 C C   . ALA B 2 275 ? 11.782  -34.571 -3.810  1.00 97.59 275 B 1 
ATOM 2601 O O   . ALA B 2 275 ? 12.393  -33.919 -4.657  1.00 96.62 275 B 1 
ATOM 2602 C CB  . ALA B 2 275 ? 11.866  -37.107 -3.874  1.00 96.91 275 B 1 
ATOM 2603 N N   . VAL B 2 276 ? 10.588  -34.184 -3.348  1.00 97.62 276 B 1 
ATOM 2604 C CA  . VAL B 2 276 ? 9.942   -32.926 -3.744  1.00 97.75 276 B 1 
ATOM 2605 C C   . VAL B 2 276 ? 10.747  -31.728 -3.240  1.00 97.96 276 B 1 
ATOM 2606 O O   . VAL B 2 276 ? 11.006  -30.805 -4.009  1.00 97.39 276 B 1 
ATOM 2607 C CB  . VAL B 2 276 ? 8.488   -32.857 -3.246  1.00 97.34 276 B 1 
ATOM 2608 C CG1 . VAL B 2 276 ? 7.807   -31.547 -3.643  1.00 95.45 276 B 1 
ATOM 2609 C CG2 . VAL B 2 276 ? 7.641   -33.989 -3.846  1.00 95.74 276 B 1 
ATOM 2610 N N   . LYS B 2 277 ? 11.199  -31.778 -1.977  1.00 97.81 277 B 1 
ATOM 2611 C CA  . LYS B 2 277 ? 12.043  -30.739 -1.388  1.00 97.62 277 B 1 
ATOM 2612 C C   . LYS B 2 277 ? 13.367  -30.596 -2.137  1.00 97.68 277 B 1 
ATOM 2613 O O   . LYS B 2 277 ? 13.709  -29.482 -2.535  1.00 97.25 277 B 1 
ATOM 2614 C CB  . LYS B 2 277 ? 12.258  -31.034 0.107   1.00 96.78 277 B 1 
ATOM 2615 C CG  . LYS B 2 277 ? 13.001  -29.879 0.797   1.00 94.11 277 B 1 
ATOM 2616 C CD  . LYS B 2 277 ? 13.207  -30.132 2.295   1.00 90.10 277 B 1 
ATOM 2617 C CE  . LYS B 2 277 ? 14.044  -28.961 2.810   1.00 81.23 277 B 1 
ATOM 2618 N NZ  . LYS B 2 277 ? 14.456  -29.070 4.229   1.00 74.39 277 B 1 
ATOM 2619 N N   . GLY B 2 278 ? 14.068  -31.682 -2.410  1.00 97.75 278 B 1 
ATOM 2620 C CA  . GLY B 2 278 ? 15.318  -31.679 -3.165  1.00 97.46 278 B 1 
ATOM 2621 C C   . GLY B 2 278 ? 15.160  -31.060 -4.555  1.00 97.67 278 B 1 
ATOM 2622 O O   . GLY B 2 278 ? 15.897  -30.144 -4.923  1.00 96.93 278 B 1 
ATOM 2623 N N   . ARG B 2 279 ? 14.105  -31.464 -5.276  1.00 97.53 279 B 1 
ATOM 2624 C CA  . ARG B 2 279 ? 13.798  -30.878 -6.594  1.00 97.30 279 B 1 
ATOM 2625 C C   . ARG B 2 279 ? 13.481  -29.378 -6.520  1.00 97.41 279 B 1 
ATOM 2626 O O   . ARG B 2 279 ? 13.833  -28.630 -7.433  1.00 96.63 279 B 1 
ATOM 2627 C CB  . ARG B 2 279 ? 12.646  -31.651 -7.219  1.00 96.45 279 B 1 
ATOM 2628 C CG  . ARG B 2 279 ? 12.414  -31.245 -8.685  1.00 89.01 279 B 1 
ATOM 2629 C CD  . ARG B 2 279 ? 11.252  -32.029 -9.307  1.00 83.96 279 B 1 
ATOM 2630 N NE  . ARG B 2 279 ? 11.543  -33.476 -9.317  1.00 74.19 279 B 1 
ATOM 2631 C CZ  . ARG B 2 279 ? 10.660  -34.456 -9.423  1.00 67.13 279 B 1 
ATOM 2632 N NH1 . ARG B 2 279 ? 9.388   -34.224 -9.599  1.00 60.12 279 B 1 
ATOM 2633 N NH2 . ARG B 2 279 ? 11.052  -35.711 -9.351  1.00 58.85 279 B 1 
ATOM 2634 N N   . LEU B 2 280 ? 12.821  -28.939 -5.462  1.00 97.72 280 B 1 
ATOM 2635 C CA  . LEU B 2 280 ? 12.553  -27.521 -5.264  1.00 97.90 280 B 1 
ATOM 2636 C C   . LEU B 2 280 ? 13.851  -26.749 -5.007  1.00 98.08 280 B 1 
ATOM 2637 O O   . LEU B 2 280 ? 14.070  -25.744 -5.674  1.00 97.67 280 B 1 
ATOM 2638 C CB  . LEU B 2 280 ? 11.531  -27.326 -4.143  1.00 97.81 280 B 1 
ATOM 2639 C CG  . LEU B 2 280 ? 11.192  -25.850 -3.854  1.00 97.28 280 B 1 
ATOM 2640 C CD1 . LEU B 2 280 ? 10.678  -25.093 -5.074  1.00 96.21 280 B 1 
ATOM 2641 C CD2 . LEU B 2 280 ? 10.103  -25.794 -2.780  1.00 95.80 280 B 1 
ATOM 2642 N N   . VAL B 2 281 ? 14.723  -27.241 -4.127  1.00 98.04 281 B 1 
ATOM 2643 C CA  . VAL B 2 281 ? 16.030  -26.631 -3.840  1.00 97.86 281 B 1 
ATOM 2644 C C   . VAL B 2 281 ? 16.844  -26.476 -5.129  1.00 97.81 281 B 1 
ATOM 2645 O O   . VAL B 2 281 ? 17.266  -25.365 -5.437  1.00 97.37 281 B 1 
ATOM 2646 C CB  . VAL B 2 281 ? 16.794  -27.427 -2.760  1.00 97.28 281 B 1 
ATOM 2647 C CG1 . VAL B 2 281 ? 18.242  -26.935 -2.594  1.00 95.21 281 B 1 
ATOM 2648 C CG2 . VAL B 2 281 ? 16.094  -27.283 -1.406  1.00 95.54 281 B 1 
ATOM 2649 N N   . GLU B 2 282 ? 16.928  -27.514 -5.950  1.00 97.50 282 B 1 
ATOM 2650 C CA  . GLU B 2 282 ? 17.579  -27.435 -7.266  1.00 97.11 282 B 1 
ATOM 2651 C C   . GLU B 2 282 ? 16.966  -26.354 -8.174  1.00 97.03 282 B 1 
ATOM 2652 O O   . GLU B 2 282 ? 17.686  -25.640 -8.878  1.00 96.18 282 B 1 
ATOM 2653 C CB  . GLU B 2 282 ? 17.468  -28.775 -8.007  1.00 96.24 282 B 1 
ATOM 2654 C CG  . GLU B 2 282 ? 18.422  -29.854 -7.496  1.00 83.28 282 B 1 
ATOM 2655 C CD  . GLU B 2 282 ? 18.289  -31.159 -8.304  1.00 76.87 282 B 1 
ATOM 2656 O OE1 . GLU B 2 282 ? 19.211  -32.000 -8.219  1.00 70.54 282 B 1 
ATOM 2657 O OE2 . GLU B 2 282 ? 17.264  -31.346 -9.015  1.00 71.84 282 B 1 
ATOM 2658 N N   . CYS B 2 283 ? 15.652  -26.200 -8.166  1.00 97.22 283 B 1 
ATOM 2659 C CA  . CYS B 2 283 ? 14.991  -25.136 -8.930  1.00 97.07 283 B 1 
ATOM 2660 C C   . CYS B 2 283 ? 15.410  -23.746 -8.446  1.00 97.38 283 B 1 
ATOM 2661 O O   . CYS B 2 283 ? 15.721  -22.878 -9.266  1.00 96.70 283 B 1 
ATOM 2662 C CB  . CYS B 2 283 ? 13.461  -25.258 -8.852  1.00 95.70 283 B 1 
ATOM 2663 S SG  . CYS B 2 283 ? 12.871  -26.758 -9.678  1.00 90.44 283 B 1 
ATOM 2664 N N   . LEU B 2 284 ? 15.429  -23.523 -7.128  1.00 97.95 284 B 1 
ATOM 2665 C CA  . LEU B 2 284 ? 15.794  -22.244 -6.528  1.00 97.91 284 B 1 
ATOM 2666 C C   . LEU B 2 284 ? 17.274  -21.911 -6.779  1.00 97.85 284 B 1 
ATOM 2667 O O   . LEU B 2 284 ? 17.594  -20.797 -7.190  1.00 97.37 284 B 1 
ATOM 2668 C CB  . LEU B 2 284 ? 15.467  -22.254 -5.016  1.00 97.99 284 B 1 
ATOM 2669 C CG  . LEU B 2 284 ? 14.003  -22.566 -4.646  1.00 97.39 284 B 1 
ATOM 2670 C CD1 . LEU B 2 284 ? 13.819  -22.539 -3.129  1.00 96.38 284 B 1 
ATOM 2671 C CD2 . LEU B 2 284 ? 12.991  -21.615 -5.273  1.00 95.84 284 B 1 
ATOM 2672 N N   . GLU B 2 285 ? 18.155  -22.898 -6.653  1.00 97.74 285 B 1 
ATOM 2673 C CA  . GLU B 2 285 ? 19.562  -22.765 -7.005  1.00 97.50 285 B 1 
ATOM 2674 C C   . GLU B 2 285 ? 19.750  -22.420 -8.485  1.00 97.33 285 B 1 
ATOM 2675 O O   . GLU B 2 285 ? 20.520  -21.516 -8.826  1.00 96.45 285 B 1 
ATOM 2676 C CB  . GLU B 2 285 ? 20.308  -24.068 -6.716  1.00 97.14 285 B 1 
ATOM 2677 C CG  . GLU B 2 285 ? 20.487  -24.302 -5.219  1.00 93.04 285 B 1 
ATOM 2678 C CD  . GLU B 2 285 ? 21.372  -25.516 -4.928  1.00 90.65 285 B 1 
ATOM 2679 O OE1 . GLU B 2 285 ? 21.890  -25.556 -3.789  1.00 82.52 285 B 1 
ATOM 2680 O OE2 . GLU B 2 285 ? 21.577  -26.338 -5.848  1.00 84.91 285 B 1 
ATOM 2681 N N   . THR B 2 286 ? 19.001  -23.061 -9.370  1.00 97.04 286 B 1 
ATOM 2682 C CA  . THR B 2 286 ? 19.046  -22.786 -10.804 1.00 96.44 286 B 1 
ATOM 2683 C C   . THR B 2 286 ? 18.619  -21.349 -11.118 1.00 96.55 286 B 1 
ATOM 2684 O O   . THR B 2 286 ? 19.242  -20.688 -11.953 1.00 95.73 286 B 1 
ATOM 2685 C CB  . THR B 2 286 ? 18.179  -23.777 -11.584 1.00 95.50 286 B 1 
ATOM 2686 O OG1 . THR B 2 286 ? 18.652  -25.081 -11.401 1.00 91.24 286 B 1 
ATOM 2687 C CG2 . THR B 2 286 ? 18.231  -23.525 -13.095 1.00 90.73 286 B 1 
ATOM 2688 N N   . VAL B 2 287 ? 17.603  -20.826 -10.432 1.00 97.12 287 B 1 
ATOM 2689 C CA  . VAL B 2 287 ? 17.192  -19.418 -10.590 1.00 97.06 287 B 1 
ATOM 2690 C C   . VAL B 2 287 ? 18.303  -18.466 -10.122 1.00 96.99 287 B 1 
ATOM 2691 O O   . VAL B 2 287 ? 18.625  -17.520 -10.843 1.00 96.39 287 B 1 
ATOM 2692 C CB  . VAL B 2 287 ? 15.869  -19.129 -9.853  1.00 96.77 287 B 1 
ATOM 2693 C CG1 . VAL B 2 287 ? 15.533  -17.634 -9.861  1.00 95.30 287 B 1 
ATOM 2694 C CG2 . VAL B 2 287 ? 14.701  -19.851 -10.533 1.00 95.61 287 B 1 
ATOM 2695 N N   . LEU B 2 288 ? 18.918  -18.732 -8.968  1.00 97.69 288 B 1 
ATOM 2696 C CA  . LEU B 2 288 ? 20.031  -17.932 -8.446  1.00 97.57 288 B 1 
ATOM 2697 C C   . LEU B 2 288 ? 21.266  -17.996 -9.364  1.00 97.02 288 B 1 
ATOM 2698 O O   . LEU B 2 288 ? 21.887  -16.971 -9.625  1.00 95.96 288 B 1 
ATOM 2699 C CB  . LEU B 2 288 ? 20.373  -18.401 -7.025  1.00 97.52 288 B 1 
ATOM 2700 C CG  . LEU B 2 288 ? 19.304  -18.098 -5.957  1.00 96.97 288 B 1 
ATOM 2701 C CD1 . LEU B 2 288 ? 19.677  -18.790 -4.642  1.00 95.62 288 B 1 
ATOM 2702 C CD2 . LEU B 2 288 ? 19.177  -16.601 -5.668  1.00 94.88 288 B 1 
ATOM 2703 N N   . ASN B 2 289 ? 21.579  -19.159 -9.915  1.00 96.89 289 B 1 
ATOM 2704 C CA  . ASN B 2 289 ? 22.663  -19.333 -10.886 1.00 96.21 289 B 1 
ATOM 2705 C C   . ASN B 2 289 ? 22.403  -18.519 -12.158 1.00 95.62 289 B 1 
ATOM 2706 O O   . ASN B 2 289 ? 23.251  -17.729 -12.574 1.00 94.14 289 B 1 
ATOM 2707 C CB  . ASN B 2 289 ? 22.826  -20.830 -11.213 1.00 95.84 289 B 1 
ATOM 2708 C CG  . ASN B 2 289 ? 23.341  -21.666 -10.049 1.00 94.13 289 B 1 
ATOM 2709 O OD1 . ASN B 2 289 ? 23.839  -21.181 -9.061  1.00 87.91 289 B 1 
ATOM 2710 N ND2 . ASN B 2 289 ? 23.244  -22.976 -10.146 1.00 86.69 289 B 1 
ATOM 2711 N N   . LYS B 2 290 ? 21.186  -18.598 -12.714 1.00 95.11 290 B 1 
ATOM 2712 C CA  . LYS B 2 290 ? 20.782  -17.808 -13.883 1.00 94.05 290 B 1 
ATOM 2713 C C   . LYS B 2 290 ? 20.816  -16.299 -13.621 1.00 93.93 290 B 1 
ATOM 2714 O O   . LYS B 2 290 ? 20.980  -15.532 -14.563 1.00 92.32 290 B 1 
ATOM 2715 C CB  . LYS B 2 290 ? 19.379  -18.234 -14.348 1.00 92.69 290 B 1 
ATOM 2716 C CG  . LYS B 2 290 ? 19.404  -19.573 -15.093 1.00 87.54 290 B 1 
ATOM 2717 C CD  . LYS B 2 290 ? 17.993  -19.977 -15.566 1.00 82.92 290 B 1 
ATOM 2718 C CE  . LYS B 2 290 ? 18.087  -21.288 -16.335 1.00 75.40 290 B 1 
ATOM 2719 N NZ  . LYS B 2 290 ? 16.772  -21.767 -16.830 1.00 67.92 290 B 1 
ATOM 2720 N N   . ALA B 2 291 ? 20.678  -15.862 -12.378 1.00 94.76 291 B 1 
ATOM 2721 C CA  . ALA B 2 291 ? 20.790  -14.447 -12.034 1.00 94.46 291 B 1 
ATOM 2722 C C   . ALA B 2 291 ? 22.210  -13.902 -12.239 1.00 94.47 291 B 1 
ATOM 2723 O O   . ALA B 2 291 ? 22.350  -12.763 -12.698 1.00 92.53 291 B 1 
ATOM 2724 C CB  . ALA B 2 291 ? 20.288  -14.230 -10.612 1.00 93.89 291 B 1 
ATOM 2725 N N   . GLN B 2 292 ? 23.238  -14.735 -12.027 1.00 95.09 292 B 1 
ATOM 2726 C CA  . GLN B 2 292 ? 24.648  -14.381 -12.240 1.00 94.54 292 B 1 
ATOM 2727 C C   . GLN B 2 292 ? 25.083  -14.426 -13.711 1.00 94.20 292 B 1 
ATOM 2728 O O   . GLN B 2 292 ? 26.097  -13.854 -14.082 1.00 91.02 292 B 1 
ATOM 2729 C CB  . GLN B 2 292 ? 25.540  -15.314 -11.392 1.00 93.51 292 B 1 
ATOM 2730 C CG  . GLN B 2 292 ? 25.226  -15.275 -9.887  1.00 90.43 292 B 1 
ATOM 2731 C CD  . GLN B 2 292 ? 25.302  -13.850 -9.313  1.00 89.41 292 B 1 
ATOM 2732 O OE1 . GLN B 2 292 ? 26.237  -13.105 -9.547  1.00 78.88 292 B 1 
ATOM 2733 N NE2 . GLN B 2 292 ? 24.297  -13.432 -8.579  1.00 77.71 292 B 1 
ATOM 2734 N N   . GLU B 2 293 ? 24.305  -15.078 -14.565 1.00 94.34 293 B 1 
ATOM 2735 C CA  . GLU B 2 293 ? 24.608  -15.123 -15.991 1.00 93.79 293 B 1 
ATOM 2736 C C   . GLU B 2 293 ? 24.418  -13.750 -16.668 1.00 93.78 293 B 1 
ATOM 2737 O O   . GLU B 2 293 ? 23.505  -12.992 -16.316 1.00 91.57 293 B 1 
ATOM 2738 C CB  . GLU B 2 293 ? 23.733  -16.157 -16.712 1.00 91.89 293 B 1 
ATOM 2739 C CG  . GLU B 2 293 ? 24.015  -17.613 -16.317 1.00 87.94 293 B 1 
ATOM 2740 C CD  . GLU B 2 293 ? 23.030  -18.595 -16.978 1.00 85.18 293 B 1 
ATOM 2741 O OE1 . GLU B 2 293 ? 23.032  -19.775 -16.584 1.00 78.02 293 B 1 
ATOM 2742 O OE2 . GLU B 2 293 ? 22.228  -18.174 -17.867 1.00 79.99 293 B 1 
ATOM 2743 N N   . PRO B 2 294 ? 25.215  -13.438 -17.705 1.00 93.37 294 B 1 
ATOM 2744 C CA  . PRO B 2 294 ? 25.035  -12.223 -18.471 1.00 93.16 294 B 1 
ATOM 2745 C C   . PRO B 2 294 ? 23.623  -12.157 -19.085 1.00 92.92 294 B 1 
ATOM 2746 O O   . PRO B 2 294 ? 23.053  -13.172 -19.492 1.00 90.65 294 B 1 
ATOM 2747 C CB  . PRO B 2 294 ? 26.140  -12.228 -19.534 1.00 91.99 294 B 1 
ATOM 2748 C CG  . PRO B 2 294 ? 26.483  -13.702 -19.690 1.00 89.44 294 B 1 
ATOM 2749 C CD  . PRO B 2 294 ? 26.273  -14.260 -18.281 1.00 92.05 294 B 1 
ATOM 2750 N N   . PRO B 2 295 ? 23.034  -10.958 -19.178 1.00 92.44 295 B 1 
ATOM 2751 C CA  . PRO B 2 295 ? 21.680  -10.823 -19.683 1.00 91.95 295 B 1 
ATOM 2752 C C   . PRO B 2 295 ? 21.601  -11.196 -21.167 1.00 92.56 295 B 1 
ATOM 2753 O O   . PRO B 2 295 ? 22.322  -10.651 -22.003 1.00 89.92 295 B 1 
ATOM 2754 C CB  . PRO B 2 295 ? 21.304  -9.364  -19.421 1.00 89.10 295 B 1 
ATOM 2755 C CG  . PRO B 2 295 ? 22.652  -8.634  -19.410 1.00 85.47 295 B 1 
ATOM 2756 C CD  . PRO B 2 295 ? 23.597  -9.675  -18.808 1.00 89.04 295 B 1 
ATOM 2757 N N   . LYS B 2 296 ? 20.635  -12.066 -21.506 1.00 92.03 296 B 1 
ATOM 2758 C CA  . LYS B 2 296 ? 20.356  -12.473 -22.896 1.00 91.80 296 B 1 
ATOM 2759 C C   . LYS B 2 296 ? 19.790  -11.336 -23.766 1.00 92.46 296 B 1 
ATOM 2760 O O   . LYS B 2 296 ? 19.751  -11.434 -24.989 1.00 88.96 296 B 1 
ATOM 2761 C CB  . LYS B 2 296 ? 19.405  -13.686 -22.906 1.00 89.61 296 B 1 
ATOM 2762 C CG  . LYS B 2 296 ? 20.034  -14.935 -22.245 1.00 86.13 296 B 1 
ATOM 2763 C CD  . LYS B 2 296 ? 19.115  -16.159 -22.338 1.00 78.60 296 B 1 
ATOM 2764 C CE  . LYS B 2 296 ? 19.803  -17.348 -21.654 1.00 71.28 296 B 1 
ATOM 2765 N NZ  . LYS B 2 296 ? 19.007  -18.603 -21.695 1.00 63.51 296 B 1 
ATOM 2766 N N   . SER B 2 297 ? 19.343  -10.244 -23.149 1.00 92.20 297 B 1 
ATOM 2767 C CA  . SER B 2 297 ? 18.806  -9.063  -23.829 1.00 92.75 297 B 1 
ATOM 2768 C C   . SER B 2 297 ? 19.084  -7.796  -23.023 1.00 92.75 297 B 1 
ATOM 2769 O O   . SER B 2 297 ? 19.042  -7.808  -21.798 1.00 90.12 297 B 1 
ATOM 2770 C CB  . SER B 2 297 ? 17.305  -9.239  -24.035 1.00 91.11 297 B 1 
ATOM 2771 O OG  . SER B 2 297 ? 16.745  -8.108  -24.681 1.00 87.14 297 B 1 
ATOM 2772 N N   . LYS B 2 298 ? 19.305  -6.684  -23.723 1.00 92.93 298 B 1 
ATOM 2773 C CA  . LYS B 2 298 ? 19.445  -5.356  -23.111 1.00 92.50 298 B 1 
ATOM 2774 C C   . LYS B 2 298 ? 18.102  -4.649  -22.879 1.00 92.76 298 B 1 
ATOM 2775 O O   . LYS B 2 298 ? 18.074  -3.534  -22.357 1.00 89.17 298 B 1 
ATOM 2776 C CB  . LYS B 2 298 ? 20.391  -4.480  -23.960 1.00 90.56 298 B 1 
ATOM 2777 C CG  . LYS B 2 298 ? 21.825  -5.034  -24.010 1.00 82.51 298 B 1 
ATOM 2778 C CD  . LYS B 2 298 ? 22.753  -4.069  -24.772 1.00 73.24 298 B 1 
ATOM 2779 C CE  . LYS B 2 298 ? 24.175  -4.632  -24.807 1.00 62.83 298 B 1 
ATOM 2780 N NZ  . LYS B 2 298 ? 25.143  -3.721  -25.506 1.00 53.38 298 B 1 
ATOM 2781 N N   . LYS B 2 299 ? 16.988  -5.258  -23.297 1.00 94.33 299 B 1 
ATOM 2782 C CA  . LYS B 2 299 ? 15.655  -4.670  -23.143 1.00 94.40 299 B 1 
ATOM 2783 C C   . LYS B 2 299 ? 15.223  -4.706  -21.675 1.00 94.18 299 B 1 
ATOM 2784 O O   . LYS B 2 299 ? 15.397  -5.717  -21.000 1.00 92.41 299 B 1 
ATOM 2785 C CB  . LYS B 2 299 ? 14.639  -5.401  -24.038 1.00 93.82 299 B 1 
ATOM 2786 C CG  . LYS B 2 299 ? 14.906  -5.253  -25.543 1.00 89.89 299 B 1 
ATOM 2787 C CD  . LYS B 2 299 ? 14.660  -3.822  -26.053 1.00 82.54 299 B 1 
ATOM 2788 C CE  . LYS B 2 299 ? 14.785  -3.770  -27.586 1.00 76.06 299 B 1 
ATOM 2789 N NZ  . LYS B 2 299 ? 14.470  -2.424  -28.130 1.00 66.80 299 B 1 
ATOM 2790 N N   . VAL B 2 300 ? 14.599  -3.627  -21.198 1.00 93.32 300 B 1 
ATOM 2791 C CA  . VAL B 2 300 ? 14.127  -3.506  -19.812 1.00 92.32 300 B 1 
ATOM 2792 C C   . VAL B 2 300 ? 13.108  -4.599  -19.457 1.00 92.90 300 B 1 
ATOM 2793 O O   . VAL B 2 300 ? 13.125  -5.114  -18.348 1.00 91.73 300 B 1 
ATOM 2794 C CB  . VAL B 2 300 ? 13.564  -2.096  -19.554 1.00 89.99 300 B 1 
ATOM 2795 C CG1 . VAL B 2 300 ? 12.261  -1.803  -20.308 1.00 78.53 300 B 1 
ATOM 2796 C CG2 . VAL B 2 300 ? 13.353  -1.856  -18.063 1.00 79.47 300 B 1 
ATOM 2797 N N   . GLN B 2 301 ? 12.303  -5.037  -20.428 1.00 93.51 301 B 1 
ATOM 2798 C CA  . GLN B 2 301 ? 11.320  -6.099  -20.239 1.00 94.02 301 B 1 
ATOM 2799 C C   . GLN B 2 301 ? 11.976  -7.434  -19.861 1.00 94.37 301 B 1 
ATOM 2800 O O   . GLN B 2 301 ? 11.435  -8.165  -19.037 1.00 93.53 301 B 1 
ATOM 2801 C CB  . GLN B 2 301 ? 10.478  -6.292  -21.506 1.00 93.77 301 B 1 
ATOM 2802 C CG  . GLN B 2 301 ? 9.631   -5.082  -21.931 1.00 90.83 301 B 1 
ATOM 2803 C CD  . GLN B 2 301 ? 10.364  -4.060  -22.805 1.00 89.72 301 B 1 
ATOM 2804 O OE1 . GLN B 2 301 ? 11.576  -4.054  -22.947 1.00 81.99 301 B 1 
ATOM 2805 N NE2 . GLN B 2 301 ? 9.645   -3.162  -23.437 1.00 80.02 301 B 1 
ATOM 2806 N N   . HIS B 2 302 ? 13.155  -7.755  -20.417 1.00 94.97 302 B 1 
ATOM 2807 C CA  . HIS B 2 302 ? 13.921  -8.935  -20.040 1.00 94.91 302 B 1 
ATOM 2808 C C   . HIS B 2 302 ? 14.385  -8.844  -18.582 1.00 94.83 302 B 1 
ATOM 2809 O O   . HIS B 2 302 ? 14.171  -9.779  -17.810 1.00 94.03 302 B 1 
ATOM 2810 C CB  . HIS B 2 302 ? 15.113  -9.114  -20.991 1.00 94.28 302 B 1 
ATOM 2811 C CG  . HIS B 2 302 ? 16.026  -10.240 -20.583 1.00 93.65 302 B 1 
ATOM 2812 N ND1 . HIS B 2 302 ? 15.769  -11.591 -20.694 1.00 85.81 302 B 1 
ATOM 2813 C CD2 . HIS B 2 302 ? 17.257  -10.125 -19.979 1.00 85.73 302 B 1 
ATOM 2814 C CE1 . HIS B 2 302 ? 16.807  -12.252 -20.180 1.00 87.23 302 B 1 
ATOM 2815 N NE2 . HIS B 2 302 ? 17.729  -11.403 -19.736 1.00 88.20 302 B 1 
ATOM 2816 N N   . SER B 2 303 ? 14.981  -7.717  -18.195 1.00 94.56 303 B 1 
ATOM 2817 C CA  . SER B 2 303 ? 15.427  -7.468  -16.822 1.00 93.75 303 B 1 
ATOM 2818 C C   . SER B 2 303 ? 14.272  -7.566  -15.836 1.00 94.10 303 B 1 
ATOM 2819 O O   . SER B 2 303 ? 14.369  -8.287  -14.850 1.00 93.15 303 B 1 
ATOM 2820 C CB  . SER B 2 303 ? 16.091  -6.092  -16.724 1.00 91.92 303 B 1 
ATOM 2821 O OG  . SER B 2 303 ? 16.717  -5.940  -15.474 1.00 77.32 303 B 1 
ATOM 2822 N N   . ASN B 2 304 ? 13.142  -6.935  -16.130 1.00 94.01 304 B 1 
ATOM 2823 C CA  . ASN B 2 304 ? 11.968  -6.936  -15.261 1.00 93.84 304 B 1 
ATOM 2824 C C   . ASN B 2 304 ? 11.398  -8.345  -15.050 1.00 94.54 304 B 1 
ATOM 2825 O O   . ASN B 2 304 ? 11.095  -8.710  -13.925 1.00 94.02 304 B 1 
ATOM 2826 C CB  . ASN B 2 304 ? 10.907  -5.983  -15.839 1.00 92.36 304 B 1 
ATOM 2827 C CG  . ASN B 2 304 ? 11.314  -4.522  -15.753 1.00 88.16 304 B 1 
ATOM 2828 O OD1 . ASN B 2 304 ? 12.350  -4.159  -15.242 1.00 82.38 304 B 1 
ATOM 2829 N ND2 . ASN B 2 304 ? 10.498  -3.633  -16.262 1.00 81.31 304 B 1 
ATOM 2830 N N   . ALA B 2 305 ? 11.289  -9.141  -16.114 1.00 95.05 305 B 1 
ATOM 2831 C CA  . ALA B 2 305 ? 10.813  -10.514 -16.001 1.00 95.68 305 B 1 
ATOM 2832 C C   . ALA B 2 305 ? 11.777  -11.395 -15.190 1.00 96.10 305 B 1 
ATOM 2833 O O   . ALA B 2 305 ? 11.348  -12.142 -14.314 1.00 95.66 305 B 1 
ATOM 2834 C CB  . ALA B 2 305 ? 10.581  -11.063 -17.411 1.00 95.08 305 B 1 
ATOM 2835 N N   . LYS B 2 306 ? 13.090  -11.274 -15.436 1.00 95.36 306 B 1 
ATOM 2836 C CA  . LYS B 2 306 ? 14.129  -12.009 -14.704 1.00 95.32 306 B 1 
ATOM 2837 C C   . LYS B 2 306 ? 14.136  -11.633 -13.220 1.00 95.93 306 B 1 
ATOM 2838 O O   . LYS B 2 306 ? 14.128  -12.517 -12.370 1.00 95.60 306 B 1 
ATOM 2839 C CB  . LYS B 2 306 ? 15.490  -11.745 -15.386 1.00 94.02 306 B 1 
ATOM 2840 C CG  . LYS B 2 306 ? 16.615  -12.631 -14.827 1.00 83.69 306 B 1 
ATOM 2841 C CD  . LYS B 2 306 ? 17.972  -12.311 -15.484 1.00 80.91 306 B 1 
ATOM 2842 C CE  . LYS B 2 306 ? 19.052  -13.202 -14.872 1.00 69.54 306 B 1 
ATOM 2843 N NZ  . LYS B 2 306 ? 20.441  -12.913 -15.320 1.00 63.32 306 B 1 
ATOM 2844 N N   . ASN B 2 307 ? 14.086  -10.347 -12.911 1.00 95.72 307 B 1 
ATOM 2845 C CA  . ASN B 2 307 ? 14.084  -9.837  -11.544 1.00 95.83 307 B 1 
ATOM 2846 C C   . ASN B 2 307 ? 12.797  -10.196 -10.802 1.00 96.32 307 B 1 
ATOM 2847 O O   . ASN B 2 307 ? 12.866  -10.541 -9.633  1.00 95.95 307 B 1 
ATOM 2848 C CB  . ASN B 2 307 ? 14.318  -8.313  -11.564 1.00 95.22 307 B 1 
ATOM 2849 C CG  . ASN B 2 307 ? 15.716  -7.934  -12.018 1.00 94.08 307 B 1 
ATOM 2850 O OD1 . ASN B 2 307 ? 16.630  -8.732  -12.083 1.00 89.31 307 B 1 
ATOM 2851 N ND2 . ASN B 2 307 ? 15.927  -6.676  -12.345 1.00 88.68 307 B 1 
ATOM 2852 N N   . ALA B 2 308 ? 11.638  -10.206 -11.468 1.00 95.85 308 B 1 
ATOM 2853 C CA  . ALA B 2 308 ? 10.390  -10.638 -10.856 1.00 95.94 308 B 1 
ATOM 2854 C C   . ALA B 2 308 ? 10.460  -12.092 -10.353 1.00 96.62 308 B 1 
ATOM 2855 O O   . ALA B 2 308 ? 10.052  -12.368 -9.226  1.00 96.35 308 B 1 
ATOM 2856 C CB  . ALA B 2 308 ? 9.246   -10.442 -11.856 1.00 95.41 308 B 1 
ATOM 2857 N N   . ILE B 2 309 ? 11.012  -13.008 -11.157 1.00 96.56 309 B 1 
ATOM 2858 C CA  . ILE B 2 309 ? 11.231  -14.404 -10.737 1.00 97.05 309 B 1 
ATOM 2859 C C   . ILE B 2 309 ? 12.246  -14.468 -9.598  1.00 97.42 309 B 1 
ATOM 2860 O O   . ILE B 2 309 ? 12.038  -15.191 -8.630  1.00 97.01 309 B 1 
ATOM 2861 C CB  . ILE B 2 309 ? 11.696  -15.276 -11.921 1.00 96.66 309 B 1 
ATOM 2862 C CG1 . ILE B 2 309 ? 10.624  -15.323 -13.029 1.00 94.39 309 B 1 
ATOM 2863 C CG2 . ILE B 2 309 ? 12.012  -16.709 -11.450 1.00 94.44 309 B 1 
ATOM 2864 C CD1 . ILE B 2 309 ? 11.138  -15.958 -14.330 1.00 90.82 309 B 1 
ATOM 2865 N N   . LEU B 2 310 ? 13.350  -13.720 -9.696  1.00 97.14 310 B 1 
ATOM 2866 C CA  . LEU B 2 310 ? 14.423  -13.729 -8.713  1.00 97.18 310 B 1 
ATOM 2867 C C   . LEU B 2 310 ? 13.948  -13.245 -7.340  1.00 97.36 310 B 1 
ATOM 2868 O O   . LEU B 2 310 ? 14.185  -13.919 -6.348  1.00 96.73 310 B 1 
ATOM 2869 C CB  . LEU B 2 310 ? 15.582  -12.894 -9.260  1.00 96.35 310 B 1 
ATOM 2870 C CG  . LEU B 2 310 ? 16.811  -12.822 -8.334  1.00 94.29 310 B 1 
ATOM 2871 C CD1 . LEU B 2 310 ? 17.407  -14.206 -8.053  1.00 92.50 310 B 1 
ATOM 2872 C CD2 . LEU B 2 310 ? 17.866  -11.966 -9.020  1.00 92.02 310 B 1 
ATOM 2873 N N   . PHE B 2 311 ? 13.230  -12.125 -7.268  1.00 97.19 311 B 1 
ATOM 2874 C CA  . PHE B 2 311 ? 12.676  -11.614 -6.012  1.00 96.80 311 B 1 
ATOM 2875 C C   . PHE B 2 311 ? 11.642  -12.552 -5.403  1.00 96.96 311 B 1 
ATOM 2876 O O   . PHE B 2 311 ? 11.658  -12.757 -4.186  1.00 96.46 311 B 1 
ATOM 2877 C CB  . PHE B 2 311 ? 12.092  -10.212 -6.217  1.00 95.97 311 B 1 
ATOM 2878 C CG  . PHE B 2 311 ? 13.115  -9.110  -6.038  1.00 94.90 311 B 1 
ATOM 2879 C CD1 . PHE B 2 311 ? 13.511  -8.739  -4.742  1.00 91.68 311 B 1 
ATOM 2880 C CD2 . PHE B 2 311 ? 13.674  -8.468  -7.149  1.00 91.24 311 B 1 
ATOM 2881 C CE1 . PHE B 2 311 ? 14.469  -7.723  -4.561  1.00 89.98 311 B 1 
ATOM 2882 C CE2 . PHE B 2 311 ? 14.639  -7.458  -6.970  1.00 89.43 311 B 1 
ATOM 2883 C CZ  . PHE B 2 311 ? 15.038  -7.089  -5.671  1.00 90.72 311 B 1 
ATOM 2884 N N   . GLU B 2 312 ? 10.788  -13.174 -6.207  1.00 97.29 312 B 1 
ATOM 2885 C CA  . GLU B 2 312 ? 9.818   -14.144 -5.673  1.00 97.62 312 B 1 
ATOM 2886 C C   . GLU B 2 312 ? 10.515  -15.438 -5.202  1.00 97.88 312 B 1 
ATOM 2887 O O   . GLU B 2 312 ? 10.090  -16.043 -4.225  1.00 97.60 312 B 1 
ATOM 2888 C CB  . GLU B 2 312 ? 8.743   -14.424 -6.731  1.00 97.55 312 B 1 
ATOM 2889 C CG  . GLU B 2 312 ? 7.433   -14.952 -6.120  1.00 94.01 312 B 1 
ATOM 2890 C CD  . GLU B 2 312 ? 6.555   -13.861 -5.487  1.00 95.85 312 B 1 
ATOM 2891 O OE1 . GLU B 2 312 ? 5.896   -14.118 -4.462  1.00 90.97 312 B 1 
ATOM 2892 O OE2 . GLU B 2 312 ? 6.354   -12.768 -6.077  1.00 92.70 312 B 1 
ATOM 2893 N N   . THR B 2 313 ? 11.621  -15.828 -5.830  1.00 97.85 313 B 1 
ATOM 2894 C CA  . THR B 2 313 ? 12.481  -16.931 -5.379  1.00 98.05 313 B 1 
ATOM 2895 C C   . THR B 2 313 ? 13.115  -16.614 -4.029  1.00 98.08 313 B 1 
ATOM 2896 O O   . THR B 2 313 ? 13.053  -17.434 -3.119  1.00 97.57 313 B 1 
ATOM 2897 C CB  . THR B 2 313 ? 13.574  -17.234 -6.410  1.00 97.77 313 B 1 
ATOM 2898 O OG1 . THR B 2 313 ? 12.991  -17.617 -7.629  1.00 94.55 313 B 1 
ATOM 2899 C CG2 . THR B 2 313 ? 14.522  -18.350 -5.994  1.00 95.25 313 B 1 
ATOM 2900 N N   . ILE B 2 314 ? 13.676  -15.417 -3.877  1.00 97.49 314 B 1 
ATOM 2901 C CA  . ILE B 2 314 ? 14.247  -14.957 -2.606  1.00 97.12 314 B 1 
ATOM 2902 C C   . ILE B 2 314 ? 13.170  -14.890 -1.521  1.00 96.93 314 B 1 
ATOM 2903 O O   . ILE B 2 314 ? 13.400  -15.362 -0.416  1.00 96.26 314 B 1 
ATOM 2904 C CB  . ILE B 2 314 ? 14.968  -13.603 -2.814  1.00 96.71 314 B 1 
ATOM 2905 C CG1 . ILE B 2 314 ? 16.243  -13.824 -3.667  1.00 95.82 314 B 1 
ATOM 2906 C CG2 . ILE B 2 314 ? 15.324  -12.961 -1.467  1.00 95.94 314 B 1 
ATOM 2907 C CD1 . ILE B 2 314 ? 16.874  -12.527 -4.186  1.00 93.71 314 B 1 
ATOM 2908 N N   . SER B 2 315 ? 11.975  -14.402 -1.846  1.00 96.92 315 B 1 
ATOM 2909 C CA  . SER B 2 315 ? 10.843  -14.363 -0.909  1.00 96.58 315 B 1 
ATOM 2910 C C   . SER B 2 315 ? 10.456  -15.769 -0.429  1.00 96.74 315 B 1 
ATOM 2911 O O   . SER B 2 315 ? 10.180  -15.941 0.747   1.00 96.15 315 B 1 
ATOM 2912 C CB  . SER B 2 315 ? 9.630   -13.697 -1.555  1.00 95.70 315 B 1 
ATOM 2913 O OG  . SER B 2 315 ? 9.930   -12.367 -1.929  1.00 91.50 315 B 1 
ATOM 2914 N N   . LEU B 2 316 ? 10.488  -16.773 -1.302  1.00 97.42 316 B 1 
ATOM 2915 C CA  . LEU B 2 316 ? 10.219  -18.159 -0.920  1.00 97.93 316 B 1 
ATOM 2916 C C   . LEU B 2 316 ? 11.322  -18.728 -0.010  1.00 98.05 316 B 1 
ATOM 2917 O O   . LEU B 2 316 ? 11.010  -19.400 0.968   1.00 97.63 316 B 1 
ATOM 2918 C CB  . LEU B 2 316 ? 10.047  -19.002 -2.195  1.00 98.14 316 B 1 
ATOM 2919 C CG  . LEU B 2 316 ? 9.712   -20.477 -1.920  1.00 97.89 316 B 1 
ATOM 2920 C CD1 . LEU B 2 316 ? 8.392   -20.648 -1.181  1.00 97.27 316 B 1 
ATOM 2921 C CD2 . LEU B 2 316 ? 9.616   -21.240 -3.242  1.00 97.17 316 B 1 
ATOM 2922 N N   . ILE B 2 317 ? 12.595  -18.424 -0.291  1.00 97.65 317 B 1 
ATOM 2923 C CA  . ILE B 2 317 ? 13.730  -18.840 0.556   1.00 97.55 317 B 1 
ATOM 2924 C C   . ILE B 2 317 ? 13.605  -18.235 1.957   1.00 97.28 317 B 1 
ATOM 2925 O O   . ILE B 2 317 ? 13.779  -18.945 2.944   1.00 96.25 317 B 1 
ATOM 2926 C CB  . ILE B 2 317 ? 15.068  -18.455 -0.122  1.00 97.53 317 B 1 
ATOM 2927 C CG1 . ILE B 2 317 ? 15.298  -19.303 -1.390  1.00 96.96 317 B 1 
ATOM 2928 C CG2 . ILE B 2 317 ? 16.256  -18.639 0.844   1.00 96.99 317 B 1 
ATOM 2929 C CD1 . ILE B 2 317 ? 16.380  -18.729 -2.326  1.00 95.96 317 B 1 
ATOM 2930 N N   . ILE B 2 318 ? 13.274  -16.948 2.045   1.00 96.81 318 B 1 
ATOM 2931 C CA  . ILE B 2 318 ? 13.037  -16.241 3.309   1.00 96.10 318 B 1 
ATOM 2932 C C   . ILE B 2 318 ? 11.837  -16.826 4.052   1.00 95.85 318 B 1 
ATOM 2933 O O   . ILE B 2 318 ? 11.912  -17.013 5.261   1.00 94.70 318 B 1 
ATOM 2934 C CB  . ILE B 2 318 ? 12.843  -14.730 3.041   1.00 95.34 318 B 1 
ATOM 2935 C CG1 . ILE B 2 318 ? 14.165  -14.088 2.559   1.00 93.59 318 B 1 
ATOM 2936 C CG2 . ILE B 2 318 ? 12.342  -14.004 4.299   1.00 93.46 318 B 1 
ATOM 2937 C CD1 . ILE B 2 318 ? 14.009  -12.654 2.022   1.00 91.40 318 B 1 
ATOM 2938 N N   . HIS B 2 319 ? 10.755  -17.145 3.344   1.00 96.51 319 B 1 
ATOM 2939 C CA  . HIS B 2 319 ? 9.558   -17.751 3.935   1.00 96.50 319 B 1 
ATOM 2940 C C   . HIS B 2 319 ? 9.852   -19.102 4.584   1.00 96.58 319 B 1 
ATOM 2941 O O   . HIS B 2 319 ? 9.326   -19.400 5.658   1.00 95.62 319 B 1 
ATOM 2942 C CB  . HIS B 2 319 ? 8.483   -17.888 2.848   1.00 96.30 319 B 1 
ATOM 2943 C CG  . HIS B 2 319 ? 7.291   -18.694 3.278   1.00 96.19 319 B 1 
ATOM 2944 N ND1 . HIS B 2 319 ? 6.311   -18.296 4.166   1.00 88.40 319 B 1 
ATOM 2945 C CD2 . HIS B 2 319 ? 6.993   -19.989 2.890   1.00 88.78 319 B 1 
ATOM 2946 C CE1 . HIS B 2 319 ? 5.452   -19.321 4.305   1.00 90.74 319 B 1 
ATOM 2947 N NE2 . HIS B 2 319 ? 5.837   -20.354 3.541   1.00 91.84 319 B 1 
ATOM 2948 N N   . TYR B 2 320 ? 10.696  -19.923 3.981   1.00 96.63 320 B 1 
ATOM 2949 C CA  . TYR B 2 320 ? 11.084  -21.211 4.547   1.00 96.40 320 B 1 
ATOM 2950 C C   . TYR B 2 320 ? 12.042  -21.083 5.732   1.00 95.76 320 B 1 
ATOM 2951 O O   . TYR B 2 320 ? 11.940  -21.875 6.660   1.00 93.14 320 B 1 
ATOM 2952 C CB  . TYR B 2 320 ? 11.686  -22.100 3.458   1.00 96.37 320 B 1 
ATOM 2953 C CG  . TYR B 2 320 ? 10.726  -22.591 2.390   1.00 96.82 320 B 1 
ATOM 2954 C CD1 . TYR B 2 320 ? 9.336   -22.714 2.630   1.00 94.60 320 B 1 
ATOM 2955 C CD2 . TYR B 2 320 ? 11.236  -22.989 1.138   1.00 94.75 320 B 1 
ATOM 2956 C CE1 . TYR B 2 320 ? 8.467   -23.225 1.655   1.00 94.34 320 B 1 
ATOM 2957 C CE2 . TYR B 2 320 ? 10.376  -23.516 0.154   1.00 94.27 320 B 1 
ATOM 2958 C CZ  . TYR B 2 320 ? 8.998   -23.628 0.419   1.00 95.47 320 B 1 
ATOM 2959 O OH  . TYR B 2 320 ? 8.158   -24.149 -0.538  1.00 93.81 320 B 1 
ATOM 2960 N N   . ASP B 2 321 ? 12.966  -20.129 5.698   1.00 95.68 321 B 1 
ATOM 2961 C CA  . ASP B 2 321 ? 13.970  -19.868 6.742   1.00 95.32 321 B 1 
ATOM 2962 C C   . ASP B 2 321 ? 14.633  -21.146 7.317   1.00 95.00 321 B 1 
ATOM 2963 O O   . ASP B 2 321 ? 14.780  -21.321 8.525   1.00 92.23 321 B 1 
ATOM 2964 C CB  . ASP B 2 321 ? 13.381  -18.932 7.817   1.00 94.20 321 B 1 
ATOM 2965 C CG  . ASP B 2 321 ? 14.461  -18.293 8.687   1.00 93.02 321 B 1 
ATOM 2966 O OD1 . ASP B 2 321 ? 15.603  -18.121 8.197   1.00 90.09 321 B 1 
ATOM 2967 O OD2 . ASP B 2 321 ? 14.151  -17.890 9.830   1.00 88.87 321 B 1 
ATOM 2968 N N   . SER B 2 322 ? 14.978  -22.088 6.437   1.00 94.69 322 B 1 
ATOM 2969 C CA  . SER B 2 322 ? 15.425  -23.430 6.831   1.00 93.78 322 B 1 
ATOM 2970 C C   . SER B 2 322 ? 16.573  -23.973 5.984   1.00 93.81 322 B 1 
ATOM 2971 O O   . SER B 2 322 ? 17.096  -25.045 6.273   1.00 90.72 322 B 1 
ATOM 2972 C CB  . SER B 2 322 ? 14.229  -24.394 6.805   1.00 91.55 322 B 1 
ATOM 2973 O OG  . SER B 2 322 ? 13.598  -24.413 5.534   1.00 87.70 322 B 1 
ATOM 2974 N N   . GLU B 2 323 ? 16.988  -23.254 4.945   1.00 93.50 323 B 1 
ATOM 2975 C CA  . GLU B 2 323 ? 18.023  -23.663 4.002   1.00 93.42 323 B 1 
ATOM 2976 C C   . GLU B 2 323 ? 19.211  -22.675 4.053   1.00 94.58 323 B 1 
ATOM 2977 O O   . GLU B 2 323 ? 19.256  -21.735 3.261   1.00 93.47 323 B 1 
ATOM 2978 C CB  . GLU B 2 323 ? 17.425  -23.771 2.591   1.00 91.84 323 B 1 
ATOM 2979 C CG  . GLU B 2 323 ? 16.339  -24.851 2.456   1.00 86.15 323 B 1 
ATOM 2980 C CD  . GLU B 2 323 ? 16.832  -26.257 2.807   1.00 86.72 323 B 1 
ATOM 2981 O OE1 . GLU B 2 323 ? 16.089  -26.985 3.510   1.00 78.25 323 B 1 
ATOM 2982 O OE2 . GLU B 2 323 ? 17.933  -26.631 2.365   1.00 80.08 323 B 1 
ATOM 2983 N N   . PRO B 2 324 ? 20.203  -22.876 4.959   1.00 95.17 324 B 1 
ATOM 2984 C CA  . PRO B 2 324 ? 21.266  -21.899 5.207   1.00 95.00 324 B 1 
ATOM 2985 C C   . PRO B 2 324 ? 22.024  -21.458 3.954   1.00 95.52 324 B 1 
ATOM 2986 O O   . PRO B 2 324 ? 22.262  -20.271 3.731   1.00 94.82 324 B 1 
ATOM 2987 C CB  . PRO B 2 324 ? 22.211  -22.570 6.215   1.00 93.80 324 B 1 
ATOM 2988 C CG  . PRO B 2 324 ? 21.302  -23.545 6.962   1.00 91.25 324 B 1 
ATOM 2989 C CD  . PRO B 2 324 ? 20.305  -23.982 5.896   1.00 93.84 324 B 1 
ATOM 2990 N N   . ASN B 2 325 ? 22.356  -22.400 3.073   1.00 96.26 325 B 1 
ATOM 2991 C CA  . ASN B 2 325 ? 23.056  -22.101 1.828   1.00 96.08 325 B 1 
ATOM 2992 C C   . ASN B 2 325 ? 22.232  -21.204 0.892   1.00 96.40 325 B 1 
ATOM 2993 O O   . ASN B 2 325 ? 22.773  -20.293 0.261   1.00 95.51 325 B 1 
ATOM 2994 C CB  . ASN B 2 325 ? 23.428  -23.418 1.130   1.00 94.84 325 B 1 
ATOM 2995 C CG  . ASN B 2 325 ? 24.534  -24.185 1.855   1.00 82.66 325 B 1 
ATOM 2996 O OD1 . ASN B 2 325 ? 25.327  -23.638 2.594   1.00 72.09 325 B 1 
ATOM 2997 N ND2 . ASN B 2 325 ? 24.624  -25.476 1.623   1.00 70.23 325 B 1 
ATOM 2998 N N   . LEU B 2 326 ? 20.923  -21.443 0.807   1.00 96.75 326 B 1 
ATOM 2999 C CA  . LEU B 2 326 ? 20.026  -20.616 -0.001  1.00 97.11 326 B 1 
ATOM 3000 C C   . LEU B 2 326 ? 19.837  -19.230 0.617   1.00 97.23 326 B 1 
ATOM 3001 O O   . LEU B 2 326 ? 19.843  -18.249 -0.123  1.00 96.73 326 B 1 
ATOM 3002 C CB  . LEU B 2 326 ? 18.667  -21.315 -0.185  1.00 97.04 326 B 1 
ATOM 3003 C CG  . LEU B 2 326 ? 18.685  -22.548 -1.107  1.00 96.38 326 B 1 
ATOM 3004 C CD1 . LEU B 2 326 ? 17.276  -23.146 -1.162  1.00 95.13 326 B 1 
ATOM 3005 C CD2 . LEU B 2 326 ? 19.097  -22.201 -2.538  1.00 94.69 326 B 1 
ATOM 3006 N N   . LEU B 2 327 ? 19.743  -19.124 1.944   1.00 96.81 327 B 1 
ATOM 3007 C CA  . LEU B 2 327 ? 19.631  -17.848 2.662   1.00 96.71 327 B 1 
ATOM 3008 C C   . LEU B 2 327 ? 20.872  -16.960 2.445   1.00 96.58 327 B 1 
ATOM 3009 O O   . LEU B 2 327 ? 20.738  -15.790 2.089   1.00 95.95 327 B 1 
ATOM 3010 C CB  . LEU B 2 327 ? 19.400  -18.138 4.153   1.00 96.38 327 B 1 
ATOM 3011 C CG  . LEU B 2 327 ? 17.972  -18.635 4.462   1.00 95.37 327 B 1 
ATOM 3012 C CD1 . LEU B 2 327 ? 17.945  -19.295 5.833   1.00 93.03 327 B 1 
ATOM 3013 C CD2 . LEU B 2 327 ? 16.975  -17.473 4.467   1.00 92.93 327 B 1 
ATOM 3014 N N   . VAL B 2 328 ? 22.073  -17.527 2.557   1.00 96.54 328 B 1 
ATOM 3015 C CA  . VAL B 2 328 ? 23.321  -16.800 2.284   1.00 96.04 328 B 1 
ATOM 3016 C C   . VAL B 2 328 ? 23.404  -16.375 0.813   1.00 96.00 328 B 1 
ATOM 3017 O O   . VAL B 2 328 ? 23.735  -15.223 0.513   1.00 95.54 328 B 1 
ATOM 3018 C CB  . VAL B 2 328 ? 24.548  -17.646 2.691   1.00 95.29 328 B 1 
ATOM 3019 C CG1 . VAL B 2 328 ? 25.869  -16.980 2.266   1.00 91.84 328 B 1 
ATOM 3020 C CG2 . VAL B 2 328 ? 24.592  -17.829 4.208   1.00 92.35 328 B 1 
ATOM 3021 N N   . ARG B 2 329 ? 23.049  -17.251 -0.116  1.00 97.02 329 B 1 
ATOM 3022 C CA  . ARG B 2 329 ? 23.019  -16.905 -1.547  1.00 96.88 329 B 1 
ATOM 3023 C C   . ARG B 2 329 ? 21.986  -15.823 -1.873  1.00 96.94 329 B 1 
ATOM 3024 O O   . ARG B 2 329 ? 22.284  -14.936 -2.671  1.00 96.17 329 B 1 
ATOM 3025 C CB  . ARG B 2 329 ? 22.749  -18.158 -2.388  1.00 96.35 329 B 1 
ATOM 3026 C CG  . ARG B 2 329 ? 23.969  -19.111 -2.427  1.00 92.20 329 B 1 
ATOM 3027 C CD  . ARG B 2 329 ? 23.697  -20.287 -3.363  1.00 90.11 329 B 1 
ATOM 3028 N NE  . ARG B 2 329 ? 23.590  -19.796 -4.749  1.00 86.41 329 B 1 
ATOM 3029 C CZ  . ARG B 2 329 ? 23.388  -20.502 -5.857  1.00 83.76 329 B 1 
ATOM 3030 N NH1 . ARG B 2 329 ? 23.220  -21.791 -5.859  1.00 77.87 329 B 1 
ATOM 3031 N NH2 . ARG B 2 329 ? 23.370  -19.867 -6.986  1.00 77.36 329 B 1 
ATOM 3032 N N   . ALA B 2 330 ? 20.820  -15.870 -1.250  1.00 96.80 330 B 1 
ATOM 3033 C CA  . ALA B 2 330 ? 19.799  -14.842 -1.378  1.00 96.77 330 B 1 
ATOM 3034 C C   . ALA B 2 330 ? 20.306  -13.488 -0.856  1.00 96.71 330 B 1 
ATOM 3035 O O   . ALA B 2 330 ? 20.183  -12.487 -1.558  1.00 96.14 330 B 1 
ATOM 3036 C CB  . ALA B 2 330 ? 18.536  -15.302 -0.638  1.00 96.62 330 B 1 
ATOM 3037 N N   . CYS B 2 331 ? 20.961  -13.477 0.310   1.00 96.86 331 B 1 
ATOM 3038 C CA  . CYS B 2 331 ? 21.571  -12.277 0.876   1.00 96.57 331 B 1 
ATOM 3039 C C   . CYS B 2 331 ? 22.621  -11.669 -0.076  1.00 96.40 331 B 1 
ATOM 3040 O O   . CYS B 2 331 ? 22.548  -10.487 -0.395  1.00 95.60 331 B 1 
ATOM 3041 C CB  . CYS B 2 331 ? 22.179  -12.623 2.241   1.00 95.78 331 B 1 
ATOM 3042 S SG  . CYS B 2 331 ? 22.791  -11.091 3.009   1.00 91.23 331 B 1 
ATOM 3043 N N   . ASN B 2 332 ? 23.526  -12.472 -0.604  1.00 96.03 332 B 1 
ATOM 3044 C CA  . ASN B 2 332 ? 24.544  -12.017 -1.546  1.00 95.31 332 B 1 
ATOM 3045 C C   . ASN B 2 332 ? 23.938  -11.473 -2.850  1.00 95.41 332 B 1 
ATOM 3046 O O   . ASN B 2 332 ? 24.404  -10.466 -3.386  1.00 94.31 332 B 1 
ATOM 3047 C CB  . ASN B 2 332 ? 25.516  -13.173 -1.818  1.00 94.10 332 B 1 
ATOM 3048 C CG  . ASN B 2 332 ? 26.373  -13.518 -0.609  1.00 87.64 332 B 1 
ATOM 3049 O OD1 . ASN B 2 332 ? 26.551  -12.747 0.308   1.00 79.36 332 B 1 
ATOM 3050 N ND2 . ASN B 2 332 ? 26.965  -14.694 -0.596  1.00 77.08 332 B 1 
ATOM 3051 N N   . GLN B 2 333 ? 22.875  -12.109 -3.337  1.00 96.53 333 B 1 
ATOM 3052 C CA  . GLN B 2 333 ? 22.161  -11.632 -4.519  1.00 96.57 333 B 1 
ATOM 3053 C C   . GLN B 2 333 ? 21.457  -10.290 -4.265  1.00 96.62 333 B 1 
ATOM 3054 O O   . GLN B 2 333 ? 21.492  -9.410  -5.122  1.00 95.72 333 B 1 
ATOM 3055 C CB  . GLN B 2 333 ? 21.162  -12.717 -4.962  1.00 96.10 333 B 1 
ATOM 3056 C CG  . GLN B 2 333 ? 20.406  -12.349 -6.237  1.00 92.91 333 B 1 
ATOM 3057 C CD  . GLN B 2 333 ? 21.350  -12.112 -7.420  1.00 92.90 333 B 1 
ATOM 3058 O OE1 . GLN B 2 333 ? 21.904  -13.040 -7.977  1.00 83.92 333 B 1 
ATOM 3059 N NE2 . GLN B 2 333 ? 21.575  -10.888 -7.816  1.00 82.19 333 B 1 
ATOM 3060 N N   . LEU B 2 334 ? 20.861  -10.111 -3.095  1.00 96.95 334 B 1 
ATOM 3061 C CA  . LEU B 2 334 ? 20.279  -8.828  -2.694  1.00 96.72 334 B 1 
ATOM 3062 C C   . LEU B 2 334 ? 21.351  -7.750  -2.524  1.00 96.40 334 B 1 
ATOM 3063 O O   . LEU B 2 334 ? 21.131  -6.621  -2.957  1.00 95.50 334 B 1 
ATOM 3064 C CB  . LEU B 2 334 ? 19.474  -9.008  -1.394  1.00 96.71 334 B 1 
ATOM 3065 C CG  . LEU B 2 334 ? 18.198  -9.845  -1.534  1.00 96.44 334 B 1 
ATOM 3066 C CD1 . LEU B 2 334 ? 17.602  -10.084 -0.140  1.00 95.46 334 B 1 
ATOM 3067 C CD2 . LEU B 2 334 ? 17.138  -9.164  -2.403  1.00 95.01 334 B 1 
ATOM 3068 N N   . GLY B 2 335 ? 22.513  -8.095  -1.999  1.00 96.21 335 B 1 
ATOM 3069 C CA  . GLY B 2 335 ? 23.666  -7.206  -1.885  1.00 95.61 335 B 1 
ATOM 3070 C C   . GLY B 2 335 ? 24.079  -6.576  -3.227  1.00 95.35 335 B 1 
ATOM 3071 O O   . GLY B 2 335 ? 24.373  -5.383  -3.292  1.00 94.09 335 B 1 
ATOM 3072 N N   . GLN B 2 336 ? 23.998  -7.342  -4.309  1.00 95.69 336 B 1 
ATOM 3073 C CA  . GLN B 2 336 ? 24.237  -6.819  -5.660  1.00 95.09 336 B 1 
ATOM 3074 C C   . GLN B 2 336 ? 23.178  -5.784  -6.093  1.00 94.80 336 B 1 
ATOM 3075 O O   . GLN B 2 336 ? 23.494  -4.842  -6.826  1.00 93.16 336 B 1 
ATOM 3076 C CB  . GLN B 2 336 ? 24.273  -7.970  -6.673  1.00 94.23 336 B 1 
ATOM 3077 C CG  . GLN B 2 336 ? 25.455  -8.918  -6.449  1.00 90.28 336 B 1 
ATOM 3078 C CD  . GLN B 2 336 ? 25.413  -10.153 -7.371  1.00 87.67 336 B 1 
ATOM 3079 O OE1 . GLN B 2 336 ? 24.651  -10.242 -8.323  1.00 80.50 336 B 1 
ATOM 3080 N NE2 . GLN B 2 336 ? 26.238  -11.138 -7.110  1.00 77.86 336 B 1 
ATOM 3081 N N   . PHE B 2 337 ? 21.947  -5.924  -5.629  1.00 95.87 337 B 1 
ATOM 3082 C CA  . PHE B 2 337 ? 20.880  -4.971  -5.941  1.00 95.55 337 B 1 
ATOM 3083 C C   . PHE B 2 337 ? 20.975  -3.659  -5.159  1.00 95.48 337 B 1 
ATOM 3084 O O   . PHE B 2 337 ? 20.408  -2.667  -5.617  1.00 94.20 337 B 1 
ATOM 3085 C CB  . PHE B 2 337 ? 19.502  -5.612  -5.749  1.00 95.09 337 B 1 
ATOM 3086 C CG  . PHE B 2 337 ? 19.126  -6.617  -6.812  1.00 94.28 337 B 1 
ATOM 3087 C CD1 . PHE B 2 337 ? 19.071  -6.233  -8.165  1.00 90.93 337 B 1 
ATOM 3088 C CD2 . PHE B 2 337 ? 18.774  -7.926  -6.451  1.00 90.95 337 B 1 
ATOM 3089 C CE1 . PHE B 2 337 ? 18.688  -7.145  -9.157  1.00 89.61 337 B 1 
ATOM 3090 C CE2 . PHE B 2 337 ? 18.386  -8.847  -7.439  1.00 89.29 337 B 1 
ATOM 3091 C CZ  . PHE B 2 337 ? 18.346  -8.449  -8.786  1.00 90.42 337 B 1 
ATOM 3092 N N   . LEU B 2 338 ? 21.701  -3.599  -4.041  1.00 95.08 338 B 1 
ATOM 3093 C CA  . LEU B 2 338 ? 21.875  -2.374  -3.253  1.00 94.52 338 B 1 
ATOM 3094 C C   . LEU B 2 338 ? 22.513  -1.231  -4.054  1.00 93.53 338 B 1 
ATOM 3095 O O   . LEU B 2 338 ? 22.233  -0.058  -3.813  1.00 90.88 338 B 1 
ATOM 3096 C CB  . LEU B 2 338 ? 22.737  -2.661  -2.009  1.00 94.21 338 B 1 
ATOM 3097 C CG  . LEU B 2 338 ? 22.143  -3.657  -0.999  1.00 93.75 338 B 1 
ATOM 3098 C CD1 . LEU B 2 338 ? 23.100  -3.810  0.180   1.00 91.75 338 B 1 
ATOM 3099 C CD2 . LEU B 2 338 ? 20.795  -3.197  -0.459  1.00 91.45 338 B 1 
ATOM 3100 N N   . GLN B 2 339 ? 23.324  -1.572  -5.043  1.00 92.73 339 B 1 
ATOM 3101 C CA  . GLN B 2 339 ? 24.000  -0.622  -5.935  1.00 91.45 339 B 1 
ATOM 3102 C C   . GLN B 2 339 ? 23.343  -0.538  -7.324  1.00 91.06 339 B 1 
ATOM 3103 O O   . GLN B 2 339 ? 23.893  0.053   -8.254  1.00 87.68 339 B 1 
ATOM 3104 C CB  . GLN B 2 339 ? 25.487  -0.967  -6.021  1.00 88.93 339 B 1 
ATOM 3105 C CG  . GLN B 2 339 ? 26.179  -0.890  -4.652  1.00 83.23 339 B 1 
ATOM 3106 C CD  . GLN B 2 339 ? 27.692  -1.151  -4.744  1.00 78.83 339 B 1 
ATOM 3107 O OE1 . GLN B 2 339 ? 28.250  -1.378  -5.803  1.00 70.57 339 B 1 
ATOM 3108 N NE2 . GLN B 2 339 ? 28.402  -1.118  -3.646  1.00 67.50 339 B 1 
ATOM 3109 N N   . HIS B 2 340 ? 22.170  -1.130  -7.493  1.00 91.63 340 B 1 
ATOM 3110 C CA  . HIS B 2 340 ? 21.495  -1.128  -8.782  1.00 91.25 340 B 1 
ATOM 3111 C C   . HIS B 2 340 ? 20.993  0.275   -9.165  1.00 91.24 340 B 1 
ATOM 3112 O O   . HIS B 2 340 ? 20.563  1.058   -8.329  1.00 89.49 340 B 1 
ATOM 3113 C CB  . HIS B 2 340 ? 20.357  -2.162  -8.789  1.00 90.43 340 B 1 
ATOM 3114 C CG  . HIS B 2 340 ? 19.896  -2.477  -10.180 1.00 89.30 340 B 1 
ATOM 3115 N ND1 . HIS B 2 340 ? 18.856  -1.889  -10.867 1.00 78.49 340 B 1 
ATOM 3116 C CD2 . HIS B 2 340 ? 20.485  -3.350  -11.071 1.00 78.14 340 B 1 
ATOM 3117 C CE1 . HIS B 2 340 ? 18.816  -2.388  -12.111 1.00 79.59 340 B 1 
ATOM 3118 N NE2 . HIS B 2 340 ? 19.799  -3.271  -12.274 1.00 80.90 340 B 1 
ATOM 3119 N N   . ARG B 2 341 ? 21.017  0.585   -10.454 1.00 90.89 341 B 1 
ATOM 3120 C CA  . ARG B 2 341 ? 20.578  1.901   -10.955 1.00 90.81 341 B 1 
ATOM 3121 C C   . ARG B 2 341 ? 19.094  2.204   -10.683 1.00 91.88 341 B 1 
ATOM 3122 O O   . ARG B 2 341 ? 18.719  3.367   -10.574 1.00 89.02 341 B 1 
ATOM 3123 C CB  . ARG B 2 341 ? 20.902  2.030   -12.446 1.00 88.67 341 B 1 
ATOM 3124 C CG  . ARG B 2 341 ? 20.088  1.060   -13.315 1.00 76.95 341 B 1 
ATOM 3125 C CD  . ARG B 2 341 ? 20.409  1.203   -14.795 1.00 70.47 341 B 1 
ATOM 3126 N NE  . ARG B 2 341 ? 19.549  0.308   -15.584 1.00 59.55 341 B 1 
ATOM 3127 C CZ  . ARG B 2 341 ? 19.566  0.161   -16.906 1.00 50.54 341 B 1 
ATOM 3128 N NH1 . ARG B 2 341 ? 20.393  0.838   -17.652 1.00 45.36 341 B 1 
ATOM 3129 N NH2 . ARG B 2 341 ? 18.740  -0.668  -17.468 1.00 43.11 341 B 1 
ATOM 3130 N N   . GLU B 2 342 ? 18.251  1.174   -10.620 1.00 91.11 342 B 1 
ATOM 3131 C CA  . GLU B 2 342 ? 16.813  1.328   -10.428 1.00 91.42 342 B 1 
ATOM 3132 C C   . GLU B 2 342 ? 16.464  1.437   -8.938  1.00 92.87 342 B 1 
ATOM 3133 O O   . GLU B 2 342 ? 16.709  0.515   -8.163  1.00 92.05 342 B 1 
ATOM 3134 C CB  . GLU B 2 342 ? 16.034  0.174   -11.075 1.00 89.64 342 B 1 
ATOM 3135 C CG  . GLU B 2 342 ? 16.109  0.208   -12.613 1.00 79.80 342 B 1 
ATOM 3136 C CD  . GLU B 2 342 ? 15.383  -0.958  -13.288 1.00 74.99 342 B 1 
ATOM 3137 O OE1 . GLU B 2 342 ? 15.819  -1.347  -14.395 1.00 68.19 342 B 1 
ATOM 3138 O OE2 . GLU B 2 342 ? 14.403  -1.470  -12.703 1.00 68.51 342 B 1 
ATOM 3139 N N   . THR B 2 343 ? 15.833  2.537   -8.551  1.00 93.04 343 B 1 
ATOM 3140 C CA  . THR B 2 343 ? 15.440  2.824   -7.164  1.00 94.02 343 B 1 
ATOM 3141 C C   . THR B 2 343 ? 14.551  1.744   -6.564  1.00 94.75 343 B 1 
ATOM 3142 O O   . THR B 2 343 ? 14.770  1.333   -5.424  1.00 93.68 343 B 1 
ATOM 3143 C CB  . THR B 2 343 ? 14.721  4.177   -7.102  1.00 92.84 343 B 1 
ATOM 3144 O OG1 . THR B 2 343 ? 15.519  5.160   -7.710  1.00 85.46 343 B 1 
ATOM 3145 C CG2 . THR B 2 343 ? 14.429  4.642   -5.680  1.00 84.77 343 B 1 
ATOM 3146 N N   . ASN B 2 344 ? 13.601  1.216   -7.331  1.00 92.21 344 B 1 
ATOM 3147 C CA  . ASN B 2 344 ? 12.701  0.171   -6.845  1.00 92.17 344 B 1 
ATOM 3148 C C   . ASN B 2 344 ? 13.439  -1.120  -6.475  1.00 93.20 344 B 1 
ATOM 3149 O O   . ASN B 2 344 ? 13.081  -1.766  -5.501  1.00 92.58 344 B 1 
ATOM 3150 C CB  . ASN B 2 344 ? 11.623  -0.114  -7.904  1.00 89.93 344 B 1 
ATOM 3151 C CG  . ASN B 2 344 ? 10.646  1.038   -8.097  1.00 79.88 344 B 1 
ATOM 3152 O OD1 . ASN B 2 344 ? 10.633  2.022   -7.386  1.00 70.80 344 B 1 
ATOM 3153 N ND2 . ASN B 2 344 ? 9.788   0.942   -9.086  1.00 68.70 344 B 1 
ATOM 3154 N N   . LEU B 2 345 ? 14.489  -1.485  -7.209  1.00 94.16 345 B 1 
ATOM 3155 C CA  . LEU B 2 345 ? 15.290  -2.673  -6.901  1.00 94.86 345 B 1 
ATOM 3156 C C   . LEU B 2 345 ? 16.127  -2.466  -5.639  1.00 95.74 345 B 1 
ATOM 3157 O O   . LEU B 2 345 ? 16.195  -3.371  -4.816  1.00 95.04 345 B 1 
ATOM 3158 C CB  . LEU B 2 345 ? 16.173  -3.053  -8.101  1.00 93.79 345 B 1 
ATOM 3159 C CG  . LEU B 2 345 ? 15.386  -3.524  -9.339  1.00 90.79 345 B 1 
ATOM 3160 C CD1 . LEU B 2 345 ? 16.365  -3.867  -10.466 1.00 87.37 345 B 1 
ATOM 3161 C CD2 . LEU B 2 345 ? 14.549  -4.775  -9.078  1.00 86.75 345 B 1 
ATOM 3162 N N   . ARG B 2 346 ? 16.684  -1.271  -5.432  1.00 95.25 346 B 1 
ATOM 3163 C CA  . ARG B 2 346 ? 17.382  -0.927  -4.182  1.00 95.42 346 B 1 
ATOM 3164 C C   . ARG B 2 346 ? 16.444  -0.990  -2.981  1.00 96.03 346 B 1 
ATOM 3165 O O   . ARG B 2 346 ? 16.793  -1.596  -1.974  1.00 95.79 346 B 1 
ATOM 3166 C CB  . ARG B 2 346 ? 18.036  0.458   -4.270  1.00 94.56 346 B 1 
ATOM 3167 C CG  . ARG B 2 346 ? 19.120  0.540   -5.355  1.00 92.32 346 B 1 
ATOM 3168 C CD  . ARG B 2 346 ? 20.003  1.800   -5.191  1.00 91.45 346 B 1 
ATOM 3169 N NE  . ARG B 2 346 ? 19.245  3.059   -5.302  1.00 88.12 346 B 1 
ATOM 3170 C CZ  . ARG B 2 346 ? 18.910  3.704   -6.402  1.00 89.41 346 B 1 
ATOM 3171 N NH1 . ARG B 2 346 ? 19.195  3.260   -7.592  1.00 77.99 346 B 1 
ATOM 3172 N NH2 . ARG B 2 346 ? 18.288  4.839   -6.318  1.00 81.86 346 B 1 
ATOM 3173 N N   . TYR B 2 347 ? 15.232  -0.434  -3.115  1.00 95.52 347 B 1 
ATOM 3174 C CA  . TYR B 2 347 ? 14.209  -0.483  -2.069  1.00 95.88 347 B 1 
ATOM 3175 C C   . TYR B 2 347 ? 13.843  -1.921  -1.699  1.00 96.12 347 B 1 
ATOM 3176 O O   . TYR B 2 347 ? 13.936  -2.303  -0.531  1.00 95.95 347 B 1 
ATOM 3177 C CB  . TYR B 2 347 ? 12.975  0.302   -2.518  1.00 95.27 347 B 1 
ATOM 3178 C CG  . TYR B 2 347 ? 11.850  0.285   -1.495  1.00 94.88 347 B 1 
ATOM 3179 C CD1 . TYR B 2 347 ? 10.935  -0.777  -1.468  1.00 93.36 347 B 1 
ATOM 3180 C CD2 . TYR B 2 347 ? 11.749  1.317   -0.542  1.00 93.20 347 B 1 
ATOM 3181 C CE1 . TYR B 2 347 ? 9.931   -0.824  -0.487  1.00 92.30 347 B 1 
ATOM 3182 C CE2 . TYR B 2 347 ? 10.748  1.282   0.440   1.00 91.63 347 B 1 
ATOM 3183 C CZ  . TYR B 2 347 ? 9.836   0.202   0.475   1.00 92.20 347 B 1 
ATOM 3184 O OH  . TYR B 2 347 ? 8.872   0.156   1.436   1.00 90.29 347 B 1 
ATOM 3185 N N   . LEU B 2 348 ? 13.495  -2.751  -2.687  1.00 95.52 348 B 1 
ATOM 3186 C CA  . LEU B 2 348 ? 13.103  -4.146  -2.461  1.00 95.17 348 B 1 
ATOM 3187 C C   . LEU B 2 348 ? 14.245  -4.996  -1.887  1.00 95.99 348 B 1 
ATOM 3188 O O   . LEU B 2 348 ? 14.000  -5.878  -1.062  1.00 95.49 348 B 1 
ATOM 3189 C CB  . LEU B 2 348 ? 12.627  -4.758  -3.794  1.00 94.21 348 B 1 
ATOM 3190 C CG  . LEU B 2 348 ? 11.288  -4.208  -4.323  1.00 90.69 348 B 1 
ATOM 3191 C CD1 . LEU B 2 348 ? 11.040  -4.759  -5.735  1.00 87.01 348 B 1 
ATOM 3192 C CD2 . LEU B 2 348 ? 10.104  -4.609  -3.439  1.00 86.67 348 B 1 
ATOM 3193 N N   . ALA B 2 349 ? 15.483  -4.724  -2.288  1.00 96.24 349 B 1 
ATOM 3194 C CA  . ALA B 2 349 ? 16.653  -5.397  -1.742  1.00 96.62 349 B 1 
ATOM 3195 C C   . ALA B 2 349 ? 16.839  -5.074  -0.255  1.00 97.09 349 B 1 
ATOM 3196 O O   . ALA B 2 349 ? 16.963  -5.991  0.546   1.00 96.70 349 B 1 
ATOM 3197 C CB  . ALA B 2 349 ? 17.880  -5.023  -2.569  1.00 96.20 349 B 1 
ATOM 3198 N N   . LEU B 2 350 ? 16.786  -3.797  0.118   1.00 96.99 350 B 1 
ATOM 3199 C CA  . LEU B 2 350 ? 16.880  -3.362  1.515   1.00 97.08 350 B 1 
ATOM 3200 C C   . LEU B 2 350 ? 15.760  -3.951  2.378   1.00 97.04 350 B 1 
ATOM 3201 O O   . LEU B 2 350 ? 16.028  -4.459  3.466   1.00 96.40 350 B 1 
ATOM 3202 C CB  . LEU B 2 350 ? 16.836  -1.824  1.573   1.00 96.71 350 B 1 
ATOM 3203 C CG  . LEU B 2 350 ? 18.099  -1.121  1.061   1.00 96.09 350 B 1 
ATOM 3204 C CD1 . LEU B 2 350 ? 17.812  0.370   0.851   1.00 94.66 350 B 1 
ATOM 3205 C CD2 . LEU B 2 350 ? 19.254  -1.241  2.049   1.00 94.13 350 B 1 
ATOM 3206 N N   . GLU B 2 351 ? 14.527  -3.948  1.879   1.00 96.44 351 B 1 
ATOM 3207 C CA  . GLU B 2 351 ? 13.374  -4.516  2.583   1.00 95.75 351 B 1 
ATOM 3208 C C   . GLU B 2 351 ? 13.539  -6.021  2.824   1.00 95.90 351 B 1 
ATOM 3209 O O   . GLU B 2 351 ? 13.370  -6.500  3.952   1.00 95.11 351 B 1 
ATOM 3210 C CB  . GLU B 2 351 ? 12.098  -4.204  1.790   1.00 94.49 351 B 1 
ATOM 3211 C CG  . GLU B 2 351 ? 10.825  -4.709  2.484   1.00 88.34 351 B 1 
ATOM 3212 C CD  . GLU B 2 351 ? 9.574   -4.122  1.822   1.00 84.33 351 B 1 
ATOM 3213 O OE1 . GLU B 2 351 ? 8.854   -3.359  2.517   1.00 76.47 351 B 1 
ATOM 3214 O OE2 . GLU B 2 351 ? 9.371   -4.354  0.612   1.00 78.10 351 B 1 
ATOM 3215 N N   . SER B 2 352 ? 13.945  -6.768  1.806   1.00 96.09 352 B 1 
ATOM 3216 C CA  . SER B 2 352 ? 14.158  -8.207  1.928   1.00 96.06 352 B 1 
ATOM 3217 C C   . SER B 2 352 ? 15.338  -8.545  2.854   1.00 96.57 352 B 1 
ATOM 3218 O O   . SER B 2 352 ? 15.275  -9.491  3.639   1.00 95.64 352 B 1 
ATOM 3219 C CB  . SER B 2 352 ? 14.387  -8.836  0.549   1.00 95.17 352 B 1 
ATOM 3220 O OG  . SER B 2 352 ? 13.311  -8.563  -0.327  1.00 89.16 352 B 1 
ATOM 3221 N N   . MET B 2 353 ? 16.403  -7.739  2.829   1.00 96.81 353 B 1 
ATOM 3222 C CA  . MET B 2 353 ? 17.545  -7.894  3.730   1.00 97.09 353 B 1 
ATOM 3223 C C   . MET B 2 353 ? 17.202  -7.590  5.188   1.00 97.04 353 B 1 
ATOM 3224 O O   . MET B 2 353 ? 17.803  -8.206  6.066   1.00 96.13 353 B 1 
ATOM 3225 C CB  . MET B 2 353 ? 18.718  -7.030  3.274   1.00 96.43 353 B 1 
ATOM 3226 C CG  . MET B 2 353 ? 19.411  -7.597  2.039   1.00 92.26 353 B 1 
ATOM 3227 S SD  . MET B 2 353 ? 20.804  -6.607  1.434   1.00 90.93 353 B 1 
ATOM 3228 C CE  . MET B 2 353 ? 22.052  -7.050  2.655   1.00 82.63 353 B 1 
ATOM 3229 N N   . CYS B 2 354 ? 16.224  -6.730  5.485   1.00 96.51 354 B 1 
ATOM 3230 C CA  . CYS B 2 354 ? 15.749  -6.540  6.859   1.00 96.05 354 B 1 
ATOM 3231 C C   . CYS B 2 354 ? 15.193  -7.846  7.459   1.00 95.67 354 B 1 
ATOM 3232 O O   . CYS B 2 354 ? 15.424  -8.125  8.628   1.00 94.18 354 B 1 
ATOM 3233 C CB  . CYS B 2 354 ? 14.661  -5.456  6.923   1.00 95.25 354 B 1 
ATOM 3234 S SG  . CYS B 2 354 ? 15.342  -3.803  6.597   1.00 92.05 354 B 1 
ATOM 3235 N N   . THR B 2 355 ? 14.507  -8.642  6.652   1.00 95.44 355 B 1 
ATOM 3236 C CA  . THR B 2 355 ? 13.995  -9.948  7.094   1.00 94.45 355 B 1 
ATOM 3237 C C   . THR B 2 355 ? 15.131  -10.961 7.234   1.00 95.07 355 B 1 
ATOM 3238 O O   . THR B 2 355 ? 15.195  -11.677 8.221   1.00 93.80 355 B 1 
ATOM 3239 C CB  . THR B 2 355 ? 12.922  -10.479 6.138   1.00 92.98 355 B 1 
ATOM 3240 O OG1 . THR B 2 355 ? 11.988  -9.474  5.822   1.00 88.45 355 B 1 
ATOM 3241 C CG2 . THR B 2 355 ? 12.139  -11.632 6.769   1.00 86.96 355 B 1 
ATOM 3242 N N   . LEU B 2 356 ? 16.088  -10.972 6.307   1.00 95.63 356 B 1 
ATOM 3243 C CA  . LEU B 2 356 ? 17.263  -11.837 6.403   1.00 95.92 356 B 1 
ATOM 3244 C C   . LEU B 2 356 ? 18.149  -11.522 7.614   1.00 96.09 356 B 1 
ATOM 3245 O O   . LEU B 2 356 ? 18.769  -12.429 8.160   1.00 94.45 356 B 1 
ATOM 3246 C CB  . LEU B 2 356 ? 18.090  -11.723 5.111   1.00 95.60 356 B 1 
ATOM 3247 C CG  . LEU B 2 356 ? 17.474  -12.447 3.902   1.00 94.69 356 B 1 
ATOM 3248 C CD1 . LEU B 2 356 ? 18.287  -12.112 2.658   1.00 92.44 356 B 1 
ATOM 3249 C CD2 . LEU B 2 356 ? 17.491  -13.962 4.079   1.00 91.93 356 B 1 
ATOM 3250 N N   . ALA B 2 357 ? 18.191  -10.265 8.065   1.00 96.09 357 B 1 
ATOM 3251 C CA  . ALA B 2 357 ? 18.955  -9.872  9.248   1.00 95.54 357 B 1 
ATOM 3252 C C   . ALA B 2 357 ? 18.421  -10.490 10.546  1.00 94.77 357 B 1 
ATOM 3253 O O   . ALA B 2 357 ? 19.168  -10.594 11.509  1.00 92.60 357 B 1 
ATOM 3254 C CB  . ALA B 2 357 ? 18.966  -8.344  9.332   1.00 95.30 357 B 1 
ATOM 3255 N N   . SER B 2 358 ? 17.149  -10.911 10.574  1.00 93.84 358 B 1 
ATOM 3256 C CA  . SER B 2 358 ? 16.569  -11.583 11.742  1.00 91.92 358 B 1 
ATOM 3257 C C   . SER B 2 358 ? 16.769  -13.103 11.759  1.00 92.06 358 B 1 
ATOM 3258 O O   . SER B 2 358 ? 16.521  -13.723 12.786  1.00 88.45 358 B 1 
ATOM 3259 C CB  . SER B 2 358 ? 15.084  -11.237 11.901  1.00 88.94 358 B 1 
ATOM 3260 O OG  . SER B 2 358 ? 14.281  -11.632 10.810  1.00 77.98 358 B 1 
ATOM 3261 N N   . SER B 2 359 ? 17.242  -13.684 10.668  1.00 92.31 359 B 1 
ATOM 3262 C CA  . SER B 2 359 ? 17.545  -15.114 10.580  1.00 92.25 359 B 1 
ATOM 3263 C C   . SER B 2 359 ? 18.962  -15.401 11.089  1.00 92.69 359 B 1 
ATOM 3264 O O   . SER B 2 359 ? 19.921  -14.763 10.655  1.00 90.99 359 B 1 
ATOM 3265 C CB  . SER B 2 359 ? 17.396  -15.601 9.139   1.00 91.40 359 B 1 
ATOM 3266 O OG  . SER B 2 359 ? 17.764  -16.955 9.025   1.00 86.19 359 B 1 
ATOM 3267 N N   . GLU B 2 360 ? 19.095  -16.401 11.956  1.00 92.28 360 B 1 
ATOM 3268 C CA  . GLU B 2 360 ? 20.391  -16.853 12.462  1.00 91.51 360 B 1 
ATOM 3269 C C   . GLU B 2 360 ? 21.327  -17.352 11.348  1.00 92.25 360 B 1 
ATOM 3270 O O   . GLU B 2 360 ? 22.543  -17.174 11.424  1.00 89.47 360 B 1 
ATOM 3271 C CB  . GLU B 2 360 ? 20.180  -17.931 13.545  1.00 88.71 360 B 1 
ATOM 3272 C CG  . GLU B 2 360 ? 19.532  -19.225 13.031  1.00 77.47 360 B 1 
ATOM 3273 C CD  . GLU B 2 360 ? 19.289  -20.274 14.134  1.00 72.33 360 B 1 
ATOM 3274 O OE1 . GLU B 2 360 ? 18.628  -21.287 13.831  1.00 64.30 360 B 1 
ATOM 3275 O OE2 . GLU B 2 360 ? 19.778  -20.081 15.263  1.00 67.51 360 B 1 
ATOM 3276 N N   . PHE B 2 361 ? 20.774  -17.872 10.272  1.00 92.41 361 B 1 
ATOM 3277 C CA  . PHE B 2 361 ? 21.543  -18.406 9.146   1.00 92.02 361 B 1 
ATOM 3278 C C   . PHE B 2 361 ? 22.105  -17.333 8.205   1.00 92.79 361 B 1 
ATOM 3279 O O   . PHE B 2 361 ? 23.022  -17.610 7.431   1.00 89.98 361 B 1 
ATOM 3280 C CB  . PHE B 2 361 ? 20.658  -19.370 8.357   1.00 91.29 361 B 1 
ATOM 3281 C CG  . PHE B 2 361 ? 20.102  -20.516 9.168   1.00 90.81 361 B 1 
ATOM 3282 C CD1 . PHE B 2 361 ? 20.968  -21.428 9.791   1.00 86.59 361 B 1 
ATOM 3283 C CD2 . PHE B 2 361 ? 18.714  -20.656 9.325   1.00 87.16 361 B 1 
ATOM 3284 C CE1 . PHE B 2 361 ? 20.463  -22.474 10.559  1.00 85.26 361 B 1 
ATOM 3285 C CE2 . PHE B 2 361 ? 18.196  -21.707 10.095  1.00 84.96 361 B 1 
ATOM 3286 C CZ  . PHE B 2 361 ? 19.070  -22.618 10.719  1.00 86.51 361 B 1 
ATOM 3287 N N   . SER B 2 362 ? 21.565  -16.132 8.230   1.00 92.02 362 B 1 
ATOM 3288 C CA  . SER B 2 362 ? 21.919  -15.073 7.283   1.00 92.55 362 B 1 
ATOM 3289 C C   . SER B 2 362 ? 22.344  -13.755 7.931   1.00 93.87 362 B 1 
ATOM 3290 O O   . SER B 2 362 ? 22.854  -12.889 7.220   1.00 92.72 362 B 1 
ATOM 3291 C CB  . SER B 2 362 ? 20.786  -14.852 6.281   1.00 90.57 362 B 1 
ATOM 3292 O OG  . SER B 2 362 ? 19.570  -14.566 6.921   1.00 88.78 362 B 1 
ATOM 3293 N N   . HIS B 2 363 ? 22.229  -13.612 9.254   1.00 93.28 363 B 1 
ATOM 3294 C CA  . HIS B 2 363 ? 22.600  -12.395 9.982   1.00 93.70 363 B 1 
ATOM 3295 C C   . HIS B 2 363 ? 24.034  -11.936 9.679   1.00 94.69 363 B 1 
ATOM 3296 O O   . HIS B 2 363 ? 24.246  -10.785 9.282   1.00 93.74 363 B 1 
ATOM 3297 C CB  . HIS B 2 363 ? 22.405  -12.629 11.485  1.00 92.15 363 B 1 
ATOM 3298 C CG  . HIS B 2 363 ? 22.660  -11.389 12.297  1.00 91.23 363 B 1 
ATOM 3299 N ND1 . HIS B 2 363 ? 21.782  -10.335 12.454  1.00 81.71 363 B 1 
ATOM 3300 C CD2 . HIS B 2 363 ? 23.802  -11.064 12.988  1.00 80.90 363 B 1 
ATOM 3301 C CE1 . HIS B 2 363 ? 22.377  -9.404  13.220  1.00 81.98 363 B 1 
ATOM 3302 N NE2 . HIS B 2 363 ? 23.598  -9.814  13.562  1.00 82.52 363 B 1 
ATOM 3303 N N   . GLU B 2 364 ? 25.014  -12.821 9.774   1.00 94.91 364 B 1 
ATOM 3304 C CA  . GLU B 2 364 ? 26.408  -12.505 9.467   1.00 94.70 364 B 1 
ATOM 3305 C C   . GLU B 2 364 ? 26.619  -12.119 7.995   1.00 95.20 364 B 1 
ATOM 3306 O O   . GLU B 2 364 ? 27.365  -11.192 7.685   1.00 93.78 364 B 1 
ATOM 3307 C CB  . GLU B 2 364 ? 27.324  -13.679 9.843   1.00 93.55 364 B 1 
ATOM 3308 C CG  . GLU B 2 364 ? 27.473  -13.878 11.361  1.00 86.71 364 B 1 
ATOM 3309 C CD  . GLU B 2 364 ? 28.025  -12.623 12.067  1.00 85.09 364 B 1 
ATOM 3310 O OE1 . GLU B 2 364 ? 27.485  -12.235 13.128  1.00 76.18 364 B 1 
ATOM 3311 O OE2 . GLU B 2 364 ? 28.943  -11.971 11.533  1.00 77.84 364 B 1 
ATOM 3312 N N   . ALA B 2 365 ? 25.904  -12.773 7.077   1.00 95.45 365 B 1 
ATOM 3313 C CA  . ALA B 2 365 ? 25.962  -12.419 5.661   1.00 95.44 365 B 1 
ATOM 3314 C C   . ALA B 2 365 ? 25.392  -11.014 5.408   1.00 95.92 365 B 1 
ATOM 3315 O O   . ALA B 2 365 ? 25.944  -10.269 4.599   1.00 95.05 365 B 1 
ATOM 3316 C CB  . ALA B 2 365 ? 25.233  -13.491 4.843   1.00 94.56 365 B 1 
ATOM 3317 N N   . VAL B 2 366 ? 24.331  -10.614 6.113   1.00 96.53 366 B 1 
ATOM 3318 C CA  . VAL B 2 366 ? 23.772  -9.261  6.025   1.00 96.97 366 B 1 
ATOM 3319 C C   . VAL B 2 366 ? 24.777  -8.214  6.529   1.00 96.85 366 B 1 
ATOM 3320 O O   . VAL B 2 366 ? 24.988  -7.209  5.855   1.00 96.15 366 B 1 
ATOM 3321 C CB  . VAL B 2 366 ? 22.433  -9.155  6.782   1.00 96.51 366 B 1 
ATOM 3322 C CG1 . VAL B 2 366 ? 21.907  -7.717  6.806   1.00 93.65 366 B 1 
ATOM 3323 C CG2 . VAL B 2 366 ? 21.352  -10.013 6.122   1.00 94.34 366 B 1 
ATOM 3324 N N   . LYS B 2 367 ? 25.454  -8.478  7.651   1.00 96.87 367 B 1 
ATOM 3325 C CA  . LYS B 2 367 ? 26.462  -7.571  8.221   1.00 96.53 367 B 1 
ATOM 3326 C C   . LYS B 2 367 ? 27.609  -7.247  7.262   1.00 96.43 367 B 1 
ATOM 3327 O O   . LYS B 2 367 ? 28.145  -6.144  7.338   1.00 95.42 367 B 1 
ATOM 3328 C CB  . LYS B 2 367 ? 27.032  -8.168  9.515   1.00 95.51 367 B 1 
ATOM 3329 C CG  . LYS B 2 367 ? 26.031  -8.091  10.689  1.00 92.58 367 B 1 
ATOM 3330 C CD  . LYS B 2 367 ? 26.480  -8.952  11.882  1.00 90.98 367 B 1 
ATOM 3331 C CE  . LYS B 2 367 ? 27.842  -8.550  12.447  1.00 84.90 367 B 1 
ATOM 3332 N NZ  . LYS B 2 367 ? 28.298  -9.544  13.439  1.00 81.80 367 B 1 
ATOM 3333 N N   . THR B 2 368 ? 27.957  -8.132  6.340   1.00 96.36 368 B 1 
ATOM 3334 C CA  . THR B 2 368 ? 29.007  -7.858  5.344   1.00 95.58 368 B 1 
ATOM 3335 C C   . THR B 2 368 ? 28.669  -6.671  4.425   1.00 95.62 368 B 1 
ATOM 3336 O O   . THR B 2 368 ? 29.565  -6.087  3.816   1.00 94.11 368 B 1 
ATOM 3337 C CB  . THR B 2 368 ? 29.335  -9.076  4.469   1.00 94.32 368 B 1 
ATOM 3338 O OG1 . THR B 2 368 ? 28.283  -9.399  3.594   1.00 85.98 368 B 1 
ATOM 3339 C CG2 . THR B 2 368 ? 29.690  -10.319 5.274   1.00 83.42 368 B 1 
ATOM 3340 N N   . HIS B 2 369 ? 27.400  -6.262  4.357   1.00 96.49 369 B 1 
ATOM 3341 C CA  . HIS B 2 369 ? 26.940  -5.153  3.527   1.00 96.23 369 B 1 
ATOM 3342 C C   . HIS B 2 369 ? 26.817  -3.821  4.286   1.00 96.58 369 B 1 
ATOM 3343 O O   . HIS B 2 369 ? 26.336  -2.848  3.706   1.00 95.67 369 B 1 
ATOM 3344 C CB  . HIS B 2 369 ? 25.632  -5.556  2.839   1.00 95.83 369 B 1 
ATOM 3345 C CG  . HIS B 2 369 ? 25.791  -6.751  1.942   1.00 95.16 369 B 1 
ATOM 3346 N ND1 . HIS B 2 369 ? 26.488  -6.788  0.751   1.00 86.27 369 B 1 
ATOM 3347 C CD2 . HIS B 2 369 ? 25.321  -8.023  2.161   1.00 86.74 369 B 1 
ATOM 3348 C CE1 . HIS B 2 369 ? 26.440  -8.038  0.274   1.00 87.95 369 B 1 
ATOM 3349 N NE2 . HIS B 2 369 ? 25.733  -8.822  1.099   1.00 89.17 369 B 1 
ATOM 3350 N N   . ILE B 2 370 ? 27.268  -3.732  5.549   1.00 96.72 370 B 1 
ATOM 3351 C CA  . ILE B 2 370 ? 27.090  -2.559  6.411   1.00 97.05 370 B 1 
ATOM 3352 C C   . ILE B 2 370 ? 27.547  -1.250  5.748   1.00 97.03 370 B 1 
ATOM 3353 O O   . ILE B 2 370 ? 26.784  -0.281  5.726   1.00 96.23 370 B 1 
ATOM 3354 C CB  . ILE B 2 370 ? 27.751  -2.779  7.784   1.00 96.75 370 B 1 
ATOM 3355 C CG1 . ILE B 2 370 ? 27.385  -1.627  8.742   1.00 95.51 370 B 1 
ATOM 3356 C CG2 . ILE B 2 370 ? 29.280  -2.969  7.695   1.00 94.12 370 B 1 
ATOM 3357 C CD1 . ILE B 2 370 ? 27.789  -1.870  10.199  1.00 91.31 370 B 1 
ATOM 3358 N N   . ASP B 2 371 ? 28.729  -1.223  5.149   1.00 96.65 371 B 1 
ATOM 3359 C CA  . ASP B 2 371 ? 29.273  -0.006  4.534   1.00 96.27 371 B 1 
ATOM 3360 C C   . ASP B 2 371 ? 28.450  0.448   3.319   1.00 96.06 371 B 1 
ATOM 3361 O O   . ASP B 2 371 ? 28.214  1.641   3.122   1.00 94.83 371 B 1 
ATOM 3362 C CB  . ASP B 2 371 ? 30.737  -0.234  4.126   1.00 95.68 371 B 1 
ATOM 3363 C CG  . ASP B 2 371 ? 31.658  -0.435  5.324   1.00 93.75 371 B 1 
ATOM 3364 O OD1 . ASP B 2 371 ? 31.421  0.204   6.378   1.00 89.05 371 B 1 
ATOM 3365 O OD2 . ASP B 2 371 ? 32.617  -1.229  5.175   1.00 88.89 371 B 1 
ATOM 3366 N N   . THR B 2 372 ? 27.940  -0.508  2.538   1.00 95.78 372 B 1 
ATOM 3367 C CA  . THR B 2 372 ? 27.053  -0.210  1.400   1.00 95.11 372 B 1 
ATOM 3368 C C   . THR B 2 372 ? 25.728  0.383   1.874   1.00 95.20 372 B 1 
ATOM 3369 O O   . THR B 2 372 ? 25.233  1.332   1.278   1.00 94.04 372 B 1 
ATOM 3370 C CB  . THR B 2 372 ? 26.802  -1.482  0.574   1.00 94.19 372 B 1 
ATOM 3371 O OG1 . THR B 2 372 ? 28.022  -2.040  0.156   1.00 89.92 372 B 1 
ATOM 3372 C CG2 . THR B 2 372 ? 25.996  -1.196  -0.693  1.00 89.13 372 B 1 
ATOM 3373 N N   . VAL B 2 373 ? 25.173  -0.134  2.967   1.00 96.46 373 B 1 
ATOM 3374 C CA  . VAL B 2 373 ? 23.910  0.365   3.547   1.00 96.52 373 B 1 
ATOM 3375 C C   . VAL B 2 373 ? 24.097  1.752   4.174   1.00 96.19 373 B 1 
ATOM 3376 O O   . VAL B 2 373 ? 23.273  2.638   3.951   1.00 95.12 373 B 1 
ATOM 3377 C CB  . VAL B 2 373 ? 23.343  -0.635  4.564   1.00 96.56 373 B 1 
ATOM 3378 C CG1 . VAL B 2 373 ? 22.002  -0.158  5.127   1.00 94.93 373 B 1 
ATOM 3379 C CG2 . VAL B 2 373 ? 23.088  -1.998  3.900   1.00 94.98 373 B 1 
ATOM 3380 N N   . ILE B 2 374 ? 25.206  1.978   4.887   1.00 96.21 374 B 1 
ATOM 3381 C CA  . ILE B 2 374 ? 25.577  3.298   5.410   1.00 95.78 374 B 1 
ATOM 3382 C C   . ILE B 2 374 ? 25.743  4.308   4.267   1.00 94.75 374 B 1 
ATOM 3383 O O   . ILE B 2 374 ? 25.268  5.444   4.354   1.00 93.39 374 B 1 
ATOM 3384 C CB  . ILE B 2 374 ? 26.872  3.191   6.257   1.00 95.67 374 B 1 
ATOM 3385 C CG1 . ILE B 2 374 ? 26.581  2.459   7.585   1.00 94.45 374 B 1 
ATOM 3386 C CG2 . ILE B 2 374 ? 27.468  4.582   6.542   1.00 94.17 374 B 1 
ATOM 3387 C CD1 . ILE B 2 374 ? 27.850  2.052   8.351   1.00 91.53 374 B 1 
ATOM 3388 N N   . ASN B 2 375 ? 26.398  3.904   3.182   1.00 94.90 375 B 1 
ATOM 3389 C CA  . ASN B 2 375 ? 26.548  4.768   2.018   1.00 93.87 375 B 1 
ATOM 3390 C C   . ASN B 2 375 ? 25.196  5.091   1.373   1.00 92.94 375 B 1 
ATOM 3391 O O   . ASN B 2 375 ? 24.951  6.255   1.019   1.00 91.21 375 B 1 
ATOM 3392 C CB  . ASN B 2 375 ? 27.529  4.124   1.033   1.00 92.78 375 B 1 
ATOM 3393 C CG  . ASN B 2 375 ? 27.884  5.094   -0.069  1.00 83.91 375 B 1 
ATOM 3394 O OD1 . ASN B 2 375 ? 28.250  6.242   0.155   1.00 75.59 375 B 1 
ATOM 3395 N ND2 . ASN B 2 375 ? 27.773  4.686   -1.315  1.00 72.25 375 B 1 
ATOM 3396 N N   . ALA B 2 376 ? 24.277  4.134   1.285   1.00 92.71 376 B 1 
ATOM 3397 C CA  . ALA B 2 376 ? 22.912  4.380   0.815   1.00 91.53 376 B 1 
ATOM 3398 C C   . ALA B 2 376 ? 22.183  5.396   1.710   1.00 91.55 376 B 1 
ATOM 3399 O O   . ALA B 2 376 ? 21.591  6.350   1.197   1.00 90.03 376 B 1 
ATOM 3400 C CB  . ALA B 2 376 ? 22.151  3.049   0.729   1.00 90.89 376 B 1 
ATOM 3401 N N   . LEU B 2 377 ? 22.316  5.288   3.031   1.00 91.60 377 B 1 
ATOM 3402 C CA  . LEU B 2 377 ? 21.727  6.244   3.972   1.00 91.28 377 B 1 
ATOM 3403 C C   . LEU B 2 377 ? 22.215  7.688   3.735   1.00 90.67 377 B 1 
ATOM 3404 O O   . LEU B 2 377 ? 21.442  8.633   3.881   1.00 87.96 377 B 1 
ATOM 3405 C CB  . LEU B 2 377 ? 22.046  5.775   5.407   1.00 90.33 377 B 1 
ATOM 3406 C CG  . LEU B 2 377 ? 21.266  6.525   6.500   1.00 89.18 377 B 1 
ATOM 3407 C CD1 . LEU B 2 377 ? 19.776  6.198   6.435   1.00 86.28 377 B 1 
ATOM 3408 C CD2 . LEU B 2 377 ? 21.786  6.124   7.879   1.00 85.71 377 B 1 
ATOM 3409 N N   . LYS B 2 378 ? 23.482  7.865   3.330   1.00 91.25 378 B 1 
ATOM 3410 C CA  . LYS B 2 378 ? 24.109  9.170   3.078   1.00 90.49 378 B 1 
ATOM 3411 C C   . LYS B 2 378 ? 23.793  9.747   1.697   1.00 89.97 378 B 1 
ATOM 3412 O O   . LYS B 2 378 ? 23.671  10.958  1.560   1.00 87.22 378 B 1 
ATOM 3413 C CB  . LYS B 2 378 ? 25.632  9.039   3.238   1.00 89.41 378 B 1 
ATOM 3414 C CG  . LYS B 2 378 ? 26.046  8.801   4.691   1.00 85.96 378 B 1 
ATOM 3415 C CD  . LYS B 2 378 ? 27.542  8.477   4.783   1.00 84.00 378 B 1 
ATOM 3416 C CE  . LYS B 2 378 ? 27.863  8.204   6.252   1.00 77.44 378 B 1 
ATOM 3417 N NZ  . LYS B 2 378 ? 29.216  7.644   6.478   1.00 71.27 378 B 1 
ATOM 3418 N N   . THR B 2 379 ? 23.745  8.902   0.679   1.00 90.72 379 B 1 
ATOM 3419 C CA  . THR B 2 379 ? 23.772  9.350   -0.725  1.00 90.26 379 B 1 
ATOM 3420 C C   . THR B 2 379 ? 22.446  9.180   -1.465  1.00 90.16 379 B 1 
ATOM 3421 O O   . THR B 2 379 ? 22.238  9.835   -2.489  1.00 87.37 379 B 1 
ATOM 3422 C CB  . THR B 2 379 ? 24.888  8.645   -1.513  1.00 88.50 379 B 1 
ATOM 3423 O OG1 . THR B 2 379 ? 24.674  7.250   -1.553  1.00 83.35 379 B 1 
ATOM 3424 C CG2 . THR B 2 379 ? 26.274  8.898   -0.914  1.00 81.02 379 B 1 
ATOM 3425 N N   . GLU B 2 380 ? 21.557  8.316   -0.977  1.00 91.07 380 B 1 
ATOM 3426 C CA  . GLU B 2 380 ? 20.288  8.048   -1.629  1.00 90.94 380 B 1 
ATOM 3427 C C   . GLU B 2 380 ? 19.389  9.292   -1.631  1.00 90.31 380 B 1 
ATOM 3428 O O   . GLU B 2 380 ? 19.231  9.986   -0.631  1.00 87.46 380 B 1 
ATOM 3429 C CB  . GLU B 2 380 ? 19.605  6.849   -0.955  1.00 89.83 380 B 1 
ATOM 3430 C CG  . GLU B 2 380 ? 18.349  6.390   -1.685  1.00 84.29 380 B 1 
ATOM 3431 C CD  . GLU B 2 380 ? 18.641  5.932   -3.120  1.00 86.41 380 B 1 
ATOM 3432 O OE1 . GLU B 2 380 ? 18.128  6.560   -4.089  1.00 79.49 380 B 1 
ATOM 3433 O OE2 . GLU B 2 380 ? 19.364  4.937   -3.306  1.00 81.44 380 B 1 
ATOM 3434 N N   . ARG B 2 381 ? 18.796  9.576   -2.784  1.00 90.14 381 B 1 
ATOM 3435 C CA  . ARG B 2 381 ? 17.888  10.725  -2.934  1.00 89.13 381 B 1 
ATOM 3436 C C   . ARG B 2 381 ? 16.479  10.406  -2.462  1.00 89.60 381 B 1 
ATOM 3437 O O   . ARG B 2 381 ? 15.804  11.272  -1.915  1.00 86.19 381 B 1 
ATOM 3438 C CB  . ARG B 2 381 ? 17.878  11.207  -4.390  1.00 86.82 381 B 1 
ATOM 3439 C CG  . ARG B 2 381 ? 19.248  11.776  -4.812  1.00 76.36 381 B 1 
ATOM 3440 C CD  . ARG B 2 381 ? 19.163  12.336  -6.234  1.00 68.67 381 B 1 
ATOM 3441 N NE  . ARG B 2 381 ? 20.453  12.909  -6.660  1.00 59.28 381 B 1 
ATOM 3442 C CZ  . ARG B 2 381 ? 20.693  13.541  -7.807  1.00 50.61 381 B 1 
ATOM 3443 N NH1 . ARG B 2 381 ? 19.753  13.707  -8.696  1.00 44.61 381 B 1 
ATOM 3444 N NH2 . ARG B 2 381 ? 21.883  13.998  -8.063  1.00 42.91 381 B 1 
ATOM 3445 N N   . ASP B 2 382 ? 16.053  9.167   -2.666  1.00 90.06 382 B 1 
ATOM 3446 C CA  . ASP B 2 382 ? 14.717  8.722   -2.317  1.00 90.51 382 B 1 
ATOM 3447 C C   . ASP B 2 382 ? 14.579  8.509   -0.797  1.00 90.87 382 B 1 
ATOM 3448 O O   . ASP B 2 382 ? 15.333  7.744   -0.186  1.00 89.87 382 B 1 
ATOM 3449 C CB  . ASP B 2 382 ? 14.381  7.463   -3.123  1.00 89.94 382 B 1 
ATOM 3450 C CG  . ASP B 2 382 ? 12.916  7.090   -2.959  1.00 88.90 382 B 1 
ATOM 3451 O OD1 . ASP B 2 382 ? 12.550  6.667   -1.844  1.00 84.00 382 B 1 
ATOM 3452 O OD2 . ASP B 2 382 ? 12.165  7.266   -3.935  1.00 82.62 382 B 1 
ATOM 3453 N N   . VAL B 2 383 ? 13.612  9.186   -0.185  1.00 89.66 383 B 1 
ATOM 3454 C CA  . VAL B 2 383 ? 13.365  9.129   1.263   1.00 89.16 383 B 1 
ATOM 3455 C C   . VAL B 2 383 ? 12.973  7.712   1.704   1.00 90.23 383 B 1 
ATOM 3456 O O   . VAL B 2 383 ? 13.414  7.265   2.757   1.00 89.70 383 B 1 
ATOM 3457 C CB  . VAL B 2 383 ? 12.267  10.129  1.681   1.00 86.76 383 B 1 
ATOM 3458 C CG1 . VAL B 2 383 ? 11.975  10.082  3.184   1.00 78.47 383 B 1 
ATOM 3459 C CG2 . VAL B 2 383 ? 12.665  11.569  1.333   1.00 78.99 383 B 1 
ATOM 3460 N N   . SER B 2 384 ? 12.203  6.996   0.894   1.00 90.23 384 B 1 
ATOM 3461 C CA  . SER B 2 384 ? 11.756  5.648   1.217   1.00 90.77 384 B 1 
ATOM 3462 C C   . SER B 2 384 ? 12.931  4.665   1.243   1.00 91.97 384 B 1 
ATOM 3463 O O   . SER B 2 384 ? 13.011  3.816   2.124   1.00 91.31 384 B 1 
ATOM 3464 C CB  . SER B 2 384 ? 10.701  5.160   0.221   1.00 89.27 384 B 1 
ATOM 3465 O OG  . SER B 2 384 ? 9.671   6.114   0.068   1.00 80.29 384 B 1 
ATOM 3466 N N   . VAL B 2 385 ? 13.880  4.818   0.323   1.00 92.92 385 B 1 
ATOM 3467 C CA  . VAL B 2 385 ? 15.108  4.010   0.291   1.00 93.71 385 B 1 
ATOM 3468 C C   . VAL B 2 385 ? 15.994  4.319   1.502   1.00 93.95 385 B 1 
ATOM 3469 O O   . VAL B 2 385 ? 16.473  3.387   2.148   1.00 93.55 385 B 1 
ATOM 3470 C CB  . VAL B 2 385 ? 15.876  4.192   -1.022  1.00 93.59 385 B 1 
ATOM 3471 C CG1 . VAL B 2 385 ? 17.134  3.319   -1.059  1.00 91.67 385 B 1 
ATOM 3472 C CG2 . VAL B 2 385 ? 15.016  3.793   -2.229  1.00 91.80 385 B 1 
ATOM 3473 N N   . ARG B 2 386 ? 16.156  5.594   1.869   1.00 92.51 386 B 1 
ATOM 3474 C CA  . ARG B 2 386 ? 16.886  5.974   3.093   1.00 92.06 386 B 1 
ATOM 3475 C C   . ARG B 2 386 ? 16.240  5.390   4.348   1.00 92.59 386 B 1 
ATOM 3476 O O   . ARG B 2 386 ? 16.952  4.865   5.205   1.00 92.01 386 B 1 
ATOM 3477 C CB  . ARG B 2 386 ? 16.990  7.495   3.229   1.00 90.50 386 B 1 
ATOM 3478 C CG  . ARG B 2 386 ? 17.919  8.128   2.176   1.00 84.14 386 B 1 
ATOM 3479 C CD  . ARG B 2 386 ? 18.348  9.544   2.595   1.00 83.40 386 B 1 
ATOM 3480 N NE  . ARG B 2 386 ? 17.202  10.466  2.777   1.00 77.97 386 B 1 
ATOM 3481 C CZ  . ARG B 2 386 ? 16.625  11.203  1.849   1.00 75.87 386 B 1 
ATOM 3482 N NH1 . ARG B 2 386 ? 17.011  11.186  0.614   1.00 66.88 386 B 1 
ATOM 3483 N NH2 . ARG B 2 386 ? 15.633  11.986  2.149   1.00 67.46 386 B 1 
ATOM 3484 N N   . GLN B 2 387 ? 14.917  5.416   4.432   1.00 92.40 387 B 1 
ATOM 3485 C CA  . GLN B 2 387 ? 14.188  4.819   5.548   1.00 92.15 387 B 1 
ATOM 3486 C C   . GLN B 2 387 ? 14.456  3.319   5.656   1.00 93.27 387 B 1 
ATOM 3487 O O   . GLN B 2 387 ? 14.751  2.821   6.741   1.00 92.79 387 B 1 
ATOM 3488 C CB  . GLN B 2 387 ? 12.684  5.108   5.393   1.00 90.30 387 B 1 
ATOM 3489 C CG  . GLN B 2 387 ? 11.864  4.616   6.605   1.00 79.64 387 B 1 
ATOM 3490 C CD  . GLN B 2 387 ? 12.266  5.302   7.905   1.00 73.44 387 B 1 
ATOM 3491 O OE1 . GLN B 2 387 ? 12.720  6.440   7.903   1.00 66.26 387 B 1 
ATOM 3492 N NE2 . GLN B 2 387 ? 12.134  4.655   9.029   1.00 62.44 387 B 1 
ATOM 3493 N N   . ARG B 2 388 ? 14.430  2.595   4.536   1.00 93.83 388 B 1 
ATOM 3494 C CA  . ARG B 2 388 ? 14.753  1.157   4.521   1.00 94.69 388 B 1 
ATOM 3495 C C   . ARG B 2 388 ? 16.221  0.872   4.831   1.00 95.57 388 B 1 
ATOM 3496 O O   . ARG B 2 388 ? 16.507  -0.133  5.462   1.00 95.31 388 B 1 
ATOM 3497 C CB  . ARG B 2 388 ? 14.341  0.532   3.179   1.00 93.97 388 B 1 
ATOM 3498 C CG  . ARG B 2 388 ? 12.821  0.476   2.962   1.00 86.17 388 B 1 
ATOM 3499 C CD  . ARG B 2 388 ? 12.119  -0.327  4.049   1.00 84.97 388 B 1 
ATOM 3500 N NE  . ARG B 2 388 ? 10.690  -0.479  3.754   1.00 79.47 388 B 1 
ATOM 3501 C CZ  . ARG B 2 388 ? 9.738   -0.755  4.631   1.00 74.36 388 B 1 
ATOM 3502 N NH1 . ARG B 2 388 ? 9.981   -0.891  5.913   1.00 64.82 388 B 1 
ATOM 3503 N NH2 . ARG B 2 388 ? 8.519   -0.898  4.236   1.00 66.66 388 B 1 
ATOM 3504 N N   . ALA B 2 389 ? 17.139  1.754   4.458   1.00 94.90 389 B 1 
ATOM 3505 C CA  . ALA B 2 389 ? 18.536  1.647   4.866   1.00 95.43 389 B 1 
ATOM 3506 C C   . ALA B 2 389 ? 18.684  1.792   6.393   1.00 95.85 389 B 1 
ATOM 3507 O O   . ALA B 2 389 ? 19.360  0.983   7.016   1.00 95.62 389 B 1 
ATOM 3508 C CB  . ALA B 2 389 ? 19.369  2.673   4.095   1.00 95.31 389 B 1 
ATOM 3509 N N   . ALA B 2 390 ? 17.991  2.757   7.003   1.00 95.19 390 B 1 
ATOM 3510 C CA  . ALA B 2 390 ? 17.976  2.915   8.457   1.00 94.86 390 B 1 
ATOM 3511 C C   . ALA B 2 390 ? 17.321  1.712   9.174   1.00 95.34 390 B 1 
ATOM 3512 O O   . ALA B 2 390 ? 17.815  1.264   10.205  1.00 94.79 390 B 1 
ATOM 3513 C CB  . ALA B 2 390 ? 17.264  4.232   8.808   1.00 93.78 390 B 1 
ATOM 3514 N N   . ASP B 2 391 ? 16.245  1.152   8.606   1.00 95.18 391 B 1 
ATOM 3515 C CA  . ASP B 2 391 ? 15.623  -0.074  9.114   1.00 95.28 391 B 1 
ATOM 3516 C C   . ASP B 2 391 ? 16.601  -1.255  9.079   1.00 96.19 391 B 1 
ATOM 3517 O O   . ASP B 2 391 ? 16.678  -2.005  10.047  1.00 95.75 391 B 1 
ATOM 3518 C CB  . ASP B 2 391 ? 14.379  -0.447  8.282   1.00 94.11 391 B 1 
ATOM 3519 C CG  . ASP B 2 391 ? 13.157  0.454   8.473   1.00 91.74 391 B 1 
ATOM 3520 O OD1 . ASP B 2 391 ? 13.025  1.053   9.556   1.00 88.90 391 B 1 
ATOM 3521 O OD2 . ASP B 2 391 ? 12.277  0.437   7.584   1.00 87.58 391 B 1 
ATOM 3522 N N   . LEU B 2 392 ? 17.359  -1.393  8.004   1.00 96.38 392 B 1 
ATOM 3523 C CA  . LEU B 2 392 ? 18.335  -2.471  7.857   1.00 97.03 392 B 1 
ATOM 3524 C C   . LEU B 2 392 ? 19.516  -2.313  8.816   1.00 97.23 392 B 1 
ATOM 3525 O O   . LEU B 2 392 ? 19.922  -3.297  9.433   1.00 96.90 392 B 1 
ATOM 3526 C CB  . LEU B 2 392 ? 18.775  -2.554  6.388   1.00 97.15 392 B 1 
ATOM 3527 C CG  . LEU B 2 392 ? 19.780  -3.688  6.106   1.00 96.89 392 B 1 
ATOM 3528 C CD1 . LEU B 2 392 ? 19.284  -5.062  6.548   1.00 95.74 392 B 1 
ATOM 3529 C CD2 . LEU B 2 392 ? 20.059  -3.754  4.597   1.00 95.51 392 B 1 
ATOM 3530 N N   . LEU B 2 393 ? 20.027  -1.096  9.006   1.00 97.23 393 B 1 
ATOM 3531 C CA  . LEU B 2 393 ? 21.057  -0.832  10.019  1.00 97.23 393 B 1 
ATOM 3532 C C   . LEU B 2 393 ? 20.570  -1.187  11.422  1.00 97.16 393 B 1 
ATOM 3533 O O   . LEU B 2 393 ? 21.307  -1.814  12.188  1.00 96.56 393 B 1 
ATOM 3534 C CB  . LEU B 2 393 ? 21.490  0.649   9.966   1.00 97.00 393 B 1 
ATOM 3535 C CG  . LEU B 2 393 ? 22.312  1.042   8.732   1.00 96.10 393 B 1 
ATOM 3536 C CD1 . LEU B 2 393 ? 22.600  2.544   8.771   1.00 94.56 393 B 1 
ATOM 3537 C CD2 . LEU B 2 393 ? 23.657  0.310   8.653   1.00 93.96 393 B 1 
ATOM 3538 N N   . TYR B 2 394 ? 19.322  -0.861  11.748  1.00 96.80 394 B 1 
ATOM 3539 C CA  . TYR B 2 394 ? 18.719  -1.259  13.012  1.00 96.53 394 B 1 
ATOM 3540 C C   . TYR B 2 394 ? 18.617  -2.785  13.150  1.00 96.28 394 B 1 
ATOM 3541 O O   . TYR B 2 394 ? 18.940  -3.329  14.210  1.00 95.47 394 B 1 
ATOM 3542 C CB  . TYR B 2 394 ? 17.341  -0.593  13.149  1.00 96.03 394 B 1 
ATOM 3543 C CG  . TYR B 2 394 ? 16.585  -0.998  14.387  1.00 95.66 394 B 1 
ATOM 3544 C CD1 . TYR B 2 394 ? 15.639  -2.044  14.347  1.00 93.32 394 B 1 
ATOM 3545 C CD2 . TYR B 2 394 ? 16.852  -0.362  15.622  1.00 93.37 394 B 1 
ATOM 3546 C CE1 . TYR B 2 394 ? 14.972  -2.455  15.514  1.00 92.69 394 B 1 
ATOM 3547 C CE2 . TYR B 2 394 ? 16.195  -0.769  16.788  1.00 92.18 394 B 1 
ATOM 3548 C CZ  . TYR B 2 394 ? 15.259  -1.813  16.736  1.00 93.53 394 B 1 
ATOM 3549 O OH  . TYR B 2 394 ? 14.619  -2.221  17.883  1.00 91.80 394 B 1 
ATOM 3550 N N   . ALA B 2 395 ? 18.219  -3.489  12.089  1.00 96.53 395 B 1 
ATOM 3551 C CA  . ALA B 2 395 ? 18.032  -4.937  12.104  1.00 96.11 395 B 1 
ATOM 3552 C C   . ALA B 2 395 ? 19.356  -5.719  12.186  1.00 96.11 395 B 1 
ATOM 3553 O O   . ALA B 2 395 ? 19.422  -6.738  12.868  1.00 94.97 395 B 1 
ATOM 3554 C CB  . ALA B 2 395 ? 17.221  -5.330  10.867  1.00 95.45 395 B 1 
ATOM 3555 N N   . MET B 2 396 ? 20.422  -5.238  11.547  1.00 96.83 396 B 1 
ATOM 3556 C CA  . MET B 2 396 ? 21.740  -5.896  11.570  1.00 96.54 396 B 1 
ATOM 3557 C C   . MET B 2 396 ? 22.614  -5.509  12.776  1.00 96.54 396 B 1 
ATOM 3558 O O   . MET B 2 396 ? 23.732  -6.009  12.912  1.00 94.97 396 B 1 
ATOM 3559 C CB  . MET B 2 396 ? 22.484  -5.637  10.251  1.00 94.85 396 B 1 
ATOM 3560 C CG  . MET B 2 396 ? 23.035  -4.209  10.132  1.00 93.23 396 B 1 
ATOM 3561 S SD  . MET B 2 396 ? 24.123  -3.902  8.708   1.00 94.18 396 B 1 
ATOM 3562 C CE  . MET B 2 396 ? 22.991  -4.176  7.334   1.00 88.73 396 B 1 
ATOM 3563 N N   . CYS B 2 397 ? 22.156  -4.588  13.613  1.00 96.53 397 B 1 
ATOM 3564 C CA  . CYS B 2 397 ? 22.935  -4.096  14.740  1.00 96.37 397 B 1 
ATOM 3565 C C   . CYS B 2 397 ? 23.147  -5.181  15.799  1.00 95.68 397 B 1 
ATOM 3566 O O   . CYS B 2 397 ? 22.204  -5.838  16.230  1.00 94.47 397 B 1 
ATOM 3567 C CB  . CYS B 2 397 ? 22.256  -2.857  15.316  1.00 96.31 397 B 1 
ATOM 3568 S SG  . CYS B 2 397 ? 23.326  -2.025  16.530  1.00 95.58 397 B 1 
ATOM 3569 N N   . ASP B 2 398 ? 24.380  -5.308  16.258  1.00 95.69 398 B 1 
ATOM 3570 C CA  . ASP B 2 398 ? 24.767  -6.117  17.400  1.00 95.17 398 B 1 
ATOM 3571 C C   . ASP B 2 398 ? 25.897  -5.420  18.191  1.00 95.73 398 B 1 
ATOM 3572 O O   . ASP B 2 398 ? 26.256  -4.266  17.915  1.00 94.97 398 B 1 
ATOM 3573 C CB  . ASP B 2 398 ? 25.117  -7.547  16.922  1.00 93.43 398 B 1 
ATOM 3574 C CG  . ASP B 2 398 ? 26.383  -7.654  16.064  1.00 92.74 398 B 1 
ATOM 3575 O OD1 . ASP B 2 398 ? 27.281  -6.793  16.173  1.00 89.54 398 B 1 
ATOM 3576 O OD2 . ASP B 2 398 ? 26.518  -8.665  15.344  1.00 88.03 398 B 1 
ATOM 3577 N N   . ARG B 2 399 ? 26.488  -6.086  19.183  1.00 94.66 399 B 1 
ATOM 3578 C CA  . ARG B 2 399 ? 27.575  -5.515  19.994  1.00 94.25 399 B 1 
ATOM 3579 C C   . ARG B 2 399 ? 28.820  -5.153  19.174  1.00 94.94 399 B 1 
ATOM 3580 O O   . ARG B 2 399 ? 29.575  -4.287  19.597  1.00 93.51 399 B 1 
ATOM 3581 C CB  . ARG B 2 399 ? 27.955  -6.465  21.137  1.00 92.56 399 B 1 
ATOM 3582 C CG  . ARG B 2 399 ? 26.862  -6.532  22.215  1.00 81.40 399 B 1 
ATOM 3583 C CD  . ARG B 2 399 ? 27.339  -7.396  23.389  1.00 78.11 399 B 1 
ATOM 3584 N NE  . ARG B 2 399 ? 26.328  -7.469  24.452  1.00 69.47 399 B 1 
ATOM 3585 C CZ  . ARG B 2 399 ? 26.445  -8.123  25.593  1.00 61.92 399 B 1 
ATOM 3586 N NH1 . ARG B 2 399 ? 27.521  -8.804  25.891  1.00 55.08 399 B 1 
ATOM 3587 N NH2 . ARG B 2 399 ? 25.473  -8.103  26.459  1.00 54.70 399 B 1 
ATOM 3588 N N   . SER B 2 400 ? 29.053  -5.801  18.046  1.00 94.88 400 B 1 
ATOM 3589 C CA  . SER B 2 400 ? 30.245  -5.593  17.226  1.00 94.62 400 B 1 
ATOM 3590 C C   . SER B 2 400 ? 30.188  -4.300  16.397  1.00 95.24 400 B 1 
ATOM 3591 O O   . SER B 2 400 ? 31.222  -3.689  16.131  1.00 93.88 400 B 1 
ATOM 3592 C CB  . SER B 2 400 ? 30.486  -6.800  16.316  1.00 93.78 400 B 1 
ATOM 3593 O OG  . SER B 2 400 ? 29.586  -6.860  15.226  1.00 90.77 400 B 1 
ATOM 3594 N N   . ASN B 2 401 ? 28.995  -3.845  16.029  1.00 95.91 401 B 1 
ATOM 3595 C CA  . ASN B 2 401 ? 28.788  -2.724  15.117  1.00 96.43 401 B 1 
ATOM 3596 C C   . ASN B 2 401 ? 27.898  -1.597  15.687  1.00 97.11 401 B 1 
ATOM 3597 O O   . ASN B 2 401 ? 27.727  -0.574  15.026  1.00 96.31 401 B 1 
ATOM 3598 C CB  . ASN B 2 401 ? 28.299  -3.279  13.768  1.00 95.29 401 B 1 
ATOM 3599 C CG  . ASN B 2 401 ? 26.954  -3.985  13.839  1.00 95.68 401 B 1 
ATOM 3600 O OD1 . ASN B 2 401 ? 26.164  -3.777  14.736  1.00 90.64 401 B 1 
ATOM 3601 N ND2 . ASN B 2 401 ? 26.663  -4.836  12.876  1.00 89.93 401 B 1 
ATOM 3602 N N   . ALA B 2 402 ? 27.392  -1.731  16.915  1.00 96.87 402 B 1 
ATOM 3603 C CA  . ALA B 2 402 ? 26.487  -0.767  17.531  1.00 97.18 402 B 1 
ATOM 3604 C C   . ALA B 2 402 ? 27.047  0.665   17.553  1.00 97.40 402 B 1 
ATOM 3605 O O   . ALA B 2 402 ? 26.341  1.600   17.164  1.00 96.94 402 B 1 
ATOM 3606 C CB  . ALA B 2 402 ? 26.147  -1.241  18.948  1.00 96.57 402 B 1 
ATOM 3607 N N   . LYS B 2 403 ? 28.315  0.852   17.925  1.00 97.12 403 B 1 
ATOM 3608 C CA  . LYS B 2 403 ? 28.934  2.190   17.946  1.00 96.94 403 B 1 
ATOM 3609 C C   . LYS B 2 403 ? 28.968  2.830   16.550  1.00 97.16 403 B 1 
ATOM 3610 O O   . LYS B 2 403 ? 28.649  4.016   16.410  1.00 96.26 403 B 1 
ATOM 3611 C CB  . LYS B 2 403 ? 30.339  2.144   18.565  1.00 96.09 403 B 1 
ATOM 3612 C CG  . LYS B 2 403 ? 30.316  1.860   20.079  1.00 91.16 403 B 1 
ATOM 3613 C CD  . LYS B 2 403 ? 31.691  2.048   20.748  1.00 85.29 403 B 1 
ATOM 3614 C CE  . LYS B 2 403 ? 31.570  1.837   22.266  1.00 76.47 403 B 1 
ATOM 3615 N NZ  . LYS B 2 403 ? 32.794  2.198   23.027  1.00 66.30 403 B 1 
ATOM 3616 N N   . GLN B 2 404 ? 29.298  2.054   15.526  1.00 97.26 404 B 1 
ATOM 3617 C CA  . GLN B 2 404 ? 29.320  2.534   14.140  1.00 97.23 404 B 1 
ATOM 3618 C C   . GLN B 2 404 ? 27.909  2.886   13.658  1.00 97.33 404 B 1 
ATOM 3619 O O   . GLN B 2 404 ? 27.687  3.998   13.182  1.00 96.72 404 B 1 
ATOM 3620 C CB  . GLN B 2 404 ? 29.966  1.461   13.243  1.00 96.62 404 B 1 
ATOM 3621 C CG  . GLN B 2 404 ? 30.140  1.920   11.785  1.00 94.25 404 B 1 
ATOM 3622 C CD  . GLN B 2 404 ? 30.709  0.816   10.878  1.00 93.58 404 B 1 
ATOM 3623 O OE1 . GLN B 2 404 ? 30.910  -0.310  11.295  1.00 87.44 404 B 1 
ATOM 3624 N NE2 . GLN B 2 404 ? 30.962  1.092   9.617   1.00 85.94 404 B 1 
ATOM 3625 N N   . ILE B 2 405 ? 26.957  1.985   13.843  1.00 97.49 405 B 1 
ATOM 3626 C CA  . ILE B 2 405 ? 25.575  2.172   13.394  1.00 97.55 405 B 1 
ATOM 3627 C C   . ILE B 2 405 ? 24.926  3.371   14.092  1.00 97.51 405 B 1 
ATOM 3628 O O   . ILE B 2 405 ? 24.363  4.235   13.419  1.00 97.16 405 B 1 
ATOM 3629 C CB  . ILE B 2 405 ? 24.761  0.871   13.596  1.00 97.50 405 B 1 
ATOM 3630 C CG1 . ILE B 2 405 ? 25.240  -0.168  12.558  1.00 96.56 405 B 1 
ATOM 3631 C CG2 . ILE B 2 405 ? 23.250  1.128   13.468  1.00 96.86 405 B 1 
ATOM 3632 C CD1 . ILE B 2 405 ? 24.629  -1.564  12.727  1.00 94.90 405 B 1 
ATOM 3633 N N   . VAL B 2 406 ? 25.047  3.474   15.412  1.00 97.72 406 B 1 
ATOM 3634 C CA  . VAL B 2 406 ? 24.497  4.589   16.181  1.00 97.77 406 B 1 
ATOM 3635 C C   . VAL B 2 406 ? 25.108  5.922   15.738  1.00 97.55 406 B 1 
ATOM 3636 O O   . VAL B 2 406 ? 24.365  6.882   15.528  1.00 97.04 406 B 1 
ATOM 3637 C CB  . VAL B 2 406 ? 24.689  4.351   17.694  1.00 97.36 406 B 1 
ATOM 3638 C CG1 . VAL B 2 406 ? 24.429  5.600   18.539  1.00 95.91 406 B 1 
ATOM 3639 C CG2 . VAL B 2 406 ? 23.729  3.257   18.168  1.00 96.01 406 B 1 
ATOM 3640 N N   . SER B 2 407 ? 26.416  5.983   15.513  1.00 97.36 407 B 1 
ATOM 3641 C CA  . SER B 2 407 ? 27.085  7.193   15.016  1.00 97.01 407 B 1 
ATOM 3642 C C   . SER B 2 407 ? 26.537  7.636   13.651  1.00 96.86 407 B 1 
ATOM 3643 O O   . SER B 2 407 ? 26.279  8.821   13.434  1.00 95.78 407 B 1 
ATOM 3644 C CB  . SER B 2 407 ? 28.592  6.939   14.920  1.00 96.28 407 B 1 
ATOM 3645 O OG  . SER B 2 407 ? 29.271  8.079   14.431  1.00 87.03 407 B 1 
ATOM 3646 N N   . GLU B 2 408 ? 26.324  6.683   12.733  1.00 96.56 408 B 1 
ATOM 3647 C CA  . GLU B 2 408 ? 25.796  6.997   11.407  1.00 96.04 408 B 1 
ATOM 3648 C C   . GLU B 2 408 ? 24.313  7.371   11.426  1.00 95.79 408 B 1 
ATOM 3649 O O   . GLU B 2 408 ? 23.891  8.288   10.726  1.00 94.57 408 B 1 
ATOM 3650 C CB  . GLU B 2 408 ? 26.068  5.815   10.471  1.00 95.80 408 B 1 
ATOM 3651 C CG  . GLU B 2 408 ? 27.566  5.614   10.175  1.00 91.58 408 B 1 
ATOM 3652 C CD  . GLU B 2 408 ? 28.222  6.798   9.438   1.00 91.84 408 B 1 
ATOM 3653 O OE1 . GLU B 2 408 ? 29.463  6.868   9.361   1.00 85.86 408 B 1 
ATOM 3654 O OE2 . GLU B 2 408 ? 27.523  7.660   8.876   1.00 86.86 408 B 1 
ATOM 3655 N N   . MET B 2 409 ? 23.520  6.749   12.298  1.00 96.49 409 B 1 
ATOM 3656 C CA  . MET B 2 409 ? 22.116  7.114   12.502  1.00 96.17 409 B 1 
ATOM 3657 C C   . MET B 2 409 ? 21.967  8.505   13.140  1.00 95.81 409 B 1 
ATOM 3658 O O   . MET B 2 409 ? 21.096  9.259   12.713  1.00 94.77 409 B 1 
ATOM 3659 C CB  . MET B 2 409 ? 21.399  6.062   13.354  1.00 95.85 409 B 1 
ATOM 3660 C CG  . MET B 2 409 ? 21.203  4.736   12.606  1.00 93.15 409 B 1 
ATOM 3661 S SD  . MET B 2 409 ? 20.308  3.470   13.554  1.00 89.23 409 B 1 
ATOM 3662 C CE  . MET B 2 409 ? 18.615  4.089   13.401  1.00 77.37 409 B 1 
ATOM 3663 N N   . LEU B 2 410 ? 22.829  8.868   14.081  1.00 96.50 410 B 1 
ATOM 3664 C CA  . LEU B 2 410 ? 22.867  10.218  14.650  1.00 96.21 410 B 1 
ATOM 3665 C C   . LEU B 2 410 ? 23.220  11.261  13.586  1.00 95.62 410 B 1 
ATOM 3666 O O   . LEU B 2 410 ? 22.553  12.291  13.494  1.00 94.36 410 B 1 
ATOM 3667 C CB  . LEU B 2 410 ? 23.882  10.280  15.805  1.00 96.12 410 B 1 
ATOM 3668 C CG  . LEU B 2 410 ? 23.415  9.635   17.113  1.00 94.82 410 B 1 
ATOM 3669 C CD1 . LEU B 2 410 ? 24.577  9.607   18.110  1.00 92.58 410 B 1 
ATOM 3670 C CD2 . LEU B 2 410 ? 22.269  10.419  17.755  1.00 92.16 410 B 1 
ATOM 3671 N N   . ARG B 2 411 ? 24.215  10.977  12.738  1.00 95.57 411 B 1 
ATOM 3672 C CA  . ARG B 2 411 ? 24.577  11.872  11.634  1.00 94.73 411 B 1 
ATOM 3673 C C   . ARG B 2 411 ? 23.437  12.025  10.619  1.00 94.11 411 B 1 
ATOM 3674 O O   . ARG B 2 411 ? 23.187  13.130  10.143  1.00 92.29 411 B 1 
ATOM 3675 C CB  . ARG B 2 411 ? 25.853  11.337  10.973  1.00 93.84 411 B 1 
ATOM 3676 C CG  . ARG B 2 411 ? 26.449  12.367  10.010  1.00 83.58 411 B 1 
ATOM 3677 C CD  . ARG B 2 411 ? 27.707  11.803  9.330   1.00 81.74 411 B 1 
ATOM 3678 N NE  . ARG B 2 411 ? 28.734  11.435  10.333  1.00 72.79 411 B 1 
ATOM 3679 C CZ  . ARG B 2 411 ? 29.797  10.682  10.119  1.00 65.70 411 B 1 
ATOM 3680 N NH1 . ARG B 2 411 ? 30.131  10.285  8.923   1.00 58.54 411 B 1 
ATOM 3681 N NH2 . ARG B 2 411 ? 30.540  10.303  11.111  1.00 56.68 411 B 1 
ATOM 3682 N N   . TYR B 2 412 ? 22.741  10.944  10.326  1.00 94.23 412 B 1 
ATOM 3683 C CA  . TYR B 2 412 ? 21.561  10.992  9.465   1.00 93.35 412 B 1 
ATOM 3684 C C   . TYR B 2 412 ? 20.422  11.814  10.082  1.00 93.14 412 B 1 
ATOM 3685 O O   . TYR B 2 412 ? 19.775  12.580  9.384   1.00 92.09 412 B 1 
ATOM 3686 C CB  . TYR B 2 412 ? 21.112  9.566   9.143   1.00 92.30 412 B 1 
ATOM 3687 C CG  . TYR B 2 412 ? 19.840  9.505   8.324   1.00 91.10 412 B 1 
ATOM 3688 C CD1 . TYR B 2 412 ? 18.710  8.808   8.809   1.00 86.96 412 B 1 
ATOM 3689 C CD2 . TYR B 2 412 ? 19.759  10.165  7.084   1.00 86.44 412 B 1 
ATOM 3690 C CE1 . TYR B 2 412 ? 17.527  8.764   8.056   1.00 84.87 412 B 1 
ATOM 3691 C CE2 . TYR B 2 412 ? 18.579  10.133  6.326   1.00 83.33 412 B 1 
ATOM 3692 C CZ  . TYR B 2 412 ? 17.465  9.435   6.815   1.00 84.45 412 B 1 
ATOM 3693 O OH  . TYR B 2 412 ? 16.310  9.400   6.081   1.00 83.01 412 B 1 
ATOM 3694 N N   . LEU B 2 413 ? 20.228  11.716  11.400  1.00 93.67 413 B 1 
ATOM 3695 C CA  . LEU B 2 413 ? 19.181  12.437  12.122  1.00 93.84 413 B 1 
ATOM 3696 C C   . LEU B 2 413 ? 19.291  13.955  11.978  1.00 93.40 413 B 1 
ATOM 3697 O O   . LEU B 2 413 ? 18.267  14.634  11.937  1.00 91.39 413 B 1 
ATOM 3698 C CB  . LEU B 2 413 ? 19.230  11.991  13.590  1.00 93.51 413 B 1 
ATOM 3699 C CG  . LEU B 2 413 ? 18.110  12.549  14.484  1.00 92.34 413 B 1 
ATOM 3700 C CD1 . LEU B 2 413 ? 16.735  12.070  14.042  1.00 90.28 413 B 1 
ATOM 3701 C CD2 . LEU B 2 413 ? 18.345  12.069  15.919  1.00 89.31 413 B 1 
ATOM 3702 N N   . GLU B 2 414 ? 20.494  14.492  11.820  1.00 93.00 414 B 1 
ATOM 3703 C CA  . GLU B 2 414 ? 20.707  15.935  11.619  1.00 92.01 414 B 1 
ATOM 3704 C C   . GLU B 2 414 ? 20.056  16.470  10.337  1.00 91.42 414 B 1 
ATOM 3705 O O   . GLU B 2 414 ? 19.645  17.624  10.278  1.00 88.02 414 B 1 
ATOM 3706 C CB  . GLU B 2 414 ? 22.221  16.253  11.601  1.00 90.88 414 B 1 
ATOM 3707 C CG  . GLU B 2 414 ? 22.910  15.924  12.941  1.00 86.62 414 B 1 
ATOM 3708 C CD  . GLU B 2 414 ? 24.384  16.357  13.027  1.00 82.22 414 B 1 
ATOM 3709 O OE1 . GLU B 2 414 ? 24.882  16.483  14.180  1.00 74.82 414 B 1 
ATOM 3710 O OE2 . GLU B 2 414 ? 25.013  16.553  11.966  1.00 75.76 414 B 1 
ATOM 3711 N N   . THR B 2 415 ? 19.921  15.615  9.322   1.00 91.02 415 B 1 
ATOM 3712 C CA  . THR B 2 415 ? 19.379  15.992  8.003   1.00 89.64 415 B 1 
ATOM 3713 C C   . THR B 2 415 ? 18.099  15.246  7.639   1.00 89.27 415 B 1 
ATOM 3714 O O   . THR B 2 415 ? 17.549  15.462  6.561   1.00 85.70 415 B 1 
ATOM 3715 C CB  . THR B 2 415 ? 20.434  15.788  6.908   1.00 87.35 415 B 1 
ATOM 3716 O OG1 . THR B 2 415 ? 20.836  14.440  6.840   1.00 81.78 415 B 1 
ATOM 3717 C CG2 . THR B 2 415 ? 21.685  16.628  7.149   1.00 79.80 415 B 1 
ATOM 3718 N N   . ALA B 2 416 ? 17.622  14.363  8.509   1.00 87.02 416 B 1 
ATOM 3719 C CA  . ALA B 2 416 ? 16.461  13.528  8.250   1.00 86.49 416 B 1 
ATOM 3720 C C   . ALA B 2 416 ? 15.177  14.370  8.136   1.00 86.59 416 B 1 
ATOM 3721 O O   . ALA B 2 416 ? 15.030  15.423  8.766   1.00 84.28 416 B 1 
ATOM 3722 C CB  . ALA B 2 416 ? 16.341  12.465  9.340   1.00 85.15 416 B 1 
ATOM 3723 N N   . ASP B 2 417 ? 14.230  13.867  7.353   1.00 85.73 417 B 1 
ATOM 3724 C CA  . ASP B 2 417 ? 12.891  14.429  7.278   1.00 84.11 417 B 1 
ATOM 3725 C C   . ASP B 2 417 ? 12.207  14.395  8.653   1.00 85.87 417 B 1 
ATOM 3726 O O   . ASP B 2 417 ? 12.332  13.421  9.403   1.00 83.43 417 B 1 
ATOM 3727 C CB  . ASP B 2 417 ? 12.076  13.669  6.223   1.00 79.96 417 B 1 
ATOM 3728 C CG  . ASP B 2 417 ? 10.788  14.402  5.878   1.00 70.70 417 B 1 
ATOM 3729 O OD1 . ASP B 2 417 ? 9.923   14.501  6.771   1.00 63.57 417 B 1 
ATOM 3730 O OD2 . ASP B 2 417 ? 10.691  14.903  4.740   1.00 62.47 417 B 1 
ATOM 3731 N N   . TYR B 2 418 ? 11.458  15.438  8.965   1.00 85.86 418 B 1 
ATOM 3732 C CA  . TYR B 2 418 ? 10.749  15.554  10.242  1.00 86.08 418 B 1 
ATOM 3733 C C   . TYR B 2 418 ? 9.812   14.376  10.509  1.00 86.59 418 B 1 
ATOM 3734 O O   . TYR B 2 418 ? 9.689   13.938  11.652  1.00 83.55 418 B 1 
ATOM 3735 C CB  . TYR B 2 418 ? 9.979   16.879  10.274  1.00 83.23 418 B 1 
ATOM 3736 C CG  . TYR B 2 418 ? 10.868  18.110  10.304  1.00 76.87 418 B 1 
ATOM 3737 C CD1 . TYR B 2 418 ? 11.519  18.469  11.501  1.00 68.73 418 B 1 
ATOM 3738 C CD2 . TYR B 2 418 ? 11.049  18.894  9.152   1.00 66.91 418 B 1 
ATOM 3739 C CE1 . TYR B 2 418 ? 12.353  19.596  11.545  1.00 59.53 418 B 1 
ATOM 3740 C CE2 . TYR B 2 418 ? 11.885  20.027  9.188   1.00 57.84 418 B 1 
ATOM 3741 C CZ  . TYR B 2 418 ? 12.538  20.374  10.388  1.00 58.37 418 B 1 
ATOM 3742 O OH  . TYR B 2 418 ? 13.371  21.471  10.431  1.00 53.22 418 B 1 
ATOM 3743 N N   . ALA B 2 419 ? 9.202   13.815  9.465   1.00 83.64 419 B 1 
ATOM 3744 C CA  . ALA B 2 419 ? 8.270   12.695  9.582   1.00 81.47 419 B 1 
ATOM 3745 C C   . ALA B 2 419 ? 8.911   11.405  10.138  1.00 81.77 419 B 1 
ATOM 3746 O O   . ALA B 2 419 ? 8.213   10.581  10.723  1.00 78.95 419 B 1 
ATOM 3747 C CB  . ALA B 2 419 ? 7.662   12.453  8.197   1.00 79.71 419 B 1 
ATOM 3748 N N   . ILE B 2 420 ? 10.224  11.230  9.975   1.00 85.17 420 B 1 
ATOM 3749 C CA  . ILE B 2 420 ? 10.932  10.006  10.371  1.00 85.86 420 B 1 
ATOM 3750 C C   . ILE B 2 420 ? 11.841  10.191  11.588  1.00 88.59 420 B 1 
ATOM 3751 O O   . ILE B 2 420 ? 12.320  9.206   12.141  1.00 88.01 420 B 1 
ATOM 3752 C CB  . ILE B 2 420 ? 11.674  9.379   9.170   1.00 82.41 420 B 1 
ATOM 3753 C CG1 . ILE B 2 420 ? 12.797  10.289  8.636   1.00 74.14 420 B 1 
ATOM 3754 C CG2 . ILE B 2 420 ? 10.660  9.031   8.065   1.00 71.47 420 B 1 
ATOM 3755 C CD1 . ILE B 2 420 ? 13.685  9.613   7.588   1.00 66.61 420 B 1 
ATOM 3756 N N   . ARG B 2 421 ? 12.070  11.434  12.036  1.00 89.90 421 B 1 
ATOM 3757 C CA  . ARG B 2 421 ? 12.976  11.741  13.158  1.00 92.07 421 B 1 
ATOM 3758 C C   . ARG B 2 421 ? 12.601  10.993  14.437  1.00 92.90 421 B 1 
ATOM 3759 O O   . ARG B 2 421 ? 13.471  10.396  15.055  1.00 92.50 421 B 1 
ATOM 3760 C CB  . ARG B 2 421 ? 13.024  13.246  13.426  1.00 91.40 421 B 1 
ATOM 3761 C CG  . ARG B 2 421 ? 13.929  13.969  12.418  1.00 87.77 421 B 1 
ATOM 3762 C CD  . ARG B 2 421 ? 14.017  15.459  12.739  1.00 84.89 421 B 1 
ATOM 3763 N NE  . ARG B 2 421 ? 14.840  16.158  11.751  1.00 79.22 421 B 1 
ATOM 3764 C CZ  . ARG B 2 421 ? 15.366  17.367  11.869  1.00 74.35 421 B 1 
ATOM 3765 N NH1 . ARG B 2 421 ? 15.187  18.105  12.940  1.00 68.15 421 B 1 
ATOM 3766 N NH2 . ARG B 2 421 ? 16.083  17.859  10.904  1.00 67.80 421 B 1 
ATOM 3767 N N   . GLU B 2 422 ? 11.339  10.963  14.791  1.00 89.49 422 B 1 
ATOM 3768 C CA  . GLU B 2 422 ? 10.906  10.279  16.020  1.00 89.37 422 B 1 
ATOM 3769 C C   . GLU B 2 422 ? 11.201  8.774   15.982  1.00 90.39 422 B 1 
ATOM 3770 O O   . GLU B 2 422 ? 11.622  8.192   16.979  1.00 89.80 422 B 1 
ATOM 3771 C CB  . GLU B 2 422 ? 9.413   10.523  16.237  1.00 87.35 422 B 1 
ATOM 3772 C CG  . GLU B 2 422 ? 8.971   10.170  17.672  1.00 80.37 422 B 1 
ATOM 3773 C CD  . GLU B 2 422 ? 7.451   10.147  17.835  1.00 75.06 422 B 1 
ATOM 3774 O OE1 . GLU B 2 422 ? 6.969   9.415   18.728  1.00 67.94 422 B 1 
ATOM 3775 O OE2 . GLU B 2 422 ? 6.712   10.658  16.972  1.00 68.41 422 B 1 
ATOM 3776 N N   . GLU B 2 423 ? 11.027  8.137   14.815  1.00 89.64 423 B 1 
ATOM 3777 C CA  . GLU B 2 423 ? 11.317  6.716   14.667  1.00 89.70 423 B 1 
ATOM 3778 C C   . GLU B 2 423 ? 12.825  6.434   14.777  1.00 91.59 423 B 1 
ATOM 3779 O O   . GLU B 2 423 ? 13.231  5.466   15.415  1.00 90.98 423 B 1 
ATOM 3780 C CB  . GLU B 2 423 ? 10.758  6.204   13.333  1.00 87.35 423 B 1 
ATOM 3781 C CG  . GLU B 2 423 ? 10.702  4.679   13.324  1.00 79.16 423 B 1 
ATOM 3782 C CD  . GLU B 2 423 ? 10.406  4.069   11.946  1.00 74.31 423 B 1 
ATOM 3783 O OE1 . GLU B 2 423 ? 10.819  2.893   11.760  1.00 67.41 423 B 1 
ATOM 3784 O OE2 . GLU B 2 423 ? 9.870   4.753   11.063  1.00 68.32 423 B 1 
ATOM 3785 N N   . ILE B 2 424 ? 13.662  7.304   14.204  1.00 91.98 424 B 1 
ATOM 3786 C CA  . ILE B 2 424 ? 15.119  7.196   14.304  1.00 93.21 424 B 1 
ATOM 3787 C C   . ILE B 2 424 ? 15.572  7.400   15.744  1.00 94.87 424 B 1 
ATOM 3788 O O   . ILE B 2 424 ? 16.379  6.608   16.239  1.00 94.91 424 B 1 
ATOM 3789 C CB  . ILE B 2 424 ? 15.812  8.197   13.345  1.00 92.51 424 B 1 
ATOM 3790 C CG1 . ILE B 2 424 ? 15.462  7.871   11.878  1.00 88.77 424 B 1 
ATOM 3791 C CG2 . ILE B 2 424 ? 17.343  8.163   13.532  1.00 88.46 424 B 1 
ATOM 3792 C CD1 . ILE B 2 424 ? 15.830  8.995   10.918  1.00 79.16 424 B 1 
ATOM 3793 N N   . VAL B 2 425 ? 15.028  8.392   16.450  1.00 94.51 425 B 1 
ATOM 3794 C CA  . VAL B 2 425 ? 15.312  8.629   17.875  1.00 95.15 425 B 1 
ATOM 3795 C C   . VAL B 2 425 ? 15.015  7.377   18.698  1.00 95.62 425 B 1 
ATOM 3796 O O   . VAL B 2 425 ? 15.867  6.944   19.472  1.00 95.35 425 B 1 
ATOM 3797 C CB  . VAL B 2 425 ? 14.512  9.841   18.393  1.00 94.76 425 B 1 
ATOM 3798 C CG1 . VAL B 2 425 ? 14.530  9.940   19.921  1.00 92.07 425 B 1 
ATOM 3799 C CG2 . VAL B 2 425 ? 15.081  11.143  17.838  1.00 92.42 425 B 1 
ATOM 3800 N N   . LEU B 2 426 ? 13.850  6.757   18.500  1.00 94.73 426 B 1 
ATOM 3801 C CA  . LEU B 2 426 ? 13.483  5.532   19.202  1.00 94.17 426 B 1 
ATOM 3802 C C   . LEU B 2 426 ? 14.444  4.386   18.887  1.00 94.93 426 B 1 
ATOM 3803 O O   . LEU B 2 426 ? 14.894  3.699   19.805  1.00 94.57 426 B 1 
ATOM 3804 C CB  . LEU B 2 426 ? 12.041  5.134   18.842  1.00 92.25 426 B 1 
ATOM 3805 C CG  . LEU B 2 426 ? 10.956  6.020   19.479  1.00 82.37 426 B 1 
ATOM 3806 C CD1 . LEU B 2 426 ? 9.588   5.674   18.878  1.00 77.18 426 B 1 
ATOM 3807 C CD2 . LEU B 2 426 ? 10.877  5.814   20.995  1.00 76.62 426 B 1 
ATOM 3808 N N   . LYS B 2 427 ? 14.793  4.182   17.613  1.00 94.94 427 B 1 
ATOM 3809 C CA  . LYS B 2 427 ? 15.748  3.141   17.211  1.00 95.26 427 B 1 
ATOM 3810 C C   . LYS B 2 427 ? 17.109  3.351   17.858  1.00 96.04 427 B 1 
ATOM 3811 O O   . LYS B 2 427 ? 17.632  2.417   18.448  1.00 95.98 427 B 1 
ATOM 3812 C CB  . LYS B 2 427 ? 15.893  3.104   15.687  1.00 94.60 427 B 1 
ATOM 3813 C CG  . LYS B 2 427 ? 14.680  2.452   15.007  1.00 92.06 427 B 1 
ATOM 3814 C CD  . LYS B 2 427 ? 14.771  2.683   13.493  1.00 88.80 427 B 1 
ATOM 3815 C CE  . LYS B 2 427 ? 13.543  2.129   12.788  1.00 84.11 427 B 1 
ATOM 3816 N NZ  . LYS B 2 427 ? 13.395  2.744   11.444  1.00 76.79 427 B 1 
ATOM 3817 N N   . VAL B 2 428 ? 17.662  4.566   17.793  1.00 96.16 428 B 1 
ATOM 3818 C CA  . VAL B 2 428 ? 18.955  4.888   18.403  1.00 96.67 428 B 1 
ATOM 3819 C C   . VAL B 2 428 ? 18.923  4.653   19.913  1.00 96.92 428 B 1 
ATOM 3820 O O   . VAL B 2 428 ? 19.819  4.000   20.435  1.00 96.53 428 B 1 
ATOM 3821 C CB  . VAL B 2 428 ? 19.381  6.330   18.087  1.00 96.39 428 B 1 
ATOM 3822 C CG1 . VAL B 2 428 ? 20.627  6.751   18.880  1.00 94.70 428 B 1 
ATOM 3823 C CG2 . VAL B 2 428 ? 19.722  6.483   16.598  1.00 94.82 428 B 1 
ATOM 3824 N N   . ALA B 2 429 ? 17.880  5.096   20.609  1.00 96.46 429 B 1 
ATOM 3825 C CA  . ALA B 2 429 ? 17.739  4.888   22.050  1.00 95.90 429 B 1 
ATOM 3826 C C   . ALA B 2 429 ? 17.696  3.396   22.424  1.00 95.82 429 B 1 
ATOM 3827 O O   . ALA B 2 429 ? 18.373  2.972   23.357  1.00 94.71 429 B 1 
ATOM 3828 C CB  . ALA B 2 429 ? 16.483  5.622   22.517  1.00 95.38 429 B 1 
ATOM 3829 N N   . ILE B 2 430 ? 16.961  2.586   21.649  1.00 96.15 430 B 1 
ATOM 3830 C CA  . ILE B 2 430 ? 16.884  1.134   21.858  1.00 95.57 430 B 1 
ATOM 3831 C C   . ILE B 2 430 ? 18.247  0.476   21.611  1.00 95.53 430 B 1 
ATOM 3832 O O   . ILE B 2 430 ? 18.666  -0.357  22.413  1.00 94.94 430 B 1 
ATOM 3833 C CB  . ILE B 2 430 ? 15.799  0.514   20.946  1.00 94.90 430 B 1 
ATOM 3834 C CG1 . ILE B 2 430 ? 14.392  0.951   21.415  1.00 93.05 430 B 1 
ATOM 3835 C CG2 . ILE B 2 430 ? 15.883  -1.023  20.924  1.00 93.06 430 B 1 
ATOM 3836 C CD1 . ILE B 2 430 ? 13.303  0.728   20.359  1.00 87.74 430 B 1 
ATOM 3837 N N   . LEU B 2 431 ? 18.936  0.822   20.525  1.00 96.31 431 B 1 
ATOM 3838 C CA  . LEU B 2 431 ? 20.238  0.243   20.198  1.00 96.51 431 B 1 
ATOM 3839 C C   . LEU B 2 431 ? 21.292  0.619   21.242  1.00 96.59 431 B 1 
ATOM 3840 O O   . LEU B 2 431 ? 22.061  -0.243  21.663  1.00 95.85 431 B 1 
ATOM 3841 C CB  . LEU B 2 431 ? 20.691  0.695   18.802  1.00 96.65 431 B 1 
ATOM 3842 C CG  . LEU B 2 431 ? 19.855  0.169   17.618  1.00 96.26 431 B 1 
ATOM 3843 C CD1 . LEU B 2 431 ? 20.472  0.671   16.311  1.00 94.85 431 B 1 
ATOM 3844 C CD2 . LEU B 2 431 ? 19.764  -1.351  17.586  1.00 94.61 431 B 1 
ATOM 3845 N N   . ALA B 2 432 ? 21.297  1.878   21.678  1.00 96.73 432 B 1 
ATOM 3846 C CA  . ALA B 2 432 ? 22.226  2.375   22.679  1.00 96.38 432 B 1 
ATOM 3847 C C   . ALA B 2 432 ? 22.049  1.640   24.018  1.00 95.82 432 B 1 
ATOM 3848 O O   . ALA B 2 432 ? 23.030  1.171   24.583  1.00 94.58 432 B 1 
ATOM 3849 C CB  . ALA B 2 432 ? 22.037  3.885   22.827  1.00 96.08 432 B 1 
ATOM 3850 N N   . GLU B 2 433 ? 20.809  1.461   24.467  1.00 95.53 433 B 1 
ATOM 3851 C CA  . GLU B 2 433 ? 20.536  0.723   25.705  1.00 94.62 433 B 1 
ATOM 3852 C C   . GLU B 2 433 ? 20.870  -0.770  25.580  1.00 94.45 433 B 1 
ATOM 3853 O O   . GLU B 2 433 ? 21.549  -1.334  26.428  1.00 92.84 433 B 1 
ATOM 3854 C CB  . GLU B 2 433 ? 19.064  0.933   26.107  1.00 92.75 433 B 1 
ATOM 3855 C CG  . GLU B 2 433 ? 18.737  0.310   27.466  1.00 87.66 433 B 1 
ATOM 3856 C CD  . GLU B 2 433 ? 17.273  0.492   27.900  1.00 86.88 433 B 1 
ATOM 3857 O OE1 . GLU B 2 433 ? 16.827  -0.256  28.803  1.00 80.24 433 B 1 
ATOM 3858 O OE2 . GLU B 2 433 ? 16.560  1.378   27.379  1.00 82.53 433 B 1 
ATOM 3859 N N   . LYS B 2 434 ? 20.427  -1.406  24.503  1.00 95.28 434 B 1 
ATOM 3860 C CA  . LYS B 2 434 ? 20.548  -2.862  24.320  1.00 94.94 434 B 1 
ATOM 3861 C C   . LYS B 2 434 ? 21.992  -3.330  24.145  1.00 95.00 434 B 1 
ATOM 3862 O O   . LYS B 2 434 ? 22.340  -4.432  24.579  1.00 93.79 434 B 1 
ATOM 3863 C CB  . LYS B 2 434 ? 19.678  -3.271  23.122  1.00 94.39 434 B 1 
ATOM 3864 C CG  . LYS B 2 434 ? 19.631  -4.789  22.926  1.00 90.06 434 B 1 
ATOM 3865 C CD  . LYS B 2 434 ? 18.728  -5.155  21.746  1.00 86.96 434 B 1 
ATOM 3866 C CE  . LYS B 2 434 ? 18.745  -6.669  21.556  1.00 79.78 434 B 1 
ATOM 3867 N NZ  . LYS B 2 434 ? 18.120  -7.073  20.275  1.00 71.81 434 B 1 
ATOM 3868 N N   . TYR B 2 435 ? 22.814  -2.540  23.473  1.00 95.53 435 B 1 
ATOM 3869 C CA  . TYR B 2 435 ? 24.174  -2.915  23.083  1.00 95.51 435 B 1 
ATOM 3870 C C   . TYR B 2 435 ? 25.269  -2.084  23.764  1.00 95.18 435 B 1 
ATOM 3871 O O   . TYR B 2 435 ? 26.438  -2.199  23.386  1.00 92.83 435 B 1 
ATOM 3872 C CB  . TYR B 2 435 ? 24.282  -2.915  21.561  1.00 95.39 435 B 1 
ATOM 3873 C CG  . TYR B 2 435 ? 23.301  -3.833  20.857  1.00 95.38 435 B 1 
ATOM 3874 C CD1 . TYR B 2 435 ? 23.356  -5.224  21.058  1.00 93.06 435 B 1 
ATOM 3875 C CD2 . TYR B 2 435 ? 22.335  -3.306  19.981  1.00 93.23 435 B 1 
ATOM 3876 C CE1 . TYR B 2 435 ? 22.471  -6.083  20.382  1.00 92.10 435 B 1 
ATOM 3877 C CE2 . TYR B 2 435 ? 21.447  -4.148  19.304  1.00 92.14 435 B 1 
ATOM 3878 C CZ  . TYR B 2 435 ? 21.522  -5.542  19.499  1.00 93.08 435 B 1 
ATOM 3879 O OH  . TYR B 2 435 ? 20.661  -6.373  18.828  1.00 91.42 435 B 1 
ATOM 3880 N N   . ALA B 2 436 ? 24.925  -1.284  24.775  1.00 94.74 436 B 1 
ATOM 3881 C CA  . ALA B 2 436 ? 25.895  -0.579  25.583  1.00 93.72 436 B 1 
ATOM 3882 C C   . ALA B 2 436 ? 26.850  -1.570  26.264  1.00 92.71 436 B 1 
ATOM 3883 O O   . ALA B 2 436 ? 26.449  -2.419  27.059  1.00 89.12 436 B 1 
ATOM 3884 C CB  . ALA B 2 436 ? 25.188  0.316   26.602  1.00 92.05 436 B 1 
ATOM 3885 N N   . VAL B 2 437 ? 28.137  -1.428  25.956  1.00 91.57 437 B 1 
ATOM 3886 C CA  . VAL B 2 437 ? 29.236  -2.044  26.710  1.00 89.66 437 B 1 
ATOM 3887 C C   . VAL B 2 437 ? 29.750  -1.067  27.767  1.00 90.27 437 B 1 
ATOM 3888 O O   . VAL B 2 437 ? 30.227  -1.475  28.817  1.00 86.30 437 B 1 
ATOM 3889 C CB  . VAL B 2 437 ? 30.368  -2.479  25.768  1.00 86.54 437 B 1 
ATOM 3890 C CG1 . VAL B 2 437 ? 31.439  -3.289  26.497  1.00 76.88 437 B 1 
ATOM 3891 C CG2 . VAL B 2 437 ? 29.843  -3.346  24.617  1.00 77.00 437 B 1 
ATOM 3892 N N   . ASP B 2 438 ? 29.614  0.225   27.477  1.00 91.34 438 B 1 
ATOM 3893 C CA  . ASP B 2 438 ? 30.002  1.353   28.296  1.00 91.50 438 B 1 
ATOM 3894 C C   . ASP B 2 438 ? 28.793  2.305   28.408  1.00 93.45 438 B 1 
ATOM 3895 O O   . ASP B 2 438 ? 28.246  2.758   27.399  1.00 91.63 438 B 1 
ATOM 3896 C CB  . ASP B 2 438 ? 31.221  2.007   27.628  1.00 87.45 438 B 1 
ATOM 3897 C CG  . ASP B 2 438 ? 31.518  3.417   28.122  1.00 83.33 438 B 1 
ATOM 3898 O OD1 . ASP B 2 438 ? 31.100  3.755   29.246  1.00 75.91 438 B 1 
ATOM 3899 O OD2 . ASP B 2 438 ? 32.084  4.180   27.319  1.00 74.33 438 B 1 
ATOM 3900 N N   . TYR B 2 439 ? 28.377  2.577   29.650  1.00 94.46 439 B 1 
ATOM 3901 C CA  . TYR B 2 439 ? 27.216  3.433   29.900  1.00 95.01 439 B 1 
ATOM 3902 C C   . TYR B 2 439 ? 27.526  4.925   29.733  1.00 95.68 439 B 1 
ATOM 3903 O O   . TYR B 2 439 ? 26.593  5.693   29.523  1.00 94.37 439 B 1 
ATOM 3904 C CB  . TYR B 2 439 ? 26.602  3.106   31.257  1.00 93.86 439 B 1 
ATOM 3905 C CG  . TYR B 2 439 ? 25.835  1.802   31.225  1.00 92.42 439 B 1 
ATOM 3906 C CD1 . TYR B 2 439 ? 24.463  1.795   30.888  1.00 87.38 439 B 1 
ATOM 3907 C CD2 . TYR B 2 439 ? 26.487  0.594   31.466  1.00 87.47 439 B 1 
ATOM 3908 C CE1 . TYR B 2 439 ? 23.760  0.593   30.804  1.00 85.29 439 B 1 
ATOM 3909 C CE2 . TYR B 2 439 ? 25.789  -0.628  31.387  1.00 84.87 439 B 1 
ATOM 3910 C CZ  . TYR B 2 439 ? 24.420  -0.626  31.055  1.00 87.03 439 B 1 
ATOM 3911 O OH  . TYR B 2 439 ? 23.742  -1.811  30.977  1.00 84.70 439 B 1 
ATOM 3912 N N   . SER B 2 440 ? 28.785  5.319   29.713  1.00 96.18 440 B 1 
ATOM 3913 C CA  . SER B 2 440 ? 29.175  6.684   29.326  1.00 96.27 440 B 1 
ATOM 3914 C C   . SER B 2 440 ? 28.793  6.938   27.865  1.00 96.58 440 B 1 
ATOM 3915 O O   . SER B 2 440 ? 28.152  7.934   27.553  1.00 95.48 440 B 1 
ATOM 3916 C CB  . SER B 2 440 ? 30.676  6.909   29.527  1.00 95.08 440 B 1 
ATOM 3917 O OG  . SER B 2 440 ? 31.109  6.391   30.765  1.00 84.27 440 B 1 
ATOM 3918 N N   . TRP B 2 441 ? 29.059  5.970   26.984  1.00 96.68 441 B 1 
ATOM 3919 C CA  . TRP B 2 441 ? 28.612  6.027   25.586  1.00 96.93 441 B 1 
ATOM 3920 C C   . TRP B 2 441 ? 27.083  6.053   25.453  1.00 97.15 441 B 1 
ATOM 3921 O O   . TRP B 2 441 ? 26.553  6.768   24.591  1.00 96.54 441 B 1 
ATOM 3922 C CB  . TRP B 2 441 ? 29.193  4.829   24.829  1.00 96.72 441 B 1 
ATOM 3923 C CG  . TRP B 2 441 ? 28.650  4.692   23.443  1.00 96.71 441 B 1 
ATOM 3924 C CD1 . TRP B 2 441 ? 29.018  5.428   22.373  1.00 95.47 441 B 1 
ATOM 3925 C CD2 . TRP B 2 441 ? 27.592  3.787   22.971  1.00 96.36 441 B 1 
ATOM 3926 N NE1 . TRP B 2 441 ? 28.279  5.047   21.269  1.00 95.23 441 B 1 
ATOM 3927 C CE2 . TRP B 2 441 ? 27.403  4.035   21.584  1.00 95.95 441 B 1 
ATOM 3928 C CE3 . TRP B 2 441 ? 26.802  2.788   23.578  1.00 95.87 441 B 1 
ATOM 3929 C CZ2 . TRP B 2 441 ? 26.459  3.304   20.817  1.00 95.37 441 B 1 
ATOM 3930 C CZ3 . TRP B 2 441 ? 25.860  2.063   22.812  1.00 94.96 441 B 1 
ATOM 3931 C CH2 . TRP B 2 441 ? 25.704  2.322   21.454  1.00 94.77 441 B 1 
ATOM 3932 N N   . TYR B 2 442 ? 26.372  5.329   26.305  1.00 96.69 442 B 1 
ATOM 3933 C CA  . TYR B 2 442 ? 24.908  5.400   26.329  1.00 96.79 442 B 1 
ATOM 3934 C C   . TYR B 2 442 ? 24.422  6.808   26.697  1.00 96.95 442 B 1 
ATOM 3935 O O   . TYR B 2 442 ? 23.599  7.373   25.970  1.00 96.45 442 B 1 
ATOM 3936 C CB  . TYR B 2 442 ? 24.353  4.343   27.294  1.00 96.12 442 B 1 
ATOM 3937 C CG  . TYR B 2 442 ? 22.879  4.538   27.604  1.00 95.81 442 B 1 
ATOM 3938 C CD1 . TYR B 2 442 ? 22.490  5.207   28.779  1.00 93.08 442 B 1 
ATOM 3939 C CD2 . TYR B 2 442 ? 21.900  4.112   26.689  1.00 93.48 442 B 1 
ATOM 3940 C CE1 . TYR B 2 442 ? 21.128  5.440   29.042  1.00 92.50 442 B 1 
ATOM 3941 C CE2 . TYR B 2 442 ? 20.542  4.347   26.942  1.00 91.96 442 B 1 
ATOM 3942 C CZ  . TYR B 2 442 ? 20.151  5.008   28.123  1.00 93.60 442 B 1 
ATOM 3943 O OH  . TYR B 2 442 ? 18.833  5.240   28.374  1.00 91.82 442 B 1 
ATOM 3944 N N   . VAL B 2 443 ? 24.962  7.400   27.765  1.00 96.54 443 B 1 
ATOM 3945 C CA  . VAL B 2 443 ? 24.624  8.764   28.193  1.00 96.67 443 B 1 
ATOM 3946 C C   . VAL B 2 443 ? 24.916  9.760   27.069  1.00 96.88 443 B 1 
ATOM 3947 O O   . VAL B 2 443 ? 24.009  10.482  26.661  1.00 96.35 443 B 1 
ATOM 3948 C CB  . VAL B 2 443 ? 25.360  9.136   29.498  1.00 96.04 443 B 1 
ATOM 3949 C CG1 . VAL B 2 443 ? 25.215  10.617  29.846  1.00 93.18 443 B 1 
ATOM 3950 C CG2 . VAL B 2 443 ? 24.799  8.335   30.672  1.00 93.35 443 B 1 
ATOM 3951 N N   . ASP B 2 444 ? 26.105  9.720   26.494  1.00 96.91 444 B 1 
ATOM 3952 C CA  . ASP B 2 444 ? 26.484  10.591  25.374  1.00 96.61 444 B 1 
ATOM 3953 C C   . ASP B 2 444 ? 25.529  10.461  24.191  1.00 96.80 444 B 1 
ATOM 3954 O O   . ASP B 2 444 ? 25.143  11.461  23.573  1.00 96.08 444 B 1 
ATOM 3955 C CB  . ASP B 2 444 ? 27.894  10.219  24.875  1.00 95.94 444 B 1 
ATOM 3956 C CG  . ASP B 2 444 ? 29.003  10.604  25.844  1.00 94.06 444 B 1 
ATOM 3957 O OD1 . ASP B 2 444 ? 28.772  11.500  26.682  1.00 90.10 444 B 1 
ATOM 3958 O OD2 . ASP B 2 444 ? 30.103  10.034  25.700  1.00 89.14 444 B 1 
ATOM 3959 N N   . THR B 2 445 ? 25.125  9.245   23.874  1.00 97.03 445 B 1 
ATOM 3960 C CA  . THR B 2 445 ? 24.207  8.974   22.770  1.00 97.20 445 B 1 
ATOM 3961 C C   . THR B 2 445 ? 22.845  9.627   23.010  1.00 97.26 445 B 1 
ATOM 3962 O O   . THR B 2 445 ? 22.339  10.305  22.119  1.00 96.63 445 B 1 
ATOM 3963 C CB  . THR B 2 445 ? 24.051  7.461   22.546  1.00 96.98 445 B 1 
ATOM 3964 O OG1 . THR B 2 445 ? 25.295  6.915   22.171  1.00 93.74 445 B 1 
ATOM 3965 C CG2 . THR B 2 445 ? 23.070  7.142   21.415  1.00 93.82 445 B 1 
ATOM 3966 N N   . ILE B 2 446 ? 22.268  9.475   24.189  1.00 96.82 446 B 1 
ATOM 3967 C CA  . ILE B 2 446 ? 20.950  10.062  24.481  1.00 96.61 446 B 1 
ATOM 3968 C C   . ILE B 2 446 ? 21.029  11.593  24.602  1.00 96.56 446 B 1 
ATOM 3969 O O   . ILE B 2 446 ? 20.146  12.285  24.098  1.00 95.94 446 B 1 
ATOM 3970 C CB  . ILE B 2 446 ? 20.312  9.421   25.725  1.00 96.18 446 B 1 
ATOM 3971 C CG1 . ILE B 2 446 ? 20.178  7.880   25.628  1.00 93.88 446 B 1 
ATOM 3972 C CG2 . ILE B 2 446 ? 18.919  10.041  25.963  1.00 94.24 446 B 1 
ATOM 3973 C CD1 . ILE B 2 446 ? 19.448  7.316   24.413  1.00 88.74 446 B 1 
ATOM 3974 N N   . LEU B 2 447 ? 22.089  12.134  25.163  1.00 96.73 447 B 1 
ATOM 3975 C CA  . LEU B 2 447 ? 22.295  13.583  25.200  1.00 96.35 447 B 1 
ATOM 3976 C C   . LEU B 2 447 ? 22.477  14.158  23.787  1.00 96.18 447 B 1 
ATOM 3977 O O   . LEU B 2 447 ? 21.925  15.215  23.480  1.00 95.06 447 B 1 
ATOM 3978 C CB  . LEU B 2 447 ? 23.486  13.921  26.104  1.00 96.07 447 B 1 
ATOM 3979 C CG  . LEU B 2 447 ? 23.311  13.572  27.592  1.00 94.79 447 B 1 
ATOM 3980 C CD1 . LEU B 2 447 ? 24.549  14.033  28.357  1.00 91.26 447 B 1 
ATOM 3981 C CD2 . LEU B 2 447 ? 22.093  14.228  28.237  1.00 90.91 447 B 1 
ATOM 3982 N N   . ASN B 2 448 ? 23.150  13.434  22.895  1.00 96.67 448 B 1 
ATOM 3983 C CA  . ASN B 2 448 ? 23.218  13.805  21.490  1.00 96.28 448 B 1 
ATOM 3984 C C   . ASN B 2 448 ? 21.849  13.737  20.792  1.00 96.19 448 B 1 
ATOM 3985 O O   . ASN B 2 448 ? 21.545  14.645  20.015  1.00 94.88 448 B 1 
ATOM 3986 C CB  . ASN B 2 448 ? 24.260  12.940  20.764  1.00 95.51 448 B 1 
ATOM 3987 C CG  . ASN B 2 448 ? 25.669  13.449  20.980  1.00 92.42 448 B 1 
ATOM 3988 O OD1 . ASN B 2 448 ? 25.960  14.627  20.837  1.00 84.75 448 B 1 
ATOM 3989 N ND2 . ASN B 2 448 ? 26.604  12.580  21.281  1.00 83.16 448 B 1 
ATOM 3990 N N   . LEU B 2 449 ? 21.006  12.755  21.101  1.00 96.33 449 B 1 
ATOM 3991 C CA  . LEU B 2 449 ? 19.625  12.726  20.601  1.00 96.25 449 B 1 
ATOM 3992 C C   . LEU B 2 449 ? 18.850  13.973  21.036  1.00 96.12 449 B 1 
ATOM 3993 O O   . LEU B 2 449 ? 18.196  14.594  20.205  1.00 94.81 449 B 1 
ATOM 3994 C CB  . LEU B 2 449 ? 18.882  11.474  21.084  1.00 95.50 449 B 1 
ATOM 3995 C CG  . LEU B 2 449 ? 19.270  10.161  20.386  1.00 93.56 449 B 1 
ATOM 3996 C CD1 . LEU B 2 449 ? 18.521  9.001   21.064  1.00 92.05 449 B 1 
ATOM 3997 C CD2 . LEU B 2 449 ? 18.886  10.172  18.905  1.00 91.72 449 B 1 
ATOM 3998 N N   . ILE B 2 450 ? 18.949  14.374  22.304  1.00 96.08 450 B 1 
ATOM 3999 C CA  . ILE B 2 450 ? 18.289  15.578  22.818  1.00 95.79 450 B 1 
ATOM 4000 C C   . ILE B 2 450 ? 18.823  16.834  22.120  1.00 95.14 450 B 1 
ATOM 4001 O O   . ILE B 2 450 ? 18.043  17.704  21.732  1.00 93.62 450 B 1 
ATOM 4002 C CB  . ILE B 2 450 ? 18.437  15.672  24.353  1.00 95.68 450 B 1 
ATOM 4003 C CG1 . ILE B 2 450 ? 17.712  14.495  25.048  1.00 94.50 450 B 1 
ATOM 4004 C CG2 . ILE B 2 450 ? 17.862  17.008  24.867  1.00 94.24 450 B 1 
ATOM 4005 C CD1 . ILE B 2 450 ? 18.059  14.347  26.535  1.00 92.32 450 B 1 
ATOM 4006 N N   . ARG B 2 451 ? 20.130  16.918  21.905  1.00 95.42 451 B 1 
ATOM 4007 C CA  . ARG B 2 451 ? 20.760  18.050  21.220  1.00 94.69 451 B 1 
ATOM 4008 C C   . ARG B 2 451 ? 20.302  18.180  19.759  1.00 94.36 451 B 1 
ATOM 4009 O O   . ARG B 2 451 ? 20.054  19.294  19.305  1.00 93.07 451 B 1 
ATOM 4010 C CB  . ARG B 2 451 ? 22.285  17.890  21.307  1.00 93.55 451 B 1 
ATOM 4011 C CG  . ARG B 2 451 ? 23.051  19.070  20.681  1.00 85.50 451 B 1 
ATOM 4012 C CD  . ARG B 2 451 ? 24.577  18.852  20.720  1.00 82.67 451 B 1 
ATOM 4013 N NE  . ARG B 2 451 ? 25.015  17.698  19.905  1.00 72.76 451 B 1 
ATOM 4014 C CZ  . ARG B 2 451 ? 25.193  17.666  18.582  1.00 66.49 451 B 1 
ATOM 4015 N NH1 . ARG B 2 451 ? 24.996  18.721  17.825  1.00 58.59 451 B 1 
ATOM 4016 N NH2 . ARG B 2 451 ? 25.572  16.567  17.993  1.00 57.72 451 B 1 
ATOM 4017 N N   . ILE B 2 452 ? 20.219  17.069  19.040  1.00 94.43 452 B 1 
ATOM 4018 C CA  . ILE B 2 452 ? 19.939  17.060  17.592  1.00 93.67 452 B 1 
ATOM 4019 C C   . ILE B 2 452 ? 18.430  17.137  17.312  1.00 93.28 452 B 1 
ATOM 4020 O O   . ILE B 2 452 ? 17.996  17.807  16.374  1.00 90.32 452 B 1 
ATOM 4021 C CB  . ILE B 2 452 ? 20.566  15.801  16.949  1.00 92.88 452 B 1 
ATOM 4022 C CG1 . ILE B 2 452 ? 22.110  15.837  17.038  1.00 89.96 452 B 1 
ATOM 4023 C CG2 . ILE B 2 452 ? 20.146  15.654  15.470  1.00 89.25 452 B 1 
ATOM 4024 C CD1 . ILE B 2 452 ? 22.772  14.468  16.772  1.00 85.43 452 B 1 
ATOM 4025 N N   . ALA B 2 453 ? 17.639  16.420  18.107  1.00 94.05 453 B 1 
ATOM 4026 C CA  . ALA B 2 453 ? 16.223  16.191  17.846  1.00 93.73 453 B 1 
ATOM 4027 C C   . ALA B 2 453 ? 15.383  16.169  19.126  1.00 94.17 453 B 1 
ATOM 4028 O O   . ALA B 2 453 ? 14.511  15.313  19.292  1.00 91.71 453 B 1 
ATOM 4029 C CB  . ALA B 2 453 ? 16.098  14.895  17.022  1.00 92.78 453 B 1 
ATOM 4030 N N   . GLY B 2 454 ? 15.632  17.104  20.041  1.00 93.29 454 B 1 
ATOM 4031 C CA  . GLY B 2 454 ? 15.022  17.136  21.369  1.00 92.76 454 B 1 
ATOM 4032 C C   . GLY B 2 454 ? 13.494  17.053  21.384  1.00 93.48 454 B 1 
ATOM 4033 O O   . GLY B 2 454 ? 12.942  16.338  22.226  1.00 91.04 454 B 1 
ATOM 4034 N N   . ASP B 2 455 ? 12.809  17.679  20.422  1.00 93.61 455 B 1 
ATOM 4035 C CA  . ASP B 2 455 ? 11.347  17.624  20.290  1.00 93.07 455 B 1 
ATOM 4036 C C   . ASP B 2 455 ? 10.810  16.206  20.010  1.00 93.34 455 B 1 
ATOM 4037 O O   . ASP B 2 455 ? 9.666   15.895  20.317  1.00 91.26 455 B 1 
ATOM 4038 C CB  . ASP B 2 455 ? 10.894  18.553  19.148  1.00 91.66 455 B 1 
ATOM 4039 C CG  . ASP B 2 455 ? 11.133  20.034  19.443  1.00 89.27 455 B 1 
ATOM 4040 O OD1 . ASP B 2 455 ? 10.971  20.425  20.614  1.00 85.46 455 B 1 
ATOM 4041 O OD2 . ASP B 2 455 ? 11.498  20.763  18.489  1.00 83.99 455 B 1 
ATOM 4042 N N   . TYR B 2 456 ? 11.639  15.350  19.453  1.00 94.22 456 B 1 
ATOM 4043 C CA  . TYR B 2 456 ? 11.300  13.973  19.101  1.00 94.02 456 B 1 
ATOM 4044 C C   . TYR B 2 456 ? 11.743  12.959  20.168  1.00 94.16 456 B 1 
ATOM 4045 O O   . TYR B 2 456 ? 11.478  11.762  20.040  1.00 92.20 456 B 1 
ATOM 4046 C CB  . TYR B 2 456 ? 11.894  13.644  17.725  1.00 93.32 456 B 1 
ATOM 4047 C CG  . TYR B 2 456 ? 11.451  14.594  16.635  1.00 92.46 456 B 1 
ATOM 4048 C CD1 . TYR B 2 456 ? 10.248  14.360  15.937  1.00 88.29 456 B 1 
ATOM 4049 C CD2 . TYR B 2 456 ? 12.203  15.747  16.363  1.00 88.86 456 B 1 
ATOM 4050 C CE1 . TYR B 2 456 ? 9.795   15.280  14.982  1.00 86.47 456 B 1 
ATOM 4051 C CE2 . TYR B 2 456 ? 11.748  16.684  15.414  1.00 86.51 456 B 1 
ATOM 4052 C CZ  . TYR B 2 456 ? 10.536  16.453  14.734  1.00 88.29 456 B 1 
ATOM 4053 O OH  . TYR B 2 456 ? 10.075  17.377  13.845  1.00 86.19 456 B 1 
ATOM 4054 N N   . VAL B 2 457 ? 12.418  13.407  21.214  1.00 93.64 457 B 1 
ATOM 4055 C CA  . VAL B 2 457 ? 12.821  12.587  22.360  1.00 93.75 457 B 1 
ATOM 4056 C C   . VAL B 2 457 ? 11.675  12.586  23.366  1.00 93.31 457 B 1 
ATOM 4057 O O   . VAL B 2 457 ? 11.494  13.529  24.132  1.00 91.97 457 B 1 
ATOM 4058 C CB  . VAL B 2 457 ? 14.141  13.061  22.982  1.00 93.59 457 B 1 
ATOM 4059 C CG1 . VAL B 2 457 ? 14.564  12.155  24.135  1.00 90.32 457 B 1 
ATOM 4060 C CG2 . VAL B 2 457 ? 15.274  13.055  21.949  1.00 90.99 457 B 1 
ATOM 4061 N N   . SER B 2 458 ? 10.891  11.505  23.359  1.00 92.96 458 B 1 
ATOM 4062 C CA  . SER B 2 458 ? 9.782   11.362  24.296  1.00 91.51 458 B 1 
ATOM 4063 C C   . SER B 2 458 ? 10.253  11.250  25.749  1.00 91.85 458 B 1 
ATOM 4064 O O   . SER B 2 458 ? 11.389  10.855  26.022  1.00 90.92 458 B 1 
ATOM 4065 C CB  . SER B 2 458 ? 8.898   10.167  23.927  1.00 89.44 458 B 1 
ATOM 4066 O OG  . SER B 2 458 ? 9.554   8.928   24.074  1.00 83.40 458 B 1 
ATOM 4067 N N   . GLU B 2 459 ? 9.351   11.524  26.672  1.00 91.58 459 B 1 
ATOM 4068 C CA  . GLU B 2 459 ? 9.623   11.423  28.105  1.00 91.78 459 B 1 
ATOM 4069 C C   . GLU B 2 459 ? 10.167  10.047  28.501  1.00 92.12 459 B 1 
ATOM 4070 O O   . GLU B 2 459 ? 11.150  9.964   29.227  1.00 90.76 459 B 1 
ATOM 4071 C CB  . GLU B 2 459 ? 8.334   11.754  28.866  1.00 90.36 459 B 1 
ATOM 4072 C CG  . GLU B 2 459 ? 8.547   11.786  30.389  1.00 83.73 459 B 1 
ATOM 4073 C CD  . GLU B 2 459 ? 7.345   12.374  31.139  1.00 79.63 459 B 1 
ATOM 4074 O OE1 . GLU B 2 459 ? 7.520   12.651  32.340  1.00 72.55 459 B 1 
ATOM 4075 O OE2 . GLU B 2 459 ? 6.286   12.577  30.499  1.00 73.39 459 B 1 
ATOM 4076 N N   . GLU B 2 460 ? 9.637   8.981   27.950  1.00 91.01 460 B 1 
ATOM 4077 C CA  . GLU B 2 460 ? 10.123  7.618   28.202  1.00 90.63 460 B 1 
ATOM 4078 C C   . GLU B 2 460 ? 11.615  7.439   27.864  1.00 91.83 460 B 1 
ATOM 4079 O O   . GLU B 2 460 ? 12.311  6.698   28.536  1.00 90.13 460 B 1 
ATOM 4080 C CB  . GLU B 2 460 ? 9.306   6.633   27.362  1.00 88.77 460 B 1 
ATOM 4081 C CG  . GLU B 2 460 ? 7.822   6.583   27.748  1.00 76.54 460 B 1 
ATOM 4082 C CD  . GLU B 2 460 ? 6.957   5.849   26.712  1.00 67.94 460 B 1 
ATOM 4083 O OE1 . GLU B 2 460 ? 5.829   5.448   27.068  1.00 59.71 460 B 1 
ATOM 4084 O OE2 . GLU B 2 460 ? 7.376   5.752   25.531  1.00 59.31 460 B 1 
ATOM 4085 N N   . VAL B 2 461 ? 12.096  8.121   26.827  1.00 91.97 461 B 1 
ATOM 4086 C CA  . VAL B 2 461 ? 13.496  8.015   26.381  1.00 92.25 461 B 1 
ATOM 4087 C C   . VAL B 2 461 ? 14.431  8.754   27.338  1.00 92.80 461 B 1 
ATOM 4088 O O   . VAL B 2 461 ? 15.403  8.164   27.799  1.00 92.05 461 B 1 
ATOM 4089 C CB  . VAL B 2 461 ? 13.681  8.510   24.938  1.00 91.70 461 B 1 
ATOM 4090 C CG1 . VAL B 2 461 ? 15.151  8.499   24.503  1.00 88.16 461 B 1 
ATOM 4091 C CG2 . VAL B 2 461 ? 12.900  7.635   23.948  1.00 88.81 461 B 1 
ATOM 4092 N N   . TRP B 2 462 ? 14.150  10.022  27.644  1.00 92.78 462 B 1 
ATOM 4093 C CA  . TRP B 2 462 ? 15.048  10.770  28.535  1.00 92.79 462 B 1 
ATOM 4094 C C   . TRP B 2 462 ? 14.917  10.327  29.991  1.00 93.60 462 B 1 
ATOM 4095 O O   . TRP B 2 462 ? 15.920  10.306  30.700  1.00 92.69 462 B 1 
ATOM 4096 C CB  . TRP B 2 462 ? 14.873  12.279  28.340  1.00 90.77 462 B 1 
ATOM 4097 C CG  . TRP B 2 462 ? 13.560  12.876  28.758  1.00 90.29 462 B 1 
ATOM 4098 C CD1 . TRP B 2 462 ? 12.596  13.291  27.920  1.00 85.06 462 B 1 
ATOM 4099 C CD2 . TRP B 2 462 ? 13.085  13.154  30.108  1.00 88.33 462 B 1 
ATOM 4100 N NE1 . TRP B 2 462 ? 11.527  13.790  28.654  1.00 83.41 462 B 1 
ATOM 4101 C CE2 . TRP B 2 462 ? 11.778  13.707  30.007  1.00 85.96 462 B 1 
ATOM 4102 C CE3 . TRP B 2 462 ? 13.603  12.976  31.403  1.00 83.73 462 B 1 
ATOM 4103 C CZ2 . TRP B 2 462 ? 11.004  14.034  31.144  1.00 83.99 462 B 1 
ATOM 4104 C CZ3 . TRP B 2 462 ? 12.832  13.303  32.543  1.00 82.88 462 B 1 
ATOM 4105 C CH2 . TRP B 2 462 ? 11.546  13.811  32.411  1.00 82.70 462 B 1 
ATOM 4106 N N   . TYR B 2 463 ? 13.743  9.882   30.432  1.00 93.17 463 B 1 
ATOM 4107 C CA  . TYR B 2 463 ? 13.557  9.348   31.779  1.00 92.80 463 B 1 
ATOM 4108 C C   . TYR B 2 463 ? 14.339  8.046   31.987  1.00 93.43 463 B 1 
ATOM 4109 O O   . TYR B 2 463 ? 14.872  7.804   33.066  1.00 92.55 463 B 1 
ATOM 4110 C CB  . TYR B 2 463 ? 12.064  9.143   32.046  1.00 91.19 463 B 1 
ATOM 4111 C CG  . TYR B 2 463 ? 11.754  8.851   33.491  1.00 88.20 463 B 1 
ATOM 4112 C CD1 . TYR B 2 463 ? 11.484  7.540   33.930  1.00 80.95 463 B 1 
ATOM 4113 C CD2 . TYR B 2 463 ? 11.747  9.910   34.422  1.00 79.32 463 B 1 
ATOM 4114 C CE1 . TYR B 2 463 ? 11.191  7.289   35.280  1.00 76.35 463 B 1 
ATOM 4115 C CE2 . TYR B 2 463 ? 11.463  9.670   35.776  1.00 74.17 463 B 1 
ATOM 4116 C CZ  . TYR B 2 463 ? 11.186  8.360   36.196  1.00 75.99 463 B 1 
ATOM 4117 O OH  . TYR B 2 463 ? 10.906  8.121   37.519  1.00 74.73 463 B 1 
ATOM 4118 N N   . ARG B 2 464 ? 14.481  7.236   30.932  1.00 93.56 464 B 1 
ATOM 4119 C CA  . ARG B 2 464 ? 15.286  6.017   30.983  1.00 93.58 464 B 1 
ATOM 4120 C C   . ARG B 2 464 ? 16.765  6.295   31.266  1.00 94.23 464 B 1 
ATOM 4121 O O   . ARG B 2 464 ? 17.398  5.494   31.953  1.00 93.67 464 B 1 
ATOM 4122 C CB  . ARG B 2 464 ? 15.087  5.226   29.681  1.00 92.66 464 B 1 
ATOM 4123 C CG  . ARG B 2 464 ? 15.706  3.822   29.703  1.00 87.06 464 B 1 
ATOM 4124 C CD  . ARG B 2 464 ? 15.069  2.952   30.792  1.00 84.38 464 B 1 
ATOM 4125 N NE  . ARG B 2 464 ? 15.589  1.588   30.736  1.00 80.41 464 B 1 
ATOM 4126 C CZ  . ARG B 2 464 ? 15.495  0.658   31.669  1.00 75.93 464 B 1 
ATOM 4127 N NH1 . ARG B 2 464 ? 14.851  0.860   32.789  1.00 68.35 464 B 1 
ATOM 4128 N NH2 . ARG B 2 464 ? 16.070  -0.485  31.478  1.00 69.58 464 B 1 
ATOM 4129 N N   . VAL B 2 465 ? 17.306  7.421   30.821  1.00 93.63 465 B 1 
ATOM 4130 C CA  . VAL B 2 465 ? 18.675  7.861   31.175  1.00 94.37 465 B 1 
ATOM 4131 C C   . VAL B 2 465 ? 18.786  8.039   32.678  1.00 95.12 465 B 1 
ATOM 4132 O O   . VAL B 2 465 ? 19.735  7.543   33.271  1.00 94.29 465 B 1 
ATOM 4133 C CB  . VAL B 2 465 ? 19.073  9.178   30.495  1.00 93.20 465 B 1 
ATOM 4134 C CG1 . VAL B 2 465 ? 20.495  9.615   30.841  1.00 86.01 465 B 1 
ATOM 4135 C CG2 . VAL B 2 465 ? 18.990  9.051   28.980  1.00 86.91 465 B 1 
ATOM 4136 N N   . LEU B 2 466 ? 17.808  8.702   33.286  1.00 94.63 466 B 1 
ATOM 4137 C CA  . LEU B 2 466 ? 17.807  8.953   34.724  1.00 94.50 466 B 1 
ATOM 4138 C C   . LEU B 2 466 ? 17.826  7.637   35.499  1.00 94.78 466 B 1 
ATOM 4139 O O   . LEU B 2 466 ? 18.665  7.461   36.372  1.00 93.57 466 B 1 
ATOM 4140 C CB  . LEU B 2 466 ? 16.603  9.816   35.140  1.00 93.68 466 B 1 
ATOM 4141 C CG  . LEU B 2 466 ? 16.427  11.123  34.343  1.00 90.59 466 B 1 
ATOM 4142 C CD1 . LEU B 2 466 ? 15.230  11.907  34.872  1.00 85.94 466 B 1 
ATOM 4143 C CD2 . LEU B 2 466 ? 17.672  12.013  34.414  1.00 86.24 466 B 1 
ATOM 4144 N N   . GLN B 2 467 ? 16.989  6.681   35.115  1.00 94.71 467 B 1 
ATOM 4145 C CA  . GLN B 2 467 ? 16.957  5.353   35.723  1.00 94.16 467 B 1 
ATOM 4146 C C   . GLN B 2 467 ? 18.302  4.629   35.620  1.00 94.16 467 B 1 
ATOM 4147 O O   . GLN B 2 467 ? 18.775  4.054   36.598  1.00 93.16 467 B 1 
ATOM 4148 C CB  . GLN B 2 467 ? 15.877  4.495   35.055  1.00 93.07 467 B 1 
ATOM 4149 C CG  . GLN B 2 467 ? 14.463  5.024   35.287  1.00 87.27 467 B 1 
ATOM 4150 C CD  . GLN B 2 467 ? 13.390  4.149   34.637  1.00 84.79 467 B 1 
ATOM 4151 O OE1 . GLN B 2 467 ? 13.589  3.471   33.644  1.00 77.26 467 B 1 
ATOM 4152 N NE2 . GLN B 2 467 ? 12.202  4.124   35.187  1.00 73.72 467 B 1 
ATOM 4153 N N   . ILE B 2 468 ? 18.915  4.639   34.429  1.00 94.48 468 B 1 
ATOM 4154 C CA  . ILE B 2 468 ? 20.188  3.949   34.198  1.00 93.99 468 B 1 
ATOM 4155 C C   . ILE B 2 468 ? 21.323  4.596   34.987  1.00 94.33 468 B 1 
ATOM 4156 O O   . ILE B 2 468 ? 22.127  3.877   35.571  1.00 93.49 468 B 1 
ATOM 4157 C CB  . ILE B 2 468 ? 20.488  3.864   32.688  1.00 93.13 468 B 1 
ATOM 4158 C CG1 . ILE B 2 468 ? 19.529  2.812   32.074  1.00 90.24 468 B 1 
ATOM 4159 C CG2 . ILE B 2 468 ? 21.957  3.493   32.402  1.00 90.02 468 B 1 
ATOM 4160 C CD1 . ILE B 2 468 ? 19.594  2.703   30.547  1.00 80.96 468 B 1 
ATOM 4161 N N   . VAL B 2 469 ? 21.392  5.928   35.025  1.00 94.55 469 B 1 
ATOM 4162 C CA  . VAL B 2 469 ? 22.411  6.668   35.784  1.00 94.99 469 B 1 
ATOM 4163 C C   . VAL B 2 469 ? 22.228  6.451   37.290  1.00 94.98 469 B 1 
ATOM 4164 O O   . VAL B 2 469 ? 23.199  6.126   37.964  1.00 94.02 469 B 1 
ATOM 4165 C CB  . VAL B 2 469 ? 22.391  8.164   35.416  1.00 94.93 469 B 1 
ATOM 4166 C CG1 . VAL B 2 469 ? 23.330  8.990   36.294  1.00 91.18 469 B 1 
ATOM 4167 C CG2 . VAL B 2 469 ? 22.841  8.368   33.962  1.00 91.96 469 B 1 
ATOM 4168 N N   . THR B 2 470 ? 21.002  6.539   37.803  1.00 95.23 470 B 1 
ATOM 4169 C CA  . THR B 2 470 ? 20.735  6.304   39.229  1.00 94.56 470 B 1 
ATOM 4170 C C   . THR B 2 470 ? 21.117  4.885   39.666  1.00 94.16 470 B 1 
ATOM 4171 O O   . THR B 2 470 ? 21.618  4.702   40.770  1.00 92.32 470 B 1 
ATOM 4172 C CB  . THR B 2 470 ? 19.253  6.567   39.545  1.00 93.51 470 B 1 
ATOM 4173 O OG1 . THR B 2 470 ? 18.911  7.893   39.214  1.00 86.72 470 B 1 
ATOM 4174 C CG2 . THR B 2 470 ? 18.912  6.403   41.022  1.00 85.12 470 B 1 
ATOM 4175 N N   . ASN B 2 471 ? 20.937  3.888   38.790  1.00 93.92 471 B 1 
ATOM 4176 C CA  . ASN B 2 471 ? 21.237  2.489   39.115  1.00 92.70 471 B 1 
ATOM 4177 C C   . ASN B 2 471 ? 22.711  2.096   38.884  1.00 92.32 471 B 1 
ATOM 4178 O O   . ASN B 2 471 ? 23.038  0.913   38.997  1.00 89.53 471 B 1 
ATOM 4179 C CB  . ASN B 2 471 ? 20.281  1.581   38.321  1.00 91.13 471 B 1 
ATOM 4180 C CG  . ASN B 2 471 ? 18.822  1.684   38.752  1.00 87.36 471 B 1 
ATOM 4181 O OD1 . ASN B 2 471 ? 18.419  2.446   39.607  1.00 79.07 471 B 1 
ATOM 4182 N ND2 . ASN B 2 471 ? 17.962  0.869   38.168  1.00 76.96 471 B 1 
ATOM 4183 N N   . ARG B 2 472 ? 23.591  3.029   38.498  1.00 94.24 472 B 1 
ATOM 4184 C CA  . ARG B 2 472 ? 24.978  2.737   38.124  1.00 93.63 472 B 1 
ATOM 4185 C C   . ARG B 2 472 ? 25.934  3.817   38.617  1.00 94.28 472 B 1 
ATOM 4186 O O   . ARG B 2 472 ? 26.189  4.799   37.920  1.00 92.59 472 B 1 
ATOM 4187 C CB  . ARG B 2 472 ? 25.110  2.579   36.608  1.00 92.04 472 B 1 
ATOM 4188 C CG  . ARG B 2 472 ? 24.397  1.323   36.122  1.00 86.44 472 B 1 
ATOM 4189 C CD  . ARG B 2 472 ? 24.688  1.122   34.640  1.00 83.29 472 B 1 
ATOM 4190 N NE  . ARG B 2 472 ? 24.085  -0.137  34.184  1.00 80.27 472 B 1 
ATOM 4191 C CZ  . ARG B 2 472 ? 24.711  -1.300  34.058  1.00 75.51 472 B 1 
ATOM 4192 N NH1 . ARG B 2 472 ? 25.993  -1.418  34.251  1.00 66.78 472 B 1 
ATOM 4193 N NH2 . ARG B 2 472 ? 24.036  -2.349  33.734  1.00 71.57 472 B 1 
ATOM 4194 N N   . ASP B 2 473 ? 26.549  3.548   39.750  1.00 93.84 473 B 1 
ATOM 4195 C CA  . ASP B 2 473 ? 27.466  4.484   40.415  1.00 93.79 473 B 1 
ATOM 4196 C C   . ASP B 2 473 ? 28.670  4.857   39.540  1.00 94.38 473 B 1 
ATOM 4197 O O   . ASP B 2 473 ? 29.163  5.985   39.586  1.00 91.70 473 B 1 
ATOM 4198 C CB  . ASP B 2 473 ? 27.958  3.852   41.734  1.00 91.27 473 B 1 
ATOM 4199 C CG  . ASP B 2 473 ? 26.842  3.391   42.674  1.00 85.41 473 B 1 
ATOM 4200 O OD1 . ASP B 2 473 ? 25.665  3.748   42.444  1.00 76.32 473 B 1 
ATOM 4201 O OD2 . ASP B 2 473 ? 27.171  2.595   43.585  1.00 77.76 473 B 1 
ATOM 4202 N N   . ASP B 2 474 ? 29.133  3.948   38.700  1.00 94.46 474 B 1 
ATOM 4203 C CA  . ASP B 2 474 ? 30.296  4.127   37.828  1.00 93.79 474 B 1 
ATOM 4204 C C   . ASP B 2 474 ? 30.105  5.196   36.741  1.00 94.79 474 B 1 
ATOM 4205 O O   . ASP B 2 474 ? 31.086  5.710   36.202  1.00 91.95 474 B 1 
ATOM 4206 C CB  . ASP B 2 474 ? 30.680  2.769   37.213  1.00 90.89 474 B 1 
ATOM 4207 C CG  . ASP B 2 474 ? 29.645  2.169   36.244  1.00 83.67 474 B 1 
ATOM 4208 O OD1 . ASP B 2 474 ? 28.430  2.257   36.520  1.00 75.23 474 B 1 
ATOM 4209 O OD2 . ASP B 2 474 ? 30.064  1.568   35.217  1.00 76.83 474 B 1 
ATOM 4210 N N   . VAL B 2 475 ? 28.863  5.578   36.429  1.00 94.88 475 B 1 
ATOM 4211 C CA  . VAL B 2 475 ? 28.564  6.562   35.379  1.00 95.84 475 B 1 
ATOM 4212 C C   . VAL B 2 475 ? 28.027  7.888   35.919  1.00 96.82 475 B 1 
ATOM 4213 O O   . VAL B 2 475 ? 27.939  8.856   35.163  1.00 95.72 475 B 1 
ATOM 4214 C CB  . VAL B 2 475 ? 27.654  5.923   34.310  1.00 93.42 475 B 1 
ATOM 4215 C CG1 . VAL B 2 475 ? 26.188  5.821   34.704  1.00 83.49 475 B 1 
ATOM 4216 C CG2 . VAL B 2 475 ? 27.758  6.661   32.973  1.00 84.24 475 B 1 
ATOM 4217 N N   . GLN B 2 476 ? 27.701  7.991   37.206  1.00 96.40 476 B 1 
ATOM 4218 C CA  . GLN B 2 476 ? 27.049  9.170   37.793  1.00 96.61 476 B 1 
ATOM 4219 C C   . GLN B 2 476 ? 27.906  10.438  37.669  1.00 96.85 476 B 1 
ATOM 4220 O O   . GLN B 2 476 ? 27.438  11.467  37.173  1.00 96.03 476 B 1 
ATOM 4221 C CB  . GLN B 2 476 ? 26.724  8.886   39.263  1.00 95.98 476 B 1 
ATOM 4222 C CG  . GLN B 2 476 ? 25.582  7.872   39.424  1.00 94.85 476 B 1 
ATOM 4223 C CD  . GLN B 2 476 ? 25.392  7.415   40.872  1.00 95.42 476 B 1 
ATOM 4224 O OE1 . GLN B 2 476 ? 26.153  7.760   41.756  1.00 90.41 476 B 1 
ATOM 4225 N NE2 . GLN B 2 476 ? 24.398  6.605   41.143  1.00 88.63 476 B 1 
ATOM 4226 N N   . GLY B 2 477 ? 29.177  10.355  38.018  1.00 96.50 477 B 1 
ATOM 4227 C CA  . GLY B 2 477 ? 30.108  11.487  37.888  1.00 96.57 477 B 1 
ATOM 4228 C C   . GLY B 2 477 ? 30.320  11.913  36.435  1.00 97.00 477 B 1 
ATOM 4229 O O   . GLY B 2 477 ? 30.366  13.106  36.127  1.00 96.03 477 B 1 
ATOM 4230 N N   . TYR B 2 478 ? 30.399  10.949  35.537  1.00 96.64 478 B 1 
ATOM 4231 C CA  . TYR B 2 478 ? 30.490  11.233  34.105  1.00 96.73 478 B 1 
ATOM 4232 C C   . TYR B 2 478 ? 29.225  11.914  33.581  1.00 97.04 478 B 1 
ATOM 4233 O O   . TYR B 2 478 ? 29.314  12.936  32.902  1.00 96.30 478 B 1 
ATOM 4234 C CB  . TYR B 2 478 ? 30.775  9.939   33.334  1.00 96.35 478 B 1 
ATOM 4235 C CG  . TYR B 2 478 ? 30.942  10.182  31.849  1.00 96.39 478 B 1 
ATOM 4236 C CD1 . TYR B 2 478 ? 29.861  10.016  30.962  1.00 94.00 478 B 1 
ATOM 4237 C CD2 . TYR B 2 478 ? 32.181  10.640  31.359  1.00 94.36 478 B 1 
ATOM 4238 C CE1 . TYR B 2 478 ? 30.016  10.308  29.595  1.00 94.06 478 B 1 
ATOM 4239 C CE2 . TYR B 2 478 ? 32.347  10.935  30.003  1.00 93.55 478 B 1 
ATOM 4240 C CZ  . TYR B 2 478 ? 31.261  10.772  29.115  1.00 95.09 478 B 1 
ATOM 4241 O OH  . TYR B 2 478 ? 31.427  11.079  27.794  1.00 93.88 478 B 1 
ATOM 4242 N N   . ALA B 2 479 ? 28.049  11.403  33.946  1.00 96.67 479 B 1 
ATOM 4243 C CA  . ALA B 2 479 ? 26.772  11.982  33.555  1.00 96.75 479 B 1 
ATOM 4244 C C   . ALA B 2 479 ? 26.621  13.424  34.068  1.00 97.10 479 B 1 
ATOM 4245 O O   . ALA B 2 479 ? 26.276  14.309  33.292  1.00 96.54 479 B 1 
ATOM 4246 C CB  . ALA B 2 479 ? 25.646  11.073  34.062  1.00 96.49 479 B 1 
ATOM 4247 N N   . ALA B 2 480 ? 26.962  13.676  35.331  1.00 97.29 480 B 1 
ATOM 4248 C CA  . ALA B 2 480 ? 26.930  15.015  35.918  1.00 97.32 480 B 1 
ATOM 4249 C C   . ALA B 2 480 ? 27.830  15.990  35.145  1.00 97.33 480 B 1 
ATOM 4250 O O   . ALA B 2 480 ? 27.389  17.076  34.761  1.00 96.61 480 B 1 
ATOM 4251 C CB  . ALA B 2 480 ? 27.334  14.917  37.397  1.00 96.89 480 B 1 
ATOM 4252 N N   . LYS B 2 481 ? 29.059  15.580  34.830  1.00 97.53 481 B 1 
ATOM 4253 C CA  . LYS B 2 481 ? 29.984  16.391  34.029  1.00 97.35 481 B 1 
ATOM 4254 C C   . LYS B 2 481 ? 29.439  16.661  32.624  1.00 97.35 481 B 1 
ATOM 4255 O O   . LYS B 2 481 ? 29.415  17.808  32.188  1.00 96.44 481 B 1 
ATOM 4256 C CB  . LYS B 2 481 ? 31.340  15.677  33.986  1.00 96.65 481 B 1 
ATOM 4257 C CG  . LYS B 2 481 ? 32.372  16.528  33.245  1.00 89.38 481 B 1 
ATOM 4258 C CD  . LYS B 2 481 ? 33.707  15.785  33.139  1.00 82.45 481 B 1 
ATOM 4259 C CE  . LYS B 2 481 ? 34.614  16.614  32.250  1.00 69.52 481 B 1 
ATOM 4260 N NZ  . LYS B 2 481 ? 35.874  15.889  31.936  1.00 60.41 481 B 1 
ATOM 4261 N N   . THR B 2 482 ? 28.968  15.637  31.944  1.00 97.08 482 B 1 
ATOM 4262 C CA  . THR B 2 482 ? 28.514  15.750  30.552  1.00 96.66 482 B 1 
ATOM 4263 C C   . THR B 2 482 ? 27.256  16.611  30.432  1.00 96.89 482 B 1 
ATOM 4264 O O   . THR B 2 482 ? 27.173  17.448  29.536  1.00 95.89 482 B 1 
ATOM 4265 C CB  . THR B 2 482 ? 28.283  14.356  29.942  1.00 95.82 482 B 1 
ATOM 4266 O OG1 . THR B 2 482 ? 29.432  13.573  30.095  1.00 89.00 482 B 1 
ATOM 4267 C CG2 . THR B 2 482 ? 28.022  14.430  28.444  1.00 87.74 482 B 1 
ATOM 4268 N N   . VAL B 2 483 ? 26.290  16.486  31.344  1.00 97.18 483 B 1 
ATOM 4269 C CA  . VAL B 2 483 ? 25.117  17.378  31.341  1.00 97.04 483 B 1 
ATOM 4270 C C   . VAL B 2 483 ? 25.484  18.814  31.700  1.00 97.04 483 B 1 
ATOM 4271 O O   . VAL B 2 483 ? 24.942  19.735  31.102  1.00 96.31 483 B 1 
ATOM 4272 C CB  . VAL B 2 483 ? 23.952  16.897  32.219  1.00 96.05 483 B 1 
ATOM 4273 C CG1 . VAL B 2 483 ? 23.430  15.535  31.756  1.00 88.66 483 B 1 
ATOM 4274 C CG2 . VAL B 2 483 ? 24.265  16.844  33.716  1.00 89.76 483 B 1 
ATOM 4275 N N   . PHE B 2 484 ? 26.422  19.013  32.607  1.00 97.37 484 B 1 
ATOM 4276 C CA  . PHE B 2 484 ? 26.910  20.349  32.948  1.00 97.21 484 B 1 
ATOM 4277 C C   . PHE B 2 484 ? 27.544  21.037  31.733  1.00 97.06 484 B 1 
ATOM 4278 O O   . PHE B 2 484 ? 27.205  22.189  31.435  1.00 96.36 484 B 1 
ATOM 4279 C CB  . PHE B 2 484 ? 27.886  20.246  34.124  1.00 97.16 484 B 1 
ATOM 4280 C CG  . PHE B 2 484 ? 28.489  21.581  34.516  1.00 97.28 484 B 1 
ATOM 4281 C CD1 . PHE B 2 484 ? 29.785  21.928  34.086  1.00 94.70 484 B 1 
ATOM 4282 C CD2 . PHE B 2 484 ? 27.746  22.485  35.290  1.00 95.21 484 B 1 
ATOM 4283 C CE1 . PHE B 2 484 ? 30.330  23.178  34.423  1.00 94.93 484 B 1 
ATOM 4284 C CE2 . PHE B 2 484 ? 28.290  23.735  35.627  1.00 94.91 484 B 1 
ATOM 4285 C CZ  . PHE B 2 484 ? 29.584  24.079  35.193  1.00 96.17 484 B 1 
ATOM 4286 N N   . GLU B 2 485 ? 28.377  20.325  30.979  1.00 96.86 485 B 1 
ATOM 4287 C CA  . GLU B 2 485 ? 28.958  20.825  29.728  1.00 96.21 485 B 1 
ATOM 4288 C C   . GLU B 2 485 ? 27.886  21.075  28.659  1.00 96.02 485 B 1 
ATOM 4289 O O   . GLU B 2 485 ? 27.885  22.126  28.010  1.00 94.70 485 B 1 
ATOM 4290 C CB  . GLU B 2 485 ? 30.024  19.830  29.228  1.00 95.52 485 B 1 
ATOM 4291 C CG  . GLU B 2 485 ? 31.290  19.836  30.104  1.00 89.87 485 B 1 
ATOM 4292 C CD  . GLU B 2 485 ? 32.334  18.761  29.716  1.00 85.84 485 B 1 
ATOM 4293 O OE1 . GLU B 2 485 ? 33.364  18.657  30.428  1.00 78.88 485 B 1 
ATOM 4294 O OE2 . GLU B 2 485 ? 32.122  18.029  28.726  1.00 80.59 485 B 1 
ATOM 4295 N N   . ALA B 2 486 ? 26.907  20.175  28.511  1.00 96.23 486 B 1 
ATOM 4296 C CA  . ALA B 2 486 ? 25.823  20.322  27.538  1.00 95.60 486 B 1 
ATOM 4297 C C   . ALA B 2 486 ? 24.924  21.543  27.821  1.00 95.70 486 B 1 
ATOM 4298 O O   . ALA B 2 486 ? 24.491  22.231  26.885  1.00 94.50 486 B 1 
ATOM 4299 C CB  . ALA B 2 486 ? 25.015  19.021  27.517  1.00 94.98 486 B 1 
ATOM 4300 N N   . LEU B 2 487 ? 24.674  21.862  29.097  1.00 96.32 487 B 1 
ATOM 4301 C CA  . LEU B 2 487 ? 23.873  23.022  29.503  1.00 96.31 487 B 1 
ATOM 4302 C C   . LEU B 2 487 ? 24.551  24.365  29.203  1.00 95.90 487 B 1 
ATOM 4303 O O   . LEU B 2 487 ? 23.858  25.381  29.118  1.00 94.34 487 B 1 
ATOM 4304 C CB  . LEU B 2 487 ? 23.553  22.900  31.010  1.00 96.23 487 B 1 
ATOM 4305 C CG  . LEU B 2 487 ? 22.482  21.857  31.353  1.00 95.64 487 B 1 
ATOM 4306 C CD1 . LEU B 2 487 ? 22.443  21.652  32.868  1.00 93.11 487 B 1 
ATOM 4307 C CD2 . LEU B 2 487 ? 21.085  22.282  30.902  1.00 92.62 487 B 1 
ATOM 4308 N N   . GLN B 2 488 ? 25.875  24.386  29.009  1.00 96.10 488 B 1 
ATOM 4309 C CA  . GLN B 2 488 ? 26.602  25.604  28.636  1.00 95.22 488 B 1 
ATOM 4310 C C   . GLN B 2 488 ? 26.345  26.033  27.185  1.00 94.59 488 B 1 
ATOM 4311 O O   . GLN B 2 488 ? 26.635  27.169  26.814  1.00 91.80 488 B 1 
ATOM 4312 C CB  . GLN B 2 488 ? 28.109  25.421  28.877  1.00 94.03 488 B 1 
ATOM 4313 C CG  . GLN B 2 488 ? 28.449  25.211  30.357  1.00 90.56 488 B 1 
ATOM 4314 C CD  . GLN B 2 488 ? 29.940  24.973  30.596  1.00 86.18 488 B 1 
ATOM 4315 O OE1 . GLN B 2 488 ? 30.795  25.294  29.782  1.00 75.86 488 B 1 
ATOM 4316 N NE2 . GLN B 2 488 ? 30.310  24.429  31.718  1.00 73.84 488 B 1 
ATOM 4317 N N   . ALA B 2 489 ? 25.766  25.175  26.355  1.00 93.16 489 B 1 
ATOM 4318 C CA  . ALA B 2 489 ? 25.435  25.523  24.979  1.00 91.70 489 B 1 
ATOM 4319 C C   . ALA B 2 489 ? 24.444  26.714  24.924  1.00 91.50 489 B 1 
ATOM 4320 O O   . ALA B 2 489 ? 23.453  26.734  25.668  1.00 89.36 489 B 1 
ATOM 4321 C CB  . ALA B 2 489 ? 24.882  24.284  24.256  1.00 89.71 489 B 1 
ATOM 4322 N N   . PRO B 2 490 ? 24.653  27.684  24.014  1.00 89.01 490 B 1 
ATOM 4323 C CA  . PRO B 2 490 ? 23.784  28.859  23.917  1.00 86.74 490 B 1 
ATOM 4324 C C   . PRO B 2 490 ? 22.318  28.495  23.641  1.00 85.74 490 B 1 
ATOM 4325 O O   . PRO B 2 490 ? 21.409  28.992  24.301  1.00 80.31 490 B 1 
ATOM 4326 C CB  . PRO B 2 490 ? 24.374  29.712  22.779  1.00 84.90 490 B 1 
ATOM 4327 C CG  . PRO B 2 490 ? 25.831  29.283  22.717  1.00 82.47 490 B 1 
ATOM 4328 C CD  . PRO B 2 490 ? 25.794  27.815  23.117  1.00 85.71 490 B 1 
ATOM 4329 N N   . ALA B 2 491 ? 22.104  27.595  22.688  1.00 84.75 491 B 1 
ATOM 4330 C CA  . ALA B 2 491 ? 20.816  26.991  22.405  1.00 83.88 491 B 1 
ATOM 4331 C C   . ALA B 2 491 ? 20.757  25.620  23.090  1.00 85.44 491 B 1 
ATOM 4332 O O   . ALA B 2 491 ? 21.422  24.676  22.670  1.00 81.00 491 B 1 
ATOM 4333 C CB  . ALA B 2 491 ? 20.624  26.910  20.891  1.00 78.82 491 B 1 
ATOM 4334 N N   . CYS B 2 492 ? 19.987  25.535  24.154  1.00 88.81 492 B 1 
ATOM 4335 C CA  . CYS B 2 492 ? 19.814  24.312  24.924  1.00 90.53 492 B 1 
ATOM 4336 C C   . CYS B 2 492 ? 18.346  23.879  24.875  1.00 92.65 492 B 1 
ATOM 4337 O O   . CYS B 2 492 ? 17.468  24.654  25.257  1.00 90.28 492 B 1 
ATOM 4338 C CB  . CYS B 2 492 ? 20.308  24.568  26.353  1.00 86.39 492 B 1 
ATOM 4339 S SG  . CYS B 2 492 ? 20.377  23.012  27.254  1.00 83.24 492 B 1 
ATOM 4340 N N   . HIS B 2 493 ? 18.082  22.658  24.399  1.00 93.97 493 B 1 
ATOM 4341 C CA  . HIS B 2 493 ? 16.734  22.121  24.331  1.00 94.82 493 B 1 
ATOM 4342 C C   . HIS B 2 493 ? 16.137  21.933  25.735  1.00 95.63 493 B 1 
ATOM 4343 O O   . HIS B 2 493 ? 16.848  21.536  26.659  1.00 95.02 493 B 1 
ATOM 4344 C CB  . HIS B 2 493 ? 16.733  20.807  23.543  1.00 94.41 493 B 1 
ATOM 4345 C CG  . HIS B 2 493 ? 15.342  20.368  23.196  1.00 94.26 493 B 1 
ATOM 4346 N ND1 . HIS B 2 493 ? 14.497  19.615  23.988  1.00 86.71 493 B 1 
ATOM 4347 C CD2 . HIS B 2 493 ? 14.624  20.770  22.102  1.00 86.37 493 B 1 
ATOM 4348 C CE1 . HIS B 2 493 ? 13.303  19.576  23.391  1.00 87.47 493 B 1 
ATOM 4349 N NE2 . HIS B 2 493 ? 13.344  20.263  22.249  1.00 88.62 493 B 1 
ATOM 4350 N N   . GLU B 2 494 ? 14.852  22.166  25.904  1.00 95.03 494 B 1 
ATOM 4351 C CA  . GLU B 2 494 ? 14.212  22.072  27.215  1.00 95.47 494 B 1 
ATOM 4352 C C   . GLU B 2 494 ? 14.343  20.682  27.861  1.00 96.10 494 B 1 
ATOM 4353 O O   . GLU B 2 494 ? 14.554  20.575  29.072  1.00 94.99 494 B 1 
ATOM 4354 C CB  . GLU B 2 494 ? 12.742  22.491  27.080  1.00 93.72 494 B 1 
ATOM 4355 C CG  . GLU B 2 494 ? 12.097  22.592  28.460  1.00 89.85 494 B 1 
ATOM 4356 C CD  . GLU B 2 494 ? 10.693  23.193  28.456  1.00 90.86 494 B 1 
ATOM 4357 O OE1 . GLU B 2 494 ? 10.019  23.001  29.486  1.00 84.64 494 B 1 
ATOM 4358 O OE2 . GLU B 2 494 ? 10.303  23.873  27.498  1.00 86.64 494 B 1 
ATOM 4359 N N   . ASN B 2 495 ? 14.314  19.612  27.074  1.00 95.80 495 B 1 
ATOM 4360 C CA  . ASN B 2 495 ? 14.570  18.265  27.586  1.00 96.17 495 B 1 
ATOM 4361 C C   . ASN B 2 495 ? 15.997  18.086  28.130  1.00 96.67 495 B 1 
ATOM 4362 O O   . ASN B 2 495 ? 16.190  17.303  29.055  1.00 95.83 495 B 1 
ATOM 4363 C CB  . ASN B 2 495 ? 14.253  17.222  26.499  1.00 95.48 495 B 1 
ATOM 4364 C CG  . ASN B 2 495 ? 12.760  17.042  26.253  1.00 93.97 495 B 1 
ATOM 4365 O OD1 . ASN B 2 495 ? 11.925  17.341  27.086  1.00 87.84 495 B 1 
ATOM 4366 N ND2 . ASN B 2 495 ? 12.393  16.519  25.108  1.00 86.34 495 B 1 
ATOM 4367 N N   . MET B 2 496 ? 16.977  18.837  27.629  1.00 96.50 496 B 1 
ATOM 4368 C CA  . MET B 2 496 ? 18.322  18.855  28.216  1.00 96.90 496 B 1 
ATOM 4369 C C   . MET B 2 496 ? 18.305  19.516  29.593  1.00 97.21 496 B 1 
ATOM 4370 O O   . MET B 2 496 ? 18.953  19.025  30.508  1.00 96.80 496 B 1 
ATOM 4371 C CB  . MET B 2 496 ? 19.314  19.563  27.281  1.00 96.49 496 B 1 
ATOM 4372 C CG  . MET B 2 496 ? 20.764  19.407  27.744  1.00 93.54 496 B 1 
ATOM 4373 S SD  . MET B 2 496 ? 21.378  17.702  27.669  1.00 92.73 496 B 1 
ATOM 4374 C CE  . MET B 2 496 ? 21.670  17.550  25.891  1.00 84.66 496 B 1 
ATOM 4375 N N   . VAL B 2 497 ? 17.518  20.582  29.766  1.00 96.64 497 B 1 
ATOM 4376 C CA  . VAL B 2 497 ? 17.350  21.246  31.065  1.00 96.81 497 B 1 
ATOM 4377 C C   . VAL B 2 497 ? 16.662  20.314  32.071  1.00 97.01 497 B 1 
ATOM 4378 O O   . VAL B 2 497 ? 17.079  20.274  33.226  1.00 96.29 497 B 1 
ATOM 4379 C CB  . VAL B 2 497 ? 16.574  22.568  30.932  1.00 96.46 497 B 1 
ATOM 4380 C CG1 . VAL B 2 497 ? 16.494  23.305  32.269  1.00 94.13 497 B 1 
ATOM 4381 C CG2 . VAL B 2 497 ? 17.237  23.512  29.924  1.00 93.97 497 B 1 
ATOM 4382 N N   . LYS B 2 498 ? 15.676  19.527  31.649  1.00 96.68 498 B 1 
ATOM 4383 C CA  . LYS B 2 498 ? 15.034  18.515  32.495  1.00 96.30 498 B 1 
ATOM 4384 C C   . LYS B 2 498 ? 16.032  17.456  32.968  1.00 96.62 498 B 1 
ATOM 4385 O O   . LYS B 2 498 ? 16.188  17.257  34.168  1.00 96.16 498 B 1 
ATOM 4386 C CB  . LYS B 2 498 ? 13.868  17.833  31.760  1.00 95.39 498 B 1 
ATOM 4387 C CG  . LYS B 2 498 ? 12.655  18.763  31.573  1.00 91.94 498 B 1 
ATOM 4388 C CD  . LYS B 2 498 ? 11.541  18.047  30.820  1.00 88.19 498 B 1 
ATOM 4389 C CE  . LYS B 2 498 ? 10.334  18.973  30.674  1.00 81.71 498 B 1 
ATOM 4390 N NZ  . LYS B 2 498 ? 9.232   18.345  29.897  1.00 74.47 498 B 1 
ATOM 4391 N N   . VAL B 2 499 ? 16.725  16.816  32.031  1.00 96.46 499 B 1 
ATOM 4392 C CA  . VAL B 2 499 ? 17.705  15.761  32.331  1.00 96.69 499 B 1 
ATOM 4393 C C   . VAL B 2 499 ? 18.862  16.317  33.163  1.00 96.99 499 B 1 
ATOM 4394 O O   . VAL B 2 499 ? 19.218  15.746  34.190  1.00 96.31 499 B 1 
ATOM 4395 C CB  . VAL B 2 499 ? 18.213  15.103  31.039  1.00 95.87 499 B 1 
ATOM 4396 C CG1 . VAL B 2 499 ? 19.362  14.118  31.286  1.00 91.30 499 B 1 
ATOM 4397 C CG2 . VAL B 2 499 ? 17.085  14.317  30.356  1.00 91.61 499 B 1 
ATOM 4398 N N   . GLY B 2 500 ? 19.419  17.447  32.744  1.00 96.81 500 B 1 
ATOM 4399 C CA  . GLY B 2 500 ? 20.529  18.080  33.437  1.00 96.83 500 B 1 
ATOM 4400 C C   . GLY B 2 500 ? 20.158  18.570  34.830  1.00 97.15 500 B 1 
ATOM 4401 O O   . GLY B 2 500 ? 20.903  18.342  35.778  1.00 96.38 500 B 1 
ATOM 4402 N N   . GLY B 2 501 ? 18.977  19.171  34.977  1.00 97.04 501 B 1 
ATOM 4403 C CA  . GLY B 2 501 ? 18.469  19.606  36.274  1.00 96.85 501 B 1 
ATOM 4404 C C   . GLY B 2 501 ? 18.296  18.450  37.259  1.00 96.79 501 B 1 
ATOM 4405 O O   . GLY B 2 501 ? 18.690  18.568  38.410  1.00 95.20 501 B 1 
ATOM 4406 N N   . TYR B 2 502 ? 17.778  17.305  36.780  1.00 96.60 502 B 1 
ATOM 4407 C CA  . TYR B 2 502 ? 17.653  16.113  37.620  1.00 96.16 502 B 1 
ATOM 4408 C C   . TYR B 2 502 ? 19.022  15.528  37.995  1.00 96.03 502 B 1 
ATOM 4409 O O   . TYR B 2 502 ? 19.308  15.357  39.172  1.00 95.37 502 B 1 
ATOM 4410 C CB  . TYR B 2 502 ? 16.773  15.088  36.908  1.00 95.16 502 B 1 
ATOM 4411 C CG  . TYR B 2 502 ? 16.441  13.890  37.768  1.00 91.95 502 B 1 
ATOM 4412 C CD1 . TYR B 2 502 ? 17.355  12.828  37.898  1.00 86.54 502 B 1 
ATOM 4413 C CD2 . TYR B 2 502 ? 15.220  13.834  38.462  1.00 85.32 502 B 1 
ATOM 4414 C CE1 . TYR B 2 502 ? 17.072  11.724  38.710  1.00 81.81 502 B 1 
ATOM 4415 C CE2 . TYR B 2 502 ? 14.917  12.734  39.277  1.00 79.73 502 B 1 
ATOM 4416 C CZ  . TYR B 2 502 ? 15.843  11.679  39.397  1.00 81.51 502 B 1 
ATOM 4417 O OH  . TYR B 2 502 ? 15.556  10.604  40.192  1.00 79.55 502 B 1 
ATOM 4418 N N   . ILE B 2 503 ? 19.892  15.290  37.021  1.00 96.26 503 B 1 
ATOM 4419 C CA  . ILE B 2 503 ? 21.207  14.678  37.252  1.00 96.44 503 B 1 
ATOM 4420 C C   . ILE B 2 503 ? 22.073  15.550  38.167  1.00 96.59 503 B 1 
ATOM 4421 O O   . ILE B 2 503 ? 22.687  15.030  39.088  1.00 95.82 503 B 1 
ATOM 4422 C CB  . ILE B 2 503 ? 21.904  14.357  35.910  1.00 96.46 503 B 1 
ATOM 4423 C CG1 . ILE B 2 503 ? 21.157  13.202  35.207  1.00 94.43 503 B 1 
ATOM 4424 C CG2 . ILE B 2 503 ? 23.382  13.986  36.116  1.00 94.84 503 B 1 
ATOM 4425 C CD1 . ILE B 2 503 ? 21.687  12.855  33.809  1.00 88.14 503 B 1 
ATOM 4426 N N   . LEU B 2 504 ? 22.098  16.860  37.960  1.00 96.68 504 B 1 
ATOM 4427 C CA  . LEU B 2 504 ? 22.847  17.759  38.841  1.00 96.76 504 B 1 
ATOM 4428 C C   . LEU B 2 504 ? 22.226  17.837  40.238  1.00 96.24 504 B 1 
ATOM 4429 O O   . LEU B 2 504 ? 22.950  18.004  41.212  1.00 94.89 504 B 1 
ATOM 4430 C CB  . LEU B 2 504 ? 22.948  19.156  38.214  1.00 96.82 504 B 1 
ATOM 4431 C CG  . LEU B 2 504 ? 23.810  19.233  36.936  1.00 96.48 504 B 1 
ATOM 4432 C CD1 . LEU B 2 504 ? 23.801  20.670  36.405  1.00 94.72 504 B 1 
ATOM 4433 C CD2 . LEU B 2 504 ? 25.263  18.838  37.176  1.00 94.25 504 B 1 
ATOM 4434 N N   . GLY B 2 505 ? 20.910  17.688  40.360  1.00 95.90 505 B 1 
ATOM 4435 C CA  . GLY B 2 505 ? 20.233  17.641  41.656  1.00 95.27 505 B 1 
ATOM 4436 C C   . GLY B 2 505 ? 20.618  16.427  42.500  1.00 94.96 505 B 1 
ATOM 4437 O O   . GLY B 2 505 ? 20.756  16.563  43.714  1.00 93.11 505 B 1 
ATOM 4438 N N   . GLU B 2 506 ? 20.814  15.274  41.856  1.00 95.38 506 B 1 
ATOM 4439 C CA  . GLU B 2 506 ? 21.191  14.025  42.524  1.00 94.40 506 B 1 
ATOM 4440 C C   . GLU B 2 506 ? 22.710  13.832  42.617  1.00 94.46 506 B 1 
ATOM 4441 O O   . GLU B 2 506 ? 23.223  13.428  43.653  1.00 92.22 506 B 1 
ATOM 4442 C CB  . GLU B 2 506 ? 20.566  12.834  41.791  1.00 93.06 506 B 1 
ATOM 4443 C CG  . GLU B 2 506 ? 19.032  12.789  41.782  1.00 87.70 506 B 1 
ATOM 4444 C CD  . GLU B 2 506 ? 18.384  12.635  43.164  1.00 85.67 506 B 1 
ATOM 4445 O OE1 . GLU B 2 506 ? 17.152  12.855  43.216  1.00 77.92 506 B 1 
ATOM 4446 O OE2 . GLU B 2 506 ? 19.058  12.378  44.163  1.00 78.03 506 B 1 
ATOM 4447 N N   . PHE B 2 507 ? 23.448  14.146  41.567  1.00 95.50 507 B 1 
ATOM 4448 C CA  . PHE B 2 507 ? 24.860  13.773  41.410  1.00 95.79 507 B 1 
ATOM 4449 C C   . PHE B 2 507 ? 25.809  14.954  41.181  1.00 96.08 507 B 1 
ATOM 4450 O O   . PHE B 2 507 ? 26.987  14.761  40.893  1.00 94.53 507 B 1 
ATOM 4451 C CB  . PHE B 2 507 ? 24.976  12.734  40.282  1.00 95.36 507 B 1 
ATOM 4452 C CG  . PHE B 2 507 ? 23.998  11.589  40.389  1.00 95.14 507 B 1 
ATOM 4453 C CD1 . PHE B 2 507 ? 24.022  10.724  41.496  1.00 92.29 507 B 1 
ATOM 4454 C CD2 . PHE B 2 507 ? 23.019  11.414  39.403  1.00 92.52 507 B 1 
ATOM 4455 C CE1 . PHE B 2 507 ? 23.082  9.701   41.623  1.00 91.10 507 B 1 
ATOM 4456 C CE2 . PHE B 2 507 ? 22.063  10.383  39.524  1.00 91.25 507 B 1 
ATOM 4457 C CZ  . PHE B 2 507 ? 22.089  9.534   40.639  1.00 92.59 507 B 1 
ATOM 4458 N N   . GLY B 2 508 ? 25.325  16.189  41.297  1.00 95.66 508 B 1 
ATOM 4459 C CA  . GLY B 2 508 ? 26.139  17.388  41.110  1.00 95.62 508 B 1 
ATOM 4460 C C   . GLY B 2 508 ? 27.274  17.535  42.124  1.00 95.99 508 B 1 
ATOM 4461 O O   . GLY B 2 508 ? 28.278  18.180  41.830  1.00 94.21 508 B 1 
ATOM 4462 N N   . ASN B 2 509 ? 27.141  16.907  43.304  1.00 96.20 509 B 1 
ATOM 4463 C CA  . ASN B 2 509 ? 28.191  16.797  44.317  1.00 95.69 509 B 1 
ATOM 4464 C C   . ASN B 2 509 ? 29.464  16.118  43.785  1.00 95.97 509 B 1 
ATOM 4465 O O   . ASN B 2 509 ? 30.567  16.532  44.144  1.00 94.42 509 B 1 
ATOM 4466 C CB  . ASN B 2 509 ? 27.633  16.044  45.540  1.00 93.83 509 B 1 
ATOM 4467 C CG  . ASN B 2 509 ? 27.160  14.630  45.230  1.00 87.16 509 B 1 
ATOM 4468 O OD1 . ASN B 2 509 ? 26.799  14.329  44.117  1.00 74.69 509 B 1 
ATOM 4469 N ND2 . ASN B 2 509 ? 27.148  13.739  46.193  1.00 74.57 509 B 1 
ATOM 4470 N N   . LEU B 2 510 ? 29.340  15.153  42.874  1.00 95.94 510 B 1 
ATOM 4471 C CA  . LEU B 2 510 ? 30.462  14.400  42.310  1.00 96.05 510 B 1 
ATOM 4472 C C   . LEU B 2 510 ? 31.389  15.259  41.426  1.00 96.13 510 B 1 
ATOM 4473 O O   . LEU B 2 510 ? 32.539  14.877  41.193  1.00 94.14 510 B 1 
ATOM 4474 C CB  . LEU B 2 510 ? 29.924  13.209  41.502  1.00 95.71 510 B 1 
ATOM 4475 C CG  . LEU B 2 510 ? 29.080  12.202  42.315  1.00 94.92 510 B 1 
ATOM 4476 C CD1 . LEU B 2 510 ? 28.565  11.105  41.385  1.00 91.58 510 B 1 
ATOM 4477 C CD2 . LEU B 2 510 ? 29.891  11.542  43.431  1.00 90.94 510 B 1 
ATOM 4478 N N   . ILE B 2 511 ? 30.912  16.406  40.950  1.00 96.18 511 B 1 
ATOM 4479 C CA  . ILE B 2 511 ? 31.692  17.349  40.139  1.00 96.32 511 B 1 
ATOM 4480 C C   . ILE B 2 511 ? 31.931  18.692  40.845  1.00 96.42 511 B 1 
ATOM 4481 O O   . ILE B 2 511 ? 32.655  19.540  40.320  1.00 94.59 511 B 1 
ATOM 4482 C CB  . ILE B 2 511 ? 31.068  17.537  38.745  1.00 95.83 511 B 1 
ATOM 4483 C CG1 . ILE B 2 511 ? 29.661  18.162  38.811  1.00 93.34 511 B 1 
ATOM 4484 C CG2 . ILE B 2 511 ? 31.040  16.188  38.000  1.00 92.15 511 B 1 
ATOM 4485 C CD1 . ILE B 2 511 ? 29.165  18.694  37.456  1.00 91.15 511 B 1 
ATOM 4486 N N   . ALA B 2 512 ? 31.371  18.883  42.024  1.00 96.07 512 B 1 
ATOM 4487 C CA  . ALA B 2 512 ? 31.436  20.137  42.769  1.00 95.64 512 B 1 
ATOM 4488 C C   . ALA B 2 512 ? 32.844  20.507  43.261  1.00 95.55 512 B 1 
ATOM 4489 O O   . ALA B 2 512 ? 33.100  21.667  43.588  1.00 92.35 512 B 1 
ATOM 4490 C CB  . ALA B 2 512 ? 30.453  20.043  43.931  1.00 93.93 512 B 1 
ATOM 4491 N N   . GLY B 2 513 ? 33.759  19.543  43.294  1.00 95.35 513 B 1 
ATOM 4492 C CA  . GLY B 2 513 ? 35.155  19.772  43.664  1.00 94.67 513 B 1 
ATOM 4493 C C   . GLY B 2 513 ? 35.970  20.531  42.610  1.00 95.28 513 B 1 
ATOM 4494 O O   . GLY B 2 513 ? 36.986  21.139  42.947  1.00 92.66 513 B 1 
ATOM 4495 N N   . ASP B 2 514 ? 35.544  20.552  41.351  1.00 95.47 514 B 1 
ATOM 4496 C CA  . ASP B 2 514 ? 36.165  21.383  40.320  1.00 95.53 514 B 1 
ATOM 4497 C C   . ASP B 2 514 ? 35.620  22.819  40.414  1.00 95.65 514 B 1 
ATOM 4498 O O   . ASP B 2 514 ? 34.407  23.018  40.283  1.00 94.23 514 B 1 
ATOM 4499 C CB  . ASP B 2 514 ? 35.940  20.775  38.924  1.00 94.58 514 B 1 
ATOM 4500 C CG  . ASP B 2 514 ? 36.721  21.469  37.789  1.00 92.70 514 B 1 
ATOM 4501 O OD1 . ASP B 2 514 ? 36.964  22.697  37.822  1.00 87.02 514 B 1 
ATOM 4502 O OD2 . ASP B 2 514 ? 37.099  20.797  36.809  1.00 85.63 514 B 1 
ATOM 4503 N N   . PRO B 2 515 ? 36.470  23.849  40.578  1.00 96.16 515 B 1 
ATOM 4504 C CA  . PRO B 2 515 ? 36.013  25.234  40.655  1.00 95.67 515 B 1 
ATOM 4505 C C   . PRO B 2 515 ? 35.160  25.689  39.467  1.00 95.75 515 B 1 
ATOM 4506 O O   . PRO B 2 515 ? 34.329  26.583  39.605  1.00 93.42 515 B 1 
ATOM 4507 C CB  . PRO B 2 515 ? 37.298  26.064  40.747  1.00 94.53 515 B 1 
ATOM 4508 C CG  . PRO B 2 515 ? 38.312  25.094  41.347  1.00 91.25 515 B 1 
ATOM 4509 C CD  . PRO B 2 515 ? 37.908  23.760  40.764  1.00 94.69 515 B 1 
ATOM 4510 N N   . ARG B 2 516 ? 35.340  25.078  38.304  1.00 95.67 516 B 1 
ATOM 4511 C CA  . ARG B 2 516 ? 34.576  25.406  37.091  1.00 95.47 516 B 1 
ATOM 4512 C C   . ARG B 2 516 ? 33.142  24.880  37.124  1.00 95.86 516 B 1 
ATOM 4513 O O   . ARG B 2 516 ? 32.303  25.399  36.393  1.00 93.91 516 B 1 
ATOM 4514 C CB  . ARG B 2 516 ? 35.302  24.841  35.867  1.00 94.46 516 B 1 
ATOM 4515 C CG  . ARG B 2 516 ? 36.712  25.422  35.693  1.00 89.76 516 B 1 
ATOM 4516 C CD  . ARG B 2 516 ? 37.456  24.721  34.552  1.00 85.36 516 B 1 
ATOM 4517 N NE  . ARG B 2 516 ? 37.735  23.316  34.895  1.00 75.73 516 B 1 
ATOM 4518 C CZ  . ARG B 2 516 ? 38.295  22.419  34.110  1.00 69.60 516 B 1 
ATOM 4519 N NH1 . ARG B 2 516 ? 38.691  22.718  32.903  1.00 62.01 516 B 1 
ATOM 4520 N NH2 . ARG B 2 516 ? 38.461  21.200  34.531  1.00 61.61 516 B 1 
ATOM 4521 N N   . SER B 2 517 ? 32.887  23.889  37.952  1.00 95.86 517 B 1 
ATOM 4522 C CA  . SER B 2 517 ? 31.571  23.277  38.166  1.00 96.28 517 B 1 
ATOM 4523 C C   . SER B 2 517 ? 31.151  23.334  39.638  1.00 96.50 517 B 1 
ATOM 4524 O O   . SER B 2 517 ? 30.443  22.455  40.117  1.00 94.72 517 B 1 
ATOM 4525 C CB  . SER B 2 517 ? 31.545  21.851  37.600  1.00 95.40 517 B 1 
ATOM 4526 O OG  . SER B 2 517 ? 32.583  21.062  38.147  1.00 93.73 517 B 1 
ATOM 4527 N N   . SER B 2 518 ? 31.583  24.350  40.339  1.00 96.59 518 B 1 
ATOM 4528 C CA  . SER B 2 518 ? 31.221  24.531  41.745  1.00 96.41 518 B 1 
ATOM 4529 C C   . SER B 2 518 ? 29.708  24.654  41.940  1.00 96.63 518 B 1 
ATOM 4530 O O   . SER B 2 518 ? 29.002  25.070  41.006  1.00 95.54 518 B 1 
ATOM 4531 C CB  . SER B 2 518 ? 31.943  25.748  42.335  1.00 95.38 518 B 1 
ATOM 4532 O OG  . SER B 2 518 ? 31.408  26.961  41.841  1.00 91.46 518 B 1 
ATOM 4533 N N   . PRO B 2 519 ? 29.170  24.369  43.143  1.00 96.56 519 B 1 
ATOM 4534 C CA  . PRO B 2 519 ? 27.724  24.433  43.375  1.00 96.13 519 B 1 
ATOM 4535 C C   . PRO B 2 519 ? 27.076  25.778  42.994  1.00 96.38 519 B 1 
ATOM 4536 O O   . PRO B 2 519 ? 26.036  25.759  42.324  1.00 95.68 519 B 1 
ATOM 4537 C CB  . PRO B 2 519 ? 27.529  24.075  44.846  1.00 95.19 519 B 1 
ATOM 4538 C CG  . PRO B 2 519 ? 28.774  23.266  45.198  1.00 93.43 519 B 1 
ATOM 4539 C CD  . PRO B 2 519 ? 29.855  23.863  44.317  1.00 95.63 519 B 1 
ATOM 4540 N N   . PRO B 2 520 ? 27.664  26.936  43.298  1.00 96.56 520 B 1 
ATOM 4541 C CA  . PRO B 2 520 ? 27.132  28.220  42.833  1.00 96.12 520 B 1 
ATOM 4542 C C   . PRO B 2 520 ? 27.106  28.361  41.303  1.00 96.34 520 B 1 
ATOM 4543 O O   . PRO B 2 520 ? 26.188  28.973  40.754  1.00 95.53 520 B 1 
ATOM 4544 C CB  . PRO B 2 520 ? 28.025  29.294  43.466  1.00 95.06 520 B 1 
ATOM 4545 C CG  . PRO B 2 520 ? 28.628  28.599  44.684  1.00 92.87 520 B 1 
ATOM 4546 C CD  . PRO B 2 520 ? 28.776  27.161  44.202  1.00 95.81 520 B 1 
ATOM 4547 N N   . VAL B 2 521 ? 28.092  27.791  40.613  1.00 96.73 521 B 1 
ATOM 4548 C CA  . VAL B 2 521 ? 28.167  27.806  39.147  1.00 96.73 521 B 1 
ATOM 4549 C C   . VAL B 2 521 ? 27.096  26.891  38.549  1.00 96.90 521 B 1 
ATOM 4550 O O   . VAL B 2 521 ? 26.388  27.314  37.639  1.00 95.95 521 B 1 
ATOM 4551 C CB  . VAL B 2 521 ? 29.576  27.433  38.649  1.00 96.04 521 B 1 
ATOM 4552 C CG1 . VAL B 2 521 ? 29.652  27.353  37.119  1.00 92.24 521 B 1 
ATOM 4553 C CG2 . VAL B 2 521 ? 30.606  28.482  39.095  1.00 92.40 521 B 1 
ATOM 4554 N N   . GLN B 2 522 ? 26.915  25.690  39.105  1.00 96.97 522 B 1 
ATOM 4555 C CA  . GLN B 2 522 ? 25.860  24.760  38.700  1.00 97.08 522 B 1 
ATOM 4556 C C   . GLN B 2 522 ? 24.466  25.390  38.860  1.00 97.09 522 B 1 
ATOM 4557 O O   . GLN B 2 522 ? 23.672  25.391  37.919  1.00 96.36 522 B 1 
ATOM 4558 C CB  . GLN B 2 522 ? 25.931  23.462  39.520  1.00 96.85 522 B 1 
ATOM 4559 C CG  . GLN B 2 522 ? 27.194  22.612  39.266  1.00 95.91 522 B 1 
ATOM 4560 C CD  . GLN B 2 522 ? 27.138  21.293  40.034  1.00 96.57 522 B 1 
ATOM 4561 O OE1 . GLN B 2 522 ? 26.098  20.657  40.141  1.00 88.02 522 B 1 
ATOM 4562 N NE2 . GLN B 2 522 ? 28.231  20.835  40.596  1.00 87.57 522 B 1 
ATOM 4563 N N   . PHE B 2 523 ? 24.195  26.003  40.020  1.00 96.79 523 B 1 
ATOM 4564 C CA  . PHE B 2 523 ? 22.934  26.695  40.269  1.00 96.55 523 B 1 
ATOM 4565 C C   . PHE B 2 523 ? 22.711  27.849  39.279  1.00 96.49 523 B 1 
ATOM 4566 O O   . PHE B 2 523 ? 21.644  27.945  38.680  1.00 96.00 523 B 1 
ATOM 4567 C CB  . PHE B 2 523 ? 22.904  27.215  41.712  1.00 95.93 523 B 1 
ATOM 4568 C CG  . PHE B 2 523 ? 21.711  28.114  41.964  1.00 95.35 523 B 1 
ATOM 4569 C CD1 . PHE B 2 523 ? 21.874  29.513  42.027  1.00 91.84 523 B 1 
ATOM 4570 C CD2 . PHE B 2 523 ? 20.420  27.567  42.026  1.00 92.42 523 B 1 
ATOM 4571 C CE1 . PHE B 2 523 ? 20.757  30.351  42.159  1.00 91.92 523 B 1 
ATOM 4572 C CE2 . PHE B 2 523 ? 19.299  28.402  42.157  1.00 91.30 523 B 1 
ATOM 4573 C CZ  . PHE B 2 523 ? 19.465  29.792  42.215  1.00 92.64 523 B 1 
ATOM 4574 N N   . SER B 2 524 ? 23.722  28.691  39.080  1.00 96.43 524 B 1 
ATOM 4575 C CA  . SER B 2 524 ? 23.621  29.829  38.159  1.00 96.09 524 B 1 
ATOM 4576 C C   . SER B 2 524 ? 23.345  29.376  36.727  1.00 96.13 524 B 1 
ATOM 4577 O O   . SER B 2 524 ? 22.521  29.977  36.032  1.00 94.99 524 B 1 
ATOM 4578 C CB  . SER B 2 524 ? 24.906  30.665  38.202  1.00 95.16 524 B 1 
ATOM 4579 O OG  . SER B 2 524 ? 25.121  31.181  39.503  1.00 80.36 524 B 1 
ATOM 4580 N N   . LEU B 2 525 ? 23.983  28.286  36.305  1.00 96.46 525 B 1 
ATOM 4581 C CA  . LEU B 2 525 ? 23.767  27.696  34.983  1.00 96.50 525 B 1 
ATOM 4582 C C   . LEU B 2 525 ? 22.327  27.200  34.810  1.00 96.78 525 B 1 
ATOM 4583 O O   . LEU B 2 525 ? 21.669  27.568  33.837  1.00 95.68 525 B 1 
ATOM 4584 C CB  . LEU B 2 525 ? 24.795  26.580  34.774  1.00 96.02 525 B 1 
ATOM 4585 C CG  . LEU B 2 525 ? 24.695  25.884  33.399  1.00 94.87 525 B 1 
ATOM 4586 C CD1 . LEU B 2 525 ? 24.962  26.862  32.248  1.00 91.58 525 B 1 
ATOM 4587 C CD2 . LEU B 2 525 ? 25.714  24.758  33.332  1.00 91.27 525 B 1 
ATOM 4588 N N   . LEU B 2 526 ? 21.805  26.427  35.756  1.00 96.32 526 B 1 
ATOM 4589 C CA  . LEU B 2 526 ? 20.422  25.948  35.735  1.00 96.20 526 B 1 
ATOM 4590 C C   . LEU B 2 526 ? 19.430  27.114  35.780  1.00 95.96 526 B 1 
ATOM 4591 O O   . LEU B 2 526 ? 18.489  27.167  34.988  1.00 94.93 526 B 1 
ATOM 4592 C CB  . LEU B 2 526 ? 20.187  25.002  36.929  1.00 96.21 526 B 1 
ATOM 4593 C CG  . LEU B 2 526 ? 20.885  23.630  36.804  1.00 95.42 526 B 1 
ATOM 4594 C CD1 . LEU B 2 526 ? 20.710  22.864  38.111  1.00 93.28 526 B 1 
ATOM 4595 C CD2 . LEU B 2 526 ? 20.288  22.795  35.674  1.00 93.12 526 B 1 
ATOM 4596 N N   . HIS B 2 527 ? 19.660  28.090  36.657  1.00 96.36 527 B 1 
ATOM 4597 C CA  . HIS B 2 527 ? 18.763  29.226  36.829  1.00 95.84 527 B 1 
ATOM 4598 C C   . HIS B 2 527 ? 18.751  30.156  35.614  1.00 95.46 527 B 1 
ATOM 4599 O O   . HIS B 2 527 ? 17.712  30.739  35.306  1.00 94.02 527 B 1 
ATOM 4600 C CB  . HIS B 2 527 ? 19.089  29.969  38.124  1.00 94.93 527 B 1 
ATOM 4601 C CG  . HIS B 2 527 ? 17.947  30.852  38.547  1.00 94.42 527 B 1 
ATOM 4602 N ND1 . HIS B 2 527 ? 16.658  30.426  38.794  1.00 87.04 527 B 1 
ATOM 4603 C CD2 . HIS B 2 527 ? 17.947  32.217  38.671  1.00 87.48 527 B 1 
ATOM 4604 C CE1 . HIS B 2 527 ? 15.908  31.509  39.055  1.00 88.24 527 B 1 
ATOM 4605 N NE2 . HIS B 2 527 ? 16.647  32.615  38.995  1.00 89.05 527 B 1 
ATOM 4606 N N   . SER B 2 528 ? 19.843  30.216  34.851  1.00 95.59 528 B 1 
ATOM 4607 C CA  . SER B 2 528 ? 19.874  30.946  33.577  1.00 95.18 528 B 1 
ATOM 4608 C C   . SER B 2 528 ? 18.867  30.406  32.551  1.00 94.75 528 B 1 
ATOM 4609 O O   . SER B 2 528 ? 18.391  31.155  31.696  1.00 92.96 528 B 1 
ATOM 4610 C CB  . SER B 2 528 ? 21.285  30.938  32.984  1.00 94.67 528 B 1 
ATOM 4611 O OG  . SER B 2 528 ? 21.589  29.732  32.304  1.00 89.66 528 B 1 
ATOM 4612 N N   . LYS B 2 529 ? 18.502  29.121  32.656  1.00 95.30 529 B 1 
ATOM 4613 C CA  . LYS B 2 529 ? 17.519  28.477  31.779  1.00 94.76 529 B 1 
ATOM 4614 C C   . LYS B 2 529 ? 16.087  28.580  32.316  1.00 94.15 529 B 1 
ATOM 4615 O O   . LYS B 2 529 ? 15.142  28.493  31.538  1.00 91.42 529 B 1 
ATOM 4616 C CB  . LYS B 2 529 ? 17.910  27.004  31.537  1.00 94.02 529 B 1 
ATOM 4617 C CG  . LYS B 2 529 ? 19.362  26.756  31.079  1.00 92.65 529 B 1 
ATOM 4618 C CD  . LYS B 2 529 ? 19.744  27.485  29.782  1.00 89.34 529 B 1 
ATOM 4619 C CE  . LYS B 2 529 ? 21.186  27.111  29.426  1.00 87.81 529 B 1 
ATOM 4620 N NZ  . LYS B 2 529 ? 21.653  27.716  28.165  1.00 82.51 529 B 1 
ATOM 4621 N N   . PHE B 2 530 ? 15.909  28.824  33.609  1.00 93.76 530 B 1 
ATOM 4622 C CA  . PHE B 2 530 ? 14.623  28.745  34.309  1.00 93.09 530 B 1 
ATOM 4623 C C   . PHE B 2 530 ? 13.509  29.559  33.635  1.00 92.42 530 B 1 
ATOM 4624 O O   . PHE B 2 530 ? 12.416  29.052  33.390  1.00 90.71 530 B 1 
ATOM 4625 C CB  . PHE B 2 530 ? 14.824  29.211  35.759  1.00 92.25 530 B 1 
ATOM 4626 C CG  . PHE B 2 530 ? 13.597  29.078  36.633  1.00 92.50 530 B 1 
ATOM 4627 C CD1 . PHE B 2 530 ? 12.663  30.125  36.740  1.00 90.11 530 B 1 
ATOM 4628 C CD2 . PHE B 2 530 ? 13.384  27.893  37.368  1.00 89.97 530 B 1 
ATOM 4629 C CE1 . PHE B 2 530 ? 11.541  29.992  37.559  1.00 88.93 530 B 1 
ATOM 4630 C CE2 . PHE B 2 530 ? 12.259  27.764  38.195  1.00 88.81 530 B 1 
ATOM 4631 C CZ  . PHE B 2 530 ? 11.338  28.811  38.291  1.00 90.06 530 B 1 
ATOM 4632 N N   . HIS B 2 531 ? 13.784  30.813  33.310  1.00 90.63 531 B 1 
ATOM 4633 C CA  . HIS B 2 531 ? 12.771  31.718  32.755  1.00 89.29 531 B 1 
ATOM 4634 C C   . HIS B 2 531 ? 12.334  31.360  31.329  1.00 88.94 531 B 1 
ATOM 4635 O O   . HIS B 2 531 ? 11.228  31.730  30.934  1.00 85.83 531 B 1 
ATOM 4636 C CB  . HIS B 2 531 ? 13.271  33.162  32.844  1.00 86.33 531 B 1 
ATOM 4637 C CG  . HIS B 2 531 ? 13.388  33.627  34.268  1.00 73.46 531 B 1 
ATOM 4638 N ND1 . HIS B 2 531 ? 12.346  33.843  35.153  1.00 63.15 531 B 1 
ATOM 4639 C CD2 . HIS B 2 531 ? 14.544  33.878  34.962  1.00 59.52 531 B 1 
ATOM 4640 C CE1 . HIS B 2 531 ? 12.862  34.210  36.339  1.00 52.89 531 B 1 
ATOM 4641 N NE2 . HIS B 2 531 ? 14.192  34.243  36.259  1.00 51.94 531 B 1 
ATOM 4642 N N   . LEU B 2 532 ? 13.149  30.615  30.590  1.00 89.99 532 B 1 
ATOM 4643 C CA  . LEU B 2 532 ? 12.879  30.186  29.212  1.00 89.52 532 B 1 
ATOM 4644 C C   . LEU B 2 532 ? 12.130  28.842  29.138  1.00 90.15 532 B 1 
ATOM 4645 O O   . LEU B 2 532 ? 11.688  28.457  28.061  1.00 86.86 532 B 1 
ATOM 4646 C CB  . LEU B 2 532 ? 14.218  30.098  28.450  1.00 86.92 532 B 1 
ATOM 4647 C CG  . LEU B 2 532 ? 14.993  31.438  28.354  1.00 80.75 532 B 1 
ATOM 4648 C CD1 . LEU B 2 532 ? 16.359  31.182  27.725  1.00 74.37 532 B 1 
ATOM 4649 C CD2 . LEU B 2 532 ? 14.246  32.464  27.523  1.00 72.73 532 B 1 
ATOM 4650 N N   . CYS B 2 533 ? 11.986  28.147  30.270  1.00 90.36 533 B 1 
ATOM 4651 C CA  . CYS B 2 533 ? 11.393  26.814  30.324  1.00 91.39 533 B 1 
ATOM 4652 C C   . CYS B 2 533 ? 9.884   26.847  30.611  1.00 91.66 533 B 1 
ATOM 4653 O O   . CYS B 2 533 ? 9.342   27.820  31.153  1.00 90.44 533 B 1 
ATOM 4654 C CB  . CYS B 2 533 ? 12.158  25.989  31.357  1.00 91.18 533 B 1 
ATOM 4655 S SG  . CYS B 2 533 ? 13.852  25.680  30.767  1.00 90.09 533 B 1 
ATOM 4656 N N   . SER B 2 534 ? 9.204   25.737  30.286  1.00 92.54 534 B 1 
ATOM 4657 C CA  . SER B 2 534 ? 7.805   25.510  30.653  1.00 92.27 534 B 1 
ATOM 4658 C C   . SER B 2 534 ? 7.622   25.406  32.168  1.00 92.49 534 B 1 
ATOM 4659 O O   . SER B 2 534 ? 8.567   25.156  32.929  1.00 91.65 534 B 1 
ATOM 4660 C CB  . SER B 2 534 ? 7.254   24.245  29.976  1.00 91.48 534 B 1 
ATOM 4661 O OG  . SER B 2 534 ? 7.765   23.077  30.586  1.00 87.29 534 B 1 
ATOM 4662 N N   . VAL B 2 535 ? 6.369   25.500  32.605  1.00 91.26 535 B 1 
ATOM 4663 C CA  . VAL B 2 535 ? 5.991   25.326  34.016  1.00 90.82 535 B 1 
ATOM 4664 C C   . VAL B 2 535 ? 6.477   23.983  34.566  1.00 91.31 535 B 1 
ATOM 4665 O O   . VAL B 2 535 ? 7.050   23.941  35.654  1.00 90.66 535 B 1 
ATOM 4666 C CB  . VAL B 2 535 ? 4.463   25.463  34.178  1.00 88.71 535 B 1 
ATOM 4667 C CG1 . VAL B 2 535 ? 4.002   25.128  35.592  1.00 81.58 535 B 1 
ATOM 4668 C CG2 . VAL B 2 535 ? 4.025   26.891  33.833  1.00 81.62 535 B 1 
ATOM 4669 N N   . ALA B 2 536 ? 6.324   22.896  33.805  1.00 91.44 536 B 1 
ATOM 4670 C CA  . ALA B 2 536 ? 6.758   21.572  34.225  1.00 91.18 536 B 1 
ATOM 4671 C C   . ALA B 2 536 ? 8.278   21.490  34.461  1.00 92.21 536 B 1 
ATOM 4672 O O   . ALA B 2 536 ? 8.738   20.929  35.456  1.00 91.27 536 B 1 
ATOM 4673 C CB  . ALA B 2 536 ? 6.304   20.557  33.168  1.00 89.61 536 B 1 
ATOM 4674 N N   . THR B 2 537 ? 9.065   22.108  33.587  1.00 92.91 537 B 1 
ATOM 4675 C CA  . THR B 2 537 ? 10.525  22.153  33.745  1.00 93.85 537 B 1 
ATOM 4676 C C   . THR B 2 537 ? 10.937  23.061  34.898  1.00 94.23 537 B 1 
ATOM 4677 O O   . THR B 2 537 ? 11.822  22.705  35.665  1.00 93.59 537 B 1 
ATOM 4678 C CB  . THR B 2 537 ? 11.204  22.580  32.448  1.00 93.89 537 B 1 
ATOM 4679 O OG1 . THR B 2 537 ? 10.806  21.695  31.428  1.00 90.14 537 B 1 
ATOM 4680 C CG2 . THR B 2 537 ? 12.722  22.501  32.546  1.00 89.59 537 B 1 
ATOM 4681 N N   . ARG B 2 538 ? 10.261  24.189  35.082  1.00 93.07 538 B 1 
ATOM 4682 C CA  . ARG B 2 538 ? 10.505  25.068  36.237  1.00 93.01 538 B 1 
ATOM 4683 C C   . ARG B 2 538 ? 10.204  24.361  37.557  1.00 93.34 538 B 1 
ATOM 4684 O O   . ARG B 2 538 ? 10.989  24.466  38.490  1.00 92.75 538 B 1 
ATOM 4685 C CB  . ARG B 2 538 ? 9.672   26.350  36.125  1.00 92.31 538 B 1 
ATOM 4686 C CG  . ARG B 2 538 ? 10.103  27.246  34.961  1.00 90.09 538 B 1 
ATOM 4687 C CD  . ARG B 2 538 ? 9.223   28.490  34.930  1.00 87.63 538 B 1 
ATOM 4688 N NE  . ARG B 2 538 ? 9.311   29.185  33.644  1.00 81.94 538 B 1 
ATOM 4689 C CZ  . ARG B 2 538 ? 8.876   30.406  33.377  1.00 78.32 538 B 1 
ATOM 4690 N NH1 . ARG B 2 538 ? 8.376   31.183  34.303  1.00 72.02 538 B 1 
ATOM 4691 N NH2 . ARG B 2 538 ? 8.932   30.850  32.166  1.00 72.22 538 B 1 
ATOM 4692 N N   . ALA B 2 539 ? 9.125   23.605  37.610  1.00 92.30 539 B 1 
ATOM 4693 C CA  . ALA B 2 539 ? 8.783   22.792  38.776  1.00 91.68 539 B 1 
ATOM 4694 C C   . ALA B 2 539 ? 9.865   21.748  39.099  1.00 92.14 539 B 1 
ATOM 4695 O O   . ALA B 2 539 ? 10.233  21.572  40.258  1.00 91.30 539 B 1 
ATOM 4696 C CB  . ALA B 2 539 ? 7.422   22.136  38.521  1.00 90.41 539 B 1 
ATOM 4697 N N   . LEU B 2 540 ? 10.431  21.098  38.065  1.00 93.14 540 B 1 
ATOM 4698 C CA  . LEU B 2 540 ? 11.557  20.172  38.216  1.00 93.34 540 B 1 
ATOM 4699 C C   . LEU B 2 540 ? 12.810  20.907  38.726  1.00 94.01 540 B 1 
ATOM 4700 O O   . LEU B 2 540 ? 13.440  20.443  39.682  1.00 93.18 540 B 1 
ATOM 4701 C CB  . LEU B 2 540 ? 11.775  19.436  36.880  1.00 92.17 540 B 1 
ATOM 4702 C CG  . LEU B 2 540 ? 12.778  18.263  36.957  1.00 87.18 540 B 1 
ATOM 4703 C CD1 . LEU B 2 540 ? 12.490  17.279  35.820  1.00 77.22 540 B 1 
ATOM 4704 C CD2 . LEU B 2 540 ? 14.234  18.707  36.796  1.00 76.28 540 B 1 
ATOM 4705 N N   . LEU B 2 541 ? 13.133  22.068  38.167  1.00 93.88 541 B 1 
ATOM 4706 C CA  . LEU B 2 541 ? 14.260  22.869  38.643  1.00 94.74 541 B 1 
ATOM 4707 C C   . LEU B 2 541 ? 14.105  23.321  40.094  1.00 94.77 541 B 1 
ATOM 4708 O O   . LEU B 2 541 ? 15.077  23.272  40.844  1.00 94.11 541 B 1 
ATOM 4709 C CB  . LEU B 2 541 ? 14.469  24.083  37.721  1.00 95.24 541 B 1 
ATOM 4710 C CG  . LEU B 2 541 ? 15.019  23.755  36.317  1.00 94.78 541 B 1 
ATOM 4711 C CD1 . LEU B 2 541 ? 15.088  25.035  35.492  1.00 92.72 541 B 1 
ATOM 4712 C CD2 . LEU B 2 541 ? 16.413  23.153  36.367  1.00 92.30 541 B 1 
ATOM 4713 N N   . LEU B 2 542 ? 12.899  23.678  40.534  1.00 93.10 542 B 1 
ATOM 4714 C CA  . LEU B 2 542 ? 12.651  24.000  41.947  1.00 92.55 542 B 1 
ATOM 4715 C C   . LEU B 2 542 ? 12.953  22.810  42.871  1.00 92.54 542 B 1 
ATOM 4716 O O   . LEU B 2 542 ? 13.511  23.004  43.950  1.00 91.53 542 B 1 
ATOM 4717 C CB  . LEU B 2 542 ? 11.203  24.471  42.142  1.00 91.68 542 B 1 
ATOM 4718 C CG  . LEU B 2 542 ? 10.861  25.850  41.530  1.00 89.75 542 B 1 
ATOM 4719 C CD1 . LEU B 2 542 ? 9.373   26.136  41.734  1.00 85.64 542 B 1 
ATOM 4720 C CD2 . LEU B 2 542 ? 11.647  26.984  42.169  1.00 84.87 542 B 1 
ATOM 4721 N N   . SER B 2 543 ? 12.647  21.581  42.453  1.00 93.27 543 B 1 
ATOM 4722 C CA  . SER B 2 543 ? 13.019  20.383  43.213  1.00 92.63 543 B 1 
ATOM 4723 C C   . SER B 2 543 ? 14.536  20.156  43.248  1.00 93.33 543 B 1 
ATOM 4724 O O   . SER B 2 543 ? 15.061  19.726  44.267  1.00 92.22 543 B 1 
ATOM 4725 C CB  . SER B 2 543 ? 12.282  19.141  42.701  1.00 91.01 543 B 1 
ATOM 4726 O OG  . SER B 2 543 ? 12.830  18.621  41.511  1.00 77.44 543 B 1 
ATOM 4727 N N   . THR B 2 544 ? 15.244  20.511  42.178  1.00 94.34 544 B 1 
ATOM 4728 C CA  . THR B 2 544 ? 16.715  20.518  42.185  1.00 94.93 544 B 1 
ATOM 4729 C C   . THR B 2 544 ? 17.260  21.576  43.150  1.00 95.25 544 B 1 
ATOM 4730 O O   . THR B 2 544 ? 18.191  21.301  43.897  1.00 94.49 544 B 1 
ATOM 4731 C CB  . THR B 2 544 ? 17.262  20.748  40.770  1.00 94.91 544 B 1 
ATOM 4732 O OG1 . THR B 2 544 ? 16.810  19.718  39.921  1.00 89.86 544 B 1 
ATOM 4733 C CG2 . THR B 2 544 ? 18.774  20.764  40.714  1.00 89.97 544 B 1 
ATOM 4734 N N   . TYR B 2 545 ? 16.659  22.758  43.192  1.00 94.13 545 B 1 
ATOM 4735 C CA  . TYR B 2 545 ? 17.128  23.855  44.048  1.00 94.52 545 B 1 
ATOM 4736 C C   . TYR B 2 545 ? 17.048  23.527  45.541  1.00 94.33 545 B 1 
ATOM 4737 O O   . TYR B 2 545 ? 17.970  23.854  46.285  1.00 92.94 545 B 1 
ATOM 4738 C CB  . TYR B 2 545 ? 16.340  25.129  43.743  1.00 94.28 545 B 1 
ATOM 4739 C CG  . TYR B 2 545 ? 16.496  25.708  42.364  1.00 94.66 545 B 1 
ATOM 4740 C CD1 . TYR B 2 545 ? 17.444  25.215  41.432  1.00 91.61 545 B 1 
ATOM 4741 C CD2 . TYR B 2 545 ? 15.677  26.795  41.977  1.00 92.22 545 B 1 
ATOM 4742 C CE1 . TYR B 2 545 ? 17.566  25.776  40.155  1.00 91.72 545 B 1 
ATOM 4743 C CE2 . TYR B 2 545 ? 15.796  27.366  40.706  1.00 91.73 545 B 1 
ATOM 4744 C CZ  . TYR B 2 545 ? 16.744  26.859  39.797  1.00 93.29 545 B 1 
ATOM 4745 O OH  . TYR B 2 545 ? 16.873  27.428  38.552  1.00 92.11 545 B 1 
ATOM 4746 N N   . ILE B 2 546 ? 16.000  22.824  45.986  1.00 93.00 546 B 1 
ATOM 4747 C CA  . ILE B 2 546 ? 15.911  22.400  47.384  1.00 91.92 546 B 1 
ATOM 4748 C C   . ILE B 2 546 ? 16.965  21.333  47.725  1.00 92.10 546 B 1 
ATOM 4749 O O   . ILE B 2 546 ? 17.570  21.400  48.795  1.00 90.72 546 B 1 
ATOM 4750 C CB  . ILE B 2 546 ? 14.467  21.990  47.744  1.00 89.96 546 B 1 
ATOM 4751 C CG1 . ILE B 2 546 ? 14.248  21.816  49.252  1.00 79.82 546 B 1 
ATOM 4752 C CG2 . ILE B 2 546 ? 14.004  20.720  47.017  1.00 77.66 546 B 1 
ATOM 4753 C CD1 . ILE B 2 546 ? 14.385  23.128  50.024  1.00 69.86 546 B 1 
ATOM 4754 N N   . LYS B 2 547 ? 17.295  20.431  46.791  1.00 93.37 547 B 1 
ATOM 4755 C CA  . LYS B 2 547 ? 18.401  19.481  46.960  1.00 93.09 547 B 1 
ATOM 4756 C C   . LYS B 2 547 ? 19.745  20.192  47.066  1.00 92.90 547 B 1 
ATOM 4757 O O   . LYS B 2 547 ? 20.552  19.857  47.929  1.00 91.79 547 B 1 
ATOM 4758 C CB  . LYS B 2 547 ? 18.431  18.470  45.798  1.00 92.72 547 B 1 
ATOM 4759 C CG  . LYS B 2 547 ? 17.201  17.563  45.766  1.00 90.46 547 B 1 
ATOM 4760 C CD  . LYS B 2 547 ? 17.232  16.693  44.508  1.00 86.67 547 B 1 
ATOM 4761 C CE  . LYS B 2 547 ? 15.949  15.880  44.375  1.00 80.82 547 B 1 
ATOM 4762 N NZ  . LYS B 2 547 ? 15.957  15.088  43.134  1.00 72.77 547 B 1 
ATOM 4763 N N   . PHE B 2 548 ? 19.942  21.234  46.266  1.00 93.65 548 B 1 
ATOM 4764 C CA  . PHE B 2 548 ? 21.146  22.064  46.352  1.00 94.33 548 B 1 
ATOM 4765 C C   . PHE B 2 548 ? 21.275  22.755  47.711  1.00 93.95 548 B 1 
ATOM 4766 O O   . PHE B 2 548 ? 22.376  22.796  48.256  1.00 92.53 548 B 1 
ATOM 4767 C CB  . PHE B 2 548 ? 21.157  23.111  45.226  1.00 94.57 548 B 1 
ATOM 4768 C CG  . PHE B 2 548 ? 21.810  22.656  43.936  1.00 94.97 548 B 1 
ATOM 4769 C CD1 . PHE B 2 548 ? 22.827  23.448  43.353  1.00 89.96 548 B 1 
ATOM 4770 C CD2 . PHE B 2 548 ? 21.433  21.464  43.306  1.00 89.88 548 B 1 
ATOM 4771 C CE1 . PHE B 2 548 ? 23.442  23.049  42.163  1.00 89.09 548 B 1 
ATOM 4772 C CE2 . PHE B 2 548 ? 22.054  21.056  42.115  1.00 89.28 548 B 1 
ATOM 4773 C CZ  . PHE B 2 548 ? 23.054  21.850  41.546  1.00 92.49 548 B 1 
ATOM 4774 N N   . ILE B 2 549 ? 20.179  23.253  48.276  1.00 92.95 549 B 1 
ATOM 4775 C CA  . ILE B 2 549 ? 20.215  23.847  49.623  1.00 92.10 549 B 1 
ATOM 4776 C C   . ILE B 2 549 ? 20.693  22.822  50.663  1.00 91.43 549 B 1 
ATOM 4777 O O   . ILE B 2 549 ? 21.442  23.192  51.568  1.00 89.42 549 B 1 
ATOM 4778 C CB  . ILE B 2 549 ? 18.839  24.422  50.017  1.00 91.24 549 B 1 
ATOM 4779 C CG1 . ILE B 2 549 ? 18.532  25.681  49.172  1.00 87.61 549 B 1 
ATOM 4780 C CG2 . ILE B 2 549 ? 18.781  24.787  51.514  1.00 88.12 549 B 1 
ATOM 4781 C CD1 . ILE B 2 549 ? 17.114  26.231  49.352  1.00 85.47 549 B 1 
ATOM 4782 N N   . ASN B 2 550 ? 20.255  21.576  50.553  1.00 91.87 550 B 1 
ATOM 4783 C CA  . ASN B 2 550 ? 20.629  20.514  51.483  1.00 90.06 550 B 1 
ATOM 4784 C C   . ASN B 2 550 ? 22.107  20.112  51.342  1.00 89.67 550 B 1 
ATOM 4785 O O   . ASN B 2 550 ? 22.825  20.036  52.331  1.00 87.73 550 B 1 
ATOM 4786 C CB  . ASN B 2 550 ? 19.696  19.315  51.253  1.00 88.44 550 B 1 
ATOM 4787 C CG  . ASN B 2 550 ? 19.858  18.285  52.356  1.00 80.82 550 B 1 
ATOM 4788 O OD1 . ASN B 2 550 ? 19.931  18.621  53.522  1.00 72.71 550 B 1 
ATOM 4789 N ND2 . ASN B 2 550 ? 19.902  17.021  52.015  1.00 70.28 550 B 1 
ATOM 4790 N N   . LEU B 2 551 ? 22.559  19.878  50.101  1.00 90.84 551 B 1 
ATOM 4791 C CA  . LEU B 2 551 ? 23.915  19.395  49.812  1.00 89.61 551 B 1 
ATOM 4792 C C   . LEU B 2 551 ? 24.981  20.485  49.906  1.00 90.51 551 B 1 
ATOM 4793 O O   . LEU B 2 551 ? 26.126  20.215  50.277  1.00 88.23 551 B 1 
ATOM 4794 C CB  . LEU B 2 551 ? 23.917  18.771  48.409  1.00 87.34 551 B 1 
ATOM 4795 C CG  . LEU B 2 551 ? 23.106  17.470  48.282  1.00 81.36 551 B 1 
ATOM 4796 C CD1 . LEU B 2 551 ? 22.981  17.079  46.812  1.00 74.84 551 B 1 
ATOM 4797 C CD2 . LEU B 2 551 ? 23.770  16.312  49.035  1.00 74.02 551 B 1 
ATOM 4798 N N   . PHE B 2 552 ? 24.628  21.733  49.584  1.00 91.95 552 B 1 
ATOM 4799 C CA  . PHE B 2 552 ? 25.548  22.843  49.410  1.00 92.29 552 B 1 
ATOM 4800 C C   . PHE B 2 552 ? 25.101  24.075  50.210  1.00 92.55 552 B 1 
ATOM 4801 O O   . PHE B 2 552 ? 24.472  24.990  49.659  1.00 91.25 552 B 1 
ATOM 4802 C CB  . PHE B 2 552 ? 25.682  23.151  47.918  1.00 91.76 552 B 1 
ATOM 4803 C CG  . PHE B 2 552 ? 26.003  21.963  47.042  1.00 91.55 552 B 1 
ATOM 4804 C CD1 . PHE B 2 552 ? 27.152  21.197  47.260  1.00 87.81 552 B 1 
ATOM 4805 C CD2 . PHE B 2 552 ? 25.130  21.615  45.993  1.00 88.72 552 B 1 
ATOM 4806 C CE1 . PHE B 2 552 ? 27.437  20.093  46.447  1.00 87.34 552 B 1 
ATOM 4807 C CE2 . PHE B 2 552 ? 25.410  20.519  45.174  1.00 87.26 552 B 1 
ATOM 4808 C CZ  . PHE B 2 552 ? 26.570  19.757  45.395  1.00 88.83 552 B 1 
ATOM 4809 N N   . PRO B 2 553 ? 25.434  24.154  51.489  1.00 91.53 553 B 1 
ATOM 4810 C CA  . PRO B 2 553 ? 25.027  25.267  52.352  1.00 90.60 553 B 1 
ATOM 4811 C C   . PRO B 2 553 ? 25.391  26.646  51.810  1.00 91.32 553 B 1 
ATOM 4812 O O   . PRO B 2 553 ? 24.660  27.616  52.023  1.00 89.70 553 B 1 
ATOM 4813 C CB  . PRO B 2 553 ? 25.724  25.003  53.692  1.00 88.56 553 B 1 
ATOM 4814 C CG  . PRO B 2 553 ? 25.913  23.488  53.708  1.00 85.05 553 B 1 
ATOM 4815 C CD  . PRO B 2 553 ? 26.154  23.154  52.242  1.00 88.84 553 B 1
[truncated: 39,827 more chars]
